# Supplementary material for: Isotopically Dimethyl Labeling-Based Quantitative Proteomic Analysis of Phosphoproteomes of Soybean Cultivars
Source: Biomolecules. 2021 Aug 16;11(8):1218. doi: 10.3390/biom11081218 (PMC8393417; doi:10.3390/biom11081218)
Supplement: Supplementary file 1 [file biomolecules-11-01218-s001.zip › Supplementary Table S1.xlsx]

## Sheet: Supplementary Table S1
Supplementary Table S1. Yield of protein and peptide preparation
Experimental replicate	Tissue weight (gram)	Protein wieght (mg = miligram)	Weight of the initial peptides used for isotope labeling (L + H)	Weight of harvested isotope-labelled peptide mixture (L + H)(mg)	Weight of enriched PTM peptides (L + H)(µg)	Yield of PTM peptides prepared from protein (%)
Replicate R1	45	197.8 (Tol) + 243.7 (Sen)	150 mg L-peptides + 150 mg H-peptides	252	319.7	0.07
Replicate F1	45	197.8 (Tol) + 243.7 (Sen)	150 mg L-peptides + 150 mg H-peptides	234	200.382	0.05
Replicate R2	45	225.5 (Tol) + 295.6 (Sen)	180 mg L-peptides + 180 mg H-peptides	311	693.84	0.13
Replicate F2	45	225.5 (Tol) + 295.6 (Sen)	180 mg L-peptides + 180 mg H-peptides	321	775.25	0.15
Replicate R3	45	244.8 (Tol) + 310 (Sen)	180 mg L-peptides + 180 mg H-peptides	312	472	0.09
Replicate F3	45	244.8 (Tol) + 310 (Sen)	180 mg L-peptides + 180 mg H-peptides	302	417	0.08
F = Forward mixing of heavy isotope labelled drought-tolerant cultivar peptide sample with light isotope coded drought-sensitve cultivar peptide sample.
R = Reciprocal mixing of heavy isotope labelled drought-sensitve cultivar peptide sample with light isotope coded drought-tolerant cultivar peptide sample.
L = Light stable isotope 12CH2O.
H = Heavy stable isotope formaldehyde 13CD2O.
Tol = drought-tolerant cultivar sample.
Sen = drought-sensitive cultivar sample.
