# Supplementary material for: Isotopically Dimethyl Labeling-Based Quantitative Proteomic Analysis of Phosphoproteomes of Soybean Cultivars
Source: Biomolecules. 2021 Aug 16;11(8):1218. doi: 10.3390/biom11081218 (PMC8393417; doi:10.3390/biom11081218)
Supplement: Supplementary file 1 [file biomolecules-11-01218-s001.zip › Supplementary Table S2.xlsx]

## Sheet: Table S2a
Supplementary Table S2a. A table contains all PSMs with q-value <= 0.01
run_namei	batch_typeii	experiment_typeiii	scan_numiv	spectrum_mzv	spectrum_massvi	theo_massvii	rtviii	chargeix	Peptidex	Modification Free PeptideXi	Label Free PeptideXii	Leading ProteinXiii	Protein GroupXiV	Protein AnnotationXV	UPSPXVi	Label TypeXVii	Label CountXViii	ScoreXiX	Delta ScoreXX	GenotypeXXi	q-ValueXXii
MS-R17	m4	r2	7380	791.408	3161.6	3161.6	1030	4	n(34.063)K(34.063)K(34.063)ESSS(79.966)DDS(79.966)S(79.966)ESEEEK(34.063)PAPK(34.063)PVLSK(34.063)c	nKKESSSDDSSESEEEKPAPKPVLSKc	nKKESSS(79.966)DDS(79.966)S(79.966)ESEEEKPAPKPVLSKc	XP_003537777.1	XP_003537777.1	PREDICTED: nucleolin 1-like [Glycine max]	XP_003537777.1-S69(79.966)-S72(79.966)-S73(79.966)	heavy	6	11.1	8.92	Drought sensitive	0.000561
MS-R14	m4	r2	7576	1069.47	3205.38	3205.38	1104	3	n(28.031)K(28.031)K(28.031)ESS(79.966)S(79.966)DDS(79.966)S(79.966)ESEEEK(28.031)PAPK(28.031)PVLSK(28.031)c	nKKESSSDDSSESEEEKPAPKPVLSKc	nKKESS(79.966)S(79.966)DDS(79.966)S(79.966)ESEEEKPAPKPVLSKc	XP_003537777.1	XP_003537777.1	PREDICTED: nucleolin 1-like [Glycine max]	XP_003537777.1-S68(79.966)-S69(79.966)-S72(79.966)-S73(79.966)	light	6	7.43	2.21	Drought tolerant	0.00377
MS-R14	m4	r2	7908	1069.47	3205.38	3205.38	1137	3	n(28.031)K(28.031)K(28.031)ESS(79.966)S(79.966)DDS(79.966)S(79.966)ESEEEK(28.031)PAPK(28.031)PVLSK(28.031)c	nKKESSSDDSSESEEEKPAPKPVLSKc	nKKESS(79.966)S(79.966)DDS(79.966)S(79.966)ESEEEKPAPKPVLSKc	XP_003537777.1	XP_003537777.1	PREDICTED: nucleolin 1-like [Glycine max]	XP_003537777.1-S68(79.966)-S69(79.966)-S72(79.966)-S73(79.966)	light	6	2.55	1.99	Drought tolerant	0.007755
MS-R14	m4	r2	8201	1069.47	3205.38	3205.38	1169	3	n(28.031)K(28.031)K(28.031)ESS(79.966)S(79.966)DDS(79.966)S(79.966)ESEEEK(28.031)PAPK(28.031)PVLSK(28.031)c	nKKESSSDDSSESEEEKPAPKPVLSKc	nKKESS(79.966)S(79.966)DDS(79.966)S(79.966)ESEEEKPAPKPVLSKc	XP_003537777.1	XP_003537777.1	PREDICTED: nucleolin 1-like [Glycine max]	XP_003537777.1-S68(79.966)-S69(79.966)-S72(79.966)-S73(79.966)	light	6	2.75	2.62	Drought tolerant	0.006708
MS-R15	m4	r2	6910	1069.47	3205.38	3205.38	1089	3	n(28.031)K(28.031)K(28.031)ESS(79.966)S(79.966)DDS(79.966)S(79.966)ESEEEK(28.031)PAPK(28.031)PVLSK(28.031)c	nKKESSSDDSSESEEEKPAPKPVLSKc	nKKESS(79.966)S(79.966)DDS(79.966)S(79.966)ESEEEKPAPKPVLSKc	XP_003537777.1	XP_003537777.1	PREDICTED: nucleolin 1-like [Glycine max]	XP_003537777.1-S68(79.966)-S69(79.966)-S72(79.966)-S73(79.966)	light	6	1.06	1.06	Drought tolerant	0.009939
MS-R16	m4	r2	8250	1069.47	3205.38	3205.38	1203	3	n(28.031)K(28.031)K(28.031)ESS(79.966)S(79.966)DDS(79.966)S(79.966)ESEEEK(28.031)PAPK(28.031)PVLSK(28.031)c	nKKESSSDDSSESEEEKPAPKPVLSKc	nKKESS(79.966)S(79.966)DDS(79.966)S(79.966)ESEEEKPAPKPVLSKc	XP_003537777.1	XP_003537777.1	PREDICTED: nucleolin 1-like [Glycine max]	XP_003537777.1-S68(79.966)-S69(79.966)-S72(79.966)-S73(79.966)	light	6	5.8	3.83	Drought tolerant	0.005124
MS-R16	m4	r2	8512	1069.47	3205.38	3205.38	1235	3	n(28.031)K(28.031)K(28.031)ESS(79.966)S(79.966)DDS(79.966)S(79.966)ESEEEK(28.031)PAPK(28.031)PVLSK(28.031)c	nKKESSSDDSSESEEEKPAPKPVLSKc	nKKESS(79.966)S(79.966)DDS(79.966)S(79.966)ESEEEKPAPKPVLSKc	XP_003537777.1	XP_003537777.1	PREDICTED: nucleolin 1-like [Glycine max]	XP_003537777.1-S68(79.966)-S69(79.966)-S72(79.966)-S73(79.966)	light	6	1.17	0.07	Drought tolerant	0.009565
MS-R16	m4	r2	7372	1069.47	3205.38	3205.38	1103	3	n(28.031)K(28.031)K(28.031)ESS(79.966)S(79.966)DDS(79.966)S(79.966)ESEEEK(28.031)PAPK(28.031)PVLSK(28.031)c	nKKESSSDDSSESEEEKPAPKPVLSKc	nKKESS(79.966)S(79.966)DDS(79.966)S(79.966)ESEEEKPAPKPVLSKc	XP_003537777.1	XP_003537777.1	PREDICTED: nucleolin 1-like [Glycine max]	XP_003537777.1-S68(79.966)-S69(79.966)-S72(79.966)-S73(79.966)	light	6	3.65	1.27	Drought tolerant	0.008454
MS-R16	m4	r2	7672	1069.47	3205.38	3205.38	1135	3	n(28.031)K(28.031)K(28.031)ESS(79.966)S(79.966)DDS(79.966)S(79.966)ESEEEK(28.031)PAPK(28.031)PVLSK(28.031)c	nKKESSSDDSSESEEEKPAPKPVLSKc	nKKESS(79.966)S(79.966)DDS(79.966)S(79.966)ESEEEKPAPKPVLSKc	XP_003537777.1	XP_003537777.1	PREDICTED: nucleolin 1-like [Glycine max]	XP_003537777.1-S68(79.966)-S69(79.966)-S72(79.966)-S73(79.966)	light	6	6.5	2.17	Drought tolerant	0.002457
MS-R16	m4	r2	7977	1069.47	3205.38	3205.38	1170	3	n(28.031)K(28.031)K(28.031)ESS(79.966)S(79.966)DDS(79.966)S(79.966)ESEEEK(28.031)PAPK(28.031)PVLSK(28.031)c	nKKESSSDDSSESEEEKPAPKPVLSKc	nKKESS(79.966)S(79.966)DDS(79.966)S(79.966)ESEEEKPAPKPVLSKc	XP_003537777.1	XP_003537777.1	PREDICTED: nucleolin 1-like [Glycine max]	XP_003537777.1-S68(79.966)-S69(79.966)-S72(79.966)-S73(79.966)	light	6	3.17	1.83	Drought tolerant	0.004203
MS-R17	m4	r2	9876	1069.47	3205.38	3205.38	1282	3	n(28.031)K(28.031)K(28.031)ESS(79.966)S(79.966)DDS(79.966)S(79.966)ESEEEK(28.031)PAPK(28.031)PVLSK(28.031)c	nKKESSSDDSSESEEEKPAPKPVLSKc	nKKESS(79.966)S(79.966)DDS(79.966)S(79.966)ESEEEKPAPKPVLSKc	XP_003537777.1	XP_003537777.1	PREDICTED: nucleolin 1-like [Glycine max]	XP_003537777.1-S68(79.966)-S69(79.966)-S72(79.966)-S73(79.966)	light	6	5.51	1.21	Drought tolerant	0.002172
MSR6	m2	r1	5892	1069.47	3205.38	3205.38	1023	3	n(28.031)K(28.031)K(28.031)ESS(79.966)S(79.966)DDS(79.966)S(79.966)ESEEEK(28.031)PAPK(28.031)PVLSK(28.031)c	nKKESSSDDSSESEEEKPAPKPVLSKc	nKKESS(79.966)S(79.966)DDS(79.966)S(79.966)ESEEEKPAPKPVLSKc	XP_003537777.1	XP_003537777.1	PREDICTED: nucleolin 1-like [Glycine max]	XP_003537777.1-S68(79.966)-S69(79.966)-S72(79.966)-S73(79.966)	light	6	19.15	1.6	Drought tolerant	0.000701
MS-R18	m4	r2	5615	817.361	3265.41	3265.41	964	4	n(28.031)K(28.031)DK(28.031)PVS(79.966)S(79.966)SSEDDSS(79.966)DEDEVNAK(28.031)K(28.031)PHK(28.031)c	nKDKPVSSSSEDDSSDEDEVNAKKPHKc	nKDKPVS(79.966)S(79.966)SSEDDSS(79.966)DEDEVNAKKPHKc	XP_003537777.1	XP_003537777.1	PREDICTED: nucleolin 1-like [Glycine max]	XP_003537777.1-S106(79.966)-S107(79.966)-S114(79.966)	light	6	7.92	7.92	Drought tolerant	0.002993
MS-R19	m4	r2	6508	817.361	3265.41	3265.41	956	4	n(28.031)K(28.031)DK(28.031)PVS(79.966)S(79.966)SSEDDSS(79.966)DEDEVNAK(28.031)K(28.031)PHK(28.031)c	nKDKPVSSSSEDDSSDEDEVNAKKPHKc	nKDKPVS(79.966)S(79.966)SSEDDSS(79.966)DEDEVNAKKPHKc	XP_003537777.1	XP_003537777.1	PREDICTED: nucleolin 1-like [Glycine max]	XP_003537777.1-S106(79.966)-S107(79.966)-S114(79.966)	light	6	4.84	4.84	Drought tolerant	0.003164
MSF24	m5	f3	6176	817.358	3265.4	3265.41	1036	4	n(28.031)K(28.031)DK(28.031)PVS(79.966)S(79.966)SSEDDSS(79.966)DEDEVNAK(28.031)K(28.031)PHK(28.031)c	nKDKPVSSSSEDDSSDEDEVNAKKPHKc	nKDKPVS(79.966)S(79.966)SSEDDSS(79.966)DEDEVNAKKPHKc	XP_003537777.1	XP_003537777.1	PREDICTED: nucleolin 1-like [Glycine max]	XP_003537777.1-S106(79.966)-S107(79.966)-S114(79.966)	light	6	25.09	8.02	Drought sensitive	0.000655
MSF25	m5	f3	7053	817.36	3265.41	3265.41	1049	4	n(28.031)K(28.031)DK(28.031)PVS(79.966)S(79.966)SSEDDSS(79.966)DEDEVNAK(28.031)K(28.031)PHK(28.031)c	nKDKPVSSSSEDDSSDEDEVNAKKPHKc	nKDKPVS(79.966)S(79.966)SSEDDSS(79.966)DEDEVNAKKPHKc	XP_003537777.1	XP_003537777.1	PREDICTED: nucleolin 1-like [Glycine max]	XP_003537777.1-S106(79.966)-S107(79.966)-S114(79.966)	light	6	28.41	14.88	Drought sensitive	0.000314
MSR2	m2	r1	2607	817.36	3265.41	3265.41	735	4	n(28.031)K(28.031)DK(28.031)PVS(79.966)S(79.966)SSEDDSS(79.966)DEDEVNAK(28.031)K(28.031)PHK(28.031)c	nKDKPVSSSSEDDSSDEDEVNAKKPHKc	nKDKPVS(79.966)S(79.966)SSEDDSS(79.966)DEDEVNAKKPHKc	XP_003537777.1	XP_003537777.1	PREDICTED: nucleolin 1-like [Glycine max]	XP_003537777.1-S106(79.966)-S107(79.966)-S114(79.966)	light	6	21.59	8.48	Drought tolerant	0.0003
MSR29	m6	r3	6361	817.359	3265.41	3265.41	1039	4	n(28.031)K(28.031)DK(28.031)PVS(79.966)S(79.966)SSEDDSS(79.966)DEDEVNAK(28.031)K(28.031)PHK(28.031)c	nKDKPVSSSSEDDSSDEDEVNAKKPHKc	nKDKPVS(79.966)S(79.966)SSEDDSS(79.966)DEDEVNAKKPHKc	XP_003537777.1	XP_003537777.1	PREDICTED: nucleolin 1-like [Glycine max]	XP_003537777.1-S106(79.966)-S107(79.966)-S114(79.966)	light	6	13.85	5.32	Drought tolerant	0.000577
MSR3	m2	r1	2817	817.362	3265.42	3265.41	761	4	n(28.031)K(28.031)DK(28.031)PVS(79.966)S(79.966)SSEDDSS(79.966)DEDEVNAK(28.031)K(28.031)PHK(28.031)c	nKDKPVSSSSEDDSSDEDEVNAKKPHKc	nKDKPVS(79.966)S(79.966)SSEDDSS(79.966)DEDEVNAKKPHKc	XP_003537777.1	XP_003537777.1	PREDICTED: nucleolin 1-like [Glycine max]	XP_003537777.1-S106(79.966)-S107(79.966)-S114(79.966)	light	6	20.31	4.5	Drought tolerant	0.000636
MSR5	m2	r1	2850	817.361	3265.41	3265.41	747	4	n(28.031)K(28.031)DK(28.031)PVS(79.966)S(79.966)SSEDDSS(79.966)DEDEVNAK(28.031)K(28.031)PHK(28.031)c	nKDKPVSSSSEDDSSDEDEVNAKKPHKc	nKDKPVS(79.966)S(79.966)SSEDDSS(79.966)DEDEVNAKKPHKc	XP_003537777.1	XP_003537777.1	PREDICTED: nucleolin 1-like [Glycine max]	XP_003537777.1-S106(79.966)-S107(79.966)-S114(79.966)	light	6	21.99	10.72	Drought tolerant	0.000663
MSR6	m2	r1	3199	817.36	3265.41	3265.41	764	4	n(28.031)K(28.031)DK(28.031)PVS(79.966)S(79.966)SSEDDSS(79.966)DEDEVNAK(28.031)K(28.031)PHK(28.031)c	nKDKPVSSSSEDDSSDEDEVNAKKPHKc	nKDKPVS(79.966)S(79.966)SSEDDSS(79.966)DEDEVNAKKPHKc	XP_003537777.1	XP_003537777.1	PREDICTED: nucleolin 1-like [Glycine max]	XP_003537777.1-S106(79.966)-S107(79.966)-S114(79.966)	light	6	3.92	3.26	Drought tolerant	0.002309
MS-R17	m4	r2	7442	1042.81	3125.42	3125.41	1035	3	n(28.031)K(28.031)K(28.031)ESSS(79.966)DDS(79.966)S(79.966)ESEEEK(28.031)PAPK(28.031)PVLSK(28.031)c	nKKESSSDDSSESEEEKPAPKPVLSKc	nKKESSS(79.966)DDS(79.966)S(79.966)ESEEEKPAPKPVLSKc	XP_003537777.1	XP_003537777.1	PREDICTED: nucleolin 1-like [Glycine max]	XP_003537777.1-S69(79.966)-S72(79.966)-S73(79.966)	light	6	8.05	3.45	Drought tolerant	0.000892
MSF22	m5	f3	6638	1042.81	3125.41	3125.41	1096	3	n(28.031)K(28.031)K(28.031)ESSS(79.966)DDS(79.966)S(79.966)ESEEEK(28.031)PAPK(28.031)PVLSK(28.031)c	nKKESSSDDSSESEEEKPAPKPVLSKc	nKKESSS(79.966)DDS(79.966)S(79.966)ESEEEKPAPKPVLSKc	XP_003537777.1	XP_003537777.1	PREDICTED: nucleolin 1-like [Glycine max]	XP_003537777.1-S69(79.966)-S72(79.966)-S73(79.966)	light	6	0.33	0.33	Drought sensitive	0.003941
MSF23	m5	f3	8878	1042.81	3125.41	3125.41	1261	3	n(28.031)K(28.031)K(28.031)ESSS(79.966)DDS(79.966)S(79.966)ESEEEK(28.031)PAPK(28.031)PVLSK(28.031)c	nKKESSSDDSSESEEEKPAPKPVLSKc	nKKESSS(79.966)DDS(79.966)S(79.966)ESEEEKPAPKPVLSKc	XP_003537777.1	XP_003537777.1	PREDICTED: nucleolin 1-like [Glycine max]	XP_003537777.1-S69(79.966)-S72(79.966)-S73(79.966)	light	6	2.69	0.85	Drought sensitive	0.008445
MSF23	m5	f3	7755	1042.81	3125.41	3125.41	1127	3	n(28.031)K(28.031)K(28.031)ESSS(79.966)DDS(79.966)S(79.966)ESEEEK(28.031)PAPK(28.031)PVLSK(28.031)c	nKKESSSDDSSESEEEKPAPKPVLSKc	nKKESSS(79.966)DDS(79.966)S(79.966)ESEEEKPAPKPVLSKc	XP_003537777.1	XP_003537777.1	PREDICTED: nucleolin 1-like [Glycine max]	XP_003537777.1-S69(79.966)-S72(79.966)-S73(79.966)	light	6	5.2	4.17	Drought sensitive	0.000865
MSF23	m5	f3	8023	1042.81	3125.41	3125.41	1159	3	n(28.031)K(28.031)K(28.031)ESSS(79.966)DDS(79.966)S(79.966)ESEEEK(28.031)PAPK(28.031)PVLSK(28.031)c	nKKESSSDDSSESEEEKPAPKPVLSKc	nKKESSS(79.966)DDS(79.966)S(79.966)ESEEEKPAPKPVLSKc	XP_003537777.1	XP_003537777.1	PREDICTED: nucleolin 1-like [Glycine max]	XP_003537777.1-S69(79.966)-S72(79.966)-S73(79.966)	light	6	2.76	0.31	Drought sensitive	0.002365
MSF25	m5	f3	11059	1042.81	3125.41	3125.41	1499	3	n(28.031)K(28.031)K(28.031)ESSS(79.966)DDS(79.966)S(79.966)ESEEEK(28.031)PAPK(28.031)PVLSK(28.031)c	nKKESSSDDSSESEEEKPAPKPVLSKc	nKKESSS(79.966)DDS(79.966)S(79.966)ESEEEKPAPKPVLSKc	XP_003537777.1	XP_003537777.1	PREDICTED: nucleolin 1-like [Glycine max]	XP_003537777.1-S69(79.966)-S72(79.966)-S73(79.966)	light	6	5.44	3.38	Drought sensitive	0.001942
MSR5	m2	r1	4472	1042.81	3125.41	3125.41	913	3	n(28.031)K(28.031)K(28.031)ESSS(79.966)DDS(79.966)S(79.966)ESEEEK(28.031)PAPK(28.031)PVLSK(28.031)c	nKKESSSDDSSESEEEKPAPKPVLSKc	nKKESSS(79.966)DDS(79.966)S(79.966)ESEEEKPAPKPVLSKc	XP_003537777.1	XP_003537777.1	PREDICTED: nucleolin 1-like [Glycine max]	XP_003537777.1-S69(79.966)-S72(79.966)-S73(79.966)	light	6	22.89	5.04	Drought tolerant	0.000165
MSR29	m6	r3	6758	837.352	3345.38	3345.37	1072	4	n(28.031)K(28.031)DK(28.031)PVS(79.966)S(79.966)SS(79.966)EDDSS(79.966)DEDEVNAK(28.031)K(28.031)PHK(28.031)c	nKDKPVSSSSEDDSSDEDEVNAKKPHKc	nKDKPVS(79.966)S(79.966)SS(79.966)EDDSS(79.966)DEDEVNAKKPHKc	XP_003537777.1	XP_003537777.1	PREDICTED: nucleolin 1-like [Glycine max]	XP_003537777.1-S106(79.966)-S107(79.966)-S109(79.966)-S114(79.966)	light	6	10.54	0	Drought tolerant	0.007551
MSR32	m6	r3	7069	837.351	3345.38	3345.37	1078	4	n(28.031)K(28.031)DK(28.031)PVS(79.966)S(79.966)SS(79.966)EDDSS(79.966)DEDEVNAK(28.031)K(28.031)PHK(28.031)c	nKDKPVSSSSEDDSSDEDEVNAKKPHKc	nKDKPVS(79.966)S(79.966)SS(79.966)EDDSS(79.966)DEDEVNAKKPHKc	XP_003537777.1	XP_003537777.1	PREDICTED: nucleolin 1-like [Glycine max]	XP_003537777.1-S106(79.966)-S107(79.966)-S109(79.966)-S114(79.966)	light	6	13.07	0	Drought tolerant	0.002301
MSR39	m6	r3	4446	837.352	3345.38	3345.37	1065	4	n(28.031)K(28.031)DK(28.031)PVS(79.966)S(79.966)SS(79.966)EDDSS(79.966)DEDEVNAK(28.031)K(28.031)PHK(28.031)c	nKDKPVSSSSEDDSSDEDEVNAKKPHKc	nKDKPVS(79.966)S(79.966)SS(79.966)EDDSS(79.966)DEDEVNAKKPHKc	XP_003537777.1	XP_003537777.1	PREDICTED: nucleolin 1-like [Glycine max]	XP_003537777.1-S106(79.966)-S107(79.966)-S109(79.966)-S114(79.966)	light	6	2.36	0	Drought tolerant	0.009535
MSR6	m2	r1	3578	837.352	3345.38	3345.37	802	4	n(28.031)K(28.031)DK(28.031)PVS(79.966)S(79.966)SS(79.966)EDDSS(79.966)DEDEVNAK(28.031)K(28.031)PHK(28.031)c	nKDKPVSSSSEDDSSDEDEVNAKKPHKc	nKDKPVS(79.966)S(79.966)SS(79.966)EDDSS(79.966)DEDEVNAKKPHKc	XP_003537777.1	XP_003537777.1	PREDICTED: nucleolin 1-like [Glycine max]	XP_003537777.1-S106(79.966)-S107(79.966)-S109(79.966)-S114(79.966)	light	6	13.57	0	Drought tolerant	0.000925
MS-F13	m3	f2	17925	745.191	3720.92	3720.91	2223	5	n(28.031)K(28.031)VEEK(28.031)PAETS(79.966)AK(28.031)GEEK(28.031)PAEEAAAVVEQAEPPK(28.031)Pc	nKVEEKPAETSAKGEEKPAEEAAAVVEQAEPPKPc	nKVEEKPAETS(79.966)AKGEEKPAEEAAAVVEQAEPPKPc	XP_003546380.1	XP_003546380.1	PREDICTED: plasma membrane-associated cation-binding protein 1-like [Glycine max]	XP_003546380.1-S195(79.966)	light	6	17.09	0	Drought sensitive	0.006969
MS-F14	m3	f2	17578	745.191	3720.92	3720.91	2196	5	n(28.031)K(28.031)VEEK(28.031)PAETS(79.966)AK(28.031)GEEK(28.031)PAEEAAAVVEQAEPPK(28.031)Pc	nKVEEKPAETSAKGEEKPAEEAAAVVEQAEPPKPc	nKVEEKPAETS(79.966)AKGEEKPAEEAAAVVEQAEPPKPc	XP_003546380.1	XP_003546380.1	PREDICTED: plasma membrane-associated cation-binding protein 1-like [Glycine max]	XP_003546380.1-S195(79.966)	light	6	18.3	0	Drought sensitive	0.007489
MS-F15	m3	f2	18131	745.191	3720.92	3720.91	2198	5	n(28.031)K(28.031)VEEK(28.031)PAETS(79.966)AK(28.031)GEEK(28.031)PAEEAAAVVEQAEPPK(28.031)Pc	nKVEEKPAETSAKGEEKPAEEAAAVVEQAEPPKPc	nKVEEKPAETS(79.966)AKGEEKPAEEAAAVVEQAEPPKPc	XP_003546380.1	XP_003546380.1	PREDICTED: plasma membrane-associated cation-binding protein 1-like [Glycine max]	XP_003546380.1-S195(79.966)	light	6	15.58	0	Drought sensitive	0.009891
MS-R16	m4	r2	20291	745.189	3720.91	3720.91	2335	5	n(28.031)K(28.031)VEEK(28.031)PAETS(79.966)AK(28.031)GEEK(28.031)PAEEAAAVVEQAEPPK(28.031)Pc	nKVEEKPAETSAKGEEKPAEEAAAVVEQAEPPKPc	nKVEEKPAETS(79.966)AKGEEKPAEEAAAVVEQAEPPKPc	XP_003546380.1	XP_003546380.1	PREDICTED: plasma membrane-associated cation-binding protein 1-like [Glycine max]	XP_003546380.1-S195(79.966)	light	6	20.06	0	Drought tolerant	0.003454
MS-R17	m4	r2	21108	745.19	3720.91	3720.91	2313	5	n(28.031)K(28.031)VEEK(28.031)PAETS(79.966)AK(28.031)GEEK(28.031)PAEEAAAVVEQAEPPK(28.031)Pc	nKVEEKPAETSAKGEEKPAEEAAAVVEQAEPPKPc	nKVEEKPAETS(79.966)AKGEEKPAEEAAAVVEQAEPPKPc	XP_003546380.1	XP_003546380.1	PREDICTED: plasma membrane-associated cation-binding protein 1-like [Glycine max]	XP_003546380.1-S195(79.966)	light	6	17.71	0	Drought tolerant	0.004526
MS-R17	m4	r2	21152	931.234	3720.91	3720.91	2317	4	n(28.031)K(28.031)VEEK(28.031)PAETS(79.966)AK(28.031)GEEK(28.031)PAEEAAAVVEQAEPPK(28.031)Pc	nKVEEKPAETSAKGEEKPAEEAAAVVEQAEPPKPc	nKVEEKPAETS(79.966)AKGEEKPAEEAAAVVEQAEPPKPc	XP_003546380.1	XP_003546380.1	PREDICTED: plasma membrane-associated cation-binding protein 1-like [Glycine max]	XP_003546380.1-S195(79.966)	light	6	38.54	0	Drought tolerant	0.00053
MS-R18	m4	r2	20073	745.191	3720.92	3720.91	2334	5	n(28.031)K(28.031)VEEK(28.031)PAETS(79.966)AK(28.031)GEEK(28.031)PAEEAAAVVEQAEPPK(28.031)Pc	nKVEEKPAETSAKGEEKPAEEAAAVVEQAEPPKPc	nKVEEKPAETS(79.966)AKGEEKPAEEAAAVVEQAEPPKPc	XP_003546380.1	XP_003546380.1	PREDICTED: plasma membrane-associated cation-binding protein 1-like [Glycine max]	XP_003546380.1-S195(79.966)	light	6	22.96	0	Drought tolerant	0.004265
MS-R18	m4	r2	20192	931.236	3720.91	3720.91	2345	4	n(28.031)K(28.031)VEEK(28.031)PAETS(79.966)AK(28.031)GEEK(28.031)PAEEAAAVVEQAEPPK(28.031)Pc	nKVEEKPAETSAKGEEKPAEEAAAVVEQAEPPKPc	nKVEEKPAETS(79.966)AKGEEKPAEEAAAVVEQAEPPKPc	XP_003546380.1	XP_003546380.1	PREDICTED: plasma membrane-associated cation-binding protein 1-like [Glycine max]	XP_003546380.1-S195(79.966)	light	6	25.9	0	Drought tolerant	0.001488
MS-R18	m4	r2	20257	1241.32	3720.93	3720.91	2350	3	n(28.031)K(28.031)VEEK(28.031)PAETS(79.966)AK(28.031)GEEK(28.031)PAEEAAAVVEQAEPPK(28.031)Pc	nKVEEKPAETSAKGEEKPAEEAAAVVEQAEPPKPc	nKVEEKPAETS(79.966)AKGEEKPAEEAAAVVEQAEPPKPc	XP_003546380.1	XP_003546380.1	PREDICTED: plasma membrane-associated cation-binding protein 1-like [Glycine max]	XP_003546380.1-S195(79.966)	light	6	21.18	0	Drought tolerant	0.007141
MS-R19	m4	r2	20193	745.189	3720.91	3720.91	2317	5	n(28.031)K(28.031)VEEK(28.031)PAETS(79.966)AK(28.031)GEEK(28.031)PAEEAAAVVEQAEPPK(28.031)Pc	nKVEEKPAETSAKGEEKPAEEAAAVVEQAEPPKPc	nKVEEKPAETS(79.966)AKGEEKPAEEAAAVVEQAEPPKPc	XP_003546380.1	XP_003546380.1	PREDICTED: plasma membrane-associated cation-binding protein 1-like [Glycine max]	XP_003546380.1-S195(79.966)	light	6	22.3	0	Drought tolerant	0.003479
MS-R19	m4	r2	20247	931.237	3720.92	3720.91	2322	4	n(28.031)K(28.031)VEEK(28.031)PAETS(79.966)AK(28.031)GEEK(28.031)PAEEAAAVVEQAEPPK(28.031)Pc	nKVEEKPAETSAKGEEKPAEEAAAVVEQAEPPKPc	nKVEEKPAETS(79.966)AKGEEKPAEEAAAVVEQAEPPKPc	XP_003546380.1	XP_003546380.1	PREDICTED: plasma membrane-associated cation-binding protein 1-like [Glycine max]	XP_003546380.1-S195(79.966)	light	6	27.35	0	Drought tolerant	0.002357
MS-R19	m4	r2	20544	745.19	3720.91	3720.91	2350	5	n(28.031)K(28.031)VEEK(28.031)PAETS(79.966)AK(28.031)GEEK(28.031)PAEEAAAVVEQAEPPK(28.031)Pc	nKVEEKPAETSAKGEEKPAEEAAAVVEQAEPPKPc	nKVEEKPAETS(79.966)AKGEEKPAEEAAAVVEQAEPPKPc	XP_003546380.1	XP_003546380.1	PREDICTED: plasma membrane-associated cation-binding protein 1-like [Glycine max]	XP_003546380.1-S195(79.966)	light	6	22.86	0	Drought tolerant	0.00253
MSF23	m5	f3	21840	931.237	3720.92	3720.91	2530	4	n(28.031)K(28.031)VEEK(28.031)PAETS(79.966)AK(28.031)GEEK(28.031)PAEEAAAVVEQAEPPK(28.031)Pc	nKVEEKPAETSAKGEEKPAEEAAAVVEQAEPPKPc	nKVEEKPAETS(79.966)AKGEEKPAEEAAAVVEQAEPPKPc	XP_003546380.1	XP_003546380.1	PREDICTED: plasma membrane-associated cation-binding protein 1-like [Glycine max]	XP_003546380.1-S195(79.966)	light	6	23.06	0	Drought sensitive	0.002465
MSF23	m5	f3	22076	745.191	3720.92	3720.91	2554	5	n(28.031)K(28.031)VEEK(28.031)PAETS(79.966)AK(28.031)GEEK(28.031)PAEEAAAVVEQAEPPK(28.031)Pc	nKVEEKPAETSAKGEEKPAEEAAAVVEQAEPPKPc	nKVEEKPAETS(79.966)AKGEEKPAEEAAAVVEQAEPPKPc	XP_003546380.1	XP_003546380.1	PREDICTED: plasma membrane-associated cation-binding protein 1-like [Glycine max]	XP_003546380.1-S195(79.966)	light	6	28.43	0	Drought sensitive	0.002383
MSF24	m5	f3	20586	745.191	3720.92	3720.91	2540	5	n(28.031)K(28.031)VEEK(28.031)PAETS(79.966)AK(28.031)GEEK(28.031)PAEEAAAVVEQAEPPK(28.031)Pc	nKVEEKPAETSAKGEEKPAEEAAAVVEQAEPPKPc	nKVEEKPAETS(79.966)AKGEEKPAEEAAAVVEQAEPPKPc	XP_003546380.1	XP_003546380.1	PREDICTED: plasma membrane-associated cation-binding protein 1-like [Glycine max]	XP_003546380.1-S195(79.966)	light	6	27.08	0	Drought sensitive	0.002094
MSF24	m5	f3	20669	1241.31	3720.91	3720.91	2548	3	n(28.031)K(28.031)VEEK(28.031)PAETS(79.966)AK(28.031)GEEK(28.031)PAEEAAAVVEQAEPPK(28.031)Pc	nKVEEKPAETSAKGEEKPAEEAAAVVEQAEPPKPc	nKVEEKPAETS(79.966)AKGEEKPAEEAAAVVEQAEPPKPc	XP_003546380.1	XP_003546380.1	PREDICTED: plasma membrane-associated cation-binding protein 1-like [Glycine max]	XP_003546380.1-S195(79.966)	light	6	8.61	0	Drought sensitive	0.00238
MSF24	m5	f3	20880	745.19	3720.91	3720.91	2571	5	n(28.031)K(28.031)VEEK(28.031)PAETS(79.966)AK(28.031)GEEK(28.031)PAEEAAAVVEQAEPPK(28.031)Pc	nKVEEKPAETSAKGEEKPAEEAAAVVEQAEPPKPc	nKVEEKPAETS(79.966)AKGEEKPAEEAAAVVEQAEPPKPc	XP_003546380.1	XP_003546380.1	PREDICTED: plasma membrane-associated cation-binding protein 1-like [Glycine max]	XP_003546380.1-S195(79.966)	light	6	29.83	0	Drought sensitive	0.001014
MSF25	m5	f3	21089	745.189	3720.91	3720.91	2532	5	n(28.031)K(28.031)VEEK(28.031)PAETS(79.966)AK(28.031)GEEK(28.031)PAEEAAAVVEQAEPPK(28.031)Pc	nKVEEKPAETSAKGEEKPAEEAAAVVEQAEPPKPc	nKVEEKPAETS(79.966)AKGEEKPAEEAAAVVEQAEPPKPc	XP_003546380.1	XP_003546380.1	PREDICTED: plasma membrane-associated cation-binding protein 1-like [Glycine max]	XP_003546380.1-S195(79.966)	light	6	13.97	0	Drought sensitive	0.00961
MSR25	m6	r3	19410	745.19	3720.92	3720.91	2523	5	n(28.031)K(28.031)VEEK(28.031)PAETS(79.966)AK(28.031)GEEK(28.031)PAEEAAAVVEQAEPPK(28.031)Pc	nKVEEKPAETSAKGEEKPAEEAAAVVEQAEPPKPc	nKVEEKPAETS(79.966)AKGEEKPAEEAAAVVEQAEPPKPc	XP_003546380.1	XP_003546380.1	PREDICTED: plasma membrane-associated cation-binding protein 1-like [Glycine max]	XP_003546380.1-S195(79.966)	light	6	19.73	0	Drought tolerant	0.004541
MSR25	m6	r3	19569	931.235	3720.91	3720.91	2539	4	n(28.031)K(28.031)VEEK(28.031)PAETS(79.966)AK(28.031)GEEK(28.031)PAEEAAAVVEQAEPPK(28.031)Pc	nKVEEKPAETSAKGEEKPAEEAAAVVEQAEPPKPc	nKVEEKPAETS(79.966)AKGEEKPAEEAAAVVEQAEPPKPc	XP_003546380.1	XP_003546380.1	PREDICTED: plasma membrane-associated cation-binding protein 1-like [Glycine max]	XP_003546380.1-S195(79.966)	light	6	12.47	0	Drought tolerant	0.002493
MSR25	m6	r3	19728	745.19	3720.92	3720.91	2556	5	n(28.031)K(28.031)VEEK(28.031)PAETS(79.966)AK(28.031)GEEK(28.031)PAEEAAAVVEQAEPPK(28.031)Pc	nKVEEKPAETSAKGEEKPAEEAAAVVEQAEPPKPc	nKVEEKPAETS(79.966)AKGEEKPAEEAAAVVEQAEPPKPc	XP_003546380.1	XP_003546380.1	PREDICTED: plasma membrane-associated cation-binding protein 1-like [Glycine max]	XP_003546380.1-S195(79.966)	light	6	22.39	0	Drought tolerant	0.003247
MSR26	m6	r3	19070	745.191	3720.92	3720.91	2534	5	n(28.031)K(28.031)VEEK(28.031)PAETS(79.966)AK(28.031)GEEK(28.031)PAEEAAAVVEQAEPPK(28.031)Pc	nKVEEKPAETSAKGEEKPAEEAAAVVEQAEPPKPc	nKVEEKPAETS(79.966)AKGEEKPAEEAAAVVEQAEPPKPc	XP_003546380.1	XP_003546380.1	PREDICTED: plasma membrane-associated cation-binding protein 1-like [Glycine max]	XP_003546380.1-S195(79.966)	light	6	19.5	0	Drought tolerant	0.008072
MSR26	m6	r3	19360	745.19	3720.91	3720.91	2566	5	n(28.031)K(28.031)VEEK(28.031)PAETS(79.966)AK(28.031)GEEK(28.031)PAEEAAAVVEQAEPPK(28.031)Pc	nKVEEKPAETSAKGEEKPAEEAAAVVEQAEPPKPc	nKVEEKPAETS(79.966)AKGEEKPAEEAAAVVEQAEPPKPc	XP_003546380.1	XP_003546380.1	PREDICTED: plasma membrane-associated cation-binding protein 1-like [Glycine max]	XP_003546380.1-S195(79.966)	light	6	22.24	0	Drought tolerant	0.002619
MSR26	m6	r3	19473	931.235	3720.91	3720.91	2579	4	n(28.031)K(28.031)VEEK(28.031)PAETS(79.966)AK(28.031)GEEK(28.031)PAEEAAAVVEQAEPPK(28.031)Pc	nKVEEKPAETSAKGEEKPAEEAAAVVEQAEPPKPc	nKVEEKPAETS(79.966)AKGEEKPAEEAAAVVEQAEPPKPc	XP_003546380.1	XP_003546380.1	PREDICTED: plasma membrane-associated cation-binding protein 1-like [Glycine max]	XP_003546380.1-S195(79.966)	light	6	14.6	0	Drought tolerant	0.002442
MSR27	m6	r3	19732	745.189	3720.91	3720.91	2635	5	n(28.031)K(28.031)VEEK(28.031)PAETS(79.966)AK(28.031)GEEK(28.031)PAEEAAAVVEQAEPPK(28.031)Pc	nKVEEKPAETSAKGEEKPAEEAAAVVEQAEPPKPc	nKVEEKPAETS(79.966)AKGEEKPAEEAAAVVEQAEPPKPc	XP_003546380.1	XP_003546380.1	PREDICTED: plasma membrane-associated cation-binding protein 1-like [Glycine max]	XP_003546380.1-S195(79.966)	light	6	20.09	0	Drought tolerant	0.003247
MSR27	m6	r3	20023	745.19	3720.91	3720.91	2666	5	n(28.031)K(28.031)VEEK(28.031)PAETS(79.966)AK(28.031)GEEK(28.031)PAEEAAAVVEQAEPPK(28.031)Pc	nKVEEKPAETSAKGEEKPAEEAAAVVEQAEPPKPc	nKVEEKPAETS(79.966)AKGEEKPAEEAAAVVEQAEPPKPc	XP_003546380.1	XP_003546380.1	PREDICTED: plasma membrane-associated cation-binding protein 1-like [Glycine max]	XP_003546380.1-S195(79.966)	light	6	22.48	0	Drought tolerant	0.002365
MSR28	m6	r3	19991	745.191	3720.92	3720.91	2611	5	n(28.031)K(28.031)VEEK(28.031)PAETS(79.966)AK(28.031)GEEK(28.031)PAEEAAAVVEQAEPPK(28.031)Pc	nKVEEKPAETSAKGEEKPAEEAAAVVEQAEPPKPc	nKVEEKPAETS(79.966)AKGEEKPAEEAAAVVEQAEPPKPc	XP_003546380.1	XP_003546380.1	PREDICTED: plasma membrane-associated cation-binding protein 1-like [Glycine max]	XP_003546380.1-S195(79.966)	light	6	21.52	0	Drought tolerant	0.004502
MSR28	m6	r3	20285	745.19	3720.91	3720.91	2642	5	n(28.031)K(28.031)VEEK(28.031)PAETS(79.966)AK(28.031)GEEK(28.031)PAEEAAAVVEQAEPPK(28.031)Pc	nKVEEKPAETSAKGEEKPAEEAAAVVEQAEPPKPc	nKVEEKPAETS(79.966)AKGEEKPAEEAAAVVEQAEPPKPc	XP_003546380.1	XP_003546380.1	PREDICTED: plasma membrane-associated cation-binding protein 1-like [Glycine max]	XP_003546380.1-S195(79.966)	light	6	22.43	0	Drought tolerant	0.002942
MSR29	m6	r3	20081	745.19	3720.91	3720.91	2606	5	n(28.031)K(28.031)VEEK(28.031)PAETS(79.966)AK(28.031)GEEK(28.031)PAEEAAAVVEQAEPPK(28.031)Pc	nKVEEKPAETSAKGEEKPAEEAAAVVEQAEPPKPc	nKVEEKPAETS(79.966)AKGEEKPAEEAAAVVEQAEPPKPc	XP_003546380.1	XP_003546380.1	PREDICTED: plasma membrane-associated cation-binding protein 1-like [Glycine max]	XP_003546380.1-S195(79.966)	light	6	23.49	0	Drought tolerant	0.002113
MSR29	m6	r3	20369	745.19	3720.91	3720.91	2638	5	n(28.031)K(28.031)VEEK(28.031)PAETS(79.966)AK(28.031)GEEK(28.031)PAEEAAAVVEQAEPPK(28.031)Pc	nKVEEKPAETSAKGEEKPAEEAAAVVEQAEPPKPc	nKVEEKPAETS(79.966)AKGEEKPAEEAAAVVEQAEPPKPc	XP_003546380.1	XP_003546380.1	PREDICTED: plasma membrane-associated cation-binding protein 1-like [Glycine max]	XP_003546380.1-S195(79.966)	light	6	26.68	0	Drought tolerant	0.001381
MSR30	m6	r3	19935	745.189	3720.91	3720.91	2626	5	n(28.031)K(28.031)VEEK(28.031)PAETS(79.966)AK(28.031)GEEK(28.031)PAEEAAAVVEQAEPPK(28.031)Pc	nKVEEKPAETSAKGEEKPAEEAAAVVEQAEPPKPc	nKVEEKPAETS(79.966)AKGEEKPAEEAAAVVEQAEPPKPc	XP_003546380.1	XP_003546380.1	PREDICTED: plasma membrane-associated cation-binding protein 1-like [Glycine max]	XP_003546380.1-S195(79.966)	light	6	15.79	0	Drought tolerant	0.006742
MSR31	m6	r3	19675	745.19	3720.91	3720.91	2657	5	n(28.031)K(28.031)VEEK(28.031)PAETS(79.966)AK(28.031)GEEK(28.031)PAEEAAAVVEQAEPPK(28.031)Pc	nKVEEKPAETSAKGEEKPAEEAAAVVEQAEPPKPc	nKVEEKPAETS(79.966)AKGEEKPAEEAAAVVEQAEPPKPc	XP_003546380.1	XP_003546380.1	PREDICTED: plasma membrane-associated cation-binding protein 1-like [Glycine max]	XP_003546380.1-S195(79.966)	light	6	15.65	0	Drought tolerant	0.006783
MSR37	m6	r3	21448	745.19	3720.91	3720.91	3175	5	n(28.031)K(28.031)VEEK(28.031)PAETS(79.966)AK(28.031)GEEK(28.031)PAEEAAAVVEQAEPPK(28.031)Pc	nKVEEKPAETSAKGEEKPAEEAAAVVEQAEPPKPc	nKVEEKPAETS(79.966)AKGEEKPAEEAAAVVEQAEPPKPc	XP_003546380.1	XP_003546380.1	PREDICTED: plasma membrane-associated cation-binding protein 1-like [Glycine max]	XP_003546380.1-S195(79.966)	light	6	19.09	0	Drought tolerant	0.002893
MSR38	m6	r3	20302	745.19	3720.91	3720.91	3115	5	n(28.031)K(28.031)VEEK(28.031)PAETS(79.966)AK(28.031)GEEK(28.031)PAEEAAAVVEQAEPPK(28.031)Pc	nKVEEKPAETSAKGEEKPAEEAAAVVEQAEPPKPc	nKVEEKPAETS(79.966)AKGEEKPAEEAAAVVEQAEPPKPc	XP_003546380.1	XP_003546380.1	PREDICTED: plasma membrane-associated cation-binding protein 1-like [Glycine max]	XP_003546380.1-S195(79.966)	light	6	22.06	0	Drought tolerant	0.00316
MSR38	m6	r3	20639	745.19	3720.91	3720.91	3157	5	n(28.031)K(28.031)VEEK(28.031)PAETS(79.966)AK(28.031)GEEK(28.031)PAEEAAAVVEQAEPPK(28.031)Pc	nKVEEKPAETSAKGEEKPAEEAAAVVEQAEPPKPc	nKVEEKPAETS(79.966)AKGEEKPAEEAAAVVEQAEPPKPc	XP_003546380.1	XP_003546380.1	PREDICTED: plasma membrane-associated cation-binding protein 1-like [Glycine max]	XP_003546380.1-S195(79.966)	light	6	18.95	0	Drought tolerant	0.004152
MS-R17	m4	r2	6760	771.417	3081.64	3081.64	979	4	n(34.063)K(34.063)K(34.063)ESSS(79.966)DDS(79.966)SESEEEK(34.063)PAPK(34.063)PVLSK(34.063)c	nKKESSSDDSSESEEEKPAPKPVLSKc	nKKESSS(79.966)DDS(79.966)SESEEEKPAPKPVLSKc	XP_003537777.1	XP_003537777.1	PREDICTED: nucleolin 1-like [Glycine max]	XP_003537777.1-S69(79.966)-S72(79.966)	heavy	6	11.54	5.56	Drought sensitive	0.001019
MS-F16	m3	f2	6318	1042.81	3125.41	3125.41	995	3	n(28.031)K(28.031)K(28.031)ESSSDDS(79.966)S(79.966)ES(79.966)EEEK(28.031)PAPK(28.031)PVLSK(28.031)c	nKKESSSDDSSESEEEKPAPKPVLSKc	nKKESSSDDS(79.966)S(79.966)ES(79.966)EEEKPAPKPVLSKc	XP_003537777.1	XP_003537777.1	PREDICTED: nucleolin 1-like [Glycine max]	XP_003537777.1-S72(79.966)-S73(79.966)-S75(79.966)	light	6	4.65	1.58	Drought sensitive	0.008049
MS-R14	m4	r2	6741	1042.81	3125.41	3125.41	1037	3	n(28.031)K(28.031)K(28.031)ESSSDDS(79.966)S(79.966)ES(79.966)EEEK(28.031)PAPK(28.031)PVLSK(28.031)c	nKKESSSDDSSESEEEKPAPKPVLSKc	nKKESSSDDS(79.966)S(79.966)ES(79.966)EEEKPAPKPVLSKc	XP_003537777.1	XP_003537777.1	PREDICTED: nucleolin 1-like [Glycine max]	XP_003537777.1-S72(79.966)-S73(79.966)-S75(79.966)	light	6	7.9	1.35	Drought tolerant	0.002375
MS-R18	m4	r2	6463	1042.81	3125.42	3125.41	1033	3	n(28.031)K(28.031)K(28.031)ESSSDDS(79.966)S(79.966)ES(79.966)EEEK(28.031)PAPK(28.031)PVLSK(28.031)c	nKKESSSDDSSESEEEKPAPKPVLSKc	nKKESSSDDS(79.966)S(79.966)ES(79.966)EEEKPAPKPVLSKc	XP_003537777.1	XP_003537777.1	PREDICTED: nucleolin 1-like [Glycine max]	XP_003537777.1-S72(79.966)-S73(79.966)-S75(79.966)	light	6	12.18	3.7	Drought tolerant	0.001021
MS-R19	m4	r2	7414	1042.81	3125.42	3125.41	1030	3	n(28.031)K(28.031)K(28.031)ESSSDDS(79.966)S(79.966)ES(79.966)EEEK(28.031)PAPK(28.031)PVLSK(28.031)c	nKKESSSDDSSESEEEKPAPKPVLSKc	nKKESSSDDS(79.966)S(79.966)ES(79.966)EEEKPAPKPVLSKc	XP_003537777.1	XP_003537777.1	PREDICTED: nucleolin 1-like [Glycine max]	XP_003537777.1-S72(79.966)-S73(79.966)-S75(79.966)	light	6	9.16	1.21	Drought tolerant	0.001365
MSF23	m5	f3	9420	1042.81	3125.42	3125.41	1325	3	n(28.031)K(28.031)K(28.031)ESSSDDS(79.966)S(79.966)ES(79.966)EEEK(28.031)PAPK(28.031)PVLSK(28.031)c	nKKESSSDDSSESEEEKPAPKPVLSKc	nKKESSSDDS(79.966)S(79.966)ES(79.966)EEEKPAPKPVLSKc	XP_003537777.1	XP_003537777.1	PREDICTED: nucleolin 1-like [Glycine max]	XP_003537777.1-S72(79.966)-S73(79.966)-S75(79.966)	light	6	11.52	10.13	Drought sensitive	0.008145
MSF23	m5	f3	10033	1042.81	3125.41	3125.41	1394	3	n(28.031)K(28.031)K(28.031)ESSSDDS(79.966)S(79.966)ES(79.966)EEEK(28.031)PAPK(28.031)PVLSK(28.031)c	nKKESSSDDSSESEEEKPAPKPVLSKc	nKKESSSDDS(79.966)S(79.966)ES(79.966)EEEKPAPKPVLSKc	XP_003537777.1	XP_003537777.1	PREDICTED: nucleolin 1-like [Glycine max]	XP_003537777.1-S72(79.966)-S73(79.966)-S75(79.966)	light	6	7.51	1.19	Drought sensitive	0.003713
MS-R16	m4	r2	8151	1081.53	3241.57	3241.57	1191	3	n(34.063)K(34.063)K(34.063)ESS(79.966)S(79.966)DDS(79.966)S(79.966)ESEEEK(34.063)PAPK(34.063)PVLSK(34.063)c	nKKESSSDDSSESEEEKPAPKPVLSKc	nKKESS(79.966)S(79.966)DDS(79.966)S(79.966)ESEEEKPAPKPVLSKc	XP_003537777.1	XP_003537777.1	PREDICTED: nucleolin 1-like [Glycine max]	XP_003537777.1-S68(79.966)-S69(79.966)-S72(79.966)-S73(79.966)	heavy	6	6.17	0.8	Drought sensitive	0.004664
MSR6	m2	r1	5845	1081.53	3241.57	3241.57	1018	3	n(34.063)K(34.063)K(34.063)ESS(79.966)S(79.966)DDS(79.966)S(79.966)ESEEEK(34.063)PAPK(34.063)PVLSK(34.063)c	nKKESSSDDSSESEEEKPAPKPVLSKc	nKKESS(79.966)S(79.966)DDS(79.966)S(79.966)ESEEEKPAPKPVLSKc	XP_003537777.1	XP_003537777.1	PREDICTED: nucleolin 1-like [Glycine max]	XP_003537777.1-S68(79.966)-S69(79.966)-S72(79.966)-S73(79.966)	heavy	6	3.25	1.22	Drought sensitive	0.001851
MS-R16	m4	r2	6505	1042.81	3125.42	3125.41	1034	3	n(28.031)K(28.031)K(28.031)ES(79.966)S(79.966)S(79.966)DDSSESEEEK(28.031)PAPK(28.031)PVLSK(28.031)c	nKKESSSDDSSESEEEKPAPKPVLSKc	nKKES(79.966)S(79.966)S(79.966)DDSSESEEEKPAPKPVLSKc	XP_003537777.1	XP_003537777.1	PREDICTED: nucleolin 1-like [Glycine max]	XP_003537777.1-S67(79.966)-S68(79.966)-S69(79.966)	light	6	6.12	2.47	Drought tolerant	0.003021
MS-R14	m4	r2	7898	1081.53	3241.57	3241.57	1136	3	n(34.063)K(34.063)K(34.063)ESSS(79.966)DDS(79.966)S(79.966)ES(79.966)EEEK(34.063)PAPK(34.063)PVLSK(34.063)c	nKKESSSDDSSESEEEKPAPKPVLSKc	nKKESSS(79.966)DDS(79.966)S(79.966)ES(79.966)EEEKPAPKPVLSKc	XP_003537777.1	XP_003537777.1	PREDICTED: nucleolin 1-like [Glycine max]	XP_003537777.1-S69(79.966)-S72(79.966)-S73(79.966)-S75(79.966)	heavy	6	4.31	0.65	Drought sensitive	0.002923
MS-R14	m4	r2	8192	1081.53	3241.57	3241.57	1168	3	n(34.063)K(34.063)K(34.063)ESSS(79.966)DDS(79.966)S(79.966)ES(79.966)EEEK(34.063)PAPK(34.063)PVLSK(34.063)c	nKKESSSDDSSESEEEKPAPKPVLSKc	nKKESSS(79.966)DDS(79.966)S(79.966)ES(79.966)EEEKPAPKPVLSKc	XP_003537777.1	XP_003537777.1	PREDICTED: nucleolin 1-like [Glycine max]	XP_003537777.1-S69(79.966)-S72(79.966)-S73(79.966)-S75(79.966)	heavy	6	0.51	0.39	Drought sensitive	0.005783
MS-R15	m4	r2	6879	1081.53	3241.57	3241.57	1086	3	n(34.063)K(34.063)K(34.063)ESSS(79.966)DDS(79.966)S(79.966)ES(79.966)EEEK(34.063)PAPK(34.063)PVLSK(34.063)c	nKKESSSDDSSESEEEKPAPKPVLSKc	nKKESSS(79.966)DDS(79.966)S(79.966)ES(79.966)EEEKPAPKPVLSKc	XP_003537777.1	XP_003537777.1	PREDICTED: nucleolin 1-like [Glycine max]	XP_003537777.1-S69(79.966)-S72(79.966)-S73(79.966)-S75(79.966)	heavy	6	3.37	1.44	Drought sensitive	0.002252
MS-R15	m4	r2	7245	1081.53	3241.57	3241.57	1120	3	n(34.063)K(34.063)K(34.063)ESSS(79.966)DDS(79.966)S(79.966)ES(79.966)EEEK(34.063)PAPK(34.063)PVLSK(34.063)c	nKKESSSDDSSESEEEKPAPKPVLSKc	nKKESSS(79.966)DDS(79.966)S(79.966)ES(79.966)EEEKPAPKPVLSKc	XP_003537777.1	XP_003537777.1	PREDICTED: nucleolin 1-like [Glycine max]	XP_003537777.1-S69(79.966)-S72(79.966)-S73(79.966)-S75(79.966)	heavy	6	4.62	1.99	Drought sensitive	0.003392
MS-R16	m4	r2	8407	1081.53	3241.57	3241.57	1222	3	n(34.063)K(34.063)K(34.063)ESSS(79.966)DDS(79.966)S(79.966)ES(79.966)EEEK(34.063)PAPK(34.063)PVLSK(34.063)c	nKKESSSDDSSESEEEKPAPKPVLSKc	nKKESSS(79.966)DDS(79.966)S(79.966)ES(79.966)EEEKPAPKPVLSKc	XP_003537777.1	XP_003537777.1	PREDICTED: nucleolin 1-like [Glycine max]	XP_003537777.1-S69(79.966)-S72(79.966)-S73(79.966)-S75(79.966)	heavy	6	9.07	1	Drought sensitive	0.00181
MS-R16	m4	r2	8672	1081.53	3241.57	3241.57	1254	3	n(34.063)K(34.063)K(34.063)ESSS(79.966)DDS(79.966)S(79.966)ES(79.966)EEEK(34.063)PAPK(34.063)PVLSK(34.063)c	nKKESSSDDSSESEEEKPAPKPVLSKc	nKKESSS(79.966)DDS(79.966)S(79.966)ES(79.966)EEEKPAPKPVLSKc	XP_003537777.1	XP_003537777.1	PREDICTED: nucleolin 1-like [Glycine max]	XP_003537777.1-S69(79.966)-S72(79.966)-S73(79.966)-S75(79.966)	heavy	6	5.91	1.93	Drought sensitive	0.0041
MS-R16	m4	r2	7295	1081.53	3241.57	3241.57	1097	3	n(34.063)K(34.063)K(34.063)ESSS(79.966)DDS(79.966)S(79.966)ES(79.966)EEEK(34.063)PAPK(34.063)PVLSK(34.063)c	nKKESSSDDSSESEEEKPAPKPVLSKc	nKKESSS(79.966)DDS(79.966)S(79.966)ES(79.966)EEEKPAPKPVLSKc	XP_003537777.1	XP_003537777.1	PREDICTED: nucleolin 1-like [Glycine max]	XP_003537777.1-S69(79.966)-S72(79.966)-S73(79.966)-S75(79.966)	heavy	6	1.51	0.77	Drought sensitive	0.00533
MS-R16	m4	r2	7615	1081.53	3241.57	3241.57	1129	3	n(34.063)K(34.063)K(34.063)ESSS(79.966)DDS(79.966)S(79.966)ES(79.966)EEEK(34.063)PAPK(34.063)PVLSK(34.063)c	nKKESSSDDSSESEEEKPAPKPVLSKc	nKKESSS(79.966)DDS(79.966)S(79.966)ES(79.966)EEEKPAPKPVLSKc	XP_003537777.1	XP_003537777.1	PREDICTED: nucleolin 1-like [Glycine max]	XP_003537777.1-S69(79.966)-S72(79.966)-S73(79.966)-S75(79.966)	heavy	6	5.81	0.63	Drought sensitive	0.003247
MS-R17	m4	r2	9412	1081.53	3241.57	3241.57	1231	3	n(34.063)K(34.063)K(34.063)ESSS(79.966)DDS(79.966)S(79.966)ES(79.966)EEEK(34.063)PAPK(34.063)PVLSK(34.063)c	nKKESSSDDSSESEEEKPAPKPVLSKc	nKKESSS(79.966)DDS(79.966)S(79.966)ES(79.966)EEEKPAPKPVLSKc	XP_003537777.1	XP_003537777.1	PREDICTED: nucleolin 1-like [Glycine max]	XP_003537777.1-S69(79.966)-S72(79.966)-S73(79.966)-S75(79.966)	heavy	6	6.81	2.28	Drought sensitive	0.005849
MS-R17	m4	r2	9709	1081.53	3241.57	3241.57	1264	3	n(34.063)K(34.063)K(34.063)ESSS(79.966)DDS(79.966)S(79.966)ES(79.966)EEEK(34.063)PAPK(34.063)PVLSK(34.063)c	nKKESSSDDSSESEEEKPAPKPVLSKc	nKKESSS(79.966)DDS(79.966)S(79.966)ES(79.966)EEEKPAPKPVLSKc	XP_003537777.1	XP_003537777.1	PREDICTED: nucleolin 1-like [Glycine max]	XP_003537777.1-S69(79.966)-S72(79.966)-S73(79.966)-S75(79.966)	heavy	6	2.61	1.67	Drought sensitive	0.003231
MS-R17	m4	r2	10020	1081.53	3241.57	3241.57	1298	3	n(34.063)K(34.063)K(34.063)ESSS(79.966)DDS(79.966)S(79.966)ES(79.966)EEEK(34.063)PAPK(34.063)PVLSK(34.063)c	nKKESSSDDSSESEEEKPAPKPVLSKc	nKKESSS(79.966)DDS(79.966)S(79.966)ES(79.966)EEEKPAPKPVLSKc	XP_003537777.1	XP_003537777.1	PREDICTED: nucleolin 1-like [Glycine max]	XP_003537777.1-S69(79.966)-S72(79.966)-S73(79.966)-S75(79.966)	heavy	6	5.58	0.39	Drought sensitive	0.002473
MS-R17	m4	r2	10335	1081.53	3241.57	3241.57	1330	3	n(34.063)K(34.063)K(34.063)ESSS(79.966)DDS(79.966)S(79.966)ES(79.966)EEEK(34.063)PAPK(34.063)PVLSK(34.063)c	nKKESSSDDSSESEEEKPAPKPVLSKc	nKKESSS(79.966)DDS(79.966)S(79.966)ES(79.966)EEEKPAPKPVLSKc	XP_003537777.1	XP_003537777.1	PREDICTED: nucleolin 1-like [Glycine max]	XP_003537777.1-S69(79.966)-S72(79.966)-S73(79.966)-S75(79.966)	heavy	6	4.55	0.41	Drought sensitive	0.002637
MSF6	m1	f1	7144	1081.53	3241.57	3241.57	1168	3	n(34.063)K(34.063)K(34.063)ESSS(79.966)DDS(79.966)S(79.966)ES(79.966)EEEK(34.063)PAPK(34.063)PVLSK(34.063)c	nKKESSSDDSSESEEEKPAPKPVLSKc	nKKESSS(79.966)DDS(79.966)S(79.966)ES(79.966)EEEKPAPKPVLSKc	XP_003537777.1	XP_003537777.1	PREDICTED: nucleolin 1-like [Glycine max]	XP_003537777.1-S69(79.966)-S72(79.966)-S73(79.966)-S75(79.966)	heavy	6	7.46	2.2	Drought tolerant	0.002679
MSR29	m6	r3	6439	1089.48	3265.41	3265.41	1046	3	n(28.031)K(28.031)DK(28.031)PVS(79.966)S(79.966)S(79.966)SEDDSSDEDEVNAK(28.031)K(28.031)PHK(28.031)c	nKDKPVSSSSEDDSSDEDEVNAKKPHKc	nKDKPVS(79.966)S(79.966)S(79.966)SEDDSSDEDEVNAKKPHKc	XP_003537777.1	XP_003537777.1	PREDICTED: nucleolin 1-like [Glycine max]	XP_003537777.1-S106(79.966)-S107(79.966)-S108(79.966)	light	6	14.76	4.31	Drought tolerant	0.001587
MS-R19	m4	r2	6417	826.409	3301.6	3301.6	949	4	n(34.063)K(34.063)DK(34.063)PVS(79.966)S(79.966)SSEDDSS(79.966)DEDEVNAK(34.063)K(34.063)PHK(34.063)c	nKDKPVSSSSEDDSSDEDEVNAKKPHKc	nKDKPVS(79.966)S(79.966)SSEDDSS(79.966)DEDEVNAKKPHKc	XP_003537777.1	XP_003537777.1	PREDICTED: nucleolin 1-like [Glycine max]	XP_003537777.1-S106(79.966)-S107(79.966)-S114(79.966)	heavy	6	16.32	9.22	Drought sensitive	0.000377
MSF35	m5	f3	4824	826.408	3301.6	3301.6	1045	4	n(34.063)K(34.063)DK(34.063)PVS(79.966)S(79.966)SSEDDSS(79.966)DEDEVNAK(34.063)K(34.063)PHK(34.063)c	nKDKPVSSSSEDDSSDEDEVNAKKPHKc	nKDKPVS(79.966)S(79.966)SSEDDSS(79.966)DEDEVNAKKPHKc	XP_003537777.1	XP_003537777.1	PREDICTED: nucleolin 1-like [Glycine max]	XP_003537777.1-S106(79.966)-S107(79.966)-S114(79.966)	heavy	6	3.26	3.26	Drought tolerant	0.001735
MSR29	m6	r3	6423	661.327	3301.6	3301.6	1044	5	n(34.063)K(34.063)DK(34.063)PVS(79.966)S(79.966)SSEDDSS(79.966)DEDEVNAK(34.063)K(34.063)PHK(34.063)c	nKDKPVSSSSEDDSSDEDEVNAKKPHKc	nKDKPVS(79.966)S(79.966)SSEDDSS(79.966)DEDEVNAKKPHKc	XP_003537777.1	XP_003537777.1	PREDICTED: nucleolin 1-like [Glycine max]	XP_003537777.1-S106(79.966)-S107(79.966)-S114(79.966)	heavy	6	13.74	1.04	Drought sensitive	0.002856
MSR30	m6	r3	6384	826.406	3301.6	3301.6	1043	4	n(34.063)K(34.063)DK(34.063)PVS(79.966)S(79.966)SSEDDSS(79.966)DEDEVNAK(34.063)K(34.063)PHK(34.063)c	nKDKPVSSSSEDDSSDEDEVNAKKPHKc	nKDKPVS(79.966)S(79.966)SSEDDSS(79.966)DEDEVNAKKPHKc	XP_003537777.1	XP_003537777.1	PREDICTED: nucleolin 1-like [Glycine max]	XP_003537777.1-S106(79.966)-S107(79.966)-S114(79.966)	heavy	6	25.42	11.18	Drought sensitive	0.000244
MSR32	m6	r3	6654	826.408	3301.6	3301.6	1041	4	n(34.063)K(34.063)DK(34.063)PVS(79.966)S(79.966)SSEDDSS(79.966)DEDEVNAK(34.063)K(34.063)PHK(34.063)c	nKDKPVSSSSEDDSSDEDEVNAKKPHKc	nKDKPVS(79.966)S(79.966)SSEDDSS(79.966)DEDEVNAKKPHKc	XP_003537777.1	XP_003537777.1	PREDICTED: nucleolin 1-like [Glycine max]	XP_003537777.1-S106(79.966)-S107(79.966)-S114(79.966)	heavy	6	29.56	5.95	Drought sensitive	0.00053
MSR32	m6	r3	6690	661.328	3301.6	3301.6	1044	5	n(34.063)K(34.063)DK(34.063)PVS(79.966)S(79.966)SSEDDSS(79.966)DEDEVNAK(34.063)K(34.063)PHK(34.063)c	nKDKPVSSSSEDDSSDEDEVNAKKPHKc	nKDKPVS(79.966)S(79.966)SSEDDSS(79.966)DEDEVNAKKPHKc	XP_003537777.1	XP_003537777.1	PREDICTED: nucleolin 1-like [Glycine max]	XP_003537777.1-S106(79.966)-S107(79.966)-S114(79.966)	heavy	6	8.96	1.71	Drought sensitive	0.002679
MS-R18	m4	r2	5836	762.37	3045.45	3045.44	982	4	n(28.031)K(28.031)K(28.031)ESSS(79.966)DDS(79.966)SESEEEK(28.031)PAPK(28.031)PVLSK(28.031)c	nKKESSSDDSSESEEEKPAPKPVLSKc	nKKESSS(79.966)DDS(79.966)SESEEEKPAPKPVLSKc	XP_003537777.1	XP_003537777.1	PREDICTED: nucleolin 1-like [Glycine max]	XP_003537777.1-S69(79.966)-S72(79.966)	light	6	5.4	4.19	Drought tolerant	0.002181
MS-R19	m4	r2	6754	762.369	3045.45	3045.44	976	4	n(28.031)K(28.031)K(28.031)ESSS(79.966)DDS(79.966)SESEEEK(28.031)PAPK(28.031)PVLSK(28.031)c	nKKESSSDDSSESEEEKPAPKPVLSKc	nKKESSS(79.966)DDS(79.966)SESEEEKPAPKPVLSKc	XP_003537777.1	XP_003537777.1	PREDICTED: nucleolin 1-like [Glycine max]	XP_003537777.1-S69(79.966)-S72(79.966)	light	6	8.17	8.17	Drought tolerant	0.00087
MSF23	m5	f3	6844	762.369	3045.45	3045.44	1047	4	n(28.031)K(28.031)K(28.031)ESSS(79.966)DDS(79.966)SESEEEK(28.031)PAPK(28.031)PVLSK(28.031)c	nKKESSSDDSSESEEEKPAPKPVLSKc	nKKESSS(79.966)DDS(79.966)SESEEEKPAPKPVLSKc	XP_003537777.1	XP_003537777.1	PREDICTED: nucleolin 1-like [Glycine max]	XP_003537777.1-S69(79.966)-S72(79.966)	light	6	1.25	1.25	Drought sensitive	0.002312
MSR30	m6	r3	6362	1101.54	3301.6	3301.6	1040	3	n(34.063)K(34.063)DK(34.063)PVSSS(79.966)S(79.966)EDDS(79.966)SDEDEVNAK(34.063)K(34.063)PHK(34.063)c	nKDKPVSSSSEDDSSDEDEVNAKKPHKc	nKDKPVSSS(79.966)S(79.966)EDDS(79.966)SDEDEVNAKKPHKc	XP_003537777.1	XP_003537777.1	PREDICTED: nucleolin 1-like [Glycine max]	XP_003537777.1-S108(79.966)-S109(79.966)-S113(79.966)	heavy	6	17.53	0.1	Drought sensitive	0.000978
MSR30	m6	r3	6391	661.325	3301.59	3301.6	1043	5	n(34.063)K(34.063)DK(34.063)PVSSS(79.966)S(79.966)EDDS(79.966)SDEDEVNAK(34.063)K(34.063)PHK(34.063)c	nKDKPVSSSSEDDSSDEDEVNAKKPHKc	nKDKPVSSS(79.966)S(79.966)EDDS(79.966)SDEDEVNAKKPHKc	XP_003537777.1	XP_003537777.1	PREDICTED: nucleolin 1-like [Glycine max]	XP_003537777.1-S108(79.966)-S109(79.966)-S113(79.966)	heavy	6	29.42	4.29	Drought sensitive	0.000828
MSR30	m6	r3	7039	837.353	3345.38	3345.37	1102	4	n(28.031)K(28.031)DK(28.031)PVS(79.966)S(79.966)S(79.966)SEDDSS(79.966)DEDEVNAK(28.031)K(28.031)PHK(28.031)c	nKDKPVSSSSEDDSSDEDEVNAKKPHKc	nKDKPVS(79.966)S(79.966)S(79.966)SEDDSS(79.966)DEDEVNAKKPHKc	XP_003537777.1	XP_003537777.1	PREDICTED: nucleolin 1-like [Glycine max]	XP_003537777.1-S106(79.966)-S107(79.966)-S108(79.966)-S114(79.966)	light	6	10.15	0	Drought tolerant	0.001785
MSR32	m6	r3	9738	837.351	3345.37	3345.37	1442	4	n(28.031)K(28.031)DK(28.031)PVS(79.966)S(79.966)S(79.966)SEDDSS(79.966)DEDEVNAK(28.031)K(28.031)PHK(28.031)c	nKDKPVSSSSEDDSSDEDEVNAKKPHKc	nKDKPVS(79.966)S(79.966)S(79.966)SEDDSS(79.966)DEDEVNAKKPHKc	XP_003537777.1	XP_003537777.1	PREDICTED: nucleolin 1-like [Glycine max]	XP_003537777.1-S106(79.966)-S107(79.966)-S108(79.966)-S114(79.966)	light	6	2.23	0	Drought tolerant	0.005585
MSR32	m6	r3	7373	837.351	3345.38	3345.37	1109	4	n(28.031)K(28.031)DK(28.031)PVS(79.966)S(79.966)S(79.966)SEDDSS(79.966)DEDEVNAK(28.031)K(28.031)PHK(28.031)c	nKDKPVSSSSEDDSSDEDEVNAKKPHKc	nKDKPVS(79.966)S(79.966)S(79.966)SEDDSS(79.966)DEDEVNAKKPHKc	XP_003537777.1	XP_003537777.1	PREDICTED: nucleolin 1-like [Glycine max]	XP_003537777.1-S106(79.966)-S107(79.966)-S108(79.966)-S114(79.966)	light	6	2.04	0	Drought tolerant	0.003409
MS-R17	m4	r2	9590	1069.47	3205.38	3205.38	1251	3	n(28.031)K(28.031)K(28.031)ESSS(79.966)DDS(79.966)S(79.966)ES(79.966)EEEK(28.031)PAPK(28.031)PVLSK(28.031)c	nKKESSSDDSSESEEEKPAPKPVLSKc	nKKESSS(79.966)DDS(79.966)S(79.966)ES(79.966)EEEKPAPKPVLSKc	XP_003537777.1	XP_003537777.1	PREDICTED: nucleolin 1-like [Glycine max]	XP_003537777.1-S69(79.966)-S72(79.966)-S73(79.966)-S75(79.966)	light	6	5.54	2.36	Drought tolerant	0.007489
MS-R18	m4	r2	8724	1069.47	3205.38	3205.38	1266	3	n(28.031)K(28.031)K(28.031)ESSS(79.966)DDS(79.966)S(79.966)ES(79.966)EEEK(28.031)PAPK(28.031)PVLSK(28.031)c	nKKESSSDDSSESEEEKPAPKPVLSKc	nKKESSS(79.966)DDS(79.966)S(79.966)ES(79.966)EEEKPAPKPVLSKc	XP_003537777.1	XP_003537777.1	PREDICTED: nucleolin 1-like [Glycine max]	XP_003537777.1-S69(79.966)-S72(79.966)-S73(79.966)-S75(79.966)	light	6	6.02	0.71	Drought tolerant	0.006765
MSR6	m2	r1	5594	1069.47	3205.38	3205.38	992	3	n(28.031)K(28.031)K(28.031)ESSS(79.966)DDS(79.966)S(79.966)ES(79.966)EEEK(28.031)PAPK(28.031)PVLSK(28.031)c	nKKESSSDDSSESEEEKPAPKPVLSKc	nKKESSS(79.966)DDS(79.966)S(79.966)ES(79.966)EEEKPAPKPVLSKc	XP_003537777.1	XP_003537777.1	PREDICTED: nucleolin 1-like [Glycine max]	XP_003537777.1-S69(79.966)-S72(79.966)-S73(79.966)-S75(79.966)	light	6	17.37	0.35	Drought tolerant	0.000614
MSR6	m2	r1	6177	1069.47	3205.39	3205.38	1054	3	n(28.031)K(28.031)K(28.031)ESSS(79.966)DDS(79.966)S(79.966)ES(79.966)EEEK(28.031)PAPK(28.031)PVLSK(28.031)c	nKKESSSDDSSESEEEKPAPKPVLSKc	nKKESSS(79.966)DDS(79.966)S(79.966)ES(79.966)EEEKPAPKPVLSKc	XP_003537777.1	XP_003537777.1	PREDICTED: nucleolin 1-like [Glycine max]	XP_003537777.1-S69(79.966)-S72(79.966)-S73(79.966)-S75(79.966)	light	6	21.64	0.89	Drought tolerant	0.001587
MSF6	m1	f1	6571	1081.53	3241.58	3241.57	1108	3	n(34.063)K(34.063)K(34.063)ES(79.966)S(79.966)S(79.966)DDS(79.966)SESEEEK(34.063)PAPK(34.063)PVLSK(34.063)c	nKKESSSDDSSESEEEKPAPKPVLSKc	nKKES(79.966)S(79.966)S(79.966)DDS(79.966)SESEEEKPAPKPVLSKc	XP_003537777.1	XP_003537777.1	PREDICTED: nucleolin 1-like [Glycine max]	XP_003537777.1-S67(79.966)-S68(79.966)-S69(79.966)-S72(79.966)	heavy	6	9.68	1.31	Drought tolerant	0.000698
MS-F13	m3	f2	17821	752.427	3757.1	3757.1	2213	5	n(34.063)K(34.063)VEEK(34.063)PAETS(79.966)AK(34.063)GEEK(34.063)PAEEAAAVVEQAEPPK(34.063)Pc	nKVEEKPAETSAKGEEKPAEEAAAVVEQAEPPKPc	nKVEEKPAETS(79.966)AKGEEKPAEEAAAVVEQAEPPKPc	XP_003546380.1	XP_003546380.1	PREDICTED: plasma membrane-associated cation-binding protein 1-like [Glycine max]	XP_003546380.1-S195(79.966)	heavy	6	28.77	0	Drought tolerant	0.006172
MS-F17	m3	f2	17123	752.428	3757.1	3757.1	2277	5	n(34.063)K(34.063)VEEK(34.063)PAETS(79.966)AK(34.063)GEEK(34.063)PAEEAAAVVEQAEPPK(34.063)Pc	nKVEEKPAETSAKGEEKPAEEAAAVVEQAEPPKPc	nKVEEKPAETS(79.966)AKGEEKPAEEAAAVVEQAEPPKPc	XP_003546380.1	XP_003546380.1	PREDICTED: plasma membrane-associated cation-binding protein 1-like [Glycine max]	XP_003546380.1-S195(79.966)	heavy	6	23.93	0	Drought tolerant	0.008433
MS-R17	m4	r2	21117	940.283	3757.1	3757.1	2313	4	n(34.063)K(34.063)VEEK(34.063)PAETS(79.966)AK(34.063)GEEK(34.063)PAEEAAAVVEQAEPPK(34.063)Pc	nKVEEKPAETSAKGEEKPAEEAAAVVEQAEPPKPc	nKVEEKPAETS(79.966)AKGEEKPAEEAAAVVEQAEPPKPc	XP_003546380.1	XP_003546380.1	PREDICTED: plasma membrane-associated cation-binding protein 1-like [Glycine max]	XP_003546380.1-S195(79.966)	heavy	6	18.36	0	Drought sensitive	0.004139
MS-R18	m4	r2	20194	940.283	3757.1	3757.1	2345	4	n(34.063)K(34.063)VEEK(34.063)PAETS(79.966)AK(34.063)GEEK(34.063)PAEEAAAVVEQAEPPK(34.063)Pc	nKVEEKPAETSAKGEEKPAEEAAAVVEQAEPPKPc	nKVEEKPAETS(79.966)AKGEEKPAEEAAAVVEQAEPPKPc	XP_003546380.1	XP_003546380.1	PREDICTED: plasma membrane-associated cation-binding protein 1-like [Glycine max]	XP_003546380.1-S195(79.966)	heavy	6	33.66	0	Drought sensitive	0.001859
MSF23	m5	f3	21625	940.283	3757.1	3757.1	2509	4	n(34.063)K(34.063)VEEK(34.063)PAETS(79.966)AK(34.063)GEEK(34.063)PAEEAAAVVEQAEPPK(34.063)Pc	nKVEEKPAETSAKGEEKPAEEAAAVVEQAEPPKPc	nKVEEKPAETS(79.966)AKGEEKPAEEAAAVVEQAEPPKPc	XP_003546380.1	XP_003546380.1	PREDICTED: plasma membrane-associated cation-binding protein 1-like [Glycine max]	XP_003546380.1-S195(79.966)	heavy	6	36.79	0	Drought tolerant	0.001419
MSF24	m5	f3	20483	940.281	3757.09	3757.1	2530	4	n(34.063)K(34.063)VEEK(34.063)PAETS(79.966)AK(34.063)GEEK(34.063)PAEEAAAVVEQAEPPK(34.063)Pc	nKVEEKPAETSAKGEEKPAEEAAAVVEQAEPPKPc	nKVEEKPAETS(79.966)AKGEEKPAEEAAAVVEQAEPPKPc	XP_003546380.1	XP_003546380.1	PREDICTED: plasma membrane-associated cation-binding protein 1-like [Glycine max]	XP_003546380.1-S195(79.966)	heavy	6	31.39	0	Drought tolerant	0.006137
MSF24	m5	f3	20661	1253.38	3757.1	3757.1	2548	3	n(34.063)K(34.063)VEEK(34.063)PAETS(79.966)AK(34.063)GEEK(34.063)PAEEAAAVVEQAEPPK(34.063)Pc	nKVEEKPAETSAKGEEKPAEEAAAVVEQAEPPKPc	nKVEEKPAETS(79.966)AKGEEKPAEEAAAVVEQAEPPKPc	XP_003546380.1	XP_003546380.1	PREDICTED: plasma membrane-associated cation-binding protein 1-like [Glycine max]	XP_003546380.1-S195(79.966)	heavy	6	13.53	0	Drought tolerant	0.003147
MSF24	m5	f3	20861	752.427	3757.1	3757.1	2569	5	n(34.063)K(34.063)VEEK(34.063)PAETS(79.966)AK(34.063)GEEK(34.063)PAEEAAAVVEQAEPPK(34.063)Pc	nKVEEKPAETSAKGEEKPAEEAAAVVEQAEPPKPc	nKVEEKPAETS(79.966)AKGEEKPAEEAAAVVEQAEPPKPc	XP_003546380.1	XP_003546380.1	PREDICTED: plasma membrane-associated cation-binding protein 1-like [Glycine max]	XP_003546380.1-S195(79.966)	heavy	6	25.12	0	Drought tolerant	0.008952
MSR25	m6	r3	19549	940.284	3757.11	3757.1	2537	4	n(34.063)K(34.063)VEEK(34.063)PAETS(79.966)AK(34.063)GEEK(34.063)PAEEAAAVVEQAEPPK(34.063)Pc	nKVEEKPAETSAKGEEKPAEEAAAVVEQAEPPKPc	nKVEEKPAETS(79.966)AKGEEKPAEEAAAVVEQAEPPKPc	XP_003546380.1	XP_003546380.1	PREDICTED: plasma membrane-associated cation-binding protein 1-like [Glycine max]	XP_003546380.1-S195(79.966)	heavy	6	25.98	0	Drought sensitive	0.009058
MSR29	m6	r3	20124	752.428	3757.1	3757.1	2611	5	n(34.063)K(34.063)VEEK(34.063)PAETS(79.966)AK(34.063)GEEK(34.063)PAEEAAAVVEQAEPPK(34.063)Pc	nKVEEKPAETSAKGEEKPAEEAAAVVEQAEPPKPc	nKVEEKPAETS(79.966)AKGEEKPAEEAAAVVEQAEPPKPc	XP_003546380.1	XP_003546380.1	PREDICTED: plasma membrane-associated cation-binding protein 1-like [Glycine max]	XP_003546380.1-S195(79.966)	heavy	6	25.54	0	Drought sensitive	0.007258
MSF6	m1	f1	3373	938.769	2813.28	2813.28	784	3	n(34.063)K(34.063)K(34.063)VES(79.966)S(79.966)SDDSSS(79.966)ES(79.966)EAEK(34.063)PAVK(34.063)c	nKKVESSSDDSSSESEAEKPAVKc	nKKVES(79.966)S(79.966)SDDSSS(79.966)ES(79.966)EAEKPAVKc	XP_003540672.1	XP_003540672.1;XP_006592047.1	PREDICTED: nucleolin 1 isoform X1 [Glycine max]	XP_003540672.1-S145(79.966)-S146(79.966)-S152(79.966)-S154(79.966);XP_006592047.1-S145(79.966)-S146(79.966)-S152(79.966)-S154(79.966)	heavy	5	14.7	1.51	Drought tolerant	0.00152
MSF23	m5	f3	21825	924.227	3692.88	3692.88	2528	4	nK(28.031)VEEK(28.031)PAETS(79.966)AK(28.031)GEEK(28.031)PAEEAAAVVEQAEPPK(28.031)Pc	nKVEEKPAETSAKGEEKPAEEAAAVVEQAEPPKPc	nKVEEKPAETS(79.966)AKGEEKPAEEAAAVVEQAEPPKPc	XP_003546380.1	XP_003546380.1	PREDICTED: plasma membrane-associated cation-binding protein 1-like [Glycine max]	XP_003546380.1-S195(79.966)	light	5	21.43	0	Drought sensitive	0.001802
MS-R16	m4	r2	24247	832.398	4156.96	4156.95	2685	5	n(28.031)AVTS(79.966)DDEWGPEK(28.031)EEEAYGGGVAVEEK(28.031)PTETETEK(28.031)LK(28.031)c	nAVTSDDEWGPEKEEEAYGGGVAVEEKPTETETEKLKc	nAVTS(79.966)DDEWGPEKEEEAYGGGVAVEEKPTETETEKLKc	XP_003534708.1	XP_003534708.1	PREDICTED: plastid-lipid-associated protein, chloroplastic [Glycine max]	XP_003534708.1-S57(79.966)	light	5	22.95	0.92	Drought tolerant	0.000873
MS-R17	m4	r2	25424	1040.25	4156.96	4156.95	2696	4	n(28.031)AVTS(79.966)DDEWGPEK(28.031)EEEAYGGGVAVEEK(28.031)PTETETEK(28.031)LK(28.031)c	nAVTSDDEWGPEKEEEAYGGGVAVEEKPTETETEKLKc	nAVTS(79.966)DDEWGPEKEEEAYGGGVAVEEKPTETETEKLKc	XP_003534708.1	XP_003534708.1	PREDICTED: plastid-lipid-associated protein, chloroplastic [Glycine max]	XP_003534708.1-S57(79.966)	light	5	2.28	2.28	Drought tolerant	0.005751
MS-R17	m4	r2	25427	832.4	4156.96	4156.95	2697	5	n(28.031)AVTS(79.966)DDEWGPEK(28.031)EEEAYGGGVAVEEK(28.031)PTETETEK(28.031)LK(28.031)c	nAVTSDDEWGPEKEEEAYGGGVAVEEKPTETETEKLKc	nAVTS(79.966)DDEWGPEKEEEAYGGGVAVEEKPTETETEKLKc	XP_003534708.1	XP_003534708.1	PREDICTED: plastid-lipid-associated protein, chloroplastic [Glycine max]	XP_003534708.1-S57(79.966)	light	5	28.47	1.04	Drought tolerant	0.000719
MSR23	m6	r3	22932	1040.24	4156.95	4156.95	2916	4	n(28.031)AVTS(79.966)DDEWGPEK(28.031)EEEAYGGGVAVEEK(28.031)PTETETEK(28.031)LK(28.031)c	nAVTSDDEWGPEKEEEAYGGGVAVEEKPTETETEKLKc	nAVTS(79.966)DDEWGPEKEEEAYGGGVAVEEKPTETETEKLKc	XP_003534708.1	XP_003534708.1	PREDICTED: plastid-lipid-associated protein, chloroplastic [Glycine max]	XP_003534708.1-S57(79.966)	light	5	4.69	4.05	Drought tolerant	0.005758
MS-F12	m3	f2	4485	829.1	3312.37	3312.37	887	4	n(28.031)NSK(28.031)ESSDSS(79.966)EEDS(79.966)EDESEEK(28.031)PSK(28.031)TPQK(28.031)c	nNSKESSDSSEEDSEDESEEKPSKTPQKc	nNSKESSDSS(79.966)EEDS(79.966)EDESEEKPSKTPQKc	XP_003537777.1	XP_003537777.1	PREDICTED: nucleolin 1-like [Glycine max]	XP_003537777.1-S429(79.966)-S433(79.966)	light	5	7.77	4.27	Drought sensitive	0.006563
MSF21	m5	f3	4835	829.101	3312.37	3312.37	973	4	n(28.031)NSK(28.031)ESSDSS(79.966)EEDS(79.966)EDESEEK(28.031)PSK(28.031)TPQK(28.031)c	nNSKESSDSSEEDSEDESEEKPSKTPQKc	nNSKESSDSS(79.966)EEDS(79.966)EDESEEKPSKTPQKc	XP_003537777.1	XP_003537777.1	PREDICTED: nucleolin 1-like [Glycine max]	XP_003537777.1-S429(79.966)-S433(79.966)	light	5	13.09	10.48	Drought sensitive	0.001923
MSR3	m2	r1	2193	829.101	3312.37	3312.37	699	4	n(28.031)NSK(28.031)ESSDSS(79.966)EEDS(79.966)EDESEEK(28.031)PSK(28.031)TPQK(28.031)c	nNSKESSDSSEEDSEDESEEKPSKTPQKc	nNSKESSDSS(79.966)EEDS(79.966)EDESEEKPSKTPQKc	XP_003537777.1	XP_003537777.1	PREDICTED: nucleolin 1-like [Glycine max]	XP_003537777.1-S429(79.966)-S433(79.966)	light	5	29.95	14.79	Drought tolerant	0.000328
MSR3	m2	r1	2247	1105.13	3312.37	3312.37	705	3	n(28.031)NSK(28.031)ESSDSS(79.966)EEDS(79.966)EDESEEK(28.031)PSK(28.031)TPQK(28.031)c	nNSKESSDSSEEDSEDESEEKPSKTPQKc	nNSKESSDSS(79.966)EEDS(79.966)EDESEEKPSKTPQKc	XP_003537777.1	XP_003537777.1	PREDICTED: nucleolin 1-like [Glycine max]	XP_003537777.1-S429(79.966)-S433(79.966)	light	5	31.07	3.02	Drought tolerant	0.000522
MSR5	m2	r1	2210	829.103	3312.38	3312.37	671	4	n(28.031)NSK(28.031)ESSDSS(79.966)EEDS(79.966)EDESEEK(28.031)PSK(28.031)TPQK(28.031)c	nNSKESSDSSEEDSEDESEEKPSKTPQKc	nNSKESSDSS(79.966)EEDS(79.966)EDESEEKPSKTPQKc	XP_003537777.1	XP_003537777.1	PREDICTED: nucleolin 1-like [Glycine max]	XP_003537777.1-S429(79.966)-S433(79.966)	light	5	41.44	16.97	Drought tolerant	0.000439
MS-R12	m4	r2	7909	1122.15	3363.44	3363.43	1193	3	n(34.063)K(34.063)GK(34.063)PASSSSSS(79.966)DS(79.966)S(79.966)EDDS(79.966)SDEDELATK(34.063)K(34.063)c	nKGKPASSSSSSDSSEDDSSDEDELATKKc	nKGKPASSSSSS(79.966)DS(79.966)S(79.966)EDDS(79.966)SDEDELATKKc	XP_003537777.1	XP_003537777.1	PREDICTED: nucleolin 1-like [Glycine max]	XP_003537777.1-S193(79.966)-S195(79.966)-S196(79.966)-S200(79.966)	heavy	5	6.52	4.65	Drought sensitive	0.006172
MS-R13	m4	r2	7244	1122.15	3363.43	3363.43	1121	3	n(34.063)K(34.063)GK(34.063)PASSSSSS(79.966)DS(79.966)S(79.966)EDDS(79.966)SDEDELATK(34.063)K(34.063)c	nKGKPASSSSSSDSSEDDSSDEDELATKKc	nKGKPASSSSSS(79.966)DS(79.966)S(79.966)EDDS(79.966)SDEDELATKKc	XP_003537777.1	XP_003537777.1	PREDICTED: nucleolin 1-like [Glycine max]	XP_003537777.1-S193(79.966)-S195(79.966)-S196(79.966)-S200(79.966)	heavy	5	8.81	0.67	Drought sensitive	0.000561
MS-R13	m4	r2	7482	841.866	3363.44	3363.43	1149	4	n(34.063)K(34.063)GK(34.063)PASSSSSS(79.966)DS(79.966)S(79.966)EDDS(79.966)SDEDELATK(34.063)K(34.063)c	nKGKPASSSSSSDSSEDDSSDEDELATKKc	nKGKPASSSSSS(79.966)DS(79.966)S(79.966)EDDS(79.966)SDEDELATKKc	XP_003537777.1	XP_003537777.1	PREDICTED: nucleolin 1-like [Glycine max]	XP_003537777.1-S193(79.966)-S195(79.966)-S196(79.966)-S200(79.966)	heavy	5	7.34	3.63	Drought sensitive	0.007466
MS-R13	m4	r2	7517	1122.15	3363.44	3363.43	1154	3	n(34.063)K(34.063)GK(34.063)PASSSSSS(79.966)DS(79.966)S(79.966)EDDS(79.966)SDEDELATK(34.063)K(34.063)c	nKGKPASSSSSSDSSEDDSSDEDELATKKc	nKGKPASSSSSS(79.966)DS(79.966)S(79.966)EDDS(79.966)SDEDELATKKc	XP_003537777.1	XP_003537777.1	PREDICTED: nucleolin 1-like [Glycine max]	XP_003537777.1-S193(79.966)-S195(79.966)-S196(79.966)-S200(79.966)	heavy	5	12.73	8.33	Drought sensitive	0.00094
MS-R13	m4	r2	7793	1122.15	3363.42	3363.43	1188	3	n(34.063)K(34.063)GK(34.063)PASSSSSS(79.966)DS(79.966)S(79.966)EDDS(79.966)SDEDELATK(34.063)K(34.063)c	nKGKPASSSSSSDSSEDDSSDEDELATKKc	nKGKPASSSSSS(79.966)DS(79.966)S(79.966)EDDS(79.966)SDEDELATKKc	XP_003537777.1	XP_003537777.1	PREDICTED: nucleolin 1-like [Glycine max]	XP_003537777.1-S193(79.966)-S195(79.966)-S196(79.966)-S200(79.966)	heavy	5	7.16	1.15	Drought sensitive	0.002666
MS-R13	m4	r2	8004	841.866	3363.44	3363.43	1214	4	n(34.063)K(34.063)GK(34.063)PASSSSSS(79.966)DS(79.966)S(79.966)EDDS(79.966)SDEDELATK(34.063)K(34.063)c	nKGKPASSSSSSDSSEDDSSDEDELATKKc	nKGKPASSSSSS(79.966)DS(79.966)S(79.966)EDDS(79.966)SDEDELATKKc	XP_003537777.1	XP_003537777.1	PREDICTED: nucleolin 1-like [Glycine max]	XP_003537777.1-S193(79.966)-S195(79.966)-S196(79.966)-S200(79.966)	heavy	5	11.6	6.66	Drought sensitive	0.003852
MS-R13	m4	r2	8049	1122.15	3363.44	3363.43	1219	3	n(34.063)K(34.063)GK(34.063)PASSSSSS(79.966)DS(79.966)S(79.966)EDDS(79.966)SDEDELATK(34.063)K(34.063)c	nKGKPASSSSSSDSSEDDSSDEDELATKKc	nKGKPASSSSSS(79.966)DS(79.966)S(79.966)EDDS(79.966)SDEDELATKKc	XP_003537777.1	XP_003537777.1	PREDICTED: nucleolin 1-like [Glycine max]	XP_003537777.1-S193(79.966)-S195(79.966)-S196(79.966)-S200(79.966)	heavy	5	22.03	12.39	Drought sensitive	0.000373
MS-R13	m4	r2	8369	1122.15	3363.43	3363.43	1258	3	n(34.063)K(34.063)GK(34.063)PASSSSSS(79.966)DS(79.966)S(79.966)EDDS(79.966)SDEDELATK(34.063)K(34.063)c	nKGKPASSSSSSDSSEDDSSDEDELATKKc	nKGKPASSSSSS(79.966)DS(79.966)S(79.966)EDDS(79.966)SDEDELATKKc	XP_003537777.1	XP_003537777.1	PREDICTED: nucleolin 1-like [Glycine max]	XP_003537777.1-S193(79.966)-S195(79.966)-S196(79.966)-S200(79.966)	heavy	5	10.51	5.49	Drought sensitive	0.002186
MS-R13	m4	r2	8639	1122.15	3363.44	3363.43	1290	3	n(34.063)K(34.063)GK(34.063)PASSSSSS(79.966)DS(79.966)S(79.966)EDDS(79.966)SDEDELATK(34.063)K(34.063)c	nKGKPASSSSSSDSSEDDSSDEDELATKKc	nKGKPASSSSSS(79.966)DS(79.966)S(79.966)EDDS(79.966)SDEDELATKKc	XP_003537777.1	XP_003537777.1	PREDICTED: nucleolin 1-like [Glycine max]	XP_003537777.1-S193(79.966)-S195(79.966)-S196(79.966)-S200(79.966)	heavy	5	6.43	6.43	Drought sensitive	0.002078
MS-R14	m4	r2	9124	1122.15	3363.44	3363.43	1275	3	n(34.063)K(34.063)GK(34.063)PASSSSSS(79.966)DS(79.966)S(79.966)EDDS(79.966)SDEDELATK(34.063)K(34.063)c	nKGKPASSSSSSDSSEDDSSDEDELATKKc	nKGKPASSSSSS(79.966)DS(79.966)S(79.966)EDDS(79.966)SDEDELATKKc	XP_003537777.1	XP_003537777.1	PREDICTED: nucleolin 1-like [Glycine max]	XP_003537777.1-S193(79.966)-S195(79.966)-S196(79.966)-S200(79.966)	heavy	5	12.15	10.56	Drought sensitive	0.000636
MS-R14	m4	r2	9364	841.867	3363.44	3363.43	1302	4	n(34.063)K(34.063)GK(34.063)PASSSSSS(79.966)DS(79.966)S(79.966)EDDS(79.966)SDEDELATK(34.063)K(34.063)c	nKGKPASSSSSSDSSEDDSSDEDELATKKc	nKGKPASSSSSS(79.966)DS(79.966)S(79.966)EDDS(79.966)SDEDELATKKc	XP_003537777.1	XP_003537777.1	PREDICTED: nucleolin 1-like [Glycine max]	XP_003537777.1-S193(79.966)-S195(79.966)-S196(79.966)-S200(79.966)	heavy	5	18.68	9.43	Drought sensitive	0.000772
MS-R14	m4	r2	9414	1122.15	3363.44	3363.43	1308	3	n(34.063)K(34.063)GK(34.063)PASSSSSS(79.966)DS(79.966)S(79.966)EDDS(79.966)SDEDELATK(34.063)K(34.063)c	nKGKPASSSSSSDSSEDDSSDEDELATKKc	nKGKPASSSSSS(79.966)DS(79.966)S(79.966)EDDS(79.966)SDEDELATKKc	XP_003537777.1	XP_003537777.1	PREDICTED: nucleolin 1-like [Glycine max]	XP_003537777.1-S193(79.966)-S195(79.966)-S196(79.966)-S200(79.966)	heavy	5	20.12	13.2	Drought sensitive	0.001421
MS-R14	m4	r2	9658	841.867	3363.44	3363.43	1333	4	n(34.063)K(34.063)GK(34.063)PASSSSSS(79.966)DS(79.966)S(79.966)EDDS(79.966)SDEDELATK(34.063)K(34.063)c	nKGKPASSSSSSDSSEDDSSDEDELATKKc	nKGKPASSSSSS(79.966)DS(79.966)S(79.966)EDDS(79.966)SDEDELATKKc	XP_003537777.1	XP_003537777.1	PREDICTED: nucleolin 1-like [Glycine max]	XP_003537777.1-S193(79.966)-S195(79.966)-S196(79.966)-S200(79.966)	heavy	5	15.93	5.28	Drought sensitive	0.002191
MS-R14	m4	r2	9716	1122.15	3363.44	3363.43	1339	3	n(34.063)K(34.063)GK(34.063)PASSSSSS(79.966)DS(79.966)S(79.966)EDDS(79.966)SDEDELATK(34.063)K(34.063)c	nKGKPASSSSSSDSSEDDSSDEDELATKKc	nKGKPASSSSSS(79.966)DS(79.966)S(79.966)EDDS(79.966)SDEDELATKKc	XP_003537777.1	XP_003537777.1	PREDICTED: nucleolin 1-like [Glycine max]	XP_003537777.1-S193(79.966)-S195(79.966)-S196(79.966)-S200(79.966)	heavy	5	12.7	7.34	Drought sensitive	0.00071
MS-R14	m4	r2	10040	1122.16	3363.44	3363.43	1373	3	n(34.063)K(34.063)GK(34.063)PASSSSSS(79.966)DS(79.966)S(79.966)EDDS(79.966)SDEDELATK(34.063)K(34.063)c	nKGKPASSSSSSDSSEDDSSDEDELATKKc	nKGKPASSSSSS(79.966)DS(79.966)S(79.966)EDDS(79.966)SDEDELATKKc	XP_003537777.1	XP_003537777.1	PREDICTED: nucleolin 1-like [Glycine max]	XP_003537777.1-S193(79.966)-S195(79.966)-S196(79.966)-S200(79.966)	heavy	5	19.4	1.74	Drought sensitive	0.002576
MS-R14	m4	r2	10365	1122.15	3363.44	3363.43	1406	3	n(34.063)K(34.063)GK(34.063)PASSSSSS(79.966)DS(79.966)S(79.966)EDDS(79.966)SDEDELATK(34.063)K(34.063)c	nKGKPASSSSSSDSSEDDSSDEDELATKKc	nKGKPASSSSSS(79.966)DS(79.966)S(79.966)EDDS(79.966)SDEDELATKKc	XP_003537777.1	XP_003537777.1	PREDICTED: nucleolin 1-like [Glycine max]	XP_003537777.1-S193(79.966)-S195(79.966)-S196(79.966)-S200(79.966)	heavy	5	9.97	3.39	Drought sensitive	0.001823
MS-R15	m4	r2	7789	841.867	3363.44	3363.43	1180	4	n(34.063)K(34.063)GK(34.063)PASSSSSS(79.966)DS(79.966)S(79.966)EDDS(79.966)SDEDELATK(34.063)K(34.063)c	nKGKPASSSSSSDSSEDDSSDEDELATKKc	nKGKPASSSSSS(79.966)DS(79.966)S(79.966)EDDS(79.966)SDEDELATKKc	XP_003537777.1	XP_003537777.1	PREDICTED: nucleolin 1-like [Glycine max]	XP_003537777.1-S193(79.966)-S195(79.966)-S196(79.966)-S200(79.966)	heavy	5	8.26	3.49	Drought sensitive	0.002355
MS-R15	m4	r2	8022	1122.15	3363.43	3363.43	1208	3	n(34.063)K(34.063)GK(34.063)PASSSSSS(79.966)DS(79.966)S(79.966)EDDS(79.966)SDEDELATK(34.063)K(34.063)c	nKGKPASSSSSSDSSEDDSSDEDELATKKc	nKGKPASSSSSS(79.966)DS(79.966)S(79.966)EDDS(79.966)SDEDELATKKc	XP_003537777.1	XP_003537777.1	PREDICTED: nucleolin 1-like [Glycine max]	XP_003537777.1-S193(79.966)-S195(79.966)-S196(79.966)-S200(79.966)	heavy	5	16.32	5.38	Drought sensitive	0.001319
MS-R15	m4	r2	8099	841.866	3363.43	3363.43	1218	4	n(34.063)K(34.063)GK(34.063)PASSSSSS(79.966)DS(79.966)S(79.966)EDDS(79.966)SDEDELATK(34.063)K(34.063)c	nKGKPASSSSSSDSSEDDSSDEDELATKKc	nKGKPASSSSSS(79.966)DS(79.966)S(79.966)EDDS(79.966)SDEDELATKKc	XP_003537777.1	XP_003537777.1	PREDICTED: nucleolin 1-like [Glycine max]	XP_003537777.1-S193(79.966)-S195(79.966)-S196(79.966)-S200(79.966)	heavy	5	14.46	6.63	Drought sensitive	0.00109
MS-R15	m4	r2	8309	1122.15	3363.44	3363.43	1243	3	n(34.063)K(34.063)GK(34.063)PASSSSSS(79.966)DS(79.966)S(79.966)EDDS(79.966)SDEDELATK(34.063)K(34.063)c	nKGKPASSSSSSDSSEDDSSDEDELATKKc	nKGKPASSSSSS(79.966)DS(79.966)S(79.966)EDDS(79.966)SDEDELATKKc	XP_003537777.1	XP_003537777.1	PREDICTED: nucleolin 1-like [Glycine max]	XP_003537777.1-S193(79.966)-S195(79.966)-S196(79.966)-S200(79.966)	heavy	5	13.93	6.59	Drought sensitive	0.000555
MS-R15	m4	r2	8374	841.866	3363.44	3363.43	1251	4	n(34.063)K(34.063)GK(34.063)PASSSSSS(79.966)DS(79.966)S(79.966)EDDS(79.966)SDEDELATK(34.063)K(34.063)c	nKGKPASSSSSSDSSEDDSSDEDELATKKc	nKGKPASSSSSS(79.966)DS(79.966)S(79.966)EDDS(79.966)SDEDELATKKc	XP_003537777.1	XP_003537777.1	PREDICTED: nucleolin 1-like [Glycine max]	XP_003537777.1-S193(79.966)-S195(79.966)-S196(79.966)-S200(79.966)	heavy	5	10.74	2.35	Drought sensitive	0.001219
MS-R15	m4	r2	8580	1122.15	3363.44	3363.43	1275	3	n(34.063)K(34.063)GK(34.063)PASSSSSS(79.966)DS(79.966)S(79.966)EDDS(79.966)SDEDELATK(34.063)K(34.063)c	nKGKPASSSSSSDSSEDDSSDEDELATKKc	nKGKPASSSSSS(79.966)DS(79.966)S(79.966)EDDS(79.966)SDEDELATKKc	XP_003537777.1	XP_003537777.1	PREDICTED: nucleolin 1-like [Glycine max]	XP_003537777.1-S193(79.966)-S195(79.966)-S196(79.966)-S200(79.966)	heavy	5	18.07	4.21	Drought sensitive	0.001149
MS-R15	m4	r2	8871	1122.15	3363.43	3363.43	1308	3	n(34.063)K(34.063)GK(34.063)PASSSSSS(79.966)DS(79.966)S(79.966)EDDS(79.966)SDEDELATK(34.063)K(34.063)c	nKGKPASSSSSSDSSEDDSSDEDELATKKc	nKGKPASSSSSS(79.966)DS(79.966)S(79.966)EDDS(79.966)SDEDELATKKc	XP_003537777.1	XP_003537777.1	PREDICTED: nucleolin 1-like [Glycine max]	XP_003537777.1-S193(79.966)-S195(79.966)-S196(79.966)-S200(79.966)	heavy	5	18.87	10.18	Drought sensitive	0.000169
MS-R15	m4	r2	8925	841.867	3363.44	3363.43	1314	4	n(34.063)K(34.063)GK(34.063)PASSSSSS(79.966)DS(79.966)S(79.966)EDDS(79.966)SDEDELATK(34.063)K(34.063)c	nKGKPASSSSSSDSSEDDSSDEDELATKKc	nKGKPASSSSSS(79.966)DS(79.966)S(79.966)EDDS(79.966)SDEDELATKKc	XP_003537777.1	XP_003537777.1	PREDICTED: nucleolin 1-like [Glycine max]	XP_003537777.1-S193(79.966)-S195(79.966)-S196(79.966)-S200(79.966)	heavy	5	8.67	0.62	Drought sensitive	0.006579
MS-R15	m4	r2	9163	1122.15	3363.44	3363.43	1341	3	n(34.063)K(34.063)GK(34.063)PASSSSSS(79.966)DS(79.966)S(79.966)EDDS(79.966)SDEDELATK(34.063)K(34.063)c	nKGKPASSSSSSDSSEDDSSDEDELATKKc	nKGKPASSSSSS(79.966)DS(79.966)S(79.966)EDDS(79.966)SDEDELATKKc	XP_003537777.1	XP_003537777.1	PREDICTED: nucleolin 1-like [Glycine max]	XP_003537777.1-S193(79.966)-S195(79.966)-S196(79.966)-S200(79.966)	heavy	5	5.16	2.41	Drought sensitive	0.00151
MSF6	m1	f1	5461	1122.15	3363.44	3363.43	991	3	n(34.063)K(34.063)GK(34.063)PASSSSSS(79.966)DS(79.966)S(79.966)EDDS(79.966)SDEDELATK(34.063)K(34.063)c	nKGKPASSSSSSDSSEDDSSDEDELATKKc	nKGKPASSSSSS(79.966)DS(79.966)S(79.966)EDDS(79.966)SDEDELATKKc	XP_003537777.1	XP_003537777.1	PREDICTED: nucleolin 1-like [Glycine max]	XP_003537777.1-S193(79.966)-S195(79.966)-S196(79.966)-S200(79.966)	heavy	5	17.24	8.98	Drought tolerant	0.000393
MSR6	m2	r1	2959	696.79	2783.13	2783.12	742	4	n(28.031)K(28.031)K(28.031)VES(79.966)S(79.966)SDDSSS(79.966)ES(79.966)EAEK(28.031)PAVK(28.031)c	nKKVESSSDDSSSESEAEKPAVKc	nKKVES(79.966)S(79.966)SDDSSS(79.966)ES(79.966)EAEKPAVKc	XP_003540672.1	XP_003540672.1;XP_006592047.1	PREDICTED: nucleolin 1 isoform X1 [Glycine max]	XP_003540672.1-S145(79.966)-S146(79.966)-S152(79.966)-S154(79.966);XP_006592047.1-S145(79.966)-S146(79.966)-S152(79.966)-S154(79.966)	light	5	10.38	4.6	Drought tolerant	0.002642
MS-R15	m4	r2	5380	912.114	2733.32	2733.32	966	3	n(34.063)K(34.063)K(34.063)VESSSDDSS(79.966)S(79.966)ES(79.966)EAEK(34.063)PAVK(34.063)c	nKKVESSSDDSSSESEAEKPAVKc	nKKVESSSDDSS(79.966)S(79.966)ES(79.966)EAEKPAVKc	XP_003540672.1	XP_003540672.1;XP_006592047.1	PREDICTED: nucleolin 1 isoform X1 [Glycine max]	XP_003540672.1-S151(79.966)-S152(79.966)-S154(79.966);XP_006592047.1-S151(79.966)-S152(79.966)-S154(79.966)	heavy	5	14.54	2.2	Drought sensitive	0.000226
MS-R12	m4	r2	4434	719.306	2873.19	2873.19	889	4	n(28.031)VQK(28.031)K(28.031)ES(79.966)S(79.966)SDDSSSES(79.966)EDEK(28.031)PAPK(28.031)c	nVQKKESSSDDSSSESEDEKPAPKc	nVQKKES(79.966)S(79.966)SDDSSSES(79.966)EDEKPAPKc	XP_003540672.1	XP_003540672.1;XP_006592047.1	PREDICTED: nucleolin 1 isoform X1 [Glycine max]	XP_003540672.1-S65(79.966)-S66(79.966)-S74(79.966);XP_006592047.1-S65(79.966)-S66(79.966)-S74(79.966)	light	5	13.24	3.15	Drought tolerant	0.000636
MS-F13	m3	f2	4208	719.304	2873.19	2873.19	877	4	n(28.031)VQK(28.031)K(28.031)ESS(79.966)S(79.966)DDS(79.966)SSESEDEK(28.031)PAPK(28.031)c	nVQKKESSSDDSSSESEDEKPAPKc	nVQKKESS(79.966)S(79.966)DDS(79.966)SSESEDEKPAPKc	XP_003540672.1	XP_003540672.1;XP_006592047.1	PREDICTED: nucleolin 1 isoform X1 [Glycine max]	XP_003540672.1-S66(79.966)-S67(79.966)-S70(79.966);XP_006592047.1-S66(79.966)-S67(79.966)-S70(79.966)	light	5	8.82	2.36	Drought sensitive	0.001522
MS-R13	m4	r2	4438	958.739	2873.19	2873.19	890	3	n(28.031)VQK(28.031)K(28.031)ESS(79.966)S(79.966)DDS(79.966)SSESEDEK(28.031)PAPK(28.031)c	nVQKKESSSDDSSSESEDEKPAPKc	nVQKKESS(79.966)S(79.966)DDS(79.966)SSESEDEKPAPKc	XP_003540672.1	XP_003540672.1;XP_006592047.1	PREDICTED: nucleolin 1 isoform X1 [Glycine max]	XP_003540672.1-S66(79.966)-S67(79.966)-S70(79.966);XP_006592047.1-S66(79.966)-S67(79.966)-S70(79.966)	light	5	32.14	5.94	Drought tolerant	0.000561
MS-R13	m4	r2	4503	719.306	2873.19	2873.19	896	4	n(28.031)VQK(28.031)K(28.031)ESS(79.966)S(79.966)DDS(79.966)SSESEDEK(28.031)PAPK(28.031)c	nVQKKESSSDDSSSESEDEKPAPKc	nVQKKESS(79.966)S(79.966)DDS(79.966)SSESEDEKPAPKc	XP_003540672.1	XP_003540672.1;XP_006592047.1	PREDICTED: nucleolin 1 isoform X1 [Glycine max]	XP_003540672.1-S66(79.966)-S67(79.966)-S70(79.966);XP_006592047.1-S66(79.966)-S67(79.966)-S70(79.966)	light	5	12.98	2.43	Drought tolerant	0.001319
MS-R14	m4	r2	4858	719.305	2873.19	2873.19	884	4	n(28.031)VQK(28.031)K(28.031)ESS(79.966)S(79.966)DDS(79.966)SSESEDEK(28.031)PAPK(28.031)c	nVQKKESSSDDSSSESEDEKPAPKc	nVQKKESS(79.966)S(79.966)DDS(79.966)SSESEDEKPAPKc	XP_003540672.1	XP_003540672.1;XP_006592047.1	PREDICTED: nucleolin 1 isoform X1 [Glycine max]	XP_003540672.1-S66(79.966)-S67(79.966)-S70(79.966);XP_006592047.1-S66(79.966)-S67(79.966)-S70(79.966)	light	5	19.83	4.76	Drought tolerant	0.000278
MS-R15	m4	r2	3980	958.739	2873.2	2873.19	842	3	n(28.031)VQK(28.031)K(28.031)ESS(79.966)S(79.966)DDS(79.966)SSESEDEK(28.031)PAPK(28.031)c	nVQKKESSSDDSSSESEDEKPAPKc	nVQKKESS(79.966)S(79.966)DDS(79.966)SSESEDEKPAPKc	XP_003540672.1	XP_003540672.1;XP_006592047.1	PREDICTED: nucleolin 1 isoform X1 [Glycine max]	XP_003540672.1-S66(79.966)-S67(79.966)-S70(79.966);XP_006592047.1-S66(79.966)-S67(79.966)-S70(79.966)	light	5	17.76	0	Drought tolerant	0.006575
MSR21	m6	r3	3659	719.306	2873.2	2873.19	1016	4	n(28.031)VQK(28.031)K(28.031)ESS(79.966)S(79.966)DDS(79.966)SSESEDEK(28.031)PAPK(28.031)c	nVQKKESSSDDSSSESEDEKPAPKc	nVQKKESS(79.966)S(79.966)DDS(79.966)SSESEDEKPAPKc	XP_003540672.1	XP_003540672.1;XP_006592047.1	PREDICTED: nucleolin 1 isoform X1 [Glycine max]	XP_003540672.1-S66(79.966)-S67(79.966)-S70(79.966);XP_006592047.1-S66(79.966)-S67(79.966)-S70(79.966)	light	5	9.34	2.07	Drought tolerant	0.0079
MSR21	m6	r3	3668	958.739	2873.2	2873.19	1017	3	n(28.031)VQK(28.031)K(28.031)ESS(79.966)S(79.966)DDS(79.966)SSESEDEK(28.031)PAPK(28.031)c	nVQKKESSSDDSSSESEDEKPAPKc	nVQKKESS(79.966)S(79.966)DDS(79.966)SSESEDEKPAPKc	XP_003540672.1	XP_003540672.1;XP_006592047.1	PREDICTED: nucleolin 1 isoform X1 [Glycine max]	XP_003540672.1-S66(79.966)-S67(79.966)-S70(79.966);XP_006592047.1-S66(79.966)-S67(79.966)-S70(79.966)	light	5	8.35	1.78	Drought tolerant	0.005431
MSR6	m2	r1	4625	1085.45	3253.32	3253.31	901	3	n(28.031)K(28.031)GK(28.031)PASSSSSS(79.966)DS(79.966)S(79.966)EDDSSDEDELATK(28.031)K(28.031)c	nKGKPASSSSSSDSSEDDSSDEDELATKKc	nKGKPASSSSSS(79.966)DS(79.966)S(79.966)EDDSSDEDELATKKc	XP_003537777.1	XP_003537777.1	PREDICTED: nucleolin 1-like [Glycine max]	XP_003537777.1-S193(79.966)-S195(79.966)-S196(79.966)	light	5	36.69	2.32	Drought tolerant	0.000178
MS-R12	m4	r2	3452	943.701	2828.08	2828.07	778	3	n(28.031)NK(28.031)K(28.031)ES(79.966)S(79.966)S(79.966)DDSSSDS(79.966)EDEK(28.031)PVAK(28.031)c	nNKKESSSDDSSSDSEDEKPVAKc	nNKKES(79.966)S(79.966)S(79.966)DDSSSDS(79.966)EDEKPVAKc	XP_003537777.1	XP_003537777.1	PREDICTED: nucleolin 1-like [Glycine max]	XP_003537777.1-S145(79.966)-S146(79.966)-S147(79.966)-S154(79.966)	light	5	17.06	1.77	Drought tolerant	0.005831
MS-R12	m4	r2	3972	943.699	2828.08	2828.07	846	3	n(28.031)NK(28.031)K(28.031)ES(79.966)S(79.966)S(79.966)DDSSSDS(79.966)EDEK(28.031)PVAK(28.031)c	nNKKESSSDDSSSDSEDEKPVAKc	nNKKES(79.966)S(79.966)S(79.966)DDSSSDS(79.966)EDEKPVAKc	XP_003537777.1	XP_003537777.1	PREDICTED: nucleolin 1-like [Glycine max]	XP_003537777.1-S145(79.966)-S146(79.966)-S147(79.966)-S154(79.966)	light	5	15.3	2.08	Drought tolerant	0.001236
MS-R12	m4	r2	4795	943.7	2828.08	2828.07	918	3	n(28.031)NK(28.031)K(28.031)ES(79.966)S(79.966)S(79.966)DDSSSDS(79.966)EDEK(28.031)PVAK(28.031)c	nNKKESSSDDSSSDSEDEKPVAKc	nNKKES(79.966)S(79.966)S(79.966)DDSSSDS(79.966)EDEKPVAKc	XP_003537777.1	XP_003537777.1	PREDICTED: nucleolin 1-like [Glycine max]	XP_003537777.1-S145(79.966)-S146(79.966)-S147(79.966)-S154(79.966)	light	5	9.23	3.32	Drought tolerant	0.001361
MS-R14	m4	r2	5425	943.699	2828.08	2828.07	930	3	n(28.031)NK(28.031)K(28.031)ES(79.966)S(79.966)S(79.966)DDSSSDS(79.966)EDEK(28.031)PVAK(28.031)c	nNKKESSSDDSSSDSEDEKPVAKc	nNKKES(79.966)S(79.966)S(79.966)DDSSSDS(79.966)EDEKPVAKc	XP_003537777.1	XP_003537777.1	PREDICTED: nucleolin 1-like [Glycine max]	XP_003537777.1-S145(79.966)-S146(79.966)-S147(79.966)-S154(79.966)	light	5	12.86	1.96	Drought tolerant	0.002589
MSR20	m6	r3	3855	943.699	2828.08	2828.07	1052	3	n(28.031)NK(28.031)K(28.031)ES(79.966)S(79.966)S(79.966)DDSSSDS(79.966)EDEK(28.031)PVAK(28.031)c	nNKKESSSDDSSSDSEDEKPVAKc	nNKKES(79.966)S(79.966)S(79.966)DDSSSDS(79.966)EDEKPVAKc	XP_003537777.1	XP_003537777.1	PREDICTED: nucleolin 1-like [Glycine max]	XP_003537777.1-S145(79.966)-S146(79.966)-S147(79.966)-S154(79.966)	light	5	18.47	1.58	Drought tolerant	0.001014
MSR6	m2	r1	3536	778.327	3109.28	3109.28	797	4	n(28.031)DK(28.031)PVSS(79.966)S(79.966)S(79.966)EDDSSDEDEVNAK(28.031)K(28.031)PHK(28.031)c	nDKPVSSSSEDDSSDEDEVNAKKPHKc	nDKPVSS(79.966)S(79.966)S(79.966)EDDSSDEDEVNAKKPHKc	XP_003537777.1	XP_003537777.1	PREDICTED: nucleolin 1-like [Glycine max]	XP_003537777.1-S107(79.966)-S108(79.966)-S109(79.966)	light	5	18.83	0	Drought tolerant	0.002078
MS-F16	m3	f2	5692	600.092	2396.34	2396.34	944	4	n(34.063)SEK(34.063)PK(34.063)EEFGS(79.966)GVQEPEK(34.063)NK(34.063)c	nSEKPKEEFGSGVQEPEKNKc	nSEKPKEEFGS(79.966)GVQEPEKNKc	XP_003519295.1	XP_003519295.1;XP_006575457.1;XP_006575458.1;XP_014622631.1	PREDICTED: probable inactive receptor kinase At5g58300 [Glycine max]	XP_003519295.1-S331(79.966);XP_006575457.1-S331(79.966);XP_006575458.1-S331(79.966);XP_014622631.1-S333(79.966)	heavy	5	8.39	6.83	Drought tolerant	0.004749
MS-R19	m4	r2	6658	600.092	2396.34	2396.34	969	4	n(34.063)SEK(34.063)PK(34.063)EEFGS(79.966)GVQEPEK(34.063)NK(34.063)c	nSEKPKEEFGSGVQEPEKNKc	nSEKPKEEFGS(79.966)GVQEPEKNKc	XP_003519295.1	XP_003519295.1;XP_006575457.1;XP_006575458.1;XP_014622631.1	PREDICTED: probable inactive receptor kinase At5g58300 [Glycine max]	XP_003519295.1-S331(79.966);XP_006575457.1-S331(79.966);XP_006575458.1-S331(79.966);XP_014622631.1-S333(79.966)	heavy	5	12.31	4.02	Drought sensitive	0.000921
MSF24	m5	f3	6319	799.786	2396.34	2396.34	1048	3	n(34.063)SEK(34.063)PK(34.063)EEFGS(79.966)GVQEPEK(34.063)NK(34.063)c	nSEKPKEEFGSGVQEPEKNKc	nSEKPKEEFGS(79.966)GVQEPEKNKc	XP_003519295.1	XP_003519295.1;XP_006575457.1;XP_006575458.1;XP_014622631.1	PREDICTED: probable inactive receptor kinase At5g58300 [Glycine max]	XP_003519295.1-S331(79.966);XP_006575457.1-S331(79.966);XP_006575458.1-S331(79.966);XP_014622631.1-S333(79.966)	heavy	5	8.39	6.69	Drought tolerant	0.000314
MS-R12	m4	r2	7523	1000.82	2999.44	2999.44	1147	3	n(34.063)K(34.063)ESSS(79.966)DDS(79.966)S(79.966)ESEEEK(34.063)PAPK(34.063)PVLSK(34.063)c	nKESSSDDSSESEEEKPAPKPVLSKc	nKESSS(79.966)DDS(79.966)S(79.966)ESEEEKPAPKPVLSKc	XP_003537777.1	XP_003537777.1	PREDICTED: nucleolin 1-like [Glycine max]	XP_003537777.1-S69(79.966)-S72(79.966)-S73(79.966)	heavy	5	0.36	0.36	Drought sensitive	0.00595
MS-R13	m4	r2	7458	1000.82	2999.45	2999.44	1147	3	n(34.063)K(34.063)ESSS(79.966)DDS(79.966)S(79.966)ESEEEK(34.063)PAPK(34.063)PVLSK(34.063)c	nKESSSDDSSESEEEKPAPKPVLSKc	nKESSS(79.966)DDS(79.966)S(79.966)ESEEEKPAPKPVLSKc	XP_003537777.1	XP_003537777.1	PREDICTED: nucleolin 1-like [Glycine max]	XP_003537777.1-S69(79.966)-S72(79.966)-S73(79.966)	heavy	5	5.66	4.54	Drought sensitive	0.001034
MS-R13	m4	r2	7717	1000.82	2999.45	2999.44	1178	3	n(34.063)K(34.063)ESSS(79.966)DDS(79.966)S(79.966)ESEEEK(34.063)PAPK(34.063)PVLSK(34.063)c	nKESSSDDSSESEEEKPAPKPVLSKc	nKESSS(79.966)DDS(79.966)S(79.966)ESEEEKPAPKPVLSKc	XP_003537777.1	XP_003537777.1	PREDICTED: nucleolin 1-like [Glycine max]	XP_003537777.1-S69(79.966)-S72(79.966)-S73(79.966)	heavy	5	3.35	2.32	Drought sensitive	0.0045
MS-R13	m4	r2	8221	1000.82	2999.45	2999.44	1241	3	n(34.063)K(34.063)ESSS(79.966)DDS(79.966)S(79.966)ESEEEK(34.063)PAPK(34.063)PVLSK(34.063)c	nKESSSDDSSESEEEKPAPKPVLSKc	nKESSS(79.966)DDS(79.966)S(79.966)ESEEEKPAPKPVLSKc	XP_003537777.1	XP_003537777.1	PREDICTED: nucleolin 1-like [Glycine max]	XP_003537777.1-S69(79.966)-S72(79.966)-S73(79.966)	heavy	5	3.51	2.31	Drought sensitive	0.003316
MS-R14	m4	r2	9788	1000.82	2999.44	2999.44	1347	3	n(34.063)K(34.063)ESSS(79.966)DDS(79.966)S(79.966)ESEEEK(34.063)PAPK(34.063)PVLSK(34.063)c	nKESSSDDSSESEEEKPAPKPVLSKc	nKESSS(79.966)DDS(79.966)S(79.966)ESEEEKPAPKPVLSKc	XP_003537777.1	XP_003537777.1	PREDICTED: nucleolin 1-like [Glycine max]	XP_003537777.1-S69(79.966)-S72(79.966)-S73(79.966)	heavy	5	3.44	3.44	Drought sensitive	0.00248
MSR21	m6	r3	11288	1000.82	2999.44	2999.44	1908	3	n(34.063)K(34.063)ESSS(79.966)DDS(79.966)S(79.966)ESEEEK(34.063)PAPK(34.063)PVLSK(34.063)c	nKESSSDDSSESEEEKPAPKPVLSKc	nKESSS(79.966)DDS(79.966)S(79.966)ESEEEKPAPKPVLSKc	XP_003537777.1	XP_003537777.1	PREDICTED: nucleolin 1-like [Glycine max]	XP_003537777.1-S69(79.966)-S72(79.966)-S73(79.966)	heavy	5	8.54	2.98	Drought sensitive	0.00053
MSR41	m6	r3	10828	1000.82	2999.45	2999.44	1943	3	n(34.063)K(34.063)ESSS(79.966)DDS(79.966)S(79.966)ESEEEK(34.063)PAPK(34.063)PVLSK(34.063)c	nKESSSDDSSESEEEKPAPKPVLSKc	nKESSS(79.966)DDS(79.966)S(79.966)ESEEEKPAPKPVLSKc	XP_003537777.1	XP_003537777.1	PREDICTED: nucleolin 1-like [Glycine max]	XP_003537777.1-S69(79.966)-S72(79.966)-S73(79.966)	heavy	5	3.18	3.18	Drought sensitive	0.008855
MSR5	m2	r1	6135	1000.82	2999.45	2999.44	1093	3	n(34.063)K(34.063)ESSS(79.966)DDS(79.966)S(79.966)ESEEEK(34.063)PAPK(34.063)PVLSK(34.063)c	nKESSSDDSSESEEEKPAPKPVLSKc	nKESSS(79.966)DDS(79.966)S(79.966)ESEEEKPAPKPVLSKc	XP_003537777.1	XP_003537777.1	PREDICTED: nucleolin 1-like [Glycine max]	XP_003537777.1-S69(79.966)-S72(79.966)-S73(79.966)	heavy	5	8.84	3.32	Drought sensitive	0.004984
MSF22	m5	f3	31221	831.209	3320.81	3320.8	3638	4	n(34.063)SK(34.063)SFT(79.966)SLADAAAASSMEEIVK(34.063)PEDPYAK(34.063)K(34.063)c	nSKSFTSLADAAAASSMEEIVKPEDPYAKKc	nSKSFT(79.966)SLADAAAASSMEEIVKPEDPYAKKc	NP_001235078.1	NP_001235078.1;XP_014624784.1	uncharacterized protein LOC100527624 [Glycine max]	NP_001235078.1-T142(79.966);XP_014624784.1-T142(79.966)	heavy	5	30.83	0	Drought tolerant	0.001504
MS-F16	m3	f2	5725	592.552	2366.18	2366.18	946	4	n(28.031)SEK(28.031)PK(28.031)EEFGS(79.966)GVQEPEK(28.031)NK(28.031)c	nSEKPKEEFGSGVQEPEKNKc	nSEKPKEEFGS(79.966)GVQEPEKNKc	XP_003519295.1	XP_003519295.1;XP_006575457.1;XP_006575458.1;XP_014622631.1	PREDICTED: probable inactive receptor kinase At5g58300 [Glycine max]	XP_003519295.1-S331(79.966);XP_006575457.1-S331(79.966);XP_006575458.1-S331(79.966);XP_014622631.1-S333(79.966)	light	5	5.27	5.27	Drought sensitive	0.008053
MS-R17	m4	r2	6715	592.552	2366.18	2366.18	976	4	n(28.031)SEK(28.031)PK(28.031)EEFGS(79.966)GVQEPEK(28.031)NK(28.031)c	nSEKPKEEFGSGVQEPEKNKc	nSEKPKEEFGS(79.966)GVQEPEKNKc	XP_003519295.1	XP_003519295.1;XP_006575457.1;XP_006575458.1;XP_014622631.1	PREDICTED: probable inactive receptor kinase At5g58300 [Glycine max]	XP_003519295.1-S331(79.966);XP_006575457.1-S331(79.966);XP_006575458.1-S331(79.966);XP_014622631.1-S333(79.966)	light	5	7.17	7.17	Drought tolerant	0.005595
MS-R18	m4	r2	5792	592.552	2366.18	2366.18	978	4	n(28.031)SEK(28.031)PK(28.031)EEFGS(79.966)GVQEPEK(28.031)NK(28.031)c	nSEKPKEEFGSGVQEPEKNKc	nSEKPKEEFGS(79.966)GVQEPEKNKc	XP_003519295.1	XP_003519295.1;XP_006575457.1;XP_006575458.1;XP_014622631.1	PREDICTED: probable inactive receptor kinase At5g58300 [Glycine max]	XP_003519295.1-S331(79.966);XP_006575457.1-S331(79.966);XP_006575458.1-S331(79.966);XP_014622631.1-S333(79.966)	light	5	11.47	9.41	Drought tolerant	0.002475
MS-R19	m4	r2	6680	592.552	2366.18	2366.18	970	4	n(28.031)SEK(28.031)PK(28.031)EEFGS(79.966)GVQEPEK(28.031)NK(28.031)c	nSEKPKEEFGSGVQEPEKNKc	nSEKPKEEFGS(79.966)GVQEPEKNKc	XP_003519295.1	XP_003519295.1;XP_006575457.1;XP_006575458.1;XP_014622631.1	PREDICTED: probable inactive receptor kinase At5g58300 [Glycine max]	XP_003519295.1-S331(79.966);XP_006575457.1-S331(79.966);XP_006575458.1-S331(79.966);XP_014622631.1-S333(79.966)	light	5	13.29	11.05	Drought tolerant	0.001799
MS-R15	m4	r2	4179	797.728	2390.16	2390.16	864	3	n(28.031)VDENQS(79.966)EPEK(28.031)QEK(28.031)EEK(28.031)PK(28.031)c	nVDENQSEPEKQEKEEKPKc	nVDENQS(79.966)EPEKQEKEEKPKc	XP_003555170.2	XP_003555170.2	PREDICTED: enolase-phosphatase E1-like [Glycine max]	XP_003555170.2-S352(79.966)	light	5	7.8	7.8	Drought tolerant	0.001164
MS-R16	m4	r2	2663	797.728	2390.16	2390.16	610	3	n(28.031)VDENQS(79.966)EPEK(28.031)QEK(28.031)EEK(28.031)PK(28.031)c	nVDENQSEPEKQEKEEKPKc	nVDENQS(79.966)EPEKQEKEEKPKc	XP_003555170.2	XP_003555170.2	PREDICTED: enolase-phosphatase E1-like [Glycine max]	XP_003555170.2-S352(79.966)	light	5	10.51	10.51	Drought tolerant	0.000416
MS-R17	m4	r2	3407	797.728	2390.16	2390.16	611	3	n(28.031)VDENQS(79.966)EPEK(28.031)QEK(28.031)EEK(28.031)PK(28.031)c	nVDENQSEPEKQEKEEKPKc	nVDENQS(79.966)EPEKQEKEEKPKc	XP_003555170.2	XP_003555170.2	PREDICTED: enolase-phosphatase E1-like [Glycine max]	XP_003555170.2-S352(79.966)	light	5	15.04	15.04	Drought tolerant	0.000268
MSF23	m5	f3	19943	692.593	3457.93	3457.92	2353	5	n(34.063)ELEK(34.063)PEPPNDK(34.063)VTPPS(79.966)PVAAQEVADHASK(34.063)K(34.063)c	nELEKPEPPNDKVTPPSPVAAQEVADHASKKc	nELEKPEPPNDKVTPPS(79.966)PVAAQEVADHASKKc	XP_006590251.1	NP_001235241.1;XP_006590251.1	PREDICTED: uncharacterized protein LOC100305683 isoform X1 [Glycine max]	NP_001235241.1-S45(79.966);XP_006590251.1-S45(79.966)	heavy	5	22.26	3.8	Drought tolerant	0.000806
MSF23	m5	f3	20099	865.489	3457.92	3457.92	2368	4	n(34.063)ELEK(34.063)PEPPNDK(34.063)VTPPS(79.966)PVAAQEVADHASK(34.063)K(34.063)c	nELEKPEPPNDKVTPPSPVAAQEVADHASKKc	nELEKPEPPNDKVTPPS(79.966)PVAAQEVADHASKKc	XP_006590251.1	NP_001235241.1;XP_006590251.1	PREDICTED: uncharacterized protein LOC100305683 isoform X1 [Glycine max]	NP_001235241.1-S45(79.966);XP_006590251.1-S45(79.966)	heavy	5	10.07	6.51	Drought tolerant	0.000984
MSF24	m5	f3	18859	692.593	3457.93	3457.92	2372	5	n(34.063)ELEK(34.063)PEPPNDK(34.063)VTPPS(79.966)PVAAQEVADHASK(34.063)K(34.063)c	nELEKPEPPNDKVTPPSPVAAQEVADHASKKc	nELEKPEPPNDKVTPPS(79.966)PVAAQEVADHASKKc	XP_006590251.1	NP_001235241.1;XP_006590251.1	PREDICTED: uncharacterized protein LOC100305683 isoform X1 [Glycine max]	NP_001235241.1-S45(79.966);XP_006590251.1-S45(79.966)	heavy	5	20.05	6.3	Drought tolerant	0.005463
MSR25	m6	r3	17990	692.594	3457.93	3457.92	2377	5	n(34.063)ELEK(34.063)PEPPNDK(34.063)VTPPS(79.966)PVAAQEVADHASK(34.063)K(34.063)c	nELEKPEPPNDKVTPPSPVAAQEVADHASKKc	nELEKPEPPNDKVTPPS(79.966)PVAAQEVADHASKKc	XP_006590251.1	NP_001235241.1;XP_006590251.1	PREDICTED: uncharacterized protein LOC100305683 isoform X1 [Glycine max]	NP_001235241.1-S45(79.966);XP_006590251.1-S45(79.966)	heavy	5	15.54	3.11	Drought sensitive	0.003066
MSR26	m6	r3	17648	692.591	3457.92	3457.92	2383	5	n(34.063)ELEK(34.063)PEPPNDK(34.063)VTPPS(79.966)PVAAQEVADHASK(34.063)K(34.063)c	nELEKPEPPNDKVTPPSPVAAQEVADHASKKc	nELEKPEPPNDKVTPPS(79.966)PVAAQEVADHASKKc	XP_006590251.1	NP_001235241.1;XP_006590251.1	PREDICTED: uncharacterized protein LOC100305683 isoform X1 [Glycine max]	NP_001235241.1-S45(79.966);XP_006590251.1-S45(79.966)	heavy	5	21.17	8.17	Drought sensitive	0.001464
MS-R12	m4	r2	2117	943.699	2828.08	2828.07	593	3	n(28.031)NK(28.031)K(28.031)ES(79.966)SSDDSS(79.966)S(79.966)DS(79.966)EDEK(28.031)PVAK(28.031)c	nNKKESSSDDSSSDSEDEKPVAKc	nNKKES(79.966)SSDDSS(79.966)S(79.966)DS(79.966)EDEKPVAKc	XP_003537777.1	XP_003537777.1	PREDICTED: nucleolin 1-like [Glycine max]	XP_003537777.1-S145(79.966)-S151(79.966)-S152(79.966)-S154(79.966)	light	5	14.75	0.12	Drought tolerant	0.000913
MS-R12	m4	r2	2485	943.697	2828.07	2828.07	631	3	n(28.031)NK(28.031)K(28.031)ES(79.966)SSDDSS(79.966)S(79.966)DS(79.966)EDEK(28.031)PVAK(28.031)c	nNKKESSSDDSSSDSEDEKPVAKc	nNKKES(79.966)SSDDSS(79.966)S(79.966)DS(79.966)EDEKPVAKc	XP_003537777.1	XP_003537777.1	PREDICTED: nucleolin 1-like [Glycine max]	XP_003537777.1-S145(79.966)-S151(79.966)-S152(79.966)-S154(79.966)	light	5	15.77	1.02	Drought tolerant	0.001447
MS-R13	m4	r2	2387	942.136	2823.39	2823.38	620	3	n(34.063)VQK(34.063)K(34.063)ESSS(79.966)DDS(79.966)SSESEDEK(34.063)PAPK(34.063)c	nVQKKESSSDDSSSESEDEKPAPKc	nVQKKESSS(79.966)DDS(79.966)SSESEDEKPAPKc	XP_003540672.1	XP_003540672.1;XP_006592047.1	PREDICTED: nucleolin 1 isoform X1 [Glycine max]	XP_003540672.1-S67(79.966)-S70(79.966);XP_006592047.1-S67(79.966)-S70(79.966)	heavy	5	21.22	8.61	Drought sensitive	0.000439
MS-R14	m4	r2	2626	942.135	2823.38	2823.38	611	3	n(34.063)VQK(34.063)K(34.063)ESSS(79.966)DDS(79.966)SSESEDEK(34.063)PAPK(34.063)c	nVQKKESSSDDSSSESEDEKPAPKc	nVQKKESSS(79.966)DDS(79.966)SSESEDEKPAPKc	XP_003540672.1	XP_003540672.1;XP_006592047.1	PREDICTED: nucleolin 1 isoform X1 [Glycine max]	XP_003540672.1-S67(79.966)-S70(79.966);XP_006592047.1-S67(79.966)-S70(79.966)	heavy	5	36.83	11.06	Drought sensitive	0.000233
MS-R15	m4	r2	2005	942.136	2823.39	2823.38	584	3	n(34.063)VQK(34.063)K(34.063)ESSS(79.966)DDS(79.966)SSESEDEK(34.063)PAPK(34.063)c	nVQKKESSSDDSSSESEDEKPAPKc	nVQKKESSS(79.966)DDS(79.966)SSESEDEKPAPKc	XP_003540672.1	XP_003540672.1;XP_006592047.1	PREDICTED: nucleolin 1 isoform X1 [Glycine max]	XP_003540672.1-S67(79.966)-S70(79.966);XP_006592047.1-S67(79.966)-S70(79.966)	heavy	5	45.46	12.47	Drought sensitive	0.000178
MS-R12	m4	r2	2482	917.045	2748.11	2748.11	631	3	n(28.031)NK(28.031)K(28.031)ESS(79.966)S(79.966)DDS(79.966)SSDSEDEK(28.031)PVAK(28.031)c	nNKKESSSDDSSSDSEDEKPVAKc	nNKKESS(79.966)S(79.966)DDS(79.966)SSDSEDEKPVAKc	XP_003537777.1	XP_003537777.1	PREDICTED: nucleolin 1-like [Glycine max]	XP_003537777.1-S146(79.966)-S147(79.966)-S150(79.966)	light	5	10.57	0.41	Drought tolerant	0.005851
MS-R14	m4	r2	4555	1375.06	2748.11	2748.11	857	2	n(28.031)NK(28.031)K(28.031)ESS(79.966)S(79.966)DDS(79.966)SSDSEDEK(28.031)PVAK(28.031)c	nNKKESSSDDSSSDSEDEKPVAKc	nNKKESS(79.966)S(79.966)DDS(79.966)SSDSEDEKPVAKc	XP_003537777.1	XP_003537777.1	PREDICTED: nucleolin 1-like [Glycine max]	XP_003537777.1-S146(79.966)-S147(79.966)-S150(79.966)	light	5	38.36	2.01	Drought tolerant	0.000833
MS-R15	m4	r2	2490	917.044	2748.11	2748.11	630	3	n(28.031)NK(28.031)K(28.031)ESS(79.966)S(79.966)DDS(79.966)SSDSEDEK(28.031)PVAK(28.031)c	nNKKESSSDDSSSDSEDEKPVAKc	nNKKESS(79.966)S(79.966)DDS(79.966)SSDSEDEKPVAKc	XP_003537777.1	XP_003537777.1	PREDICTED: nucleolin 1-like [Glycine max]	XP_003537777.1-S146(79.966)-S147(79.966)-S150(79.966)	light	5	14.72	0.77	Drought tolerant	0.000377
MS-R15	m4	r2	2728	917.045	2748.11	2748.11	661	3	n(28.031)NK(28.031)K(28.031)ESS(79.966)S(79.966)DDS(79.966)SSDSEDEK(28.031)PVAK(28.031)c	nNKKESSSDDSSSDSEDEKPVAKc	nNKKESS(79.966)S(79.966)DDS(79.966)SSDSEDEKPVAKc	XP_003537777.1	XP_003537777.1	PREDICTED: nucleolin 1-like [Glycine max]	XP_003537777.1-S146(79.966)-S147(79.966)-S150(79.966)	light	5	26.06	5.48	Drought tolerant	0.000314
MS-R15	m4	r2	3107	917.043	2748.11	2748.11	723	3	n(28.031)NK(28.031)K(28.031)ESS(79.966)S(79.966)DDS(79.966)SSDSEDEK(28.031)PVAK(28.031)c	nNKKESSSDDSSSDSEDEKPVAKc	nNKKESS(79.966)S(79.966)DDS(79.966)SSDSEDEKPVAKc	XP_003537777.1	XP_003537777.1	PREDICTED: nucleolin 1-like [Glycine max]	XP_003537777.1-S146(79.966)-S147(79.966)-S150(79.966)	light	5	21.35	3.76	Drought tolerant	0.000226
MS-R15	m4	r2	3157	688.034	2748.11	2748.11	730	4	n(28.031)NK(28.031)K(28.031)ESS(79.966)S(79.966)DDS(79.966)SSDSEDEK(28.031)PVAK(28.031)c	nNKKESSSDDSSSDSEDEKPVAKc	nNKKESS(79.966)S(79.966)DDS(79.966)SSDSEDEKPVAKc	XP_003537777.1	XP_003537777.1	PREDICTED: nucleolin 1-like [Glycine max]	XP_003537777.1-S146(79.966)-S147(79.966)-S150(79.966)	light	5	10.06	1.44	Drought tolerant	0.007697
MS-R15	m4	r2	3334	917.043	2748.11	2748.11	754	3	n(28.031)NK(28.031)K(28.031)ESS(79.966)S(79.966)DDS(79.966)SSDSEDEK(28.031)PVAK(28.031)c	nNKKESSSDDSSSDSEDEKPVAKc	nNKKESS(79.966)S(79.966)DDS(79.966)SSDSEDEKPVAKc	XP_003537777.1	XP_003537777.1	PREDICTED: nucleolin 1-like [Glycine max]	XP_003537777.1-S146(79.966)-S147(79.966)-S150(79.966)	light	5	18.17	6.07	Drought tolerant	0.000274
MS-R15	m4	r2	3410	688.034	2748.11	2748.11	764	4	n(28.031)NK(28.031)K(28.031)ESS(79.966)S(79.966)DDS(79.966)SSDSEDEK(28.031)PVAK(28.031)c	nNKKESSSDDSSSDSEDEKPVAKc	nNKKESS(79.966)S(79.966)DDS(79.966)SSDSEDEKPVAKc	XP_003537777.1	XP_003537777.1	PREDICTED: nucleolin 1-like [Glycine max]	XP_003537777.1-S146(79.966)-S147(79.966)-S150(79.966)	light	5	11.34	0	Drought tolerant	0.005849
MS-R15	m4	r2	3553	917.044	2748.11	2748.11	785	3	n(28.031)NK(28.031)K(28.031)ESS(79.966)S(79.966)DDS(79.966)SSDSEDEK(28.031)PVAK(28.031)c	nNKKESSSDDSSSDSEDEKPVAKc	nNKKESS(79.966)S(79.966)DDS(79.966)SSDSEDEKPVAKc	XP_003537777.1	XP_003537777.1	PREDICTED: nucleolin 1-like [Glycine max]	XP_003537777.1-S146(79.966)-S147(79.966)-S150(79.966)	light	5	17.13	5.3	Drought tolerant	0.000331
MS-R15	m4	r2	3788	917.044	2748.11	2748.11	817	3	n(28.031)NK(28.031)K(28.031)ESS(79.966)S(79.966)DDS(79.966)SSDSEDEK(28.031)PVAK(28.031)c	nNKKESSSDDSSSDSEDEKPVAKc	nNKKESS(79.966)S(79.966)DDS(79.966)SSDSEDEKPVAKc	XP_003537777.1	XP_003537777.1	PREDICTED: nucleolin 1-like [Glycine max]	XP_003537777.1-S146(79.966)-S147(79.966)-S150(79.966)	light	5	14.2	6.25	Drought tolerant	0.00071
MS-R16	m4	r2	2584	1375.07	2748.12	2748.11	602	2	n(28.031)NK(28.031)K(28.031)ESS(79.966)S(79.966)DDS(79.966)SSDSEDEK(28.031)PVAK(28.031)c	nNKKESSSDDSSSDSEDEKPVAKc	nNKKESS(79.966)S(79.966)DDS(79.966)SSDSEDEKPVAKc	XP_003537777.1	XP_003537777.1	PREDICTED: nucleolin 1-like [Glycine max]	XP_003537777.1-S146(79.966)-S147(79.966)-S150(79.966)	light	5	37.87	4.15	Drought tolerant	0.002217
MS-R12	m4	r2	3769	953.751	2858.23	2858.23	820	3	n(34.063)NK(34.063)K(34.063)ES(79.966)S(79.966)SDDSSS(79.966)DS(79.966)EDEK(34.063)PVAK(34.063)c	nNKKESSSDDSSSDSEDEKPVAKc	nNKKES(79.966)S(79.966)SDDSSS(79.966)DS(79.966)EDEKPVAKc	XP_003537777.1	XP_003537777.1	PREDICTED: nucleolin 1-like [Glycine max]	XP_003537777.1-S145(79.966)-S146(79.966)-S152(79.966)-S154(79.966)	heavy	5	10.56	4.14	Drought sensitive	0.00216
MSR20	m6	r3	3885	953.752	2858.23	2858.23	1054	3	n(34.063)NK(34.063)K(34.063)ES(79.966)S(79.966)SDDSSS(79.966)DS(79.966)EDEK(34.063)PVAK(34.063)c	nNKKESSSDDSSSDSEDEKPVAKc	nNKKES(79.966)S(79.966)SDDSSS(79.966)DS(79.966)EDEKPVAKc	XP_003537777.1	XP_003537777.1	PREDICTED: nucleolin 1-like [Glycine max]	XP_003537777.1-S145(79.966)-S146(79.966)-S152(79.966)-S154(79.966)	heavy	5	15.89	11.1	Drought sensitive	0.000185
MS-F15	m3	f2	17910	866.06	4325.26	4325.26	2178	5	n(34.063)DSGIEDVK(34.063)DTGNS(79.966)EPEAVPEK(34.063)TEK(34.063)PEPLPTEVEEK(34.063)PRc	nDSGIEDVKDTGNSEPEAVPEKTEKPEPLPTEVEEKPRc	nDSGIEDVKDTGNS(79.966)EPEAVPEKTEKPEPLPTEVEEKPRc	XP_003555170.2	XP_003555170.2	PREDICTED: enolase-phosphatase E1-like [Glycine max]	XP_003555170.2-S401(79.966)	heavy	5	7.76	0.54	Drought tolerant	0.004097
MSF21	m5	f3	20782	866.06	4325.26	4325.26	2523	5	n(34.063)DSGIEDVK(34.063)DTGNS(79.966)EPEAVPEK(34.063)TEK(34.063)PEPLPTEVEEK(34.063)PRc	nDSGIEDVKDTGNSEPEAVPEKTEKPEPLPTEVEEKPRc	nDSGIEDVKDTGNS(79.966)EPEAVPEKTEKPEPLPTEVEEKPRc	XP_003555170.2	XP_003555170.2	PREDICTED: enolase-phosphatase E1-like [Glycine max]	XP_003555170.2-S401(79.966)	heavy	5	13.29	2.55	Drought tolerant	0.001969
MSF22	m5	f3	20310	866.059	4325.26	4325.26	2513	5	n(34.063)DSGIEDVK(34.063)DTGNS(79.966)EPEAVPEK(34.063)TEK(34.063)PEPLPTEVEEK(34.063)PRc	nDSGIEDVKDTGNSEPEAVPEKTEKPEPLPTEVEEKPRc	nDSGIEDVKDTGNS(79.966)EPEAVPEKTEKPEPLPTEVEEKPRc	XP_003555170.2	XP_003555170.2	PREDICTED: enolase-phosphatase E1-like [Glycine max]	XP_003555170.2-S401(79.966)	heavy	5	20.87	3.5	Drought tolerant	0.000612
MSR23	m6	r3	19613	866.06	4325.26	4325.26	2573	5	n(34.063)DSGIEDVK(34.063)DTGNS(79.966)EPEAVPEK(34.063)TEK(34.063)PEPLPTEVEEK(34.063)PRc	nDSGIEDVKDTGNSEPEAVPEKTEKPEPLPTEVEEKPRc	nDSGIEDVKDTGNS(79.966)EPEAVPEKTEKPEPLPTEVEEKPRc	XP_003555170.2	XP_003555170.2	PREDICTED: enolase-phosphatase E1-like [Glycine max]	XP_003555170.2-S401(79.966)	heavy	5	15.12	3.24	Drought sensitive	0.002566
MS-R19	m4	r2	20133	860.027	4295.1	4295.1	2312	5	n(28.031)DSGIEDVK(28.031)DTGNS(79.966)EPEAVPEK(28.031)TEK(28.031)PEPLPTEVEEK(28.031)PRc	nDSGIEDVKDTGNSEPEAVPEKTEKPEPLPTEVEEKPRc	nDSGIEDVKDTGNS(79.966)EPEAVPEKTEKPEPLPTEVEEKPRc	XP_003555170.2	XP_003555170.2	PREDICTED: enolase-phosphatase E1-like [Glycine max]	XP_003555170.2-S401(79.966)	light	5	8.35	2.76	Drought tolerant	0.001202
MSF22	m5	f3	20324	860.026	4295.09	4295.1	2515	5	n(28.031)DSGIEDVK(28.031)DTGNS(79.966)EPEAVPEK(28.031)TEK(28.031)PEPLPTEVEEK(28.031)PRc	nDSGIEDVKDTGNSEPEAVPEKTEKPEPLPTEVEEKPRc	nDSGIEDVKDTGNS(79.966)EPEAVPEKTEKPEPLPTEVEEKPRc	XP_003555170.2	XP_003555170.2	PREDICTED: enolase-phosphatase E1-like [Glycine max]	XP_003555170.2-S401(79.966)	light	5	18.05	2.79	Drought sensitive	0.000506
MSR23	m6	r3	19612	860.028	4295.11	4295.1	2572	5	n(28.031)DSGIEDVK(28.031)DTGNS(79.966)EPEAVPEK(28.031)TEK(28.031)PEPLPTEVEEK(28.031)PRc	nDSGIEDVKDTGNSEPEAVPEKTEKPEPLPTEVEEKPRc	nDSGIEDVKDTGNS(79.966)EPEAVPEKTEKPEPLPTEVEEKPRc	XP_003555170.2	XP_003555170.2	PREDICTED: enolase-phosphatase E1-like [Glycine max]	XP_003555170.2-S401(79.966)	light	5	17.44	10.88	Drought tolerant	0.000314
MSR24	m6	r3	19086	860.028	4295.1	4295.1	2534	5	n(28.031)DSGIEDVK(28.031)DTGNS(79.966)EPEAVPEK(28.031)TEK(28.031)PEPLPTEVEEK(28.031)PRc	nDSGIEDVKDTGNSEPEAVPEKTEKPEPLPTEVEEKPRc	nDSGIEDVKDTGNS(79.966)EPEAVPEKTEKPEPLPTEVEEKPRc	XP_003555170.2	XP_003555170.2	PREDICTED: enolase-phosphatase E1-like [Glycine max]	XP_003555170.2-S401(79.966)	light	5	8.96	3.16	Drought tolerant	0.001312
MSF20	m5	f3	13809	951.443	3801.74	3801.74	1863	4	n(28.031)VLADEK(28.031)PVGEEDAAEGNK(28.031)DS(79.966)PANENEEK(28.031)EPEDK(28.031)c	nVLADEKPVGEEDAAEGNKDSPANENEEKEPEDKc	nVLADEKPVGEEDAAEGNKDS(79.966)PANENEEKEPEDKc	XP_003521066.1	XP_003521066.1	PREDICTED: plasminogen activator inhibitor 1 RNA-binding protein-like [Glycine max]	XP_003521066.1-S226(79.966)	light	5	9.53	9.53	Drought sensitive	0.001923
MSF21	m5	f3	13104	951.442	3801.74	3801.74	1827	4	n(28.031)VLADEK(28.031)PVGEEDAAEGNK(28.031)DS(79.966)PANENEEK(28.031)EPEDK(28.031)c	nVLADEKPVGEEDAAEGNKDSPANENEEKEPEDKc	nVLADEKPVGEEDAAEGNKDS(79.966)PANENEEKEPEDKc	XP_003521066.1	XP_003521066.1	PREDICTED: plasminogen activator inhibitor 1 RNA-binding protein-like [Glycine max]	XP_003521066.1-S226(79.966)	light	5	11.11	11.11	Drought sensitive	0.001692
MSR22	m6	r3	11888	951.442	3801.74	3801.74	1892	4	n(28.031)VLADEK(28.031)PVGEEDAAEGNK(28.031)DS(79.966)PANENEEK(28.031)EPEDK(28.031)c	nVLADEKPVGEEDAAEGNKDSPANENEEKEPEDKc	nVLADEKPVGEEDAAEGNKDS(79.966)PANENEEKEPEDKc	XP_003521066.1	XP_003521066.1	PREDICTED: plasminogen activator inhibitor 1 RNA-binding protein-like [Glycine max]	XP_003521066.1-S226(79.966)	light	5	11.05	11.05	Drought tolerant	0.000732
MSR23	m6	r3	12501	951.442	3801.74	3801.74	1876	4	n(28.031)VLADEK(28.031)PVGEEDAAEGNK(28.031)DS(79.966)PANENEEK(28.031)EPEDK(28.031)c	nVLADEKPVGEEDAAEGNKDSPANENEEKEPEDKc	nVLADEKPVGEEDAAEGNKDS(79.966)PANENEEKEPEDKc	XP_003521066.1	XP_003521066.1	PREDICTED: plasminogen activator inhibitor 1 RNA-binding protein-like [Glycine max]	XP_003521066.1-S226(79.966)	light	5	13.91	13.91	Drought tolerant	0.000562
MSR42	m6	r3	10665	951.44	3801.73	3801.74	1950	4	n(28.031)VLADEK(28.031)PVGEEDAAEGNK(28.031)DS(79.966)PANENEEK(28.031)EPEDK(28.031)c	nVLADEKPVGEEDAAEGNKDSPANENEEKEPEDKc	nVLADEKPVGEEDAAEGNKDS(79.966)PANENEEKEPEDKc	XP_003521066.1	XP_003521066.1	PREDICTED: plasminogen activator inhibitor 1 RNA-binding protein-like [Glycine max]	XP_003521066.1-S226(79.966)	light	5	9.77	9.77	Drought tolerant	0.001397
MS-F12	m3	f2	2562	699.314	2793.23	2793.22	630	4	n(28.031)VQK(28.031)K(28.031)ES(79.966)SSDDSSSES(79.966)EDEK(28.031)PAPK(28.031)c	nVQKKESSSDDSSSESEDEKPAPKc	nVQKKES(79.966)SSDDSSSES(79.966)EDEKPAPKc	XP_003540672.1	XP_003540672.1;XP_006592047.1	PREDICTED: nucleolin 1 isoform X1 [Glycine max]	XP_003540672.1-S65(79.966)-S74(79.966);XP_006592047.1-S65(79.966)-S74(79.966)	light	5	1.27	1.27	Drought sensitive	0.006513
MS-F12	m3	f2	3505	699.314	2793.23	2793.22	776	4	n(28.031)VQK(28.031)K(28.031)ES(79.966)SSDDSSSES(79.966)EDEK(28.031)PAPK(28.031)c	nVQKKESSSDDSSSESEDEKPAPKc	nVQKKES(79.966)SSDDSSSES(79.966)EDEKPAPKc	XP_003540672.1	XP_003540672.1;XP_006592047.1	PREDICTED: nucleolin 1 isoform X1 [Glycine max]	XP_003540672.1-S65(79.966)-S74(79.966);XP_006592047.1-S65(79.966)-S74(79.966)	light	5	9.48	0.39	Drought sensitive	0.001682
MS-R12	m4	r2	8261	990.77	2969.29	2969.28	1236	3	n(28.031)K(28.031)ESSS(79.966)DDS(79.966)S(79.966)ESEEEK(28.031)PAPK(28.031)PVLSK(28.031)c	nKESSSDDSSESEEEKPAPKPVLSKc	nKESSS(79.966)DDS(79.966)S(79.966)ESEEEKPAPKPVLSKc	XP_003537777.1	XP_003537777.1	PREDICTED: nucleolin 1-like [Glycine max]	XP_003537777.1-S69(79.966)-S72(79.966)-S73(79.966)	light	5	1.27	1.27	Drought tolerant	0.004565
MS-R13	m4	r2	7931	990.769	2969.29	2969.28	1205	3	n(28.031)K(28.031)ESSS(79.966)DDS(79.966)S(79.966)ESEEEK(28.031)PAPK(28.031)PVLSK(28.031)c	nKESSSDDSSESEEEKPAPKPVLSKc	nKESSS(79.966)DDS(79.966)S(79.966)ESEEEKPAPKPVLSKc	XP_003537777.1	XP_003537777.1	PREDICTED: nucleolin 1-like [Glycine max]	XP_003537777.1-S69(79.966)-S72(79.966)-S73(79.966)	light	5	1.65	1.65	Drought tolerant	0.004269
MS-R13	m4	r2	8193	990.77	2969.29	2969.28	1238	3	n(28.031)K(28.031)ESSS(79.966)DDS(79.966)S(79.966)ESEEEK(28.031)PAPK(28.031)PVLSK(28.031)c	nKESSSDDSSESEEEKPAPKPVLSKc	nKESSS(79.966)DDS(79.966)S(79.966)ESEEEKPAPKPVLSKc	XP_003537777.1	XP_003537777.1	PREDICTED: nucleolin 1-like [Glycine max]	XP_003537777.1-S69(79.966)-S72(79.966)-S73(79.966)	light	5	3.22	3.22	Drought tolerant	0.001842
MS-R13	m4	r2	8457	990.769	2969.29	2969.28	1269	3	n(28.031)K(28.031)ESSS(79.966)DDS(79.966)S(79.966)ESEEEK(28.031)PAPK(28.031)PVLSK(28.031)c	nKESSSDDSSESEEEKPAPKPVLSKc	nKESSS(79.966)DDS(79.966)S(79.966)ESEEEKPAPKPVLSKc	XP_003537777.1	XP_003537777.1	PREDICTED: nucleolin 1-like [Glycine max]	XP_003537777.1-S69(79.966)-S72(79.966)-S73(79.966)	light	5	0.74	0.74	Drought tolerant	0.008058
MS-R14	m4	r2	10048	990.77	2969.29	2969.28	1374	3	n(28.031)K(28.031)ESSS(79.966)DDS(79.966)S(79.966)ESEEEK(28.031)PAPK(28.031)PVLSK(28.031)c	nKESSSDDSSESEEEKPAPKPVLSKc	nKESSS(79.966)DDS(79.966)S(79.966)ESEEEKPAPKPVLSKc	XP_003537777.1	XP_003537777.1	PREDICTED: nucleolin 1-like [Glycine max]	XP_003537777.1-S69(79.966)-S72(79.966)-S73(79.966)	light	5	2.58	2.52	Drought tolerant	0.007217
MS-R14	m4	r2	10373	990.77	2969.29	2969.28	1407	3	n(28.031)K(28.031)ESSS(79.966)DDS(79.966)S(79.966)ESEEEK(28.031)PAPK(28.031)PVLSK(28.031)c	nKESSSDDSSESEEEKPAPKPVLSKc	nKESSS(79.966)DDS(79.966)S(79.966)ESEEEKPAPKPVLSKc	XP_003537777.1	XP_003537777.1	PREDICTED: nucleolin 1-like [Glycine max]	XP_003537777.1-S69(79.966)-S72(79.966)-S73(79.966)	light	5	0.22	0.06	Drought tolerant	0.009764
MS-R15	m4	r2	8888	990.77	2969.29	2969.28	1310	3	n(28.031)K(28.031)ESSS(79.966)DDS(79.966)S(79.966)ESEEEK(28.031)PAPK(28.031)PVLSK(28.031)c	nKESSSDDSSESEEEKPAPKPVLSKc	nKESSS(79.966)DDS(79.966)S(79.966)ESEEEKPAPKPVLSKc	XP_003537777.1	XP_003537777.1	PREDICTED: nucleolin 1-like [Glycine max]	XP_003537777.1-S69(79.966)-S72(79.966)-S73(79.966)	light	5	3.42	1.52	Drought tolerant	0.001802
MSF6	m1	f1	7360	990.77	2969.29	2969.28	1190	3	n(28.031)K(28.031)ESSS(79.966)DDS(79.966)S(79.966)ESEEEK(28.031)PAPK(28.031)PVLSK(28.031)c	nKESSSDDSSESEEEKPAPKPVLSKc	nKESSS(79.966)DDS(79.966)S(79.966)ESEEEKPAPKPVLSKc	XP_003537777.1	XP_003537777.1	PREDICTED: nucleolin 1-like [Glycine max]	XP_003537777.1-S69(79.966)-S72(79.966)-S73(79.966)	light	5	11.24	3.74	Drought sensitive	0.000373
MSR21	m6	r3	11454	990.77	2969.29	2969.28	1924	3	n(28.031)K(28.031)ESSS(79.966)DDS(79.966)S(79.966)ESEEEK(28.031)PAPK(28.031)PVLSK(28.031)c	nKESSSDDSSESEEEKPAPKPVLSKc	nKESSS(79.966)DDS(79.966)S(79.966)ESEEEKPAPKPVLSKc	XP_003537777.1	XP_003537777.1	PREDICTED: nucleolin 1-like [Glycine max]	XP_003537777.1-S69(79.966)-S72(79.966)-S73(79.966)	light	5	1.53	1.53	Drought tolerant	0.007293
MSR5	m2	r1	6233	990.769	2969.29	2969.28	1104	3	n(28.031)K(28.031)ESSS(79.966)DDS(79.966)S(79.966)ESEEEK(28.031)PAPK(28.031)PVLSK(28.031)c	nKESSSDDSSESEEEKPAPKPVLSKc	nKESSS(79.966)DDS(79.966)S(79.966)ESEEEKPAPKPVLSKc	XP_003537777.1	XP_003537777.1	PREDICTED: nucleolin 1-like [Glycine max]	XP_003537777.1-S69(79.966)-S72(79.966)-S73(79.966)	light	5	23.98	1.64	Drought tolerant	0.00015
MSR6	m2	r1	6547	990.77	2969.29	2969.28	1095	3	n(28.031)K(28.031)ESSS(79.966)DDS(79.966)S(79.966)ESEEEK(28.031)PAPK(28.031)PVLSK(28.031)c	nKESSSDDSSESEEEKPAPKPVLSKc	nKESSS(79.966)DDS(79.966)S(79.966)ESEEEKPAPKPVLSKc	XP_003537777.1	XP_003537777.1	PREDICTED: nucleolin 1-like [Glycine max]	XP_003537777.1-S69(79.966)-S72(79.966)-S73(79.966)	light	5	22.07	3.57	Drought tolerant	0.000208
MSR6	m2	r1	6838	990.77	2969.29	2969.28	1127	3	n(28.031)K(28.031)ESSS(79.966)DDS(79.966)S(79.966)ESEEEK(28.031)PAPK(28.031)PVLSK(28.031)c	nKESSSDDSSESEEEKPAPKPVLSKc	nKESSS(79.966)DDS(79.966)S(79.966)ESEEEKPAPKPVLSKc	XP_003537777.1	XP_003537777.1	PREDICTED: nucleolin 1-like [Glycine max]	XP_003537777.1-S69(79.966)-S72(79.966)-S73(79.966)	light	5	18.45	0.17	Drought tolerant	0.000448
MSF23	m5	f3	2831	574.305	2293.19	2293.19	595	4	n(34.063)K(34.063)K(34.063)S(79.966)GDANM(15.995)C(57.021)DSEM(15.995)VSK(34.063)PK(34.063)c	nKKSGDANMCDSEMVSKPKc	nKKS(79.966)GDANM(15.995)C(57.021)DSEM(15.995)VSKPKc	XP_014624660.1	XP_014624660.1	PREDICTED: uncharacterized protein LOC100820108 [Glycine max]	XP_014624660.1-S357(79.966)-M362(15.995)-C363(57.021)-M367(15.995)	heavy	5	0.6	0.6	Drought tolerant	0.009519
MSF24	m5	f3	2817	765.405	2293.19	2293.19	638	3	n(34.063)K(34.063)K(34.063)S(79.966)GDANM(15.995)C(57.021)DSEM(15.995)VSK(34.063)PK(34.063)c	nKKSGDANMCDSEMVSKPKc	nKKS(79.966)GDANM(15.995)C(57.021)DSEM(15.995)VSKPKc	XP_014624660.1	XP_014624660.1	PREDICTED: uncharacterized protein LOC100820108 [Glycine max]	XP_014624660.1-S357(79.966)-M362(15.995)-C363(57.021)-M367(15.995)	heavy	5	13.7	13.7	Drought tolerant	0.000373
MS-R14	m4	r2	5382	849.092	3392.34	3392.34	927	4	n(28.031)NSK(28.031)ESSDS(79.966)S(79.966)EEDS(79.966)EDESEEK(28.031)PSK(28.031)TPQK(28.031)c	nNSKESSDSSEEDSEDESEEKPSKTPQKc	nNSKESSDS(79.966)S(79.966)EEDS(79.966)EDESEEKPSKTPQKc	XP_003537777.1	XP_003537777.1	PREDICTED: nucleolin 1-like [Glycine max]	XP_003537777.1-S428(79.966)-S429(79.966)-S433(79.966)	light	5	11.89	10.46	Drought tolerant	0.003234
MSF6	m1	f1	2450	849.094	3392.35	3392.34	693	4	n(28.031)NSK(28.031)ESSDS(79.966)S(79.966)EEDS(79.966)EDESEEK(28.031)PSK(28.031)TPQK(28.031)c	nNSKESSDSSEEDSEDESEEKPSKTPQKc	nNSKESSDS(79.966)S(79.966)EEDS(79.966)EDESEEKPSKTPQKc	XP_003537777.1	XP_003537777.1	PREDICTED: nucleolin 1-like [Glycine max]	XP_003537777.1-S428(79.966)-S429(79.966)-S433(79.966)	light	5	28.41	11.63	Drought sensitive	0.000634
MSR5	m2	r1	2281	1131.79	3392.35	3392.34	681	3	n(28.031)NSK(28.031)ESSDS(79.966)S(79.966)EEDS(79.966)EDESEEK(28.031)PSK(28.031)TPQK(28.031)c	nNSKESSDSSEEDSEDESEEKPSKTPQKc	nNSKESSDS(79.966)S(79.966)EEDS(79.966)EDESEEKPSKTPQKc	XP_003537777.1	XP_003537777.1	PREDICTED: nucleolin 1-like [Glycine max]	XP_003537777.1-S428(79.966)-S429(79.966)-S433(79.966)	light	5	26.9	3.29	Drought tolerant	0.00146
MSR5	m2	r1	2293	849.093	3392.34	3392.34	683	4	n(28.031)NSK(28.031)ESSDS(79.966)S(79.966)EEDS(79.966)EDESEEK(28.031)PSK(28.031)TPQK(28.031)c	nNSKESSDSSEEDSEDESEEKPSKTPQKc	nNSKESSDS(79.966)S(79.966)EEDS(79.966)EDESEEKPSKTPQKc	XP_003537777.1	XP_003537777.1	PREDICTED: nucleolin 1-like [Glycine max]	XP_003537777.1-S428(79.966)-S429(79.966)-S433(79.966)	light	5	33.45	19.85	Drought tolerant	0.000377
MSR6	m2	r1	1282	849.091	3392.34	3392.34	435	4	n(28.031)NSK(28.031)ESSDS(79.966)S(79.966)EEDS(79.966)EDESEEK(28.031)PSK(28.031)TPQK(28.031)c	nNSKESSDSSEEDSEDESEEKPSKTPQKc	nNSKESSDS(79.966)S(79.966)EEDS(79.966)EDESEEKPSKTPQKc	XP_003537777.1	XP_003537777.1	PREDICTED: nucleolin 1-like [Glycine max]	XP_003537777.1-S428(79.966)-S429(79.966)-S433(79.966)	light	5	13.64	5.14	Drought tolerant	0.002442
MSR6	m2	r1	1318	1131.79	3392.34	3392.34	440	3	n(28.031)NSK(28.031)ESSDS(79.966)S(79.966)EEDS(79.966)EDESEEK(28.031)PSK(28.031)TPQK(28.031)c	nNSKESSDSSEEDSEDESEEKPSKTPQKc	nNSKESSDS(79.966)S(79.966)EEDS(79.966)EDESEEKPSKTPQKc	XP_003537777.1	XP_003537777.1	PREDICTED: nucleolin 1-like [Glycine max]	XP_003537777.1-S428(79.966)-S429(79.966)-S433(79.966)	light	5	26.34	2.03	Drought tolerant	0.000285
MSR6	m2	r1	1562	849.093	3392.34	3392.34	467	4	n(28.031)NSK(28.031)ESSDS(79.966)S(79.966)EEDS(79.966)EDESEEK(28.031)PSK(28.031)TPQK(28.031)c	nNSKESSDSSEEDSEDESEEKPSKTPQKc	nNSKESSDS(79.966)S(79.966)EEDS(79.966)EDESEEKPSKTPQKc	XP_003537777.1	XP_003537777.1	PREDICTED: nucleolin 1-like [Glycine max]	XP_003537777.1-S428(79.966)-S429(79.966)-S433(79.966)	light	5	36.59	16.25	Drought tolerant	0.000559
MSR6	m2	r1	2536	849.093	3392.34	3392.34	697	4	n(28.031)NSK(28.031)ESSDS(79.966)S(79.966)EEDS(79.966)EDESEEK(28.031)PSK(28.031)TPQK(28.031)c	nNSKESSDSSEEDSEDESEEKPSKTPQKc	nNSKESSDS(79.966)S(79.966)EEDS(79.966)EDESEEKPSKTPQKc	XP_003537777.1	XP_003537777.1	PREDICTED: nucleolin 1-like [Glycine max]	XP_003537777.1-S428(79.966)-S429(79.966)-S433(79.966)	light	5	44.96	21.65	Drought tolerant	0.000165
MSR6	m2	r1	2550	1131.79	3392.34	3392.34	699	3	n(28.031)NSK(28.031)ESSDS(79.966)S(79.966)EEDS(79.966)EDESEEK(28.031)PSK(28.031)TPQK(28.031)c	nNSKESSDSSEEDSEDESEEKPSKTPQKc	nNSKESSDS(79.966)S(79.966)EEDS(79.966)EDESEEKPSKTPQKc	XP_003537777.1	XP_003537777.1	PREDICTED: nucleolin 1-like [Glycine max]	XP_003537777.1-S428(79.966)-S429(79.966)-S433(79.966)	light	5	26.79	0.76	Drought tolerant	0.000263
MSR27	m6	r3	2263	487.305	1458.89	1458.89	553	3	n(28.031)AAPAK(28.031)T(79.966)K(28.031)VTK(28.031)PK(28.031)c	nAAPAKTKVTKPKc	nAAPAKT(79.966)KVTKPKc	NP_001276237.1	NP_001276237.1;XP_003523444.1	photosystem II 22 kDa protein, chloroplastic-like [Glycine max]	NP_001276237.1-T74(79.966);XP_003523444.1-T74(79.966)	light	5	7.27	2.21	Drought tolerant	0.001228
MSF23	m5	f3	15516	764.893	3055.54	3055.54	1943	4	n(34.063)INWSEVSK(34.063)EK(34.063)EENEDS(79.966)DDDK(34.063)PANK(34.063)c	nINWSEVSKEKEENEDSDDDKPANKc	nINWSEVSKEKEENEDS(79.966)DDDKPANKc	XP_006573832.1	XP_006573832.1;XP_006573834.1;XP_006573835.1;XP_014632751.1;XP_014632753.1;XP_014632759.1	PREDICTED: U4/U6 small nuclear ribonucleoprotein Prp3-like [Glycine max]	XP_006573832.1-S771(79.966);XP_006573834.1-S771(79.966);XP_006573835.1-S771(79.966);XP_014632751.1-S771(79.966);XP_014632753.1-S771(79.966);XP_014632759.1-S771(79.966)	heavy	5	5.71	5.71	Drought tolerant	0.00689
MSR26	m6	r3	13712	764.892	3055.54	3055.54	1967	4	n(34.063)INWSEVSK(34.063)EK(34.063)EENEDS(79.966)DDDK(34.063)PANK(34.063)c	nINWSEVSKEKEENEDSDDDKPANKc	nINWSEVSKEKEENEDS(79.966)DDDKPANKc	XP_006573832.1	XP_006573832.1;XP_006573834.1;XP_006573835.1;XP_014632751.1;XP_014632753.1;XP_014632759.1	PREDICTED: U4/U6 small nuclear ribonucleoprotein Prp3-like [Glycine max]	XP_006573832.1-S771(79.966);XP_006573834.1-S771(79.966);XP_006573835.1-S771(79.966);XP_014632751.1-S771(79.966);XP_014632753.1-S771(79.966);XP_014632759.1-S771(79.966)	heavy	5	9.41	9.41	Drought sensitive	0.003029
MS-F13	m3	f2	18234	845.906	3379.6	3379.6	2252	4	n(28.031)VQAEK(28.031)PEVDAMEVEGGIQEEES(79.966)DEK(28.031)EK(28.031)K(28.031)c	nVQAEKPEVDAMEVEGGIQEEESDEKEKKc	nVQAEKPEVDAMEVEGGIQEEES(79.966)DEKEKKc	XP_003532174.1	XP_003532174.1;XP_006586131.1;XP_006586132.1;XP_006586133.1;XP_006586135.1;XP_006586136.2;XP_014634922.1;XP_014634923.1	PREDICTED: glutamic acid-rich protein-like isoform X2 [Glycine max]	XP_003532174.1-S252(79.966);XP_006586131.1-S252(79.966);XP_006586132.1-S252(79.966);XP_006586133.1-S252(79.966);XP_006586135.1-S252(79.966);XP_006586136.2-S244(79.966);XP_014634922.1-S252(79.966);XP_014634923.1-S244(79.966)	light	5	11.62	11.62	Drought sensitive	0.00049
MS-R17	m4	r2	21406	676.927	3379.6	3379.6	2340	5	n(28.031)VQAEK(28.031)PEVDAMEVEGGIQEEES(79.966)DEK(28.031)EK(28.031)K(28.031)c	nVQAEKPEVDAMEVEGGIQEEESDEKEKKc	nVQAEKPEVDAMEVEGGIQEEES(79.966)DEKEKKc	XP_003532174.1	XP_003532174.1;XP_006586131.1;XP_006586132.1;XP_006586133.1;XP_006586135.1;XP_006586136.2;XP_014634922.1;XP_014634923.1	PREDICTED: glutamic acid-rich protein-like isoform X2 [Glycine max]	XP_003532174.1-S252(79.966);XP_006586131.1-S252(79.966);XP_006586132.1-S252(79.966);XP_006586133.1-S252(79.966);XP_006586135.1-S252(79.966);XP_006586136.2-S244(79.966);XP_014634922.1-S252(79.966);XP_014634923.1-S244(79.966)	light	5	16.17	16.17	Drought tolerant	0.000413
MS-R17	m4	r2	21470	1127.54	3379.6	3379.6	2345	3	n(28.031)VQAEK(28.031)PEVDAMEVEGGIQEEES(79.966)DEK(28.031)EK(28.031)K(28.031)c	nVQAEKPEVDAMEVEGGIQEEESDEKEKKc	nVQAEKPEVDAMEVEGGIQEEES(79.966)DEKEKKc	XP_003532174.1	XP_003532174.1;XP_006586131.1;XP_006586132.1;XP_006586133.1;XP_006586135.1;XP_006586136.2;XP_014634922.1;XP_014634923.1	PREDICTED: glutamic acid-rich protein-like isoform X2 [Glycine max]	XP_003532174.1-S252(79.966);XP_006586131.1-S252(79.966);XP_006586132.1-S252(79.966);XP_006586133.1-S252(79.966);XP_006586135.1-S252(79.966);XP_006586136.2-S244(79.966);XP_014634922.1-S252(79.966);XP_014634923.1-S244(79.966)	light	5	22.03	22.03	Drought tolerant	0.000132
MS-R18	m4	r2	20335	676.927	3379.6	3379.6	2358	5	n(28.031)VQAEK(28.031)PEVDAMEVEGGIQEEES(79.966)DEK(28.031)EK(28.031)K(28.031)c	nVQAEKPEVDAMEVEGGIQEEESDEKEKKc	nVQAEKPEVDAMEVEGGIQEEES(79.966)DEKEKKc	XP_003532174.1	XP_003532174.1;XP_006586131.1;XP_006586132.1;XP_006586133.1;XP_006586135.1;XP_006586136.2;XP_014634922.1;XP_014634923.1	PREDICTED: glutamic acid-rich protein-like isoform X2 [Glycine max]	XP_003532174.1-S252(79.966);XP_006586131.1-S252(79.966);XP_006586132.1-S252(79.966);XP_006586133.1-S252(79.966);XP_006586135.1-S252(79.966);XP_006586136.2-S244(79.966);XP_014634922.1-S252(79.966);XP_014634923.1-S244(79.966)	light	5	19.02	19.02	Drought tolerant	0.000278
MS-R19	m4	r2	20577	676.928	3379.6	3379.6	2353	5	n(28.031)VQAEK(28.031)PEVDAMEVEGGIQEEES(79.966)DEK(28.031)EK(28.031)K(28.031)c	nVQAEKPEVDAMEVEGGIQEEESDEKEKKc	nVQAEKPEVDAMEVEGGIQEEES(79.966)DEKEKKc	XP_003532174.1	XP_003532174.1;XP_006586131.1;XP_006586132.1;XP_006586133.1;XP_006586135.1;XP_006586136.2;XP_014634922.1;XP_014634923.1	PREDICTED: glutamic acid-rich protein-like isoform X2 [Glycine max]	XP_003532174.1-S252(79.966);XP_006586131.1-S252(79.966);XP_006586132.1-S252(79.966);XP_006586133.1-S252(79.966);XP_006586135.1-S252(79.966);XP_006586136.2-S244(79.966);XP_014634922.1-S252(79.966);XP_014634923.1-S244(79.966)	light	5	14.14	14.14	Drought tolerant	0.000448
MSF2	m1	f1	30402	845.91	3379.61	3379.6	3301	4	n(28.031)VQAEK(28.031)PEVDAMEVEGGIQEEES(79.966)DEK(28.031)EK(28.031)K(28.031)c	nVQAEKPEVDAMEVEGGIQEEESDEKEKKc	nVQAEKPEVDAMEVEGGIQEEES(79.966)DEKEKKc	XP_003532174.1	XP_003532174.1;XP_006586131.1;XP_006586132.1;XP_006586133.1;XP_006586135.1;XP_006586136.2;XP_014634922.1;XP_014634923.1	PREDICTED: glutamic acid-rich protein-like isoform X2 [Glycine max]	XP_003532174.1-S252(79.966);XP_006586131.1-S252(79.966);XP_006586132.1-S252(79.966);XP_006586133.1-S252(79.966);XP_006586135.1-S252(79.966);XP_006586136.2-S244(79.966);XP_014634922.1-S252(79.966);XP_014634923.1-S244(79.966)	light	5	15.96	15.96	Drought sensitive	0.000683
MSF21	m5	f3	21116	676.928	3379.6	3379.6	2555	5	n(28.031)VQAEK(28.031)PEVDAMEVEGGIQEEES(79.966)DEK(28.031)EK(28.031)K(28.031)c	nVQAEKPEVDAMEVEGGIQEEESDEKEKKc	nVQAEKPEVDAMEVEGGIQEEES(79.966)DEKEKKc	XP_003532174.1	XP_003532174.1;XP_006586131.1;XP_006586132.1;XP_006586133.1;XP_006586135.1;XP_006586136.2;XP_014634922.1;XP_014634923.1	PREDICTED: glutamic acid-rich protein-like isoform X2 [Glycine max]	XP_003532174.1-S252(79.966);XP_006586131.1-S252(79.966);XP_006586132.1-S252(79.966);XP_006586133.1-S252(79.966);XP_006586135.1-S252(79.966);XP_006586136.2-S244(79.966);XP_014634922.1-S252(79.966);XP_014634923.1-S244(79.966)	light	5	16.29	16.29	Drought sensitive	0.000571
MSF22	m5	f3	20856	845.909	3379.61	3379.6	2567	4	n(28.031)VQAEK(28.031)PEVDAMEVEGGIQEEES(79.966)DEK(28.031)EK(28.031)K(28.031)c	nVQAEKPEVDAMEVEGGIQEEESDEKEKKc	nVQAEKPEVDAMEVEGGIQEEES(79.966)DEKEKKc	XP_003532174.1	XP_003532174.1;XP_006586131.1;XP_006586132.1;XP_006586133.1;XP_006586135.1;XP_006586136.2;XP_014634922.1;XP_014634923.1	PREDICTED: glutamic acid-rich protein-like isoform X2 [Glycine max]	XP_003532174.1-S252(79.966);XP_006586131.1-S252(79.966);XP_006586132.1-S252(79.966);XP_006586133.1-S252(79.966);XP_006586135.1-S252(79.966);XP_006586136.2-S244(79.966);XP_014634922.1-S252(79.966);XP_014634923.1-S244(79.966)	light	5	17.78	17.78	Drought sensitive	0.000274
MSF22	m5	f3	20893	676.928	3379.61	3379.6	2571	5	n(28.031)VQAEK(28.031)PEVDAMEVEGGIQEEES(79.966)DEK(28.031)EK(28.031)K(28.031)c	nVQAEKPEVDAMEVEGGIQEEESDEKEKKc	nVQAEKPEVDAMEVEGGIQEEES(79.966)DEKEKKc	XP_003532174.1	XP_003532174.1;XP_006586131.1;XP_006586132.1;XP_006586133.1;XP_006586135.1;XP_006586136.2;XP_014634922.1;XP_014634923.1	PREDICTED: glutamic acid-rich protein-like isoform X2 [Glycine max]	XP_003532174.1-S252(79.966);XP_006586131.1-S252(79.966);XP_006586132.1-S252(79.966);XP_006586133.1-S252(79.966);XP_006586135.1-S252(79.966);XP_006586136.2-S244(79.966);XP_014634922.1-S252(79.966);XP_014634923.1-S244(79.966)	light	5	17.41	17.41	Drought sensitive	0.000634
MSR2	m2	r1	28696	845.908	3379.6	3379.6	3240	4	n(28.031)VQAEK(28.031)PEVDAMEVEGGIQEEES(79.966)DEK(28.031)EK(28.031)K(28.031)c	nVQAEKPEVDAMEVEGGIQEEESDEKEKKc	nVQAEKPEVDAMEVEGGIQEEES(79.966)DEKEKKc	XP_003532174.1	XP_003532174.1;XP_006586131.1;XP_006586132.1;XP_006586133.1;XP_006586135.1;XP_006586136.2;XP_014634922.1;XP_014634923.1	PREDICTED: glutamic acid-rich protein-like isoform X2 [Glycine max]	XP_003532174.1-S252(79.966);XP_006586131.1-S252(79.966);XP_006586132.1-S252(79.966);XP_006586133.1-S252(79.966);XP_006586135.1-S252(79.966);XP_006586136.2-S244(79.966);XP_014634922.1-S252(79.966);XP_014634923.1-S244(79.966)	light	5	7.23	7.23	Drought tolerant	0.001009
MSR23	m6	r3	20010	676.927	3379.6	3379.6	2612	5	n(28.031)VQAEK(28.031)PEVDAMEVEGGIQEEES(79.966)DEK(28.031)EK(28.031)K(28.031)c	nVQAEKPEVDAMEVEGGIQEEESDEKEKKc	nVQAEKPEVDAMEVEGGIQEEES(79.966)DEKEKKc	XP_003532174.1	XP_003532174.1;XP_006586131.1;XP_006586132.1;XP_006586133.1;XP_006586135.1;XP_006586136.2;XP_014634922.1;XP_014634923.1	PREDICTED: glutamic acid-rich protein-like isoform X2 [Glycine max]	XP_003532174.1-S252(79.966);XP_006586131.1-S252(79.966);XP_006586132.1-S252(79.966);XP_006586133.1-S252(79.966);XP_006586135.1-S252(79.966);XP_006586136.2-S244(79.966);XP_014634922.1-S252(79.966);XP_014634923.1-S244(79.966)	light	5	9.36	9.36	Drought tolerant	0.001881
MSR24	m6	r3	19571	845.906	3379.6	3379.6	2584	4	n(28.031)VQAEK(28.031)PEVDAMEVEGGIQEEES(79.966)DEK(28.031)EK(28.031)K(28.031)c	nVQAEKPEVDAMEVEGGIQEEESDEKEKKc	nVQAEKPEVDAMEVEGGIQEEES(79.966)DEKEKKc	XP_003532174.1	XP_003532174.1;XP_006586131.1;XP_006586132.1;XP_006586133.1;XP_006586135.1;XP_006586136.2;XP_014634922.1;XP_014634923.1	PREDICTED: glutamic acid-rich protein-like isoform X2 [Glycine max]	XP_003532174.1-S252(79.966);XP_006586131.1-S252(79.966);XP_006586132.1-S252(79.966);XP_006586133.1-S252(79.966);XP_006586135.1-S252(79.966);XP_006586136.2-S244(79.966);XP_014634922.1-S252(79.966);XP_014634923.1-S244(79.966)	light	5	19.96	19.96	Drought tolerant	0.000169
MSR24	m6	r3	19623	676.927	3379.6	3379.6	2589	5	n(28.031)VQAEK(28.031)PEVDAMEVEGGIQEEES(79.966)DEK(28.031)EK(28.031)K(28.031)c	nVQAEKPEVDAMEVEGGIQEEESDEKEKKc	nVQAEKPEVDAMEVEGGIQEEES(79.966)DEKEKKc	XP_003532174.1	XP_003532174.1;XP_006586131.1;XP_006586132.1;XP_006586133.1;XP_006586135.1;XP_006586136.2;XP_014634922.1;XP_014634923.1	PREDICTED: glutamic acid-rich protein-like isoform X2 [Glycine max]	XP_003532174.1-S252(79.966);XP_006586131.1-S252(79.966);XP_006586132.1-S252(79.966);XP_006586133.1-S252(79.966);XP_006586135.1-S252(79.966);XP_006586136.2-S244(79.966);XP_014634922.1-S252(79.966);XP_014634923.1-S244(79.966)	light	5	16.82	16.82	Drought tolerant	0.000455
MSR23	m6	r3	29436	831.208	3320.8	3320.8	3630	4	n(34.063)SK(34.063)SFTS(79.966)LADAAAASSMEEIVK(34.063)PEDPYAK(34.063)K(34.063)c	nSKSFTSLADAAAASSMEEIVKPEDPYAKKc	nSKSFTS(79.966)LADAAAASSMEEIVKPEDPYAKKc	NP_001235078.1	NP_001235078.1;XP_014624784.1	uncharacterized protein LOC100527624 [Glycine max]	NP_001235078.1-S143(79.966);XP_014624784.1-S143(79.966)	heavy	5	14.78	0	Drought sensitive	0.004488
MSR24	m6	r3	28938	831.206	3320.8	3320.8	3624	4	n(34.063)SK(34.063)SFTS(79.966)LADAAAASSMEEIVK(34.063)PEDPYAK(34.063)K(34.063)c	nSKSFTSLADAAAASSMEEIVKPEDPYAKKc	nSKSFTS(79.966)LADAAAASSMEEIVKPEDPYAKKc	NP_001235078.1	NP_001235078.1;XP_014624784.1	uncharacterized protein LOC100527624 [Glycine max]	NP_001235078.1-S143(79.966);XP_014624784.1-S143(79.966)	heavy	5	32.5	0	Drought sensitive	0.000666
MS-F17	m3	f2	10712	536.681	2678.37	2678.37	1611	5	n(28.031)HK(28.031)S(79.966)FDEDEFSNK(28.031)PVIVNK(28.031)PTK(28.031)c	nHKSFDEDEFSNKPVIVNKPTKc	nHKS(79.966)FDEDEFSNKPVIVNKPTKc	XP_006583189.1	XP_006583189.1	PREDICTED: protein STRUBBELIG-RECEPTOR FAMILY 6-like [Glycine max]	XP_006583189.1-S364(79.966)	light	5	3.28	3.28	Drought sensitive	0.004652
MS-R19	m4	r2	13921	536.682	2678.37	2678.37	1738	5	n(28.031)HK(28.031)S(79.966)FDEDEFSNK(28.031)PVIVNK(28.031)PTK(28.031)c	nHKSFDEDEFSNKPVIVNKPTKc	nHKS(79.966)FDEDEFSNKPVIVNKPTKc	XP_006583189.1	XP_006583189.1	PREDICTED: protein STRUBBELIG-RECEPTOR FAMILY 6-like [Glycine max]	XP_006583189.1-S364(79.966)	light	5	4.88	4.88	Drought tolerant	0.004149
MSF24	m5	f3	14627	536.682	2678.37	2678.37	1966	5	n(28.031)HK(28.031)S(79.966)FDEDEFSNK(28.031)PVIVNK(28.031)PTK(28.031)c	nHKSFDEDEFSNKPVIVNKPTKc	nHKS(79.966)FDEDEFSNKPVIVNKPTKc	XP_006583189.1	XP_006583189.1	PREDICTED: protein STRUBBELIG-RECEPTOR FAMILY 6-like [Glycine max]	XP_006583189.1-S364(79.966)	light	5	24.98	24.98	Drought sensitive	0.000178
MSF24	m5	f3	14631	670.6	2678.37	2678.37	1967	4	n(28.031)HK(28.031)S(79.966)FDEDEFSNK(28.031)PVIVNK(28.031)PTK(28.031)c	nHKSFDEDEFSNKPVIVNKPTKc	nHKS(79.966)FDEDEFSNKPVIVNKPTKc	XP_006583189.1	XP_006583189.1	PREDICTED: protein STRUBBELIG-RECEPTOR FAMILY 6-like [Glycine max]	XP_006583189.1-S364(79.966)	light	5	8.29	8.29	Drought sensitive	0.000602
MSF25	m5	f3	15444	536.682	2678.37	2678.37	1977	5	n(28.031)HK(28.031)S(79.966)FDEDEFSNK(28.031)PVIVNK(28.031)PTK(28.031)c	nHKSFDEDEFSNKPVIVNKPTKc	nHKS(79.966)FDEDEFSNKPVIVNKPTKc	XP_006583189.1	XP_006583189.1	PREDICTED: protein STRUBBELIG-RECEPTOR FAMILY 6-like [Glycine max]	XP_006583189.1-S364(79.966)	light	5	18.41	18.41	Drought sensitive	0.000357
MSF25	m5	f3	15449	670.6	2678.37	2678.37	1977	4	n(28.031)HK(28.031)S(79.966)FDEDEFSNK(28.031)PVIVNK(28.031)PTK(28.031)c	nHKSFDEDEFSNKPVIVNKPTKc	nHKS(79.966)FDEDEFSNKPVIVNKPTKc	XP_006583189.1	XP_006583189.1	PREDICTED: protein STRUBBELIG-RECEPTOR FAMILY 6-like [Glycine max]	XP_006583189.1-S364(79.966)	light	5	10.34	10.34	Drought sensitive	0.001099
MSF25	m5	f3	15474	893.798	2678.37	2678.37	1981	3	n(28.031)HK(28.031)S(79.966)FDEDEFSNK(28.031)PVIVNK(28.031)PTK(28.031)c	nHKSFDEDEFSNKPVIVNKPTKc	nHKS(79.966)FDEDEFSNKPVIVNKPTKc	XP_006583189.1	XP_006583189.1	PREDICTED: protein STRUBBELIG-RECEPTOR FAMILY 6-like [Glycine max]	XP_006583189.1-S364(79.966)	light	5	16.14	11.22	Drought sensitive	0.000226
MSF25	m5	f3	15701	536.681	2678.37	2678.37	2007	5	n(28.031)HK(28.031)S(79.966)FDEDEFSNK(28.031)PVIVNK(28.031)PTK(28.031)c	nHKSFDEDEFSNKPVIVNKPTKc	nHKS(79.966)FDEDEFSNKPVIVNKPTKc	XP_006583189.1	XP_006583189.1	PREDICTED: protein STRUBBELIG-RECEPTOR FAMILY 6-like [Glycine max]	XP_006583189.1-S364(79.966)	light	5	14.65	14.65	Drought sensitive	0.000533
MSR1	m2	r1	13045	536.682	2678.37	2678.37	1671	5	n(28.031)HK(28.031)S(79.966)FDEDEFSNK(28.031)PVIVNK(28.031)PTK(28.031)c	nHKSFDEDEFSNKPVIVNKPTKc	nHKS(79.966)FDEDEFSNKPVIVNKPTKc	XP_006583189.1	XP_006583189.1	PREDICTED: protein STRUBBELIG-RECEPTOR FAMILY 6-like [Glycine max]	XP_006583189.1-S364(79.966)	light	5	2.66	2.66	Drought tolerant	0.002814
MSR26	m6	r3	13807	536.682	2678.37	2678.37	1978	5	n(28.031)HK(28.031)S(79.966)FDEDEFSNK(28.031)PVIVNK(28.031)PTK(28.031)c	nHKSFDEDEFSNKPVIVNKPTKc	nHKS(79.966)FDEDEFSNKPVIVNKPTKc	XP_006583189.1	XP_006583189.1	PREDICTED: protein STRUBBELIG-RECEPTOR FAMILY 6-like [Glycine max]	XP_006583189.1-S364(79.966)	light	5	4.13	4.13	Drought tolerant	0.005371
MSR26	m6	r3	13847	670.6	2678.37	2678.37	1982	4	n(28.031)HK(28.031)S(79.966)FDEDEFSNK(28.031)PVIVNK(28.031)PTK(28.031)c	nHKSFDEDEFSNKPVIVNKPTKc	nHKS(79.966)FDEDEFSNKPVIVNKPTKc	XP_006583189.1	XP_006583189.1	PREDICTED: protein STRUBBELIG-RECEPTOR FAMILY 6-like [Glycine max]	XP_006583189.1-S364(79.966)	light	5	6.49	6.49	Drought tolerant	0.002579
MSR27	m6	r3	14364	536.682	2678.37	2678.37	2069	5	n(28.031)HK(28.031)S(79.966)FDEDEFSNK(28.031)PVIVNK(28.031)PTK(28.031)c	nHKSFDEDEFSNKPVIVNKPTKc	nHKS(79.966)FDEDEFSNKPVIVNKPTKc	XP_006583189.1	XP_006583189.1	PREDICTED: protein STRUBBELIG-RECEPTOR FAMILY 6-like [Glycine max]	XP_006583189.1-S364(79.966)	light	5	24.9	24.9	Drought tolerant	0.000156
MSR27	m6	r3	14378	670.6	2678.37	2678.37	2071	4	n(28.031)HK(28.031)S(79.966)FDEDEFSNK(28.031)PVIVNK(28.031)PTK(28.031)c	nHKSFDEDEFSNKPVIVNKPTKc	nHKS(79.966)FDEDEFSNKPVIVNKPTKc	XP_006583189.1	XP_006583189.1	PREDICTED: protein STRUBBELIG-RECEPTOR FAMILY 6-like [Glycine max]	XP_006583189.1-S364(79.966)	light	5	18.57	18.57	Drought tolerant	0.000423
MSR28	m6	r3	14552	670.6	2678.37	2678.37	2045	4	n(28.031)HK(28.031)S(79.966)FDEDEFSNK(28.031)PVIVNK(28.031)PTK(28.031)c	nHKSFDEDEFSNKPVIVNKPTKc	nHKS(79.966)FDEDEFSNKPVIVNKPTKc	XP_006583189.1	XP_006583189.1	PREDICTED: protein STRUBBELIG-RECEPTOR FAMILY 6-like [Glycine max]	XP_006583189.1-S364(79.966)	light	5	6.88	6.88	Drought tolerant	0.001016
MSR28	m6	r3	14811	536.682	2678.37	2678.37	2075	5	n(28.031)HK(28.031)S(79.966)FDEDEFSNK(28.031)PVIVNK(28.031)PTK(28.031)c	nHKSFDEDEFSNKPVIVNKPTKc	nHKS(79.966)FDEDEFSNKPVIVNKPTKc	XP_006583189.1	XP_006583189.1	PREDICTED: protein STRUBBELIG-RECEPTOR FAMILY 6-like [Glycine max]	XP_006583189.1-S364(79.966)	light	5	10.59	10.59	Drought tolerant	0.004129
MSR29	m6	r3	14702	536.682	2678.37	2678.37	2036	5	n(28.031)HK(28.031)S(79.966)FDEDEFSNK(28.031)PVIVNK(28.031)PTK(28.031)c	nHKSFDEDEFSNKPVIVNKPTKc	nHKS(79.966)FDEDEFSNKPVIVNKPTKc	XP_006583189.1	XP_006583189.1	PREDICTED: protein STRUBBELIG-RECEPTOR FAMILY 6-like [Glycine max]	XP_006583189.1-S364(79.966)	light	5	14.18	14.18	Drought tolerant	0.000276
MSR30	m6	r3	14795	536.682	2678.38	2678.37	2060	5	n(28.031)HK(28.031)S(79.966)FDEDEFSNK(28.031)PVIVNK(28.031)PTK(28.031)c	nHKSFDEDEFSNKPVIVNKPTKc	nHKS(79.966)FDEDEFSNKPVIVNKPTKc	XP_006583189.1	XP_006583189.1	PREDICTED: protein STRUBBELIG-RECEPTOR FAMILY 6-like [Glycine max]	XP_006583189.1-S364(79.966)	light	5	14.82	14.82	Drought tolerant	0.000562
MSR30	m6	r3	14817	670.601	2678.38	2678.37	2062	4	n(28.031)HK(28.031)S(79.966)FDEDEFSNK(28.031)PVIVNK(28.031)PTK(28.031)c	nHKSFDEDEFSNKPVIVNKPTKc	nHKS(79.966)FDEDEFSNKPVIVNKPTKc	XP_006583189.1	XP_006583189.1	PREDICTED: protein STRUBBELIG-RECEPTOR FAMILY 6-like [Glycine max]	XP_006583189.1-S364(79.966)	light	5	20.14	20.14	Drought tolerant	0.000422
MSR31	m6	r3	14573	536.682	2678.37	2678.37	2076	5	n(28.031)HK(28.031)S(79.966)FDEDEFSNK(28.031)PVIVNK(28.031)PTK(28.031)c	nHKSFDEDEFSNKPVIVNKPTKc	nHKS(79.966)FDEDEFSNKPVIVNKPTKc	XP_006583189.1	XP_006583189.1	PREDICTED: protein STRUBBELIG-RECEPTOR FAMILY 6-like [Glycine max]	XP_006583189.1-S364(79.966)	light	5	3.91	3.91	Drought tolerant	0.009695
MSR31	m6	r3	14575	670.601	2678.38	2678.37	2076	4	n(28.031)HK(28.031)S(79.966)FDEDEFSNK(28.031)PVIVNK(28.031)PTK(28.031)c	nHKSFDEDEFSNKPVIVNKPTKc	nHKS(79.966)FDEDEFSNKPVIVNKPTKc	XP_006583189.1	XP_006583189.1	PREDICTED: protein STRUBBELIG-RECEPTOR FAMILY 6-like [Glycine max]	XP_006583189.1-S364(79.966)	light	5	5	5	Drought tolerant	0.001522
MSR32	m6	r3	14940	536.682	2678.37	2678.37	2046	5	n(28.031)HK(28.031)S(79.966)FDEDEFSNK(28.031)PVIVNK(28.031)PTK(28.031)c	nHKSFDEDEFSNKPVIVNKPTKc	nHKS(79.966)FDEDEFSNKPVIVNKPTKc	XP_006583189.1	XP_006583189.1	PREDICTED: protein STRUBBELIG-RECEPTOR FAMILY 6-like [Glycine max]	XP_006583189.1-S364(79.966)	light	5	13.21	13.21	Drought tolerant	0.000377
MSR32	m6	r3	14946	670.599	2678.37	2678.37	2047	4	n(28.031)HK(28.031)S(79.966)FDEDEFSNK(28.031)PVIVNK(28.031)PTK(28.031)c	nHKSFDEDEFSNKPVIVNKPTKc	nHKS(79.966)FDEDEFSNKPVIVNKPTKc	XP_006583189.1	XP_006583189.1	PREDICTED: protein STRUBBELIG-RECEPTOR FAMILY 6-like [Glycine max]	XP_006583189.1-S364(79.966)	light	5	3.1	3.1	Drought tolerant	0.007339
MSR33	m6	r3	13095	536.682	2678.37	2678.37	2052	5	n(28.031)HK(28.031)S(79.966)FDEDEFSNK(28.031)PVIVNK(28.031)PTK(28.031)c	nHKSFDEDEFSNKPVIVNKPTKc	nHKS(79.966)FDEDEFSNKPVIVNKPTKc	XP_006583189.1	XP_006583189.1	PREDICTED: protein STRUBBELIG-RECEPTOR FAMILY 6-like [Glycine max]	XP_006583189.1-S364(79.966)	light	5	11.55	11.55	Drought tolerant	0.001063
MSR34	m6	r3	12853	536.683	2678.38	2678.37	2064	5	n(28.031)HK(28.031)S(79.966)FDEDEFSNK(28.031)PVIVNK(28.031)PTK(28.031)c	nHKSFDEDEFSNKPVIVNKPTKc	nHKS(79.966)FDEDEFSNKPVIVNKPTKc	XP_006583189.1	XP_006583189.1	PREDICTED: protein STRUBBELIG-RECEPTOR FAMILY 6-like [Glycine max]	XP_006583189.1-S364(79.966)	light	5	11.65	11.65	Drought tolerant	0.000622
MSR35	m6	r3	12730	536.682	2678.37	2678.37	2078	5	n(28.031)HK(28.031)S(79.966)FDEDEFSNK(28.031)PVIVNK(28.031)PTK(28.031)c	nHKSFDEDEFSNKPVIVNKPTKc	nHKS(79.966)FDEDEFSNKPVIVNKPTKc	XP_006583189.1	XP_006583189.1	PREDICTED: protein STRUBBELIG-RECEPTOR FAMILY 6-like [Glycine max]	XP_006583189.1-S364(79.966)	light	5	6.58	6.58	Drought tolerant	0.00076
MSR36	m6	r3	12738	536.682	2678.37	2678.37	2118	5	n(28.031)HK(28.031)S(79.966)FDEDEFSNK(28.031)PVIVNK(28.031)PTK(28.031)c	nHKSFDEDEFSNKPVIVNKPTKc	nHKS(79.966)FDEDEFSNKPVIVNKPTKc	XP_006583189.1	XP_006583189.1	PREDICTED: protein STRUBBELIG-RECEPTOR FAMILY 6-like [Glycine max]	XP_006583189.1-S364(79.966)	light	5	7.9	7.9	Drought tolerant	0.00068
MS-R19	m4	r2	7159	785.867	3139.44	3139.44	1010	4	n(34.063)DK(34.063)PVSSS(79.966)S(79.966)EDDS(79.966)SDEDEVNAK(34.063)K(34.063)PHK(34.063)c	nDKPVSSSSEDDSSDEDEVNAKKPHKc	nDKPVSSS(79.966)S(79.966)EDDS(79.966)SDEDEVNAKKPHKc	XP_003537777.1	XP_003537777.1	PREDICTED: nucleolin 1-like [Glycine max]	XP_003537777.1-S108(79.966)-S109(79.966)-S113(79.966)	heavy	5	12.6	2.59	Drought sensitive	0.001766
MS-R19	m4	r2	7246	1047.49	3139.45	3139.44	1017	3	n(34.063)DK(34.063)PVSSS(79.966)S(79.966)EDDS(79.966)SDEDEVNAK(34.063)K(34.063)PHK(34.063)c	nDKPVSSSSEDDSSDEDEVNAKKPHKc	nDKPVSSS(79.966)S(79.966)EDDS(79.966)SDEDEVNAKKPHKc	XP_003537777.1	XP_003537777.1	PREDICTED: nucleolin 1-like [Glycine max]	XP_003537777.1-S108(79.966)-S109(79.966)-S113(79.966)	heavy	5	9.39	1.67	Drought sensitive	0.003467
MSF6	m1	f1	3175	928.716	2783.12	2783.12	765	3	n(28.031)K(28.031)K(28.031)VESSSDDS(79.966)S(79.966)S(79.966)ES(79.966)EAEK(28.031)PAVK(28.031)c	nKKVESSSDDSSSESEAEKPAVKc	nKKVESSSDDS(79.966)S(79.966)S(79.966)ES(79.966)EAEKPAVKc	XP_003540672.1	XP_003540672.1;XP_006592047.1	PREDICTED: nucleolin 1 isoform X1 [Glycine max]	XP_003540672.1-S150(79.966)-S151(79.966)-S152(79.966)-S154(79.966);XP_006592047.1-S150(79.966)-S151(79.966)-S152(79.966)-S154(79.966)	light	5	14.73	1.27	Drought sensitive	0.001334
MSR6	m2	r1	3075	928.716	2783.13	2783.12	752	3	n(28.031)K(28.031)K(28.031)VESSSDDS(79.966)S(79.966)S(79.966)ES(79.966)EAEK(28.031)PAVK(28.031)c	nKKVESSSDDSSSESEAEKPAVKc	nKKVESSSDDS(79.966)S(79.966)S(79.966)ES(79.966)EAEKPAVKc	XP_003540672.1	XP_003540672.1;XP_006592047.1	PREDICTED: nucleolin 1 isoform X1 [Glycine max]	XP_003540672.1-S150(79.966)-S151(79.966)-S152(79.966)-S154(79.966);XP_006592047.1-S150(79.966)-S151(79.966)-S152(79.966)-S154(79.966)	light	5	39.15	4.42	Drought tolerant	0.000132
MS-R13	m4	r2	4949	856.631	3422.49	3422.49	933	4	n(34.063)NSK(34.063)ESSDS(79.966)S(79.966)EEDS(79.966)EDESEEK(34.063)PSK(34.063)TPQK(34.063)c	nNSKESSDSSEEDSEDESEEKPSKTPQKc	nNSKESSDS(79.966)S(79.966)EEDS(79.966)EDESEEKPSKTPQKc	XP_003537777.1	XP_003537777.1	PREDICTED: nucleolin 1-like [Glycine max]	XP_003537777.1-S428(79.966)-S429(79.966)-S433(79.966)	heavy	5	4.31	4.31	Drought sensitive	0.005831
MSF6	m1	f1	2394	1141.84	3422.5	3422.49	687	3	n(34.063)NSK(34.063)ESSDS(79.966)S(79.966)EEDS(79.966)EDESEEK(34.063)PSK(34.063)TPQK(34.063)c	nNSKESSDSSEEDSEDESEEKPSKTPQKc	nNSKESSDS(79.966)S(79.966)EEDS(79.966)EDESEEKPSKTPQKc	XP_003537777.1	XP_003537777.1	PREDICTED: nucleolin 1-like [Glycine max]	XP_003537777.1-S428(79.966)-S429(79.966)-S433(79.966)	heavy	5	27.98	1.56	Drought tolerant	0.000165
MSR21	m6	r3	3917	856.631	3422.49	3422.49	1041	4	n(34.063)NSK(34.063)ESSDS(79.966)S(79.966)EEDS(79.966)EDESEEK(34.063)PSK(34.063)TPQK(34.063)c	nNSKESSDSSEEDSEDESEEKPSKTPQKc	nNSKESSDS(79.966)S(79.966)EEDS(79.966)EDESEEKPSKTPQKc	XP_003537777.1	XP_003537777.1	PREDICTED: nucleolin 1-like [Glycine max]	XP_003537777.1-S428(79.966)-S429(79.966)-S433(79.966)	heavy	5	4.25	4.25	Drought sensitive	0.005479
MS-R12	m4	r2	3867	917.044	2748.11	2748.11	833	3	n(28.031)NK(28.031)K(28.031)ESSS(79.966)DDS(79.966)S(79.966)SDSEDEK(28.031)PVAK(28.031)c	nNKKESSSDDSSSDSEDEKPVAKc	nNKKESSS(79.966)DDS(79.966)S(79.966)SDSEDEKPVAKc	XP_003537777.1	XP_003537777.1	PREDICTED: nucleolin 1-like [Glycine max]	XP_003537777.1-S147(79.966)-S150(79.966)-S151(79.966)	light	5	7.54	0.09	Drought tolerant	0.00294
MS-R13	m4	r2	4032	917.044	2748.11	2748.11	851	3	n(28.031)NK(28.031)K(28.031)ESSS(79.966)DDS(79.966)S(79.966)SDSEDEK(28.031)PVAK(28.031)c	nNKKESSSDDSSSDSEDEKPVAKc	nNKKESSS(79.966)DDS(79.966)S(79.966)SDSEDEKPVAKc	XP_003537777.1	XP_003537777.1	PREDICTED: nucleolin 1-like [Glycine max]	XP_003537777.1-S147(79.966)-S150(79.966)-S151(79.966)	light	5	13.3	2.43	Drought tolerant	0.000314
MS-R14	m4	r2	3933	917.045	2748.11	2748.11	783	3	n(28.031)NK(28.031)K(28.031)ESSS(79.966)DDS(79.966)S(79.966)SDSEDEK(28.031)PVAK(28.031)c	nNKKESSSDDSSSDSEDEKPVAKc	nNKKESSS(79.966)DDS(79.966)S(79.966)SDSEDEKPVAKc	XP_003537777.1	XP_003537777.1	PREDICTED: nucleolin 1-like [Glycine max]	XP_003537777.1-S147(79.966)-S150(79.966)-S151(79.966)	light	5	9.05	0.02	Drought tolerant	0.003181
MS-R15	m4	r2	4049	917.045	2748.11	2748.11	850	3	n(28.031)NK(28.031)K(28.031)ESSS(79.966)DDS(79.966)S(79.966)SDSEDEK(28.031)PVAK(28.031)c	nNKKESSSDDSSSDSEDEKPVAKc	nNKKESSS(79.966)DDS(79.966)S(79.966)SDSEDEKPVAKc	XP_003537777.1	XP_003537777.1	PREDICTED: nucleolin 1-like [Glycine max]	XP_003537777.1-S147(79.966)-S150(79.966)-S151(79.966)	light	5	4.48	0.8	Drought tolerant	0.00377
MS-R17	m4	r2	3138	917.043	2748.11	2748.11	588	3	n(28.031)NK(28.031)K(28.031)ESSS(79.966)DDS(79.966)S(79.966)SDSEDEK(28.031)PVAK(28.031)c	nNKKESSSDDSSSDSEDEKPVAKc	nNKKESSS(79.966)DDS(79.966)S(79.966)SDSEDEKPVAKc	XP_003537777.1	XP_003537777.1	PREDICTED: nucleolin 1-like [Glycine max]	XP_003537777.1-S147(79.966)-S150(79.966)-S151(79.966)	light	5	9.02	0.15	Drought tolerant	0.000448
MSF20	m5	f3	4685	917.044	2748.11	2748.11	958	3	n(28.031)NK(28.031)K(28.031)ESSS(79.966)DDS(79.966)S(79.966)SDSEDEK(28.031)PVAK(28.031)c	nNKKESSSDDSSSDSEDEKPVAKc	nNKKESSS(79.966)DDS(79.966)S(79.966)SDSEDEKPVAKc	XP_003537777.1	XP_003537777.1	PREDICTED: nucleolin 1-like [Glycine max]	XP_003537777.1-S147(79.966)-S150(79.966)-S151(79.966)	light	5	10.48	0.02	Drought sensitive	0.000535
MS-R14	m4	r2	10753	1122.15	3363.44	3363.43	1445	3	n(34.063)K(34.063)GK(34.063)PASSSS(79.966)S(79.966)S(79.966)DS(79.966)SEDDSSDEDELATK(34.063)K(34.063)c	nKGKPASSSSSSDSSEDDSSDEDELATKKc	nKGKPASSSS(79.966)S(79.966)S(79.966)DS(79.966)SEDDSSDEDELATKKc	XP_003537777.1	XP_003537777.1	PREDICTED: nucleolin 1-like [Glycine max]	XP_003537777.1-S191(79.966)-S192(79.966)-S193(79.966)-S195(79.966)	heavy	5	6.56	0.63	Drought sensitive	0.001184
MS-R15	m4	r2	9534	1122.15	3363.43	3363.43	1380	3	n(34.063)K(34.063)GK(34.063)PASSSS(79.966)S(79.966)S(79.966)DS(79.966)SEDDSSDEDELATK(34.063)K(34.063)c	nKGKPASSSSSSDSSEDDSSDEDELATKKc	nKGKPASSSS(79.966)S(79.966)S(79.966)DS(79.966)SEDDSSDEDELATKKc	XP_003537777.1	XP_003537777.1	PREDICTED: nucleolin 1-like [Glycine max]	XP_003537777.1-S191(79.966)-S192(79.966)-S193(79.966)-S195(79.966)	heavy	5	6.44	1.62	Drought sensitive	0.00148
MS-R12	m4	r2	4049	953.753	2858.24	2858.23	854	3	n(34.063)NK(34.063)K(34.063)ES(79.966)S(79.966)S(79.966)DDSSSDS(79.966)EDEK(34.063)PVAK(34.063)c	nNKKESSSDDSSSDSEDEKPVAKc	nNKKES(79.966)S(79.966)S(79.966)DDSSSDS(79.966)EDEKPVAKc	XP_003537777.1	XP_003537777.1	PREDICTED: nucleolin 1-like [Glycine max]	XP_003537777.1-S145(79.966)-S146(79.966)-S147(79.966)-S154(79.966)	heavy	5	12.93	0.35	Drought sensitive	0.001161
MSR27	m6	r3	13582	549.88	2744.36	2744.37	1970	5	n(28.031)K(28.031)K(28.031)DEEDK(28.031)PHPQEEVIAT(79.966)EFQK(28.031)c	nKKDEEDKPHPQEEVIATEFQKc	nKKDEEDKPHPQEEVIAT(79.966)EFQKc	NP_001240106.1	NP_001240106.1	uncharacterized protein LOC100816984 [Glycine max]	NP_001240106.1-T44(79.966)	light	5	31.17	31.17	Drought tolerant	0.000278
MSR27	m6	r3	13588	687.099	2744.37	2744.37	1971	4	n(28.031)K(28.031)K(28.031)DEEDK(28.031)PHPQEEVIAT(79.966)EFQK(28.031)c	nKKDEEDKPHPQEEVIATEFQKc	nKKDEEDKPHPQEEVIAT(79.966)EFQKc	NP_001240106.1	NP_001240106.1	uncharacterized protein LOC100816984 [Glycine max]	NP_001240106.1-T44(79.966)	light	5	18.14	18.14	Drought tolerant	0.000446
MSR28	m6	r3	13516	687.099	2744.37	2744.37	1926	4	n(28.031)K(28.031)K(28.031)DEEDK(28.031)PHPQEEVIAT(79.966)EFQK(28.031)c	nKKDEEDKPHPQEEVIATEFQKc	nKKDEEDKPHPQEEVIAT(79.966)EFQKc	NP_001240106.1	NP_001240106.1	uncharacterized protein LOC100816984 [Glycine max]	NP_001240106.1-T44(79.966)	light	5	26.97	26.97	Drought tolerant	0.000165
MSR28	m6	r3	13552	549.881	2744.37	2744.37	1930	5	n(28.031)K(28.031)K(28.031)DEEDK(28.031)PHPQEEVIAT(79.966)EFQK(28.031)c	nKKDEEDKPHPQEEVIATEFQKc	nKKDEEDKPHPQEEVIAT(79.966)EFQKc	NP_001240106.1	NP_001240106.1	uncharacterized protein LOC100816984 [Glycine max]	NP_001240106.1-T44(79.966)	light	5	32.6	32.6	Drought tolerant	0.00015
MSR29	m6	r3	13631	687.1	2744.37	2744.37	1914	4	n(28.031)K(28.031)K(28.031)DEEDK(28.031)PHPQEEVIAT(79.966)EFQK(28.031)c	nKKDEEDKPHPQEEVIATEFQKc	nKKDEEDKPHPQEEVIAT(79.966)EFQKc	NP_001240106.1	NP_001240106.1	uncharacterized protein LOC100816984 [Glycine max]	NP_001240106.1-T44(79.966)	light	5	36.64	36.64	Drought tolerant	0.000178
MSR6	m2	r1	4459	814.334	3253.31	3253.31	885	4	n(28.031)K(28.031)GK(28.031)PASSSS(79.966)S(79.966)S(79.966)DSSEDDSSDEDELATK(28.031)K(28.031)c	nKGKPASSSSSSDSSEDDSSDEDELATKKc	nKGKPASSSS(79.966)S(79.966)S(79.966)DSSEDDSSDEDELATKKc	XP_003537777.1	XP_003537777.1	PREDICTED: nucleolin 1-like [Glycine max]	XP_003537777.1-S191(79.966)-S192(79.966)-S193(79.966)	light	5	15.69	1.38	Drought tolerant	0.001066
MSF25	m5	f3	2667	592.329	1773.97	1773.96	570	3	n(28.031)AAEK(28.031)K(28.031)PAAEK(28.031)S(79.966)PAEK(28.031)c	nAAEKKPAAEKSPAEKc	nAAEKKPAAEKS(79.966)PAEKc	XP_003543443.1	XP_003543443.1	PREDICTED: probable histone H2B.3 [Glycine max]	XP_003543443.1-S14(79.966)	light	5	13.09	13.09	Drought sensitive	0.000887
MS-F12	m3	f2	3952	726.844	2903.35	2903.35	836	4	n(34.063)VQK(34.063)K(34.063)ES(79.966)SSDDSSS(79.966)ES(79.966)EDEK(34.063)PAPK(34.063)c	nVQKKESSSDDSSSESEDEKPAPKc	nVQKKES(79.966)SSDDSSS(79.966)ES(79.966)EDEKPAPKc	XP_003540672.1	XP_003540672.1;XP_006592047.1	PREDICTED: nucleolin 1 isoform X1 [Glycine max]	XP_003540672.1-S65(79.966)-S72(79.966)-S74(79.966);XP_006592047.1-S65(79.966)-S72(79.966)-S74(79.966)	heavy	5	3.95	3.95	Drought tolerant	0.001694
MS-R13	m4	r2	4242	968.792	2903.35	2903.35	872	3	n(34.063)VQK(34.063)K(34.063)ES(79.966)SSDDSSS(79.966)ES(79.966)EDEK(34.063)PAPK(34.063)c	nVQKKESSSDDSSSESEDEKPAPKc	nVQKKES(79.966)SSDDSSS(79.966)ES(79.966)EDEKPAPKc	XP_003540672.1	XP_003540672.1;XP_006592047.1	PREDICTED: nucleolin 1 isoform X1 [Glycine max]	XP_003540672.1-S65(79.966)-S72(79.966)-S74(79.966);XP_006592047.1-S65(79.966)-S72(79.966)-S74(79.966)	heavy	5	10.03	0.82	Drought sensitive	0.000446
MS-R14	m4	r2	4656	968.794	2903.36	2903.35	866	3	n(34.063)VQK(34.063)K(34.063)ES(79.966)SSDDSSS(79.966)ES(79.966)EDEK(34.063)PAPK(34.063)c	nVQKKESSSDDSSSESEDEKPAPKc	nVQKKES(79.966)SSDDSSS(79.966)ES(79.966)EDEKPAPKc	XP_003540672.1	XP_003540672.1;XP_006592047.1	PREDICTED: nucleolin 1 isoform X1 [Glycine max]	XP_003540672.1-S65(79.966)-S72(79.966)-S74(79.966);XP_006592047.1-S65(79.966)-S72(79.966)-S74(79.966)	heavy	5	13.02	3.82	Drought sensitive	0.002632
MS-R14	m4	r2	4731	726.845	2903.35	2903.35	873	4	n(34.063)VQK(34.063)K(34.063)ES(79.966)SSDDSSS(79.966)ES(79.966)EDEK(34.063)PAPK(34.063)c	nVQKKESSSDDSSSESEDEKPAPKc	nVQKKES(79.966)SSDDSSS(79.966)ES(79.966)EDEKPAPKc	XP_003540672.1	XP_003540672.1;XP_006592047.1	PREDICTED: nucleolin 1 isoform X1 [Glycine max]	XP_003540672.1-S65(79.966)-S72(79.966)-S74(79.966);XP_006592047.1-S65(79.966)-S72(79.966)-S74(79.966)	heavy	5	12.72	10.79	Drought sensitive	0.000433
MS-R15	m4	r2	3328	726.844	2903.35	2903.35	753	4	n(34.063)VQK(34.063)K(34.063)ES(79.966)SSDDSSS(79.966)ES(79.966)EDEK(34.063)PAPK(34.063)c	nVQKKESSSDDSSSESEDEKPAPKc	nVQKKES(79.966)SSDDSSS(79.966)ES(79.966)EDEKPAPKc	XP_003540672.1	XP_003540672.1;XP_006592047.1	PREDICTED: nucleolin 1 isoform X1 [Glycine max]	XP_003540672.1-S65(79.966)-S72(79.966)-S74(79.966);XP_006592047.1-S65(79.966)-S72(79.966)-S74(79.966)	heavy	5	10.97	7.23	Drought sensitive	0.001178
MS-R15	m4	r2	3551	726.846	2903.35	2903.35	785	4	n(34.063)VQK(34.063)K(34.063)ES(79.966)SSDDSSS(79.966)ES(79.966)EDEK(34.063)PAPK(34.063)c	nVQKKESSSDDSSSESEDEKPAPKc	nVQKKES(79.966)SSDDSSS(79.966)ES(79.966)EDEKPAPKc	XP_003540672.1	XP_003540672.1;XP_006592047.1	PREDICTED: nucleolin 1 isoform X1 [Glycine max]	XP_003540672.1-S65(79.966)-S72(79.966)-S74(79.966);XP_006592047.1-S65(79.966)-S72(79.966)-S74(79.966)	heavy	5	17.14	9.18	Drought sensitive	0.000419
MS-R15	m4	r2	3559	968.793	2903.36	2903.35	786	3	n(34.063)VQK(34.063)K(34.063)ES(79.966)SSDDSSS(79.966)ES(79.966)EDEK(34.063)PAPK(34.063)c	nVQKKESSSDDSSSESEDEKPAPKc	nVQKKES(79.966)SSDDSSS(79.966)ES(79.966)EDEKPAPKc	XP_003540672.1	XP_003540672.1;XP_006592047.1	PREDICTED: nucleolin 1 isoform X1 [Glycine max]	XP_003540672.1-S65(79.966)-S72(79.966)-S74(79.966);XP_006592047.1-S65(79.966)-S72(79.966)-S74(79.966)	heavy	5	13.89	3.42	Drought sensitive	0.000649
MS-R15	m4	r2	3802	968.79	2903.35	2903.35	819	3	n(34.063)VQK(34.063)K(34.063)ES(79.966)SSDDSSS(79.966)ES(79.966)EDEK(34.063)PAPK(34.063)c	nVQKKESSSDDSSSESEDEKPAPKc	nVQKKES(79.966)SSDDSSS(79.966)ES(79.966)EDEKPAPKc	XP_003540672.1	XP_003540672.1;XP_006592047.1	PREDICTED: nucleolin 1 isoform X1 [Glycine max]	XP_003540672.1-S65(79.966)-S72(79.966)-S74(79.966);XP_006592047.1-S65(79.966)-S72(79.966)-S74(79.966)	heavy	5	7.33	1.85	Drought sensitive	0.000561
MS-R15	m4	r2	3886	726.845	2903.35	2903.35	830	4	n(34.063)VQK(34.063)K(34.063)ES(79.966)SSDDSSS(79.966)ES(79.966)EDEK(34.063)PAPK(34.063)c	nVQKKESSSDDSSSESEDEKPAPKc	nVQKKES(79.966)SSDDSSS(79.966)ES(79.966)EDEKPAPKc	XP_003540672.1	XP_003540672.1;XP_006592047.1	PREDICTED: nucleolin 1 isoform X1 [Glycine max]	XP_003540672.1-S65(79.966)-S72(79.966)-S74(79.966);XP_006592047.1-S65(79.966)-S72(79.966)-S74(79.966)	heavy	5	10.13	5.82	Drought sensitive	0.000649
MS-R15	m4	r2	4204	968.792	2903.35	2903.35	867	3	n(34.063)VQK(34.063)K(34.063)ES(79.966)SSDDSSS(79.966)ES(79.966)EDEK(34.063)PAPK(34.063)c	nVQKKESSSDDSSSESEDEKPAPKc	nVQKKES(79.966)SSDDSSS(79.966)ES(79.966)EDEKPAPKc	XP_003540672.1	XP_003540672.1;XP_006592047.1	PREDICTED: nucleolin 1 isoform X1 [Glycine max]	XP_003540672.1-S65(79.966)-S72(79.966)-S74(79.966);XP_006592047.1-S65(79.966)-S72(79.966)-S74(79.966)	heavy	5	25	5.13	Drought sensitive	0.000132
MS-R15	m4	r2	4276	726.845	2903.35	2903.35	874	4	n(34.063)VQK(34.063)K(34.063)ES(79.966)SSDDSSS(79.966)ES(79.966)EDEK(34.063)PAPK(34.063)c	nVQKKESSSDDSSSESEDEKPAPKc	nVQKKES(79.966)SSDDSSS(79.966)ES(79.966)EDEKPAPKc	XP_003540672.1	XP_003540672.1;XP_006592047.1	PREDICTED: nucleolin 1 isoform X1 [Glycine max]	XP_003540672.1-S65(79.966)-S72(79.966)-S74(79.966);XP_006592047.1-S65(79.966)-S72(79.966)-S74(79.966)	heavy	5	12.95	2.32	Drought sensitive	0.000589
MS-R16	m4	r2	2649	968.792	2903.36	2903.35	608	3	n(34.063)VQK(34.063)K(34.063)ES(79.966)SSDDSSS(79.966)ES(79.966)EDEK(34.063)PAPK(34.063)c	nVQKKESSSDDSSSESEDEKPAPKc	nVQKKES(79.966)SSDDSSS(79.966)ES(79.966)EDEKPAPKc	XP_003540672.1	XP_003540672.1;XP_006592047.1	PREDICTED: nucleolin 1 isoform X1 [Glycine max]	XP_003540672.1-S65(79.966)-S72(79.966)-S74(79.966);XP_006592047.1-S65(79.966)-S72(79.966)-S74(79.966)	heavy	5	16.23	2.45	Drought sensitive	0.000226
MS-R16	m4	r2	2661	726.845	2903.35	2903.35	609	4	n(34.063)VQK(34.063)K(34.063)ES(79.966)SSDDSSS(79.966)ES(79.966)EDEK(34.063)PAPK(34.063)c	nVQKKESSSDDSSSESEDEKPAPKc	nVQKKES(79.966)SSDDSSS(79.966)ES(79.966)EDEKPAPKc	XP_003540672.1	XP_003540672.1;XP_006592047.1	PREDICTED: nucleolin 1 isoform X1 [Glycine max]	XP_003540672.1-S65(79.966)-S72(79.966)-S74(79.966);XP_006592047.1-S65(79.966)-S72(79.966)-S74(79.966)	heavy	5	15.46	5.09	Drought sensitive	0.000314
MSR23	m6	r3	4243	726.844	2903.35	2903.35	977	4	n(34.063)VQK(34.063)K(34.063)ES(79.966)SSDDSSS(79.966)ES(79.966)EDEK(34.063)PAPK(34.063)c	nVQKKESSSDDSSSESEDEKPAPKc	nVQKKES(79.966)SSDDSSS(79.966)ES(79.966)EDEKPAPKc	XP_003540672.1	XP_003540672.1;XP_006592047.1	PREDICTED: nucleolin 1 isoform X1 [Glycine max]	XP_003540672.1-S65(79.966)-S72(79.966)-S74(79.966);XP_006592047.1-S65(79.966)-S72(79.966)-S74(79.966)	heavy	5	1.59	1.59	Drought sensitive	0.003492
MSR42	m6	r3	3861	726.845	2903.35	2903.35	1017	4	n(34.063)VQK(34.063)K(34.063)ES(79.966)SSDDSSS(79.966)ES(79.966)EDEK(34.063)PAPK(34.063)c	nVQKKESSSDDSSSESEDEKPAPKc	nVQKKES(79.966)SSDDSSS(79.966)ES(79.966)EDEKPAPKc	XP_003540672.1	XP_003540672.1;XP_006592047.1	PREDICTED: nucleolin 1 isoform X1 [Glycine max]	XP_003540672.1-S65(79.966)-S72(79.966)-S74(79.966);XP_006592047.1-S65(79.966)-S72(79.966)-S74(79.966)	heavy	5	1.45	1.45	Drought sensitive	0.003278
MSF6	m1	f1	3758	1047.49	3139.45	3139.44	823	3	n(34.063)DK(34.063)PVSS(79.966)S(79.966)S(79.966)EDDSSDEDEVNAK(34.063)K(34.063)PHK(34.063)c	nDKPVSSSSEDDSSDEDEVNAKKPHKc	nDKPVSS(79.966)S(79.966)S(79.966)EDDSSDEDEVNAKKPHKc	XP_003537777.1	XP_003537777.1	PREDICTED: nucleolin 1-like [Glycine max]	XP_003537777.1-S107(79.966)-S108(79.966)-S109(79.966)	heavy	5	24.26	1.39	Drought tolerant	0.000921
MS-F13	m3	f2	3323	927.097	2778.27	2778.27	772	3	n(34.063)NK(34.063)K(34.063)ES(79.966)SSDDSSS(79.966)DS(79.966)EDEK(34.063)PVAK(34.063)c	nNKKESSSDDSSSDSEDEKPVAKc	nNKKES(79.966)SSDDSSS(79.966)DS(79.966)EDEKPVAKc	XP_003537777.1	XP_003537777.1	PREDICTED: nucleolin 1-like [Glycine max]	XP_003537777.1-S145(79.966)-S152(79.966)-S154(79.966)	heavy	5	9.61	1.21	Drought tolerant	0.002517
MS-F13	m3	f2	3402	695.574	2778.27	2778.27	783	4	n(34.063)NK(34.063)K(34.063)ES(79.966)SSDDSSS(79.966)DS(79.966)EDEK(34.063)PVAK(34.063)c	nNKKESSSDDSSSDSEDEKPVAKc	nNKKES(79.966)SSDDSSS(79.966)DS(79.966)EDEKPVAKc	XP_003537777.1	XP_003537777.1	PREDICTED: nucleolin 1-like [Glycine max]	XP_003537777.1-S145(79.966)-S152(79.966)-S154(79.966)	heavy	5	6.22	0.07	Drought tolerant	0.00146
MS-F13	m3	f2	3550	927.096	2778.27	2778.27	804	3	n(34.063)NK(34.063)K(34.063)ES(79.966)SSDDSSS(79.966)DS(79.966)EDEK(34.063)PVAK(34.063)c	nNKKESSSDDSSSDSEDEKPVAKc	nNKKES(79.966)SSDDSSS(79.966)DS(79.966)EDEKPVAKc	XP_003537777.1	XP_003537777.1	PREDICTED: nucleolin 1-like [Glycine max]	XP_003537777.1-S145(79.966)-S152(79.966)-S154(79.966)	heavy	5	25.24	6.29	Drought tolerant	0.000237
MS-F13	m3	f2	3795	927.098	2778.27	2778.27	835	3	n(34.063)NK(34.063)K(34.063)ES(79.966)SSDDSSS(79.966)DS(79.966)EDEK(34.063)PVAK(34.063)c	nNKKESSSDDSSSDSEDEKPVAKc	nNKKES(79.966)SSDDSSS(79.966)DS(79.966)EDEKPVAKc	XP_003537777.1	XP_003537777.1	PREDICTED: nucleolin 1-like [Glycine max]	XP_003537777.1-S145(79.966)-S152(79.966)-S154(79.966)	heavy	5	19.91	1.81	Drought tolerant	0.000263
MS-F14	m3	f2	3479	695.574	2778.27	2778.27	781	4	n(34.063)NK(34.063)K(34.063)ES(79.966)SSDDSSS(79.966)DS(79.966)EDEK(34.063)PVAK(34.063)c	nNKKESSSDDSSSDSEDEKPVAKc	nNKKES(79.966)SSDDSSS(79.966)DS(79.966)EDEKPVAKc	XP_003537777.1	XP_003537777.1	PREDICTED: nucleolin 1-like [Glycine max]	XP_003537777.1-S145(79.966)-S152(79.966)-S154(79.966)	heavy	5	10.88	0.11	Drought tolerant	0.001792
MS-F14	m3	f2	3599	927.098	2778.27	2778.27	797	3	n(34.063)NK(34.063)K(34.063)ES(79.966)SSDDSSS(79.966)DS(79.966)EDEK(34.063)PVAK(34.063)c	nNKKESSSDDSSSDSEDEKPVAKc	nNKKES(79.966)SSDDSSS(79.966)DS(79.966)EDEKPVAKc	XP_003537777.1	XP_003537777.1	PREDICTED: nucleolin 1-like [Glycine max]	XP_003537777.1-S145(79.966)-S152(79.966)-S154(79.966)	heavy	5	14.38	0.72	Drought tolerant	0.000719
MS-F16	m3	f2	2396	927.095	2778.26	2778.27	582	3	n(34.063)NK(34.063)K(34.063)ES(79.966)SSDDSSS(79.966)DS(79.966)EDEK(34.063)PVAK(34.063)c	nNKKESSSDDSSSDSEDEKPVAKc	nNKKES(79.966)SSDDSSS(79.966)DS(79.966)EDEKPVAKc	XP_003537777.1	XP_003537777.1	PREDICTED: nucleolin 1-like [Glycine max]	XP_003537777.1-S145(79.966)-S152(79.966)-S154(79.966)	heavy	5	0.01	0.01	Drought tolerant	0.005568
MS-R12	m4	r2	3224	695.574	2778.27	2778.27	747	4	n(34.063)NK(34.063)K(34.063)ES(79.966)SSDDSSS(79.966)DS(79.966)EDEK(34.063)PVAK(34.063)c	nNKKESSSDDSSSDSEDEKPVAKc	nNKKES(79.966)SSDDSSS(79.966)DS(79.966)EDEKPVAKc	XP_003537777.1	XP_003537777.1	PREDICTED: nucleolin 1-like [Glycine max]	XP_003537777.1-S145(79.966)-S152(79.966)-S154(79.966)	heavy	5	1.14	1.14	Drought sensitive	0.004986
MS-R12	m4	r2	3400	927.097	2778.27	2778.27	771	3	n(34.063)NK(34.063)K(34.063)ES(79.966)SSDDSSS(79.966)DS(79.966)EDEK(34.063)PVAK(34.063)c	nNKKESSSDDSSSDSEDEKPVAKc	nNKKES(79.966)SSDDSSS(79.966)DS(79.966)EDEKPVAKc	XP_003537777.1	XP_003537777.1	PREDICTED: nucleolin 1-like [Glycine max]	XP_003537777.1-S145(79.966)-S152(79.966)-S154(79.966)	heavy	5	17.89	2.33	Drought sensitive	0.000666
MS-R13	m4	r2	3542	695.574	2778.27	2778.27	790	4	n(34.063)NK(34.063)K(34.063)ES(79.966)SSDDSSS(79.966)DS(79.966)EDEK(34.063)PVAK(34.063)c	nNKKESSSDDSSSDSEDEKPVAKc	nNKKES(79.966)SSDDSSS(79.966)DS(79.966)EDEKPVAKc	XP_003537777.1	XP_003537777.1	PREDICTED: nucleolin 1-like [Glycine max]	XP_003537777.1-S145(79.966)-S152(79.966)-S154(79.966)	heavy	5	6.92	1.14	Drought sensitive	0.001225
MS-R13	m4	r2	3804	927.096	2778.27	2778.27	824	3	n(34.063)NK(34.063)K(34.063)ES(79.966)SSDDSSS(79.966)DS(79.966)EDEK(34.063)PVAK(34.063)c	nNKKESSSDDSSSDSEDEKPVAKc	nNKKES(79.966)SSDDSSS(79.966)DS(79.966)EDEKPVAKc	XP_003537777.1	XP_003537777.1	PREDICTED: nucleolin 1-like [Glycine max]	XP_003537777.1-S145(79.966)-S152(79.966)-S154(79.966)	heavy	5	11.55	1.75	Drought sensitive	0.000178
MS-R14	m4	r2	2693	927.099	2778.27	2778.27	617	3	n(34.063)NK(34.063)K(34.063)ES(79.966)SSDDSSS(79.966)DS(79.966)EDEK(34.063)PVAK(34.063)c	nNKKESSSDDSSSDSEDEKPVAKc	nNKKES(79.966)SSDDSSS(79.966)DS(79.966)EDEKPVAKc	XP_003537777.1	XP_003537777.1	PREDICTED: nucleolin 1-like [Glycine max]	XP_003537777.1-S145(79.966)-S152(79.966)-S154(79.966)	heavy	5	12.8	1.72	Drought sensitive	0.002925
MS-R14	m4	r2	2808	695.575	2778.27	2778.27	628	4	n(34.063)NK(34.063)K(34.063)ES(79.966)SSDDSSS(79.966)DS(79.966)EDEK(34.063)PVAK(34.063)c	nNKKESSSDDSSSDSEDEKPVAKc	nNKKES(79.966)SSDDSSS(79.966)DS(79.966)EDEKPVAKc	XP_003537777.1	XP_003537777.1	PREDICTED: nucleolin 1-like [Glycine max]	XP_003537777.1-S145(79.966)-S152(79.966)-S154(79.966)	heavy	5	8.11	1.23	Drought sensitive	0.001014
MS-R14	m4	r2	3091	927.097	2778.27	2778.27	664	3	n(34.063)NK(34.063)K(34.063)ES(79.966)SSDDSSS(79.966)DS(79.966)EDEK(34.063)PVAK(34.063)c	nNKKESSSDDSSSDSEDEKPVAKc	nNKKES(79.966)SSDDSSS(79.966)DS(79.966)EDEKPVAKc	XP_003537777.1	XP_003537777.1	PREDICTED: nucleolin 1-like [Glycine max]	XP_003537777.1-S145(79.966)-S152(79.966)-S154(79.966)	heavy	5	13.65	1.27	Drought sensitive	0.000595
MS-R14	m4	r2	3171	695.575	2778.27	2778.27	676	4	n(34.063)NK(34.063)K(34.063)ES(79.966)SSDDSSS(79.966)DS(79.966)EDEK(34.063)PVAK(34.063)c	nNKKESSSDDSSSDSEDEKPVAKc	nNKKES(79.966)SSDDSSS(79.966)DS(79.966)EDEKPVAKc	XP_003537777.1	XP_003537777.1	PREDICTED: nucleolin 1-like [Glycine max]	XP_003537777.1-S145(79.966)-S152(79.966)-S154(79.966)	heavy	5	13.55	4.99	Drought sensitive	0.000867
MS-R14	m4	r2	3276	927.097	2778.27	2778.27	694	3	n(34.063)NK(34.063)K(34.063)ES(79.966)SSDDSSS(79.966)DS(79.966)EDEK(34.063)PVAK(34.063)c	nNKKESSSDDSSSDSEDEKPVAKc	nNKKES(79.966)SSDDSSS(79.966)DS(79.966)EDEKPVAKc	XP_003537777.1	XP_003537777.1	PREDICTED: nucleolin 1-like [Glycine max]	XP_003537777.1-S145(79.966)-S152(79.966)-S154(79.966)	heavy	5	7.11	3.42	Drought sensitive	0.009064
MS-R15	m4	r2	2202	695.575	2778.27	2778.27	602	4	n(34.063)NK(34.063)K(34.063)ES(79.966)SSDDSSS(79.966)DS(79.966)EDEK(34.063)PVAK(34.063)c	nNKKESSSDDSSSDSEDEKPVAKc	nNKKES(79.966)SSDDSSS(79.966)DS(79.966)EDEKPVAKc	XP_003537777.1	XP_003537777.1	PREDICTED: nucleolin 1-like [Glycine max]	XP_003537777.1-S145(79.966)-S152(79.966)-S154(79.966)	heavy	5	12.95	6.08	Drought sensitive	0.000968
MS-R15	m4	r2	2299	1390.14	2778.27	2778.27	610	2	n(34.063)NK(34.063)K(34.063)ES(79.966)SSDDSSS(79.966)DS(79.966)EDEK(34.063)PVAK(34.063)c	nNKKESSSDDSSSDSEDEKPVAKc	nNKKES(79.966)SSDDSSS(79.966)DS(79.966)EDEKPVAKc	XP_003537777.1	XP_003537777.1	PREDICTED: nucleolin 1-like [Glycine max]	XP_003537777.1-S145(79.966)-S152(79.966)-S154(79.966)	heavy	5	36.95	10.9	Drought sensitive	0.000602
MS-R16	m4	r2	2426	927.096	2778.27	2778.27	589	3	n(34.063)NK(34.063)K(34.063)ES(79.966)SSDDSSS(79.966)DS(79.966)EDEK(34.063)PVAK(34.063)c	nNKKESSSDDSSSDSEDEKPVAKc	nNKKES(79.966)SSDDSSS(79.966)DS(79.966)EDEKPVAKc	XP_003537777.1	XP_003537777.1	PREDICTED: nucleolin 1-like [Glycine max]	XP_003537777.1-S145(79.966)-S152(79.966)-S154(79.966)	heavy	5	8.98	4.05	Drought sensitive	0.000178
MS-R17	m4	r2	3144	927.096	2778.27	2778.27	589	3	n(34.063)NK(34.063)K(34.063)ES(79.966)SSDDSSS(79.966)DS(79.966)EDEK(34.063)PVAK(34.063)c	nNKKESSSDDSSSDSEDEKPVAKc	nNKKES(79.966)SSDDSSS(79.966)DS(79.966)EDEKPVAKc	XP_003537777.1	XP_003537777.1	PREDICTED: nucleolin 1-like [Glycine max]	XP_003537777.1-S145(79.966)-S152(79.966)-S154(79.966)	heavy	5	10.39	2.58	Drought sensitive	0.000144
MS-R17	m4	r2	3165	695.573	2778.26	2778.27	591	4	n(34.063)NK(34.063)K(34.063)ES(79.966)SSDDSSS(79.966)DS(79.966)EDEK(34.063)PVAK(34.063)c	nNKKESSSDDSSSDSEDEKPVAKc	nNKKES(79.966)SSDDSSS(79.966)DS(79.966)EDEKPVAKc	XP_003537777.1	XP_003537777.1	PREDICTED: nucleolin 1-like [Glycine max]	XP_003537777.1-S145(79.966)-S152(79.966)-S154(79.966)	heavy	5	15.61	10.94	Drought sensitive	0.000467
MSR23	m6	r3	3781	695.574	2778.27	2778.27	929	4	n(34.063)NK(34.063)K(34.063)ES(79.966)SSDDSSS(79.966)DS(79.966)EDEK(34.063)PVAK(34.063)c	nNKKESSSDDSSSDSEDEKPVAKc	nNKKES(79.966)SSDDSSS(79.966)DS(79.966)EDEKPVAKc	XP_003537777.1	XP_003537777.1	PREDICTED: nucleolin 1-like [Glycine max]	XP_003537777.1-S145(79.966)-S152(79.966)-S154(79.966)	heavy	5	10.17	4.43	Drought sensitive	0.001406
MSR23	m6	r3	3864	927.097	2778.27	2778.27	939	3	n(34.063)NK(34.063)K(34.063)ES(79.966)SSDDSSS(79.966)DS(79.966)EDEK(34.063)PVAK(34.063)c	nNKKESSSDDSSSDSEDEKPVAKc	nNKKES(79.966)SSDDSSS(79.966)DS(79.966)EDEKPVAKc	XP_003537777.1	XP_003537777.1	PREDICTED: nucleolin 1-like [Glycine max]	XP_003537777.1-S145(79.966)-S152(79.966)-S154(79.966)	heavy	5	12.51	1.89	Drought sensitive	0.000423
MSR41	m6	r3	3812	927.097	2778.27	2778.27	984	3	n(34.063)NK(34.063)K(34.063)ES(79.966)SSDDSSS(79.966)DS(79.966)EDEK(34.063)PVAK(34.063)c	nNKKESSSDDSSSDSEDEKPVAKc	nNKKES(79.966)SSDDSSS(79.966)DS(79.966)EDEKPVAKc	XP_003537777.1	XP_003537777.1	PREDICTED: nucleolin 1-like [Glycine max]	XP_003537777.1-S145(79.966)-S152(79.966)-S154(79.966)	heavy	5	16.85	0.15	Drought sensitive	0.000921
MS-R19	m4	r2	18731	686.56	3427.77	3427.76	2185	5	n(28.031)ELEK(28.031)PEPPNDK(28.031)VTPPS(79.966)PVAAQEVADHASK(28.031)K(28.031)c	nELEKPEPPNDKVTPPSPVAAQEVADHASKKc	nELEKPEPPNDKVTPPS(79.966)PVAAQEVADHASKKc	XP_006590251.1	NP_001235241.1;XP_006590251.1	PREDICTED: uncharacterized protein LOC100305683 isoform X1 [Glycine max]	NP_001235241.1-S45(79.966);XP_006590251.1-S45(79.966)	light	5	13.79	3.18	Drought tolerant	0.000636
MSF23	m5	f3	20060	686.56	3427.76	3427.76	2364	5	n(28.031)ELEK(28.031)PEPPNDK(28.031)VTPPS(79.966)PVAAQEVADHASK(28.031)K(28.031)c	nELEKPEPPNDKVTPPSPVAAQEVADHASKKc	nELEKPEPPNDKVTPPS(79.966)PVAAQEVADHASKKc	XP_006590251.1	NP_001235241.1;XP_006590251.1	PREDICTED: uncharacterized protein LOC100305683 isoform X1 [Glycine max]	NP_001235241.1-S45(79.966);XP_006590251.1-S45(79.966)	light	5	17.76	1	Drought sensitive	0.000377
MSF24	m5	f3	18897	686.561	3427.77	3427.76	2375	5	n(28.031)ELEK(28.031)PEPPNDK(28.031)VTPPS(79.966)PVAAQEVADHASK(28.031)K(28.031)c	nELEKPEPPNDKVTPPSPVAAQEVADHASKKc	nELEKPEPPNDKVTPPS(79.966)PVAAQEVADHASKKc	XP_006590251.1	NP_001235241.1;XP_006590251.1	PREDICTED: uncharacterized protein LOC100305683 isoform X1 [Glycine max]	NP_001235241.1-S45(79.966);XP_006590251.1-S45(79.966)	light	5	11.08	3.99	Drought sensitive	0.001004
MSF25	m5	f3	19724	686.561	3427.77	3427.76	2396	5	n(28.031)ELEK(28.031)PEPPNDK(28.031)VTPPS(79.966)PVAAQEVADHASK(28.031)K(28.031)c	nELEKPEPPNDKVTPPSPVAAQEVADHASKKc	nELEKPEPPNDKVTPPS(79.966)PVAAQEVADHASKKc	XP_006590251.1	NP_001235241.1;XP_006590251.1	PREDICTED: uncharacterized protein LOC100305683 isoform X1 [Glycine max]	NP_001235241.1-S45(79.966);XP_006590251.1-S45(79.966)	light	5	26.75	7.73	Drought sensitive	0.000274
MSR24	m6	r3	17721	686.56	3427.77	3427.76	2394	5	n(28.031)ELEK(28.031)PEPPNDK(28.031)VTPPS(79.966)PVAAQEVADHASK(28.031)K(28.031)c	nELEKPEPPNDKVTPPSPVAAQEVADHASKKc	nELEKPEPPNDKVTPPS(79.966)PVAAQEVADHASKKc	XP_006590251.1	NP_001235241.1;XP_006590251.1	PREDICTED: uncharacterized protein LOC100305683 isoform X1 [Glycine max]	NP_001235241.1-S45(79.966);XP_006590251.1-S45(79.966)	light	5	14.22	1.12	Drought tolerant	0.001427
MSR25	m6	r3	18005	686.561	3427.77	3427.76	2378	5	n(28.031)ELEK(28.031)PEPPNDK(28.031)VTPPS(79.966)PVAAQEVADHASK(28.031)K(28.031)c	nELEKPEPPNDKVTPPSPVAAQEVADHASKKc	nELEKPEPPNDKVTPPS(79.966)PVAAQEVADHASKKc	XP_006590251.1	NP_001235241.1;XP_006590251.1	PREDICTED: uncharacterized protein LOC100305683 isoform X1 [Glycine max]	NP_001235241.1-S45(79.966);XP_006590251.1-S45(79.966)	light	5	19.34	5.06	Drought tolerant	0.00036
MSR25	m6	r3	18029	572.301	3427.77	3427.76	2381	6	n(28.031)ELEK(28.031)PEPPNDK(28.031)VTPPS(79.966)PVAAQEVADHASK(28.031)K(28.031)c	nELEKPEPPNDKVTPPSPVAAQEVADHASKKc	nELEKPEPPNDKVTPPS(79.966)PVAAQEVADHASKKc	XP_006590251.1	NP_001235241.1;XP_006590251.1	PREDICTED: uncharacterized protein LOC100305683 isoform X1 [Glycine max]	NP_001235241.1-S45(79.966);XP_006590251.1-S45(79.966)	light	5	10.9	2.11	Drought tolerant	0.005751
MSR26	m6	r3	17646	686.56	3427.76	3427.76	2382	5	n(28.031)ELEK(28.031)PEPPNDK(28.031)VTPPS(79.966)PVAAQEVADHASK(28.031)K(28.031)c	nELEKPEPPNDKVTPPSPVAAQEVADHASKKc	nELEKPEPPNDKVTPPS(79.966)PVAAQEVADHASKKc	XP_006590251.1	NP_001235241.1;XP_006590251.1	PREDICTED: uncharacterized protein LOC100305683 isoform X1 [Glycine max]	NP_001235241.1-S45(79.966);XP_006590251.1-S45(79.966)	light	5	16.58	6.46	Drought tolerant	0.000448
MSR27	m6	r3	18228	686.561	3427.77	3427.76	2478	5	n(28.031)ELEK(28.031)PEPPNDK(28.031)VTPPS(79.966)PVAAQEVADHASK(28.031)K(28.031)c	nELEKPEPPNDKVTPPSPVAAQEVADHASKKc	nELEKPEPPNDKVTPPS(79.966)PVAAQEVADHASKKc	XP_006590251.1	NP_001235241.1;XP_006590251.1	PREDICTED: uncharacterized protein LOC100305683 isoform X1 [Glycine max]	NP_001235241.1-S45(79.966);XP_006590251.1-S45(79.966)	light	5	24.19	5.61	Drought tolerant	0.000285
MSR28	m6	r3	18662	686.561	3427.77	3427.76	2471	5	n(28.031)ELEK(28.031)PEPPNDK(28.031)VTPPS(79.966)PVAAQEVADHASK(28.031)K(28.031)c	nELEKPEPPNDKVTPPSPVAAQEVADHASKKc	nELEKPEPPNDKVTPPS(79.966)PVAAQEVADHASKKc	XP_006590251.1	NP_001235241.1;XP_006590251.1	PREDICTED: uncharacterized protein LOC100305683 isoform X1 [Glycine max]	NP_001235241.1-S45(79.966);XP_006590251.1-S45(79.966)	light	5	23.29	7.6	Drought tolerant	0.000339
MSR29	m6	r3	18559	686.563	3427.78	3427.76	2438	5	n(28.031)ELEK(28.031)PEPPNDK(28.031)VTPPS(79.966)PVAAQEVADHASK(28.031)K(28.031)c	nELEKPEPPNDKVTPPSPVAAQEVADHASKKc	nELEKPEPPNDKVTPPS(79.966)PVAAQEVADHASKKc	XP_006590251.1	NP_001235241.1;XP_006590251.1	PREDICTED: uncharacterized protein LOC100305683 isoform X1 [Glycine max]	NP_001235241.1-S45(79.966);XP_006590251.1-S45(79.966)	light	5	25.39	5.04	Drought tolerant	0.001516
MSR33	m6	r3	16796	686.56	3427.76	3427.76	2436	5	n(28.031)ELEK(28.031)PEPPNDK(28.031)VTPPS(79.966)PVAAQEVADHASK(28.031)K(28.031)c	nELEKPEPPNDKVTPPSPVAAQEVADHASKKc	nELEKPEPPNDKVTPPS(79.966)PVAAQEVADHASKKc	XP_006590251.1	NP_001235241.1;XP_006590251.1	PREDICTED: uncharacterized protein LOC100305683 isoform X1 [Glycine max]	NP_001235241.1-S45(79.966);XP_006590251.1-S45(79.966)	light	5	6.55	1.44	Drought tolerant	0.002537
MS-R15	m4	r2	2652	927.097	2778.27	2778.27	649	3	n(34.063)NK(34.063)K(34.063)ESS(79.966)S(79.966)DDS(79.966)SSDSEDEK(34.063)PVAK(34.063)c	nNKKESSSDDSSSDSEDEKPVAKc	nNKKESS(79.966)S(79.966)DDS(79.966)SSDSEDEKPVAKc	XP_003537777.1	XP_003537777.1	PREDICTED: nucleolin 1-like [Glycine max]	XP_003537777.1-S146(79.966)-S147(79.966)-S150(79.966)	heavy	5	21.84	8.12	Drought sensitive	0.000255
MS-R15	m4	r2	3030	927.096	2778.27	2778.27	712	3	n(34.063)NK(34.063)K(34.063)ESS(79.966)S(79.966)DDS(79.966)SSDSEDEK(34.063)PVAK(34.063)c	nNKKESSSDDSSSDSEDEKPVAKc	nNKKESS(79.966)S(79.966)DDS(79.966)SSDSEDEKPVAKc	XP_003537777.1	XP_003537777.1	PREDICTED: nucleolin 1-like [Glycine max]	XP_003537777.1-S146(79.966)-S147(79.966)-S150(79.966)	heavy	5	19.8	5.07	Drought sensitive	0.000433
MS-R15	m4	r2	3477	927.097	2778.27	2778.27	775	3	n(34.063)NK(34.063)K(34.063)ESS(79.966)S(79.966)DDS(79.966)SSDSEDEK(34.063)PVAK(34.063)c	nNKKESSSDDSSSDSEDEKPVAKc	nNKKESS(79.966)S(79.966)DDS(79.966)SSDSEDEKPVAKc	XP_003537777.1	XP_003537777.1	PREDICTED: nucleolin 1-like [Glycine max]	XP_003537777.1-S146(79.966)-S147(79.966)-S150(79.966)	heavy	5	19.89	8.79	Drought sensitive	0.000276
MS-R15	m4	r2	3590	695.575	2778.27	2778.27	790	4	n(34.063)NK(34.063)K(34.063)ESS(79.966)S(79.966)DDS(79.966)SSDSEDEK(34.063)PVAK(34.063)c	nNKKESSSDDSSSDSEDEKPVAKc	nNKKESS(79.966)S(79.966)DDS(79.966)SSDSEDEKPVAKc	XP_003537777.1	XP_003537777.1	PREDICTED: nucleolin 1-like [Glycine max]	XP_003537777.1-S146(79.966)-S147(79.966)-S150(79.966)	heavy	5	7.96	0.06	Drought sensitive	0.009096
MS-R15	m4	r2	3715	927.095	2778.26	2778.27	807	3	n(34.063)NK(34.063)K(34.063)ESS(79.966)S(79.966)DDS(79.966)SSDSEDEK(34.063)PVAK(34.063)c	nNKKESSSDDSSSDSEDEKPVAKc	nNKKESS(79.966)S(79.966)DDS(79.966)SSDSEDEKPVAKc	XP_003537777.1	XP_003537777.1	PREDICTED: nucleolin 1-like [Glycine max]	XP_003537777.1-S146(79.966)-S147(79.966)-S150(79.966)	heavy	5	16.73	1.78	Drought sensitive	0.001682
MS-R15	m4	r2	3958	927.098	2778.27	2778.27	839	3	n(34.063)NK(34.063)K(34.063)ESS(79.966)S(79.966)DDS(79.966)SSDSEDEK(34.063)PVAK(34.063)c	nNKKESSSDDSSSDSEDEKPVAKc	nNKKESS(79.966)S(79.966)DDS(79.966)SSDSEDEKPVAKc	XP_003537777.1	XP_003537777.1	PREDICTED: nucleolin 1-like [Glycine max]	XP_003537777.1-S146(79.966)-S147(79.966)-S150(79.966)	heavy	5	16.1	0.93	Drought sensitive	0.000619
MS-F12	m3	f2	3984	819.7	2456.08	2456.07	840	3	n(28.031)EES(79.966)EDEDADK(28.031)SEDEEK(28.031)K(28.031)PK(28.031)c	nEESEDEDADKSEDEEKKPKc	nEES(79.966)EDEDADKSEDEEKKPKc	XP_003545030.1	XP_003545030.1;XP_003550428.1;XP_006596543.1;XP_006601356.1	PREDICTED: endoplasmin homolog isoform X1 [Glycine max]	XP_003545030.1-S315(79.966);XP_003550428.1-S315(79.966);XP_006596543.1-S315(79.966);XP_006601356.1-S315(79.966)	light	5	20.18	20.18	Drought sensitive	0.00076
MS-R14	m4	r2	2842	819.701	2456.08	2456.07	631	3	n(28.031)EES(79.966)EDEDADK(28.031)SEDEEK(28.031)K(28.031)PK(28.031)c	nEESEDEDADKSEDEEKKPKc	nEES(79.966)EDEDADKSEDEEKKPKc	XP_003545030.1	XP_003545030.1;XP_003550428.1;XP_006596543.1;XP_006601356.1	PREDICTED: endoplasmin homolog isoform X1 [Glycine max]	XP_003545030.1-S315(79.966);XP_003550428.1-S315(79.966);XP_006596543.1-S315(79.966);XP_006601356.1-S315(79.966)	light	5	7.95	7.95	Drought tolerant	0.00682
MSF21	m5	f3	4374	819.699	2456.08	2456.07	931	3	n(28.031)EES(79.966)EDEDADK(28.031)SEDEEK(28.031)K(28.031)PK(28.031)c	nEESEDEDADKSEDEEKKPKc	nEES(79.966)EDEDADKSEDEEKKPKc	XP_003545030.1	XP_003545030.1;XP_003550428.1;XP_006596543.1;XP_006601356.1	PREDICTED: endoplasmin homolog isoform X1 [Glycine max]	XP_003545030.1-S315(79.966);XP_003550428.1-S315(79.966);XP_006596543.1-S315(79.966);XP_006601356.1-S315(79.966)	light	5	12.71	12.71	Drought sensitive	0.000781
MSF22	m5	f3	4595	819.701	2456.08	2456.07	924	3	n(28.031)EES(79.966)EDEDADK(28.031)SEDEEK(28.031)K(28.031)PK(28.031)c	nEESEDEDADKSEDEEKKPKc	nEES(79.966)EDEDADKSEDEEKKPKc	XP_003545030.1	XP_003545030.1;XP_003550428.1;XP_006596543.1;XP_006601356.1	PREDICTED: endoplasmin homolog isoform X1 [Glycine max]	XP_003545030.1-S315(79.966);XP_003550428.1-S315(79.966);XP_006596543.1-S315(79.966);XP_006601356.1-S315(79.966)	light	5	15.41	15.41	Drought sensitive	0.002223
MS-F14	m3	f2	3342	927.096	2778.27	2778.27	763	3	n(34.063)NK(34.063)K(34.063)ES(79.966)S(79.966)SDDSSSDS(79.966)EDEK(34.063)PVAK(34.063)c	nNKKESSSDDSSSDSEDEKPVAKc	nNKKES(79.966)S(79.966)SDDSSSDS(79.966)EDEKPVAKc	XP_003537777.1	XP_003537777.1	PREDICTED: nucleolin 1-like [Glycine max]	XP_003537777.1-S145(79.966)-S146(79.966)-S154(79.966)	heavy	5	13.94	0.1	Drought tolerant	0.000467
MS-F14	m3	f2	3848	927.096	2778.27	2778.27	829	3	n(34.063)NK(34.063)K(34.063)ES(79.966)S(79.966)SDDSSSDS(79.966)EDEK(34.063)PVAK(34.063)c	nNKKESSSDDSSSDSEDEKPVAKc	nNKKES(79.966)S(79.966)SDDSSSDS(79.966)EDEKPVAKc	XP_003537777.1	XP_003537777.1	PREDICTED: nucleolin 1-like [Glycine max]	XP_003537777.1-S145(79.966)-S146(79.966)-S154(79.966)	heavy	5	9.7	0.66	Drought tolerant	0.000499
MS-R12	m4	r2	2395	927.097	2778.27	2778.27	622	3	n(34.063)NK(34.063)K(34.063)ES(79.966)S(79.966)SDDSSSDS(79.966)EDEK(34.063)PVAK(34.063)c	nNKKESSSDDSSSDSEDEKPVAKc	nNKKES(79.966)S(79.966)SDDSSSDS(79.966)EDEKPVAKc	XP_003537777.1	XP_003537777.1	PREDICTED: nucleolin 1-like [Glycine max]	XP_003537777.1-S145(79.966)-S146(79.966)-S154(79.966)	heavy	5	6	0.49	Drought sensitive	0.001702
MS-R12	m4	r2	2565	695.574	2778.27	2778.27	641	4	n(34.063)NK(34.063)K(34.063)ES(79.966)S(79.966)SDDSSSDS(79.966)EDEK(34.063)PVAK(34.063)c	nNKKESSSDDSSSDSEDEKPVAKc	nNKKES(79.966)S(79.966)SDDSSSDS(79.966)EDEKPVAKc	XP_003537777.1	XP_003537777.1	PREDICTED: nucleolin 1-like [Glycine max]	XP_003537777.1-S145(79.966)-S146(79.966)-S154(79.966)	heavy	5	6.48	1.8	Drought sensitive	0.006961
MS-R12	m4	r2	3171	927.096	2778.27	2778.27	740	3	n(34.063)NK(34.063)K(34.063)ES(79.966)S(79.966)SDDSSSDS(79.966)EDEK(34.063)PVAK(34.063)c	nNKKESSSDDSSSDSEDEKPVAKc	nNKKES(79.966)S(79.966)SDDSSSDS(79.966)EDEKPVAKc	XP_003537777.1	XP_003537777.1	PREDICTED: nucleolin 1-like [Glycine max]	XP_003537777.1-S145(79.966)-S146(79.966)-S154(79.966)	heavy	5	18.32	6.14	Drought sensitive	0.000539
MS-R12	m4	r2	3501	695.574	2778.27	2778.27	785	4	n(34.063)NK(34.063)K(34.063)ES(79.966)S(79.966)SDDSSSDS(79.966)EDEK(34.063)PVAK(34.063)c	nNKKESSSDDSSSDSEDEKPVAKc	nNKKES(79.966)S(79.966)SDDSSSDS(79.966)EDEKPVAKc	XP_003537777.1	XP_003537777.1	PREDICTED: nucleolin 1-like [Glycine max]	XP_003537777.1-S145(79.966)-S146(79.966)-S154(79.966)	heavy	5	15.23	3.16	Drought sensitive	0.001766
MS-R12	m4	r2	3656	927.097	2778.27	2778.27	806	3	n(34.063)NK(34.063)K(34.063)ES(79.966)S(79.966)SDDSSSDS(79.966)EDEK(34.063)PVAK(34.063)c	nNKKESSSDDSSSDSEDEKPVAKc	nNKKES(79.966)S(79.966)SDDSSSDS(79.966)EDEKPVAKc	XP_003537777.1	XP_003537777.1	PREDICTED: nucleolin 1-like [Glycine max]	XP_003537777.1-S145(79.966)-S146(79.966)-S154(79.966)	heavy	5	18.23	2.36	Drought sensitive	0.000165
MS-R12	m4	r2	3776	695.574	2778.27	2778.27	821	4	n(34.063)NK(34.063)K(34.063)ES(79.966)S(79.966)SDDSSSDS(79.966)EDEK(34.063)PVAK(34.063)c	nNKKESSSDDSSSDSEDEKPVAKc	nNKKES(79.966)S(79.966)SDDSSSDS(79.966)EDEKPVAKc	XP_003537777.1	XP_003537777.1	PREDICTED: nucleolin 1-like [Glycine max]	XP_003537777.1-S145(79.966)-S146(79.966)-S154(79.966)	heavy	5	5.39	1.99	Drought sensitive	0.002212
MS-R12	m4	r2	4061	695.574	2778.27	2778.27	856	4	n(34.063)NK(34.063)K(34.063)ES(79.966)S(79.966)SDDSSSDS(79.966)EDEK(34.063)PVAK(34.063)c	nNKKESSSDDSSSDSEDEKPVAKc	nNKKES(79.966)S(79.966)SDDSSSDS(79.966)EDEKPVAKc	XP_003537777.1	XP_003537777.1	PREDICTED: nucleolin 1-like [Glycine max]	XP_003537777.1-S145(79.966)-S146(79.966)-S154(79.966)	heavy	5	9.47	2.3	Drought sensitive	0.000921
MS-R12	m4	r2	4062	927.096	2778.27	2778.27	856	3	n(34.063)NK(34.063)K(34.063)ES(79.966)S(79.966)SDDSSSDS(79.966)EDEK(34.063)PVAK(34.063)c	nNKKESSSDDSSSDSEDEKPVAKc	nNKKES(79.966)S(79.966)SDDSSSDS(79.966)EDEKPVAKc	XP_003537777.1	XP_003537777.1	PREDICTED: nucleolin 1-like [Glycine max]	XP_003537777.1-S145(79.966)-S146(79.966)-S154(79.966)	heavy	5	10.81	0.41	Drought sensitive	0.000276
MS-R13	m4	r2	3314	927.098	2778.27	2778.27	757	3	n(34.063)NK(34.063)K(34.063)ES(79.966)S(79.966)SDDSSSDS(79.966)EDEK(34.063)PVAK(34.063)c	nNKKESSSDDSSSDSEDEKPVAKc	nNKKES(79.966)S(79.966)SDDSSSDS(79.966)EDEKPVAKc	XP_003537777.1	XP_003537777.1	PREDICTED: nucleolin 1-like [Glycine max]	XP_003537777.1-S145(79.966)-S146(79.966)-S154(79.966)	heavy	5	11.35	2.06	Drought sensitive	0.001081
MS-R13	m4	r2	3532	927.097	2778.27	2778.27	788	3	n(34.063)NK(34.063)K(34.063)ES(79.966)S(79.966)SDDSSSDS(79.966)EDEK(34.063)PVAK(34.063)c	nNKKESSSDDSSSDSEDEKPVAKc	nNKKES(79.966)S(79.966)SDDSSSDS(79.966)EDEKPVAKc	XP_003537777.1	XP_003537777.1	PREDICTED: nucleolin 1-like [Glycine max]	XP_003537777.1-S145(79.966)-S146(79.966)-S154(79.966)	heavy	5	14.09	2.11	Drought sensitive	0.001113
MS-R13	m4	r2	4315	927.097	2778.27	2778.27	879	3	n(34.063)NK(34.063)K(34.063)ES(79.966)S(79.966)SDDSSSDS(79.966)EDEK(34.063)PVAK(34.063)c	nNKKESSSDDSSSDSEDEKPVAKc	nNKKES(79.966)S(79.966)SDDSSSDS(79.966)EDEKPVAKc	XP_003537777.1	XP_003537777.1	PREDICTED: nucleolin 1-like [Glycine max]	XP_003537777.1-S145(79.966)-S146(79.966)-S154(79.966)	heavy	5	18.54	3.28	Drought sensitive	0.00015
MS-R14	m4	r2	4443	1390.14	2778.26	2778.27	846	2	n(34.063)NK(34.063)K(34.063)ES(79.966)S(79.966)SDDSSSDS(79.966)EDEK(34.063)PVAK(34.063)c	nNKKESSSDDSSSDSEDEKPVAKc	nNKKES(79.966)S(79.966)SDDSSSDS(79.966)EDEKPVAKc	XP_003537777.1	XP_003537777.1	PREDICTED: nucleolin 1-like [Glycine max]	XP_003537777.1-S145(79.966)-S146(79.966)-S154(79.966)	heavy	5	34.03	1.69	Drought sensitive	0.00152
MS-R14	m4	r2	4698	927.098	2778.27	2778.27	870	3	n(34.063)NK(34.063)K(34.063)ES(79.966)S(79.966)SDDSSSDS(79.966)EDEK(34.063)PVAK(34.063)c	nNKKESSSDDSSSDSEDEKPVAKc	nNKKES(79.966)S(79.966)SDDSSSDS(79.966)EDEKPVAKc	XP_003537777.1	XP_003537777.1	PREDICTED: nucleolin 1-like [Glycine max]	XP_003537777.1-S145(79.966)-S146(79.966)-S154(79.966)	heavy	5	17.36	5.6	Drought sensitive	0.000181
MS-R14	m4	r2	4699	695.575	2778.27	2778.27	870	4	n(34.063)NK(34.063)K(34.063)ES(79.966)S(79.966)SDDSSSDS(79.966)EDEK(34.063)PVAK(34.063)c	nNKKESSSDDSSSDSEDEKPVAKc	nNKKES(79.966)S(79.966)SDDSSSDS(79.966)EDEKPVAKc	XP_003537777.1	XP_003537777.1	PREDICTED: nucleolin 1-like [Glycine max]	XP_003537777.1-S145(79.966)-S146(79.966)-S154(79.966)	heavy	5	7.72	1.33	Drought sensitive	0.001961
MS-R15	m4	r2	2717	695.576	2778.27	2778.27	659	4	n(34.063)NK(34.063)K(34.063)ES(79.966)S(79.966)SDDSSSDS(79.966)EDEK(34.063)PVAK(34.063)c	nNKKESSSDDSSSDSEDEKPVAKc	nNKKES(79.966)S(79.966)SDDSSSDS(79.966)EDEKPVAKc	XP_003537777.1	XP_003537777.1	PREDICTED: nucleolin 1-like [Glycine max]	XP_003537777.1-S145(79.966)-S146(79.966)-S154(79.966)	heavy	5	11.68	1.61	Drought sensitive	0.00894
MS-R15	m4	r2	3090	695.573	2778.26	2778.27	720	4	n(34.063)NK(34.063)K(34.063)ES(79.966)S(79.966)SDDSSSDS(79.966)EDEK(34.063)PVAK(34.063)c	nNKKESSSDDSSSDSEDEKPVAKc	nNKKES(79.966)S(79.966)SDDSSSDS(79.966)EDEKPVAKc	XP_003537777.1	XP_003537777.1	PREDICTED: nucleolin 1-like [Glycine max]	XP_003537777.1-S145(79.966)-S146(79.966)-S154(79.966)	heavy	5	15.41	2.92	Drought sensitive	0.001325
MS-R15	m4	r2	3367	695.574	2778.27	2778.27	758	4	n(34.063)NK(34.063)K(34.063)ES(79.966)S(79.966)SDDSSSDS(79.966)EDEK(34.063)PVAK(34.063)c	nNKKESSSDDSSSDSEDEKPVAKc	nNKKES(79.966)S(79.966)SDDSSSDS(79.966)EDEKPVAKc	XP_003537777.1	XP_003537777.1	PREDICTED: nucleolin 1-like [Glycine max]	XP_003537777.1-S145(79.966)-S146(79.966)-S154(79.966)	heavy	5	11.26	5.34	Drought sensitive	0.000806
MS-R15	m4	r2	3821	695.574	2778.27	2778.27	822	4	n(34.063)NK(34.063)K(34.063)ES(79.966)S(79.966)SDDSSSDS(79.966)EDEK(34.063)PVAK(34.063)c	nNKKESSSDDSSSDSEDEKPVAKc	nNKKES(79.966)S(79.966)SDDSSSDS(79.966)EDEKPVAKc	XP_003537777.1	XP_003537777.1	PREDICTED: nucleolin 1-like [Glycine max]	XP_003537777.1-S145(79.966)-S146(79.966)-S154(79.966)	heavy	5	7.21	2.51	Drought sensitive	0.001609
MS-R16	m4	r2	2668	695.574	2778.27	2778.27	610	4	n(34.063)NK(34.063)K(34.063)ES(79.966)S(79.966)SDDSSSDS(79.966)EDEK(34.063)PVAK(34.063)c	nNKKESSSDDSSSDSEDEKPVAKc	nNKKES(79.966)S(79.966)SDDSSSDS(79.966)EDEKPVAKc	XP_003537777.1	XP_003537777.1	PREDICTED: nucleolin 1-like [Glycine max]	XP_003537777.1-S145(79.966)-S146(79.966)-S154(79.966)	heavy	5	1.03	1.03	Drought sensitive	0.003479
MSF5	m1	f1	2223	927.098	2778.27	2778.27	691	3	n(34.063)NK(34.063)K(34.063)ES(79.966)S(79.966)SDDSSSDS(79.966)EDEK(34.063)PVAK(34.063)c	nNKKESSSDDSSSDSEDEKPVAKc	nNKKES(79.966)S(79.966)SDDSSSDS(79.966)EDEKPVAKc	XP_003537777.1	XP_003537777.1	PREDICTED: nucleolin 1-like [Glycine max]	XP_003537777.1-S145(79.966)-S146(79.966)-S154(79.966)	heavy	5	33.44	6.52	Drought tolerant	0.000132
MSR20	m6	r3	3357	695.574	2778.27	2778.27	994	4	n(34.063)NK(34.063)K(34.063)ES(79.966)S(79.966)SDDSSSDS(79.966)EDEK(34.063)PVAK(34.063)c	nNKKESSSDDSSSDSEDEKPVAKc	nNKKES(79.966)S(79.966)SDDSSSDS(79.966)EDEKPVAKc	XP_003537777.1	XP_003537777.1	PREDICTED: nucleolin 1-like [Glycine max]	XP_003537777.1-S145(79.966)-S146(79.966)-S154(79.966)	heavy	5	3.11	2.85	Drought sensitive	0.009695
MSR21	m6	r3	3307	695.574	2778.27	2778.27	970	4	n(34.063)NK(34.063)K(34.063)ES(79.966)S(79.966)SDDSSSDS(79.966)EDEK(34.063)PVAK(34.063)c	nNKKESSSDDSSSDSEDEKPVAKc	nNKKES(79.966)S(79.966)SDDSSSDS(79.966)EDEKPVAKc	XP_003537777.1	XP_003537777.1	PREDICTED: nucleolin 1-like [Glycine max]	XP_003537777.1-S145(79.966)-S146(79.966)-S154(79.966)	heavy	5	7.38	0.86	Drought sensitive	0.003515
MSR21	m6	r3	3581	695.573	2778.26	2778.27	1007	4	n(34.063)NK(34.063)K(34.063)ES(79.966)S(79.966)SDDSSSDS(79.966)EDEK(34.063)PVAK(34.063)c	nNKKESSSDDSSSDSEDEKPVAKc	nNKKES(79.966)S(79.966)SDDSSSDS(79.966)EDEKPVAKc	XP_003537777.1	XP_003537777.1	PREDICTED: nucleolin 1-like [Glycine max]	XP_003537777.1-S145(79.966)-S146(79.966)-S154(79.966)	heavy	5	13.16	2.73	Drought sensitive	0.00053
MSR41	m6	r3	3902	695.574	2778.27	2778.27	993	4	n(34.063)NK(34.063)K(34.063)ES(79.966)S(79.966)SDDSSSDS(79.966)EDEK(34.063)PVAK(34.063)c	nNKKESSSDDSSSDSEDEKPVAKc	nNKKES(79.966)S(79.966)SDDSSSDS(79.966)EDEKPVAKc	XP_003537777.1	XP_003537777.1	PREDICTED: nucleolin 1-like [Glycine max]	XP_003537777.1-S145(79.966)-S146(79.966)-S154(79.966)	heavy	5	9.11	3.51	Drought sensitive	0.001907
MS-F11	m3	f2	17092	1001.47	4001.85	4001.86	2335	4	n(28.031)AVTS(79.966)DDEWGPEK(28.031)EEAYGGGVAVEEK(28.031)PTK(28.031)SETETEK(28.031)c	nAVTSDDEWGPEKEEAYGGGVAVEEKPTKSETETEKc	nAVTS(79.966)DDEWGPEKEEAYGGGVAVEEKPTKSETETEKc	XP_003546169.1	XP_003546169.1	PREDICTED: plastid-lipid-associated protein, chloroplastic [Glycine max]	XP_003546169.1-S50(79.966)	light	5	8.19	3.11	Drought sensitive	0.001587
MS-F12	m3	f2	18354	1001.47	4001.86	4001.86	2223	4	n(28.031)AVTS(79.966)DDEWGPEK(28.031)EEAYGGGVAVEEK(28.031)PTK(28.031)SETETEK(28.031)c	nAVTSDDEWGPEKEEAYGGGVAVEEKPTKSETETEKc	nAVTS(79.966)DDEWGPEKEEAYGGGVAVEEKPTKSETETEKc	XP_003546169.1	XP_003546169.1	PREDICTED: plastid-lipid-associated protein, chloroplastic [Glycine max]	XP_003546169.1-S50(79.966)	light	5	14.89	3.22	Drought sensitive	0.000549
MS-F13	m3	f2	17741	1001.47	4001.86	4001.86	2205	4	n(28.031)AVTS(79.966)DDEWGPEK(28.031)EEAYGGGVAVEEK(28.031)PTK(28.031)SETETEK(28.031)c	nAVTSDDEWGPEKEEAYGGGVAVEEKPTKSETETEKc	nAVTS(79.966)DDEWGPEKEEAYGGGVAVEEKPTKSETETEKc	XP_003546169.1	XP_003546169.1	PREDICTED: plastid-lipid-associated protein, chloroplastic [Glycine max]	XP_003546169.1-S50(79.966)	light	5	17.23	2.94	Drought sensitive	0.000278
MS-F14	m3	f2	17365	1001.47	4001.86	4001.86	2175	4	n(28.031)AVTS(79.966)DDEWGPEK(28.031)EEAYGGGVAVEEK(28.031)PTK(28.031)SETETEK(28.031)c	nAVTSDDEWGPEKEEAYGGGVAVEEKPTKSETETEKc	nAVTS(79.966)DDEWGPEKEEAYGGGVAVEEKPTKSETETEKc	XP_003546169.1	XP_003546169.1	PREDICTED: plastid-lipid-associated protein, chloroplastic [Glycine max]	XP_003546169.1-S50(79.966)	light	5	8.72	2.74	Drought sensitive	0.000862
MS-F15	m3	f2	17977	1001.47	4001.86	4001.86	2183	4	n(28.031)AVTS(79.966)DDEWGPEK(28.031)EEAYGGGVAVEEK(28.031)PTK(28.031)SETETEK(28.031)c	nAVTSDDEWGPEKEEAYGGGVAVEEKPTKSETETEKc	nAVTS(79.966)DDEWGPEKEEAYGGGVAVEEKPTKSETETEKc	XP_003546169.1	XP_003546169.1	PREDICTED: plastid-lipid-associated protein, chloroplastic [Glycine max]	XP_003546169.1-S50(79.966)	light	5	8.19	2.54	Drought sensitive	0.001599
MS-F16	m3	f2	18149	1001.47	4001.86	4001.86	2153	4	n(28.031)AVTS(79.966)DDEWGPEK(28.031)EEAYGGGVAVEEK(28.031)PTK(28.031)SETETEK(28.031)c	nAVTSDDEWGPEKEEAYGGGVAVEEKPTKSETETEKc	nAVTS(79.966)DDEWGPEKEEAYGGGVAVEEKPTKSETETEKc	XP_003546169.1	XP_003546169.1	PREDICTED: plastid-lipid-associated protein, chloroplastic [Glycine max]	XP_003546169.1-S50(79.966)	light	5	7.72	2.76	Drought sensitive	0.001568
MS-R15	m4	r2	19711	1001.47	4001.86	4001.86	2306	4	n(28.031)AVTS(79.966)DDEWGPEK(28.031)EEAYGGGVAVEEK(28.031)PTK(28.031)SETETEK(28.031)c	nAVTSDDEWGPEKEEAYGGGVAVEEKPTKSETETEKc	nAVTS(79.966)DDEWGPEKEEAYGGGVAVEEKPTKSETETEKc	XP_003546169.1	XP_003546169.1	PREDICTED: plastid-lipid-associated protein, chloroplastic [Glycine max]	XP_003546169.1-S50(79.966)	light	5	13.95	3.06	Drought tolerant	0.000595
MS-R16	m4	r2	20114	1001.47	4001.86	4001.86	2319	4	n(28.031)AVTS(79.966)DDEWGPEK(28.031)EEAYGGGVAVEEK(28.031)PTK(28.031)SETETEK(28.031)c	nAVTSDDEWGPEKEEAYGGGVAVEEKPTKSETETEKc	nAVTS(79.966)DDEWGPEKEEAYGGGVAVEEKPTKSETETEKc	XP_003546169.1	XP_003546169.1	PREDICTED: plastid-lipid-associated protein, chloroplastic [Glycine max]	XP_003546169.1-S50(79.966)	light	5	7.12	4.28	Drought tolerant	0.001216
MS-R17	m4	r2	21052	1001.47	4001.86	4001.86	2308	4	n(28.031)AVTS(79.966)DDEWGPEK(28.031)EEAYGGGVAVEEK(28.031)PTK(28.031)SETETEK(28.031)c	nAVTSDDEWGPEKEEAYGGGVAVEEKPTKSETETEKc	nAVTS(79.966)DDEWGPEKEEAYGGGVAVEEKPTKSETETEKc	XP_003546169.1	XP_003546169.1	PREDICTED: plastid-lipid-associated protein, chloroplastic [Glycine max]	XP_003546169.1-S50(79.966)	light	5	15.7	3.26	Drought tolerant	0.000725
MS-R17	m4	r2	21194	1334.96	4001.86	4001.86	2320	3	n(28.031)AVTS(79.966)DDEWGPEK(28.031)EEAYGGGVAVEEK(28.031)PTK(28.031)SETETEK(28.031)c	nAVTSDDEWGPEKEEAYGGGVAVEEKPTKSETETEKc	nAVTS(79.966)DDEWGPEKEEAYGGGVAVEEKPTKSETETEKc	XP_003546169.1	XP_003546169.1	PREDICTED: plastid-lipid-associated protein, chloroplastic [Glycine max]	XP_003546169.1-S50(79.966)	light	5	0.31	0.31	Drought tolerant	0.005092
MS-R18	m4	r2	20019	1001.47	4001.86	4001.86	2329	4	n(28.031)AVTS(79.966)DDEWGPEK(28.031)EEAYGGGVAVEEK(28.031)PTK(28.031)SETETEK(28.031)c	nAVTSDDEWGPEKEEAYGGGVAVEEKPTKSETETEKc	nAVTS(79.966)DDEWGPEKEEAYGGGVAVEEKPTKSETETEKc	XP_003546169.1	XP_003546169.1	PREDICTED: plastid-lipid-associated protein, chloroplastic [Glycine max]	XP_003546169.1-S50(79.966)	light	5	23.17	3.69	Drought tolerant	0.000255
MS-R19	m4	r2	20167	1001.47	4001.86	4001.86	2315	4	n(28.031)AVTS(79.966)DDEWGPEK(28.031)EEAYGGGVAVEEK(28.031)PTK(28.031)SETETEK(28.031)c	nAVTSDDEWGPEKEEAYGGGVAVEEKPTKSETETEKc	nAVTS(79.966)DDEWGPEKEEAYGGGVAVEEKPTKSETETEKc	XP_003546169.1	XP_003546169.1	PREDICTED: plastid-lipid-associated protein, chloroplastic [Glycine max]	XP_003546169.1-S50(79.966)	light	5	14.1	4.58	Drought tolerant	0.000494
MSF21	m5	f3	20755	1001.47	4001.86	4001.86	2521	4	n(28.031)AVTS(79.966)DDEWGPEK(28.031)EEAYGGGVAVEEK(28.031)PTK(28.031)SETETEK(28.031)c	nAVTSDDEWGPEKEEAYGGGVAVEEKPTKSETETEKc	nAVTS(79.966)DDEWGPEKEEAYGGGVAVEEKPTKSETETEKc	XP_003546169.1	XP_003546169.1	PREDICTED: plastid-lipid-associated protein, chloroplastic [Glycine max]	XP_003546169.1-S50(79.966)	light	5	11.36	3.8	Drought sensitive	0.000678
MSF21	m5	f3	20852	1334.96	4001.86	4001.86	2530	3	n(28.031)AVTS(79.966)DDEWGPEK(28.031)EEAYGGGVAVEEK(28.031)PTK(28.031)SETETEK(28.031)c	nAVTSDDEWGPEKEEAYGGGVAVEEKPTKSETETEKc	nAVTS(79.966)DDEWGPEKEEAYGGGVAVEEKPTKSETETEKc	XP_003546169.1	XP_003546169.1	PREDICTED: plastid-lipid-associated protein, chloroplastic [Glycine max]	XP_003546169.1-S50(79.966)	light	5	6.33	0	Drought sensitive	0.001268
MSF22	m5	f3	20421	1001.47	4001.86	4001.86	2524	4	n(28.031)AVTS(79.966)DDEWGPEK(28.031)EEAYGGGVAVEEK(28.031)PTK(28.031)SETETEK(28.031)c	nAVTSDDEWGPEKEEAYGGGVAVEEKPTKSETETEKc	nAVTS(79.966)DDEWGPEKEEAYGGGVAVEEKPTKSETETEKc	XP_003546169.1	XP_003546169.1	PREDICTED: plastid-lipid-associated protein, chloroplastic [Glycine max]	XP_003546169.1-S50(79.966)	light	5	13.56	3.69	Drought sensitive	0.00076
MSR22	m6	r3	18949	1001.47	4001.86	4001.86	2592	4	n(28.031)AVTS(79.966)DDEWGPEK(28.031)EEAYGGGVAVEEK(28.031)PTK(28.031)SETETEK(28.031)c	nAVTSDDEWGPEKEEAYGGGVAVEEKPTKSETETEKc	nAVTS(79.966)DDEWGPEKEEAYGGGVAVEEKPTKSETETEKc	XP_003546169.1	XP_003546169.1	PREDICTED: plastid-lipid-associated protein, chloroplastic [Glycine max]	XP_003546169.1-S50(79.966)	light	5	12.62	6.64	Drought tolerant	0.000622
MSR23	m6	r3	19614	1001.47	4001.86	4001.86	2573	4	n(28.031)AVTS(79.966)DDEWGPEK(28.031)EEAYGGGVAVEEK(28.031)PTK(28.031)SETETEK(28.031)c	nAVTSDDEWGPEKEEAYGGGVAVEEKPTKSETETEKc	nAVTS(79.966)DDEWGPEKEEAYGGGVAVEEKPTKSETETEKc	XP_003546169.1	XP_003546169.1	PREDICTED: plastid-lipid-associated protein, chloroplastic [Glycine max]	XP_003546169.1-S50(79.966)	light	5	11.97	6.24	Drought tolerant	0.000614
MSR24	m6	r3	19131	1001.47	4001.86	4001.86	2538	4	n(28.031)AVTS(79.966)DDEWGPEK(28.031)EEAYGGGVAVEEK(28.031)PTK(28.031)SETETEK(28.031)c	nAVTSDDEWGPEKEEAYGGGVAVEEKPTKSETETEKc	nAVTS(79.966)DDEWGPEKEEAYGGGVAVEEKPTKSETETEKc	XP_003546169.1	XP_003546169.1	PREDICTED: plastid-lipid-associated protein, chloroplastic [Glycine max]	XP_003546169.1-S50(79.966)	light	5	2.58	2.23	Drought tolerant	0.007132
MSR25	m6	r3	19557	1001.47	4001.86	4001.86	2538	4	n(28.031)AVTS(79.966)DDEWGPEK(28.031)EEAYGGGVAVEEK(28.031)PTK(28.031)SETETEK(28.031)c	nAVTSDDEWGPEKEEAYGGGVAVEEKPTKSETETEKc	nAVTS(79.966)DDEWGPEKEEAYGGGVAVEEKPTKSETETEKc	XP_003546169.1	XP_003546169.1	PREDICTED: plastid-lipid-associated protein, chloroplastic [Glycine max]	XP_003546169.1-S50(79.966)	light	5	3.5	2.55	Drought tolerant	0.002393
MSR26	m6	r3	19135	1001.47	4001.86	4001.86	2542	4	n(28.031)AVTS(79.966)DDEWGPEK(28.031)EEAYGGGVAVEEK(28.031)PTK(28.031)SETETEK(28.031)c	nAVTSDDEWGPEKEEAYGGGVAVEEKPTKSETETEKc	nAVTS(79.966)DDEWGPEKEEAYGGGVAVEEKPTKSETETEKc	XP_003546169.1	XP_003546169.1	PREDICTED: plastid-lipid-associated protein, chloroplastic [Glycine max]	XP_003546169.1-S50(79.966)	light	5	5.99	3.09	Drought tolerant	0.005881
MSR27	m6	r3	19846	1001.47	4001.86	4001.86	2647	4	n(28.031)AVTS(79.966)DDEWGPEK(28.031)EEAYGGGVAVEEK(28.031)PTK(28.031)SETETEK(28.031)c	nAVTSDDEWGPEKEEAYGGGVAVEEKPTKSETETEKc	nAVTS(79.966)DDEWGPEKEEAYGGGVAVEEKPTKSETETEKc	XP_003546169.1	XP_003546169.1	PREDICTED: plastid-lipid-associated protein, chloroplastic [Glycine max]	XP_003546169.1-S50(79.966)	light	5	9.27	5.16	Drought tolerant	0.004747
MS-R12	m4	r2	4866	985.394	2953.16	2953.16	924	3	n(28.031)VQK(28.031)K(28.031)ES(79.966)SSDDSS(79.966)S(79.966)ES(79.966)EDEK(28.031)PAPK(28.031)c	nVQKKESSSDDSSSESEDEKPAPKc	nVQKKES(79.966)SSDDSS(79.966)S(79.966)ES(79.966)EDEKPAPKc	XP_003540672.1	XP_003540672.1;XP_006592047.1	PREDICTED: nucleolin 1 isoform X1 [Glycine max]	XP_003540672.1-S65(79.966)-S71(79.966)-S72(79.966)-S74(79.966);XP_006592047.1-S65(79.966)-S71(79.966)-S72(79.966)-S74(79.966)	light	5	24.07	8.48	Drought tolerant	0.000144
MS-F12	m3	f2	2461	829.753	2486.24	2486.23	618	3	n(34.063)EESEDEDADK(34.063)S(79.966)EDEEK(34.063)K(34.063)PK(34.063)c	nEESEDEDADKSEDEEKKPKc	nEESEDEDADKS(79.966)EDEEKKPKc	XP_003545030.1	XP_003545030.1;XP_003550428.1;XP_006596543.1;XP_006601356.1	PREDICTED: endoplasmin homolog isoform X1 [Glycine max]	XP_003545030.1-S323(79.966);XP_003550428.1-S323(79.966);XP_006596543.1-S323(79.966);XP_006601356.1-S323(79.966)	heavy	5	11.93	11.93	Drought tolerant	0.001256
MSF22	m5	f3	2568	829.751	2486.23	2486.23	606	3	n(34.063)EESEDEDADK(34.063)S(79.966)EDEEK(34.063)K(34.063)PK(34.063)c	nEESEDEDADKSEDEEKKPKc	nEESEDEDADKS(79.966)EDEEKKPKc	XP_003545030.1	XP_003545030.1;XP_003550428.1;XP_006596543.1;XP_006601356.1	PREDICTED: endoplasmin homolog isoform X1 [Glycine max]	XP_003545030.1-S323(79.966);XP_003550428.1-S323(79.966);XP_006596543.1-S323(79.966);XP_006601356.1-S323(79.966)	heavy	5	11.56	11.32	Drought tolerant	0.000393
MS-R12	m4	r2	8323	1000.82	2999.45	2999.44	1243	3	n(34.063)K(34.063)ESS(79.966)S(79.966)DDS(79.966)SESEEEK(34.063)PAPK(34.063)PVLSK(34.063)c	nKESSSDDSSESEEEKPAPKPVLSKc	nKESS(79.966)S(79.966)DDS(79.966)SESEEEKPAPKPVLSKc	XP_003537777.1	XP_003537777.1	PREDICTED: nucleolin 1-like [Glycine max]	XP_003537777.1-S68(79.966)-S69(79.966)-S72(79.966)	heavy	5	0.85	0.85	Drought sensitive	0.007414
MSF5	m1	f1	7590	1000.82	2999.44	2999.44	1270	3	n(34.063)K(34.063)ESS(79.966)S(79.966)DDS(79.966)SESEEEK(34.063)PAPK(34.063)PVLSK(34.063)c	nKESSSDDSSESEEEKPAPKPVLSKc	nKESS(79.966)S(79.966)DDS(79.966)SESEEEKPAPKPVLSKc	XP_003537777.1	XP_003537777.1	PREDICTED: nucleolin 1-like [Glycine max]	XP_003537777.1-S68(79.966)-S69(79.966)-S72(79.966)	heavy	5	10.72	0.66	Drought tolerant	0.000708
MSF6	m1	f1	7672	1000.83	2999.45	2999.44	1221	3	n(34.063)K(34.063)ESS(79.966)S(79.966)DDS(79.966)SESEEEK(34.063)PAPK(34.063)PVLSK(34.063)c	nKESSSDDSSESEEEKPAPKPVLSKc	nKESS(79.966)S(79.966)DDS(79.966)SESEEEKPAPKPVLSKc	XP_003537777.1	XP_003537777.1	PREDICTED: nucleolin 1-like [Glycine max]	XP_003537777.1-S68(79.966)-S69(79.966)-S72(79.966)	heavy	5	10.1	3.77	Drought tolerant	0.004439
MSR5	m2	r1	6473	1000.83	2999.45	2999.44	1130	3	n(34.063)K(34.063)ESS(79.966)S(79.966)DDS(79.966)SESEEEK(34.063)PAPK(34.063)PVLSK(34.063)c	nKESSSDDSSESEEEKPAPKPVLSKc	nKESS(79.966)S(79.966)DDS(79.966)SESEEEKPAPKPVLSKc	XP_003537777.1	XP_003537777.1	PREDICTED: nucleolin 1-like [Glycine max]	XP_003537777.1-S68(79.966)-S69(79.966)-S72(79.966)	heavy	5	12.77	4.51	Drought sensitive	0.008074
MS-R12	m4	r2	4373	958.738	2873.19	2873.19	884	3	n(28.031)VQK(28.031)K(28.031)ESSS(79.966)DDS(79.966)S(79.966)SESEDEK(28.031)PAPK(28.031)c	nVQKKESSSDDSSSESEDEKPAPKc	nVQKKESSS(79.966)DDS(79.966)S(79.966)SESEDEKPAPKc	XP_003540672.1	XP_003540672.1;XP_006592047.1	PREDICTED: nucleolin 1 isoform X1 [Glycine max]	XP_003540672.1-S67(79.966)-S70(79.966)-S71(79.966);XP_006592047.1-S67(79.966)-S70(79.966)-S71(79.966)	light	5	39.36	9.08	Drought tolerant	0.000307
MS-R15	m4	r2	4278	958.739	2873.19	2873.19	875	3	n(28.031)VQK(28.031)K(28.031)ESSS(79.966)DDS(79.966)S(79.966)SESEDEK(28.031)PAPK(28.031)c	nVQKKESSSDDSSSESEDEKPAPKc	nVQKKESSS(79.966)DDS(79.966)S(79.966)SESEDEKPAPKc	XP_003540672.1	XP_003540672.1;XP_006592047.1	PREDICTED: nucleolin 1 isoform X1 [Glycine max]	XP_003540672.1-S67(79.966)-S70(79.966)-S71(79.966);XP_006592047.1-S67(79.966)-S70(79.966)-S71(79.966)	light	5	22.39	2.11	Drought tolerant	0.001216
MSF20	m5	f3	4936	958.739	2873.19	2873.19	982	3	n(28.031)VQK(28.031)K(28.031)ESSS(79.966)DDS(79.966)S(79.966)SESEDEK(28.031)PAPK(28.031)c	nVQKKESSSDDSSSESEDEKPAPKc	nVQKKESSS(79.966)DDS(79.966)S(79.966)SESEDEKPAPKc	XP_003540672.1	XP_003540672.1;XP_006592047.1	PREDICTED: nucleolin 1 isoform X1 [Glycine max]	XP_003540672.1-S67(79.966)-S70(79.966)-S71(79.966);XP_006592047.1-S67(79.966)-S70(79.966)-S71(79.966)	light	5	26.53	4.29	Drought sensitive	0.001087
MS-F11	m3	f2	17607	997.053	3984.18	3984.18	2391	4	n(34.063)K(34.063)SDATPSVSVPAQGAAAQGIELSK(34.063)PETDEQPK(34.063)S(79.966)PSVK(34.063)c	nKSDATPSVSVPAQGAAAQGIELSKPETDEQPKSPSVKc	nKSDATPSVSVPAQGAAAQGIELSKPETDEQPKS(79.966)PSVKc	XP_003536782.1	XP_003536782.1;XP_014618930.1	PREDICTED: uncharacterized protein LOC100778459 isoform X2 [Glycine max]	XP_003536782.1-S634(79.966);XP_014618930.1-S636(79.966)	heavy	5	25.76	5.09	Drought tolerant	0.000272
MS-F12	m3	f2	19191	997.053	3984.18	3984.18	2306	4	n(34.063)K(34.063)SDATPSVSVPAQGAAAQGIELSK(34.063)PETDEQPK(34.063)S(79.966)PSVK(34.063)c	nKSDATPSVSVPAQGAAAQGIELSKPETDEQPKSPSVKc	nKSDATPSVSVPAQGAAAQGIELSKPETDEQPKS(79.966)PSVKc	XP_003536782.1	XP_003536782.1;XP_014618930.1	PREDICTED: uncharacterized protein LOC100778459 isoform X2 [Glycine max]	XP_003536782.1-S634(79.966);XP_014618930.1-S636(79.966)	heavy	5	17.46	0.52	Drought tolerant	0.002257
MSR23	m6	r3	20302	997.053	3984.18	3984.18	2643	4	n(34.063)K(34.063)SDATPSVSVPAQGAAAQGIELSK(34.063)PETDEQPK(34.063)S(79.966)PSVK(34.063)c	nKSDATPSVSVPAQGAAAQGIELSKPETDEQPKSPSVKc	nKSDATPSVSVPAQGAAAQGIELSKPETDEQPKS(79.966)PSVKc	XP_003536782.1	XP_003536782.1;XP_014618930.1	PREDICTED: uncharacterized protein LOC100778459 isoform X2 [Glycine max]	XP_003536782.1-S634(79.966);XP_014618930.1-S636(79.966)	heavy	5	11.89	0.82	Drought sensitive	0.005289
MS-R13	m4	r2	7753	841.866	3363.44	3363.43	1182	4	n(34.063)K(34.063)GK(34.063)PASSS(79.966)S(79.966)S(79.966)S(79.966)DSSEDDSSDEDELATK(34.063)K(34.063)c	nKGKPASSSSSSDSSEDDSSDEDELATKKc	nKGKPASSS(79.966)S(79.966)S(79.966)S(79.966)DSSEDDSSDEDELATKKc	XP_003537777.1	XP_003537777.1	PREDICTED: nucleolin 1-like [Glycine max]	XP_003537777.1-S190(79.966)-S191(79.966)-S192(79.966)-S193(79.966)	heavy	5	10.71	1.84	Drought sensitive	0.001096
MS-R14	m4	r2	9955	841.866	3363.44	3363.43	1365	4	n(34.063)K(34.063)GK(34.063)PASSS(79.966)S(79.966)S(79.966)S(79.966)DSSEDDSSDEDELATK(34.063)K(34.063)c	nKGKPASSSSSSDSSEDDSSDEDELATKKc	nKGKPASSS(79.966)S(79.966)S(79.966)S(79.966)DSSEDDSSDEDELATKKc	XP_003537777.1	XP_003537777.1	PREDICTED: nucleolin 1-like [Glycine max]	XP_003537777.1-S190(79.966)-S191(79.966)-S192(79.966)-S193(79.966)	heavy	5	13.71	1.41	Drought sensitive	0.00156
MS-R19	m4	r2	31809	823.662	3290.62	3290.64	3408	4	n(28.031)SK(28.031)SFTS(79.966)LADAAAASSMEEIVK(28.031)PEDPYAK(28.031)K(28.031)c	nSKSFTSLADAAAASSMEEIVKPEDPYAKKc	nSKSFTS(79.966)LADAAAASSMEEIVKPEDPYAKKc	NP_001235078.1	NP_001235078.1;XP_014624784.1	uncharacterized protein LOC100527624 [Glycine max]	NP_001235078.1-S143(79.966);XP_014624784.1-S143(79.966)	light	5	18.75	1.41	Drought tolerant	0.002001
MSF22	m5	f3	31203	823.666	3290.64	3290.64	3636	4	n(28.031)SK(28.031)SFTS(79.966)LADAAAASSMEEIVK(28.031)PEDPYAK(28.031)K(28.031)c	nSKSFTSLADAAAASSMEEIVKPEDPYAKKc	nSKSFTS(79.966)LADAAAASSMEEIVKPEDPYAKKc	NP_001235078.1	NP_001235078.1;XP_014624784.1	uncharacterized protein LOC100527624 [Glycine max]	NP_001235078.1-S143(79.966);XP_014624784.1-S143(79.966)	light	5	17.7	0	Drought sensitive	0.001197
MSR24	m6	r3	28943	823.664	3290.63	3290.64	3625	4	n(28.031)SK(28.031)SFTS(79.966)LADAAAASSMEEIVK(28.031)PEDPYAK(28.031)K(28.031)c	nSKSFTSLADAAAASSMEEIVKPEDPYAKKc	nSKSFTS(79.966)LADAAAASSMEEIVKPEDPYAKKc	NP_001235078.1	NP_001235078.1;XP_014624784.1	uncharacterized protein LOC100527624 [Glycine max]	NP_001235078.1-S143(79.966);XP_014624784.1-S143(79.966)	light	5	31.78	0	Drought tolerant	0.000619
MS-F13	m3	f2	3413	917.044	2748.11	2748.11	785	3	n(28.031)NK(28.031)K(28.031)ES(79.966)SSDDSSS(79.966)DS(79.966)EDEK(28.031)PVAK(28.031)c	nNKKESSSDDSSSDSEDEKPVAKc	nNKKES(79.966)SSDDSSS(79.966)DS(79.966)EDEKPVAKc	XP_003537777.1	XP_003537777.1	PREDICTED: nucleolin 1-like [Glycine max]	XP_003537777.1-S145(79.966)-S152(79.966)-S154(79.966)	light	5	10.44	1.19	Drought sensitive	0.000976
MS-F14	m3	f2	3328	688.034	2748.11	2748.11	761	4	n(28.031)NK(28.031)K(28.031)ES(79.966)SSDDSSS(79.966)DS(79.966)EDEK(28.031)PVAK(28.031)c	nNKKESSSDDSSSDSEDEKPVAKc	nNKKES(79.966)SSDDSSS(79.966)DS(79.966)EDEKPVAKc	XP_003537777.1	XP_003537777.1	PREDICTED: nucleolin 1-like [Glycine max]	XP_003537777.1-S145(79.966)-S152(79.966)-S154(79.966)	light	5	0.09	0.09	Drought sensitive	0.007132
MS-F14	m3	f2	3631	688.034	2748.11	2748.11	801	4	n(28.031)NK(28.031)K(28.031)ES(79.966)SSDDSSS(79.966)DS(79.966)EDEK(28.031)PVAK(28.031)c	nNKKESSSDDSSSDSEDEKPVAKc	nNKKES(79.966)SSDDSSS(79.966)DS(79.966)EDEKPVAKc	XP_003537777.1	XP_003537777.1	PREDICTED: nucleolin 1-like [Glycine max]	XP_003537777.1-S145(79.966)-S152(79.966)-S154(79.966)	light	5	4.1	4.1	Drought sensitive	0.002365
MS-R12	m4	r2	3743	688.034	2748.11	2748.11	817	4	n(28.031)NK(28.031)K(28.031)ES(79.966)SSDDSSS(79.966)DS(79.966)EDEK(28.031)PVAK(28.031)c	nNKKESSSDDSSSDSEDEKPVAKc	nNKKES(79.966)SSDDSSS(79.966)DS(79.966)EDEKPVAKc	XP_003537777.1	XP_003537777.1	PREDICTED: nucleolin 1-like [Glycine max]	XP_003537777.1-S145(79.966)-S152(79.966)-S154(79.966)	light	5	5.2	5.2	Drought tolerant	0.008152
MS-R12	m4	r2	4080	688.035	2748.11	2748.11	858	4	n(28.031)NK(28.031)K(28.031)ES(79.966)SSDDSSS(79.966)DS(79.966)EDEK(28.031)PVAK(28.031)c	nNKKESSSDDSSSDSEDEKPVAKc	nNKKES(79.966)SSDDSSS(79.966)DS(79.966)EDEKPVAKc	XP_003537777.1	XP_003537777.1	PREDICTED: nucleolin 1-like [Glycine max]	XP_003537777.1-S145(79.966)-S152(79.966)-S154(79.966)	light	5	4.38	4.38	Drought tolerant	0.009526
MS-R13	m4	r2	4028	688.034	2748.11	2748.11	850	4	n(28.031)NK(28.031)K(28.031)ES(79.966)SSDDSSS(79.966)DS(79.966)EDEK(28.031)PVAK(28.031)c	nNKKESSSDDSSSDSEDEKPVAKc	nNKKES(79.966)SSDDSSS(79.966)DS(79.966)EDEKPVAKc	XP_003537777.1	XP_003537777.1	PREDICTED: nucleolin 1-like [Glycine max]	XP_003537777.1-S145(79.966)-S152(79.966)-S154(79.966)	light	5	7.49	1.85	Drought tolerant	0.003353
MS-R13	m4	r2	4077	1375.06	2748.11	2748.11	856	2	n(28.031)NK(28.031)K(28.031)ES(79.966)SSDDSSS(79.966)DS(79.966)EDEK(28.031)PVAK(28.031)c	nNKKESSSDDSSSDSEDEKPVAKc	nNKKES(79.966)SSDDSSS(79.966)DS(79.966)EDEKPVAKc	XP_003537777.1	XP_003537777.1	PREDICTED: nucleolin 1-like [Glycine max]	XP_003537777.1-S145(79.966)-S152(79.966)-S154(79.966)	light	5	30.5	5.4	Drought tolerant	0.00047
MS-R14	m4	r2	2998	917.045	2748.11	2748.11	650	3	n(28.031)NK(28.031)K(28.031)ES(79.966)SSDDSSS(79.966)DS(79.966)EDEK(28.031)PVAK(28.031)c	nNKKESSSDDSSSDSEDEKPVAKc	nNKKES(79.966)SSDDSSS(79.966)DS(79.966)EDEKPVAKc	XP_003537777.1	XP_003537777.1	PREDICTED: nucleolin 1-like [Glycine max]	XP_003537777.1-S145(79.966)-S152(79.966)-S154(79.966)	light	5	11.61	0.58	Drought tolerant	0.000481
MS-R14	m4	r2	3086	688.035	2748.11	2748.11	663	4	n(28.031)NK(28.031)K(28.031)ES(79.966)SSDDSSS(79.966)DS(79.966)EDEK(28.031)PVAK(28.031)c	nNKKESSSDDSSSDSEDEKPVAKc	nNKKES(79.966)SSDDSSS(79.966)DS(79.966)EDEKPVAKc	XP_003537777.1	XP_003537777.1	PREDICTED: nucleolin 1-like [Glycine max]	XP_003537777.1-S145(79.966)-S152(79.966)-S154(79.966)	light	5	4.44	4.44	Drought tolerant	0.008221
MS-R14	m4	r2	3785	688.035	2748.11	2748.11	764	4	n(28.031)NK(28.031)K(28.031)ES(79.966)SSDDSSS(79.966)DS(79.966)EDEK(28.031)PVAK(28.031)c	nNKKESSSDDSSSDSEDEKPVAKc	nNKKES(79.966)SSDDSSS(79.966)DS(79.966)EDEKPVAKc	XP_003537777.1	XP_003537777.1	PREDICTED: nucleolin 1-like [Glycine max]	XP_003537777.1-S145(79.966)-S152(79.966)-S154(79.966)	light	5	7.9	2.86	Drought tolerant	0.00408
MS-R15	m4	r2	2331	1375.06	2748.11	2748.11	613	2	n(28.031)NK(28.031)K(28.031)ES(79.966)SSDDSSS(79.966)DS(79.966)EDEK(28.031)PVAK(28.031)c	nNKKESSSDDSSSDSEDEKPVAKc	nNKKES(79.966)SSDDSSS(79.966)DS(79.966)EDEKPVAKc	XP_003537777.1	XP_003537777.1	PREDICTED: nucleolin 1-like [Glycine max]	XP_003537777.1-S145(79.966)-S152(79.966)-S154(79.966)	light	5	25.39	5.14	Drought tolerant	0.001694
MS-R16	m4	r2	2460	688.035	2748.11	2748.11	592	4	n(28.031)NK(28.031)K(28.031)ES(79.966)SSDDSSS(79.966)DS(79.966)EDEK(28.031)PVAK(28.031)c	nNKKESSSDDSSSDSEDEKPVAKc	nNKKES(79.966)SSDDSSS(79.966)DS(79.966)EDEKPVAKc	XP_003537777.1	XP_003537777.1	PREDICTED: nucleolin 1-like [Glycine max]	XP_003537777.1-S145(79.966)-S152(79.966)-S154(79.966)	light	5	8.32	3.99	Drought tolerant	0.003255
MS-R17	m4	r2	3158	688.034	2748.11	2748.11	590	4	n(28.031)NK(28.031)K(28.031)ES(79.966)SSDDSSS(79.966)DS(79.966)EDEK(28.031)PVAK(28.031)c	nNKKESSSDDSSSDSEDEKPVAKc	nNKKES(79.966)SSDDSSS(79.966)DS(79.966)EDEKPVAKc	XP_003537777.1	XP_003537777.1	PREDICTED: nucleolin 1-like [Glycine max]	XP_003537777.1-S145(79.966)-S152(79.966)-S154(79.966)	light	5	11.66	5.6	Drought tolerant	0.001286
MSF21	m5	f3	4484	688.034	2748.11	2748.11	942	4	n(28.031)NK(28.031)K(28.031)ES(79.966)SSDDSSS(79.966)DS(79.966)EDEK(28.031)PVAK(28.031)c	nNKKESSSDDSSSDSEDEKPVAKc	nNKKES(79.966)SSDDSSS(79.966)DS(79.966)EDEKPVAKc	XP_003537777.1	XP_003537777.1	PREDICTED: nucleolin 1-like [Glycine max]	XP_003537777.1-S145(79.966)-S152(79.966)-S154(79.966)	light	5	2.06	2.06	Drought sensitive	0.007118
MS-F15	m3	f2	6189	986.183	2955.53	2955.52	1002	3	n(34.063)ETVVEEEK(34.063)K(34.063)EEEK(34.063)PQADETS(79.966)DEK(34.063)c	nETVVEEEKKEEEKPQADETSDEKc	nETVVEEEKKEEEKPQADETS(79.966)DEKc	NP_001237575.1	NP_001237575.1	uncharacterized protein LOC100499895 [Glycine max]	NP_001237575.1-S178(79.966)	heavy	5	25.17	0	Drought tolerant	0.000408
MS-F16	m3	f2	6201	986.184	2955.53	2955.52	986	3	n(34.063)ETVVEEEK(34.063)K(34.063)EEEK(34.063)PQADETS(79.966)DEK(34.063)c	nETVVEEEKKEEEKPQADETSDEKc	nETVVEEEKKEEEKPQADETS(79.966)DEKc	NP_001237575.1	NP_001237575.1	uncharacterized protein LOC100499895 [Glycine max]	NP_001237575.1-S178(79.966)	heavy	5	17.27	3.64	Drought tolerant	0.000892
MSF22	m5	f3	6287	986.181	2955.52	2955.52	1066	3	n(34.063)ETVVEEEK(34.063)K(34.063)EEEK(34.063)PQADETS(79.966)DEK(34.063)c	nETVVEEEKKEEEKPQADETSDEKc	nETVVEEEKKEEEKPQADETS(79.966)DEKc	NP_001237575.1	NP_001237575.1	uncharacterized protein LOC100499895 [Glycine max]	NP_001237575.1-S178(79.966)	heavy	5	5.79	0	Drought tolerant	0.003535
MSR3	m2	r1	5213	986.183	2955.53	2955.52	983	3	n(34.063)ETVVEEEK(34.063)K(34.063)EEEK(34.063)PQADETS(79.966)DEK(34.063)c	nETVVEEEKKEEEKPQADETSDEKc	nETVVEEEKKEEEKPQADETS(79.966)DEKc	NP_001237575.1	NP_001237575.1	uncharacterized protein LOC100499895 [Glycine max]	NP_001237575.1-S178(79.966)	heavy	5	15.03	0	Drought sensitive	0.000307
MS-R16	m4	r2	15524	1293.64	3877.91	3877.9	1918	3	n(34.063)NLGDEK(34.063)PAVEEDVADGNK(34.063)DSPTNET(79.966)EEK(34.063)EPEDK(34.063)c	nNLGDEKPAVEEDVADGNKDSPTNETEEKEPEDKc	nNLGDEKPAVEEDVADGNKDSPTNET(79.966)EEKEPEDKc	NP_001241515.1	NP_001241515.1;XP_003552493.1	uncharacterized protein LOC100807657 [Glycine max]	NP_001241515.1-T228(79.966);XP_003552493.1-T227(79.966)	heavy	5	15.58	0	Drought sensitive	0.009008
MS-R17	m4	r2	16434	1293.64	3877.9	3877.9	1906	3	n(34.063)NLGDEK(34.063)PAVEEDVADGNK(34.063)DSPTNET(79.966)EEK(34.063)EPEDK(34.063)c	nNLGDEKPAVEEDVADGNKDSPTNETEEKEPEDKc	nNLGDEKPAVEEDVADGNKDSPTNET(79.966)EEKEPEDKc	NP_001241515.1	NP_001241515.1;XP_003552493.1	uncharacterized protein LOC100807657 [Glycine max]	NP_001241515.1-T228(79.966);XP_003552493.1-T227(79.966)	heavy	5	17.48	1.76	Drought sensitive	0.002281
MSF21	m5	f3	16555	1293.64	3877.91	3877.9	2138	3	n(34.063)NLGDEK(34.063)PAVEEDVADGNK(34.063)DSPTNET(79.966)EEK(34.063)EPEDK(34.063)c	nNLGDEKPAVEEDVADGNKDSPTNETEEKEPEDKc	nNLGDEKPAVEEDVADGNKDSPTNET(79.966)EEKEPEDKc	NP_001241515.1	NP_001241515.1;XP_003552493.1	uncharacterized protein LOC100807657 [Glycine max]	NP_001241515.1-T228(79.966);XP_003552493.1-T227(79.966)	heavy	5	28.15	2.25	Drought tolerant	0.000887
MSR24	m6	r3	15240	970.482	3877.9	3877.9	2143	4	n(34.063)NLGDEK(34.063)PAVEEDVADGNK(34.063)DSPTNET(79.966)EEK(34.063)EPEDK(34.063)c	nNLGDEKPAVEEDVADGNKDSPTNETEEKEPEDKc	nNLGDEKPAVEEDVADGNKDSPTNET(79.966)EEKEPEDKc	NP_001241515.1	NP_001241515.1;XP_003552493.1	uncharacterized protein LOC100807657 [Glycine max]	NP_001241515.1-T228(79.966);XP_003552493.1-T227(79.966)	heavy	5	6.32	0	Drought sensitive	0.008655
MSF21	m5	f3	13047	958.982	3831.9	3831.89	1822	4	n(34.063)VLADEK(34.063)PVGEEDAAEGNK(34.063)DS(79.966)PANENEEK(34.063)EPEDK(34.063)c	nVLADEKPVGEEDAAEGNKDSPANENEEKEPEDKc	nVLADEKPVGEEDAAEGNKDS(79.966)PANENEEKEPEDKc	XP_003521066.1	XP_003521066.1	PREDICTED: plasminogen activator inhibitor 1 RNA-binding protein-like [Glycine max]	XP_003521066.1-S226(79.966)	heavy	5	11.04	11.04	Drought tolerant	0.002334
MSR22	m6	r3	11832	958.981	3831.9	3831.89	1887	4	n(34.063)VLADEK(34.063)PVGEEDAAEGNK(34.063)DS(79.966)PANENEEK(34.063)EPEDK(34.063)c	nVLADEKPVGEEDAAEGNKDSPANENEEKEPEDKc	nVLADEKPVGEEDAAEGNKDS(79.966)PANENEEKEPEDKc	XP_003521066.1	XP_003521066.1	PREDICTED: plasminogen activator inhibitor 1 RNA-binding protein-like [Glycine max]	XP_003521066.1-S226(79.966)	heavy	5	10.33	10.33	Drought sensitive	0.002806
MSR23	m6	r3	12440	958.981	3831.89	3831.89	1870	4	n(34.063)VLADEK(34.063)PVGEEDAAEGNK(34.063)DS(79.966)PANENEEK(34.063)EPEDK(34.063)c	nVLADEKPVGEEDAAEGNKDSPANENEEKEPEDKc	nVLADEKPVGEEDAAEGNKDS(79.966)PANENEEKEPEDKc	XP_003521066.1	XP_003521066.1	PREDICTED: plasminogen activator inhibitor 1 RNA-binding protein-like [Glycine max]	XP_003521066.1-S226(79.966)	heavy	5	17.23	17.23	Drought sensitive	0.000132
MSR41	m6	r3	10854	958.983	3831.9	3831.89	1946	4	n(34.063)VLADEK(34.063)PVGEEDAAEGNK(34.063)DS(79.966)PANENEEK(34.063)EPEDK(34.063)c	nVLADEKPVGEEDAAEGNKDSPANENEEKEPEDKc	nVLADEKPVGEEDAAEGNKDS(79.966)PANENEEKEPEDKc	XP_003521066.1	XP_003521066.1	PREDICTED: plasminogen activator inhibitor 1 RNA-binding protein-like [Glycine max]	XP_003521066.1-S226(79.966)	heavy	5	4.64	4.64	Drought sensitive	0.003689
MS-F12	m3	f2	2313	668.043	2668.14	2668.14	603	4	n(28.031)NK(28.031)K(28.031)ES(79.966)SSDDSSSDS(79.966)EDEK(28.031)PVAK(28.031)c	nNKKESSSDDSSSDSEDEKPVAKc	nNKKES(79.966)SSDDSSSDS(79.966)EDEKPVAKc	XP_003537777.1	XP_003537777.1	PREDICTED: nucleolin 1-like [Glycine max]	XP_003537777.1-S145(79.966)-S154(79.966)	light	5	13.49	5.62	Drought sensitive	0.00076
MS-F13	m3	f2	2072	890.388	2668.14	2668.14	590	3	n(28.031)NK(28.031)K(28.031)ES(79.966)SSDDSSSDS(79.966)EDEK(28.031)PVAK(28.031)c	nNKKESSSDDSSSDSEDEKPVAKc	nNKKES(79.966)SSDDSSSDS(79.966)EDEKPVAKc	XP_003537777.1	XP_003537777.1	PREDICTED: nucleolin 1-like [Glycine max]	XP_003537777.1-S145(79.966)-S154(79.966)	light	5	15.38	0.68	Drought sensitive	0.001045
MS-F13	m3	f2	2084	668.042	2668.14	2668.14	592	4	n(28.031)NK(28.031)K(28.031)ES(79.966)SSDDSSSDS(79.966)EDEK(28.031)PVAK(28.031)c	nNKKESSSDDSSSDSEDEKPVAKc	nNKKES(79.966)SSDDSSSDS(79.966)EDEKPVAKc	XP_003537777.1	XP_003537777.1	PREDICTED: nucleolin 1-like [Glycine max]	XP_003537777.1-S145(79.966)-S154(79.966)	light	5	18.22	10	Drought sensitive	0.000411
MS-F14	m3	f2	2234	668.042	2668.14	2668.14	598	4	n(28.031)NK(28.031)K(28.031)ES(79.966)SSDDSSSDS(79.966)EDEK(28.031)PVAK(28.031)c	nNKKESSSDDSSSDSEDEKPVAKc	nNKKES(79.966)SSDDSSSDS(79.966)EDEKPVAKc	XP_003537777.1	XP_003537777.1	PREDICTED: nucleolin 1-like [Glycine max]	XP_003537777.1-S145(79.966)-S154(79.966)	light	5	18.06	9.48	Drought sensitive	0.000862
MS-F15	m3	f2	2569	668.042	2668.14	2668.14	592	4	n(28.031)NK(28.031)K(28.031)ES(79.966)SSDDSSSDS(79.966)EDEK(28.031)PVAK(28.031)c	nNKKESSSDDSSSDSEDEKPVAKc	nNKKES(79.966)SSDDSSSDS(79.966)EDEKPVAKc	XP_003537777.1	XP_003537777.1	PREDICTED: nucleolin 1-like [Glycine max]	XP_003537777.1-S145(79.966)-S154(79.966)	light	5	5.23	0.3	Drought sensitive	0.003367
MS-R14	m4	r2	2407	668.043	2668.14	2668.14	589	4	n(28.031)NK(28.031)K(28.031)ES(79.966)SSDDSSSDS(79.966)EDEK(28.031)PVAK(28.031)c	nNKKESSSDDSSSDSEDEKPVAKc	nNKKES(79.966)SSDDSSSDS(79.966)EDEKPVAKc	XP_003537777.1	XP_003537777.1	PREDICTED: nucleolin 1-like [Glycine max]	XP_003537777.1-S145(79.966)-S154(79.966)	light	5	10.57	4.53	Drought tolerant	0.002584
MS-R15	m4	r2	1857	668.044	2668.15	2668.14	571	4	n(28.031)NK(28.031)K(28.031)ES(79.966)SSDDSSSDS(79.966)EDEK(28.031)PVAK(28.031)c	nNKKESSSDDSSSDSEDEKPVAKc	nNKKES(79.966)SSDDSSSDS(79.966)EDEKPVAKc	XP_003537777.1	XP_003537777.1	PREDICTED: nucleolin 1-like [Glycine max]	XP_003537777.1-S145(79.966)-S154(79.966)	light	5	8.13	2.53	Drought tolerant	0.006028
MS-R17	m4	r2	2934	668.044	2668.15	2668.14	570	4	n(28.031)NK(28.031)K(28.031)ES(79.966)SSDDSSSDS(79.966)EDEK(28.031)PVAK(28.031)c	nNKKESSSDDSSSDSEDEKPVAKc	nNKKES(79.966)SSDDSSSDS(79.966)EDEKPVAKc	XP_003537777.1	XP_003537777.1	PREDICTED: nucleolin 1-like [Glycine max]	XP_003537777.1-S145(79.966)-S154(79.966)	light	5	14	2.75	Drought tolerant	0.002362
MSF21	m5	f3	2062	668.042	2668.14	2668.14	590	4	n(28.031)NK(28.031)K(28.031)ES(79.966)SSDDSSSDS(79.966)EDEK(28.031)PVAK(28.031)c	nNKKESSSDDSSSDSEDEKPVAKc	nNKKES(79.966)SSDDSSSDS(79.966)EDEKPVAKc	XP_003537777.1	XP_003537777.1	PREDICTED: nucleolin 1-like [Glycine max]	XP_003537777.1-S145(79.966)-S154(79.966)	light	5	8.01	2.56	Drought sensitive	0.003231
MSF22	m5	f3	2404	668.043	2668.14	2668.14	589	4	n(28.031)NK(28.031)K(28.031)ES(79.966)SSDDSSSDS(79.966)EDEK(28.031)PVAK(28.031)c	nNKKESSSDDSSSDSEDEKPVAKc	nNKKES(79.966)SSDDSSSDS(79.966)EDEKPVAKc	XP_003537777.1	XP_003537777.1	PREDICTED: nucleolin 1-like [Glycine max]	XP_003537777.1-S145(79.966)-S154(79.966)	light	5	9.78	1.72	Drought sensitive	0.001787
MSF23	m5	f3	28170	827.662	3306.62	3306.63	3131	4	n(28.031)SK(28.031)SFT(79.966)SLADAAAASSM(15.995)EEIVK(28.031)PEDPYAK(28.031)K(28.031)c	nSKSFTSLADAAAASSMEEIVKPEDPYAKKc	nSKSFT(79.966)SLADAAAASSM(15.995)EEIVKPEDPYAKKc	NP_001235078.1	NP_001235078.1;XP_014624784.1	uncharacterized protein LOC100527624 [Glycine max]	NP_001235078.1-T142(79.966)-M153(15.995);XP_014624784.1-T142(79.966)-M153(15.995)	light	5	45.28	0	Drought sensitive	0.000226
MSF6	m1	f1	2811	912.116	2733.33	2733.32	731	3	n(34.063)K(34.063)K(34.063)VESSSDDS(79.966)S(79.966)S(79.966)ESEAEK(34.063)PAVK(34.063)c	nKKVESSSDDSSSESEAEKPAVKc	nKKVESSSDDS(79.966)S(79.966)S(79.966)ESEAEKPAVKc	XP_003540672.1	XP_003540672.1;XP_006592047.1	PREDICTED: nucleolin 1 isoform X1 [Glycine max]	XP_003540672.1-S150(79.966)-S151(79.966)-S152(79.966);XP_006592047.1-S150(79.966)-S151(79.966)-S152(79.966)	heavy	5	10.86	4.58	Drought tolerant	0.003037
MSF21	m5	f3	20379	883.747	3530.96	3530.95	2487	4	n(34.063)K(34.063)SDATPSVSAPTQGAELSK(34.063)PETDELPK(34.063)SPS(79.966)VK(34.063)c	nKSDATPSVSAPTQGAELSKPETDELPKSPSVKc	nKSDATPSVSAPTQGAELSKPETDELPKSPS(79.966)VKc	XP_003556546.2	XP_003556546.2;XP_014628242.1;XP_014628243.1	PREDICTED: uncharacterized protein LOC100803121 isoform X1 [Glycine max]	XP_003556546.2-S631(79.966);XP_014628242.1-S496(79.966);XP_014628243.1-S496(79.966)	heavy	5	18.94	0.9	Drought tolerant	0.001876
MS-F14	m3	f2	5118	902.06	2703.16	2703.16	944	3	n(28.031)K(28.031)K(28.031)VESSSDDS(79.966)S(79.966)S(79.966)ESEAEK(28.031)PAVK(28.031)c	nKKVESSSDDSSSESEAEKPAVKc	nKKVESSSDDS(79.966)S(79.966)S(79.966)ESEAEKPAVKc	XP_003540672.1	XP_003540672.1;XP_006592047.1	PREDICTED: nucleolin 1 isoform X1 [Glycine max]	XP_003540672.1-S150(79.966)-S151(79.966)-S152(79.966);XP_006592047.1-S150(79.966)-S151(79.966)-S152(79.966)	light	5	6.82	2.84	Drought sensitive	0.00413
MS-R16	m4	r2	5805	902.06	2703.16	2703.16	977	3	n(28.031)K(28.031)K(28.031)VESSSDDS(79.966)S(79.966)S(79.966)ESEAEK(28.031)PAVK(28.031)c	nKKVESSSDDSSSESEAEKPAVKc	nKKVESSSDDS(79.966)S(79.966)S(79.966)ESEAEKPAVKc	XP_003540672.1	XP_003540672.1;XP_006592047.1	PREDICTED: nucleolin 1 isoform X1 [Glycine max]	XP_003540672.1-S150(79.966)-S151(79.966)-S152(79.966);XP_006592047.1-S150(79.966)-S151(79.966)-S152(79.966)	light	5	14.96	2.08	Drought tolerant	0.00035
MS-R15	m4	r2	14997	1283.59	3847.75	3847.74	1894	3	n(28.031)NLGDEK(28.031)PAVEEDVADGNK(28.031)DSPTNET(79.966)EEK(28.031)EPEDK(28.031)c	nNLGDEKPAVEEDVADGNKDSPTNETEEKEPEDKc	nNLGDEKPAVEEDVADGNKDSPTNET(79.966)EEKEPEDKc	NP_001241515.1	NP_001241515.1;XP_003552493.1	uncharacterized protein LOC100807657 [Glycine max]	NP_001241515.1-T228(79.966);XP_003552493.1-T227(79.966)	light	5	20.37	0	Drought tolerant	0.002792
MSR24	m6	r3	24732	835.207	3336.8	3336.79	3139	4	n(34.063)SK(34.063)SFTS(79.966)LADAAAASSM(15.995)EEIVK(34.063)PEDPYAK(34.063)K(34.063)c	nSKSFTSLADAAAASSMEEIVKPEDPYAKKc	nSKSFTS(79.966)LADAAAASSM(15.995)EEIVKPEDPYAKKc	NP_001235078.1	NP_001235078.1;XP_014624784.1	uncharacterized protein LOC100527624 [Glycine max]	NP_001235078.1-S143(79.966)-M153(15.995);XP_014624784.1-S143(79.966)-M153(15.995)	heavy	5	35.57	0	Drought sensitive	0.000467
MS-R12	m4	r2	3719	943.699	2828.08	2828.07	814	3	n(28.031)NK(28.031)K(28.031)ES(79.966)S(79.966)SDDSSS(79.966)DS(79.966)EDEK(28.031)PVAK(28.031)c	nNKKESSSDDSSSDSEDEKPVAKc	nNKKES(79.966)S(79.966)SDDSSS(79.966)DS(79.966)EDEKPVAKc	XP_003537777.1	XP_003537777.1	PREDICTED: nucleolin 1-like [Glycine max]	XP_003537777.1-S145(79.966)-S146(79.966)-S152(79.966)-S154(79.966)	light	5	21.88	10.77	Drought tolerant	0.001525
MS-R12	m4	r2	4902	708.027	2828.08	2828.07	927	4	n(28.031)NK(28.031)K(28.031)ES(79.966)S(79.966)SDDSSS(79.966)DS(79.966)EDEK(28.031)PVAK(28.031)c	nNKKESSSDDSSSDSEDEKPVAKc	nNKKES(79.966)S(79.966)SDDSSS(79.966)DS(79.966)EDEKPVAKc	XP_003537777.1	XP_003537777.1	PREDICTED: nucleolin 1-like [Glycine max]	XP_003537777.1-S145(79.966)-S146(79.966)-S152(79.966)-S154(79.966)	light	5	5.69	1.94	Drought tolerant	0.006372
MS-R13	m4	r2	4942	708.026	2828.07	2828.07	933	4	n(28.031)NK(28.031)K(28.031)ES(79.966)S(79.966)SDDSSS(79.966)DS(79.966)EDEK(28.031)PVAK(28.031)c	nNKKESSSDDSSSDSEDEKPVAKc	nNKKES(79.966)S(79.966)SDDSSS(79.966)DS(79.966)EDEKPVAKc	XP_003537777.1	XP_003537777.1	PREDICTED: nucleolin 1-like [Glycine max]	XP_003537777.1-S145(79.966)-S146(79.966)-S152(79.966)-S154(79.966)	light	5	4.73	0.54	Drought tolerant	0.002301
MS-R13	m4	r2	5002	943.7	2828.08	2828.07	937	3	n(28.031)NK(28.031)K(28.031)ES(79.966)S(79.966)SDDSSS(79.966)DS(79.966)EDEK(28.031)PVAK(28.031)c	nNKKESSSDDSSSDSEDEKPVAKc	nNKKES(79.966)S(79.966)SDDSSS(79.966)DS(79.966)EDEKPVAKc	XP_003537777.1	XP_003537777.1	PREDICTED: nucleolin 1-like [Glycine max]	XP_003537777.1-S145(79.966)-S146(79.966)-S152(79.966)-S154(79.966)	light	5	10.85	2.03	Drought tolerant	0.001787
MS-R14	m4	r2	5427	708.026	2828.07	2828.07	930	4	n(28.031)NK(28.031)K(28.031)ES(79.966)S(79.966)SDDSSS(79.966)DS(79.966)EDEK(28.031)PVAK(28.031)c	nNKKESSSDDSSSDSEDEKPVAKc	nNKKES(79.966)S(79.966)SDDSSS(79.966)DS(79.966)EDEKPVAKc	XP_003537777.1	XP_003537777.1	PREDICTED: nucleolin 1-like [Glycine max]	XP_003537777.1-S145(79.966)-S146(79.966)-S152(79.966)-S154(79.966)	light	5	4.45	3.99	Drought tolerant	0.006177
MSF23	m5	f3	2725	1096.78	3287.32	3287.32	585	3	n(28.031)SNHDDDS(79.966)DK(28.031)S(79.966)EEHDM(15.995)K(28.031)SPDNTK(28.031)PTDK(28.031)c	nSNHDDDSDKSEEHDMKSPDNTKPTDKc	nSNHDDDS(79.966)DKS(79.966)EEHDM(15.995)KSPDNTKPTDKc	XP_006597616.1	XP_006597616.1	PREDICTED: sister chromatid cohesion protein PDS5 homolog A-B-like [Glycine max]	XP_006597616.1-S1310(79.966)-S1313(79.966)-M1318(15.995)	light	5	16.55	9.3	Drought sensitive	0.001631
MSF25	m5	f3	15298	910.198	2727.57	2727.57	1962	3	n(34.063)RK(34.063)S(79.966)FDEDEFSNK(34.063)PVIVNK(34.063)PTK(34.063)c	nRKSFDEDEFSNKPVIVNKPTKc	nRKS(79.966)FDEDEFSNKPVIVNKPTKc	NP_001241934.1	NP_001241934.1;XP_006598761.1	protein STRUBBELIG-RECEPTOR FAMILY 6-like [Glycine max]	NP_001241934.1-S253(79.966);XP_006598761.1-S365(79.966)	heavy	5	10.2	4.29	Drought tolerant	0.001755
MSF25	m5	f3	15303	682.902	2727.58	2727.57	1962	4	n(34.063)RK(34.063)S(79.966)FDEDEFSNK(34.063)PVIVNK(34.063)PTK(34.063)c	nRKSFDEDEFSNKPVIVNKPTKc	nRKS(79.966)FDEDEFSNKPVIVNKPTKc	NP_001241934.1	NP_001241934.1;XP_006598761.1	protein STRUBBELIG-RECEPTOR FAMILY 6-like [Glycine max]	NP_001241934.1-S253(79.966);XP_006598761.1-S365(79.966)	heavy	5	24.54	24.54	Drought tolerant	0.000577
MSF25	m5	f3	15332	546.522	2727.57	2727.57	1965	5	n(34.063)RK(34.063)S(79.966)FDEDEFSNK(34.063)PVIVNK(34.063)PTK(34.063)c	nRKSFDEDEFSNKPVIVNKPTKc	nRKS(79.966)FDEDEFSNKPVIVNKPTKc	NP_001241934.1	NP_001241934.1;XP_006598761.1	protein STRUBBELIG-RECEPTOR FAMILY 6-like [Glycine max]	NP_001241934.1-S253(79.966);XP_006598761.1-S365(79.966)	heavy	5	24.75	24.75	Drought tolerant	0.000518
MSR28	m6	r3	14440	682.901	2727.58	2727.57	2032	4	n(34.063)RK(34.063)S(79.966)FDEDEFSNK(34.063)PVIVNK(34.063)PTK(34.063)c	nRKSFDEDEFSNKPVIVNKPTKc	nRKS(79.966)FDEDEFSNKPVIVNKPTKc	NP_001241934.1	NP_001241934.1;XP_006598761.1	protein STRUBBELIG-RECEPTOR FAMILY 6-like [Glycine max]	NP_001241934.1-S253(79.966);XP_006598761.1-S365(79.966)	heavy	5	13.25	13.25	Drought sensitive	0.00177
MSR28	m6	r3	14456	546.522	2727.57	2727.57	2034	5	n(34.063)RK(34.063)S(79.966)FDEDEFSNK(34.063)PVIVNK(34.063)PTK(34.063)c	nRKSFDEDEFSNKPVIVNKPTKc	nRKS(79.966)FDEDEFSNKPVIVNKPTKc	NP_001241934.1	NP_001241934.1;XP_006598761.1	protein STRUBBELIG-RECEPTOR FAMILY 6-like [Glycine max]	NP_001241934.1-S253(79.966);XP_006598761.1-S365(79.966)	heavy	5	17.84	17.84	Drought sensitive	0.00089
MSR29	m6	r3	14614	546.522	2727.57	2727.57	2025	5	n(34.063)RK(34.063)S(79.966)FDEDEFSNK(34.063)PVIVNK(34.063)PTK(34.063)c	nRKSFDEDEFSNKPVIVNKPTKc	nRKS(79.966)FDEDEFSNKPVIVNKPTKc	NP_001241934.1	NP_001241934.1;XP_006598761.1	protein STRUBBELIG-RECEPTOR FAMILY 6-like [Glycine max]	NP_001241934.1-S253(79.966);XP_006598761.1-S365(79.966)	heavy	5	22.58	22.49	Drought sensitive	0.000455
MSR22	m6	r3	4036	836.64	3342.53	3342.53	1000	4	n(34.063)NSK(34.063)ESS(79.966)DS(79.966)SEEDSEDESEEK(34.063)PSK(34.063)TPQK(34.063)c	nNSKESSDSSEEDSEDESEEKPSKTPQKc	nNSKESS(79.966)DS(79.966)SEEDSEDESEEKPSKTPQKc	XP_003537777.1	XP_003537777.1	PREDICTED: nucleolin 1-like [Glycine max]	XP_003537777.1-S426(79.966)-S428(79.966)	heavy	5	17.07	3.5	Drought sensitive	0.00071
MSR42	m6	r3	3917	836.639	3342.53	3342.53	1022	4	n(34.063)NSK(34.063)ESS(79.966)DS(79.966)SEEDSEDESEEK(34.063)PSK(34.063)TPQK(34.063)c	nNSKESSDSSEEDSEDESEEKPSKTPQKc	nNSKESS(79.966)DS(79.966)SEEDSEDESEEKPSKTPQKc	XP_003537777.1	XP_003537777.1	PREDICTED: nucleolin 1-like [Glycine max]	XP_003537777.1-S426(79.966)-S428(79.966)	heavy	5	13.95	3.55	Drought sensitive	0.001034
MS-F13	m3	f2	3642	917.043	2748.11	2748.11	816	3	n(28.031)NK(28.031)K(28.031)ES(79.966)S(79.966)SDDSSSDS(79.966)EDEK(28.031)PVAK(28.031)c	nNKKESSSDDSSSDSEDEKPVAKc	nNKKES(79.966)S(79.966)SDDSSSDS(79.966)EDEKPVAKc	XP_003537777.1	XP_003537777.1	PREDICTED: nucleolin 1-like [Glycine max]	XP_003537777.1-S145(79.966)-S146(79.966)-S154(79.966)	light	5	12.9	1.31	Drought sensitive	0.000268
MS-F13	m3	f2	3913	917.044	2748.11	2748.11	849	3	n(28.031)NK(28.031)K(28.031)ES(79.966)S(79.966)SDDSSSDS(79.966)EDEK(28.031)PVAK(28.031)c	nNKKESSSDDSSSDSEDEKPVAKc	nNKKES(79.966)S(79.966)SDDSSSDS(79.966)EDEKPVAKc	XP_003537777.1	XP_003537777.1	PREDICTED: nucleolin 1-like [Glycine max]	XP_003537777.1-S145(79.966)-S146(79.966)-S154(79.966)	light	5	13.88	5.99	Drought sensitive	0.000451
MS-F14	m3	f2	3423	917.045	2748.11	2748.11	773	3	n(28.031)NK(28.031)K(28.031)ES(79.966)S(79.966)SDDSSSDS(79.966)EDEK(28.031)PVAK(28.031)c	nNKKESSSDDSSSDSEDEKPVAKc	nNKKES(79.966)S(79.966)SDDSSSDS(79.966)EDEKPVAKc	XP_003537777.1	XP_003537777.1	PREDICTED: nucleolin 1-like [Glycine max]	XP_003537777.1-S145(79.966)-S146(79.966)-S154(79.966)	light	5	21.88	9.59	Drought sensitive	0.000373
MS-F14	m3	f2	3662	917.044	2748.11	2748.11	806	3	n(28.031)NK(28.031)K(28.031)ES(79.966)S(79.966)SDDSSSDS(79.966)EDEK(28.031)PVAK(28.031)c	nNKKESSSDDSSSDSEDEKPVAKc	nNKKES(79.966)S(79.966)SDDSSSDS(79.966)EDEKPVAKc	XP_003537777.1	XP_003537777.1	PREDICTED: nucleolin 1-like [Glycine max]	XP_003537777.1-S145(79.966)-S146(79.966)-S154(79.966)	light	5	12.56	1.47	Drought sensitive	0.001755
MS-F14	m3	f2	3935	917.044	2748.11	2748.11	839	3	n(28.031)NK(28.031)K(28.031)ES(79.966)S(79.966)SDDSSSDS(79.966)EDEK(28.031)PVAK(28.031)c	nNKKESSSDDSSSDSEDEKPVAKc	nNKKES(79.966)S(79.966)SDDSSSDS(79.966)EDEKPVAKc	XP_003537777.1	XP_003537777.1	PREDICTED: nucleolin 1-like [Glycine max]	XP_003537777.1-S145(79.966)-S146(79.966)-S154(79.966)	light	5	11.26	0.23	Drought sensitive	0.001197
MS-F16	m3	f2	2467	917.043	2748.11	2748.11	588	3	n(28.031)NK(28.031)K(28.031)ES(79.966)S(79.966)SDDSSSDS(79.966)EDEK(28.031)PVAK(28.031)c	nNKKESSSDDSSSDSEDEKPVAKc	nNKKES(79.966)S(79.966)SDDSSSDS(79.966)EDEKPVAKc	XP_003537777.1	XP_003537777.1	PREDICTED: nucleolin 1-like [Glycine max]	XP_003537777.1-S145(79.966)-S146(79.966)-S154(79.966)	light	5	8.46	7.79	Drought sensitive	0.00748
MS-F16	m3	f2	2769	917.043	2748.11	2748.11	622	3	n(28.031)NK(28.031)K(28.031)ES(79.966)S(79.966)SDDSSSDS(79.966)EDEK(28.031)PVAK(28.031)c	nNKKESSSDDSSSDSEDEKPVAKc	nNKKES(79.966)S(79.966)SDDSSSDS(79.966)EDEKPVAKc	XP_003537777.1	XP_003537777.1	PREDICTED: nucleolin 1-like [Glycine max]	XP_003537777.1-S145(79.966)-S146(79.966)-S154(79.966)	light	5	16.49	2.41	Drought sensitive	0.00195
MS-F16	m3	f2	3302	917.043	2748.11	2748.11	710	3	n(28.031)NK(28.031)K(28.031)ES(79.966)S(79.966)SDDSSSDS(79.966)EDEK(28.031)PVAK(28.031)c	nNKKESSSDDSSSDSEDEKPVAKc	nNKKES(79.966)S(79.966)SDDSSSDS(79.966)EDEKPVAKc	XP_003537777.1	XP_003537777.1	PREDICTED: nucleolin 1-like [Glycine max]	XP_003537777.1-S145(79.966)-S146(79.966)-S154(79.966)	light	5	15.81	6.02	Drought sensitive	0.002555
MS-R12	m4	r2	3392	917.044	2748.11	2748.11	770	3	n(28.031)NK(28.031)K(28.031)ES(79.966)S(79.966)SDDSSSDS(79.966)EDEK(28.031)PVAK(28.031)c	nNKKESSSDDSSSDSEDEKPVAKc	nNKKES(79.966)S(79.966)SDDSSSDS(79.966)EDEKPVAKc	XP_003537777.1	XP_003537777.1	PREDICTED: nucleolin 1-like [Glycine max]	XP_003537777.1-S145(79.966)-S146(79.966)-S154(79.966)	light	5	19.92	4.14	Drought tolerant	0.00051
MS-R12	m4	r2	3625	917.044	2748.11	2748.11	801	3	n(28.031)NK(28.031)K(28.031)ES(79.966)S(79.966)SDDSSSDS(79.966)EDEK(28.031)PVAK(28.031)c	nNKKESSSDDSSSDSEDEKPVAKc	nNKKES(79.966)S(79.966)SDDSSSDS(79.966)EDEKPVAKc	XP_003537777.1	XP_003537777.1	PREDICTED: nucleolin 1-like [Glycine max]	XP_003537777.1-S145(79.966)-S146(79.966)-S154(79.966)	light	5	8.5	1.38	Drought tolerant	0.001016
MS-R12	m4	r2	4174	917.043	2748.11	2748.11	867	3	n(28.031)NK(28.031)K(28.031)ES(79.966)S(79.966)SDDSSSDS(79.966)EDEK(28.031)PVAK(28.031)c	nNKKESSSDDSSSDSEDEKPVAKc	nNKKES(79.966)S(79.966)SDDSSSDS(79.966)EDEKPVAKc	XP_003537777.1	XP_003537777.1	PREDICTED: nucleolin 1-like [Glycine max]	XP_003537777.1-S145(79.966)-S146(79.966)-S154(79.966)	light	5	13.43	6.46	Drought tolerant	0.000226
MS-R13	m4	r2	3521	917.044	2748.11	2748.11	787	3	n(28.031)NK(28.031)K(28.031)ES(79.966)S(79.966)SDDSSSDS(79.966)EDEK(28.031)PVAK(28.031)c	nNKKESSSDDSSSDSEDEKPVAKc	nNKKES(79.966)S(79.966)SDDSSSDS(79.966)EDEKPVAKc	XP_003537777.1	XP_003537777.1	PREDICTED: nucleolin 1-like [Glycine max]	XP_003537777.1-S145(79.966)-S146(79.966)-S154(79.966)	light	5	15.28	4.08	Drought tolerant	0.000634
MS-R13	m4	r2	3773	917.044	2748.11	2748.11	820	3	n(28.031)NK(28.031)K(28.031)ES(79.966)S(79.966)SDDSSSDS(79.966)EDEK(28.031)PVAK(28.031)c	nNKKESSSDDSSSDSEDEKPVAKc	nNKKES(79.966)S(79.966)SDDSSSDS(79.966)EDEKPVAKc	XP_003537777.1	XP_003537777.1	PREDICTED: nucleolin 1-like [Glycine max]	XP_003537777.1-S145(79.966)-S146(79.966)-S154(79.966)	light	5	18.91	8.85	Drought tolerant	0.000636
MS-R14	m4	r2	2697	917.044	2748.11	2748.11	617	3	n(28.031)NK(28.031)K(28.031)ES(79.966)S(79.966)SDDSSSDS(79.966)EDEK(28.031)PVAK(28.031)c	nNKKESSSDDSSSDSEDEKPVAKc	nNKKES(79.966)S(79.966)SDDSSSDS(79.966)EDEKPVAKc	XP_003537777.1	XP_003537777.1	PREDICTED: nucleolin 1-like [Glycine max]	XP_003537777.1-S145(79.966)-S146(79.966)-S154(79.966)	light	5	12.75	3.41	Drought tolerant	0.00047
MS-R14	m4	r2	3397	917.044	2748.11	2748.11	713	3	n(28.031)NK(28.031)K(28.031)ES(79.966)S(79.966)SDDSSSDS(79.966)EDEK(28.031)PVAK(28.031)c	nNKKESSSDDSSSDSEDEKPVAKc	nNKKES(79.966)S(79.966)SDDSSSDS(79.966)EDEKPVAKc	XP_003537777.1	XP_003537777.1	PREDICTED: nucleolin 1-like [Glycine max]	XP_003537777.1-S145(79.966)-S146(79.966)-S154(79.966)	light	5	13.88	1.84	Drought tolerant	0.001421
MS-R14	m4	r2	3650	917.045	2748.11	2748.11	747	3	n(28.031)NK(28.031)K(28.031)ES(79.966)S(79.966)SDDSSSDS(79.966)EDEK(28.031)PVAK(28.031)c	nNKKESSSDDSSSDSEDEKPVAKc	nNKKES(79.966)S(79.966)SDDSSSDS(79.966)EDEKPVAKc	XP_003537777.1	XP_003537777.1	PREDICTED: nucleolin 1-like [Glycine max]	XP_003537777.1-S145(79.966)-S146(79.966)-S154(79.966)	light	5	13.27	1.52	Drought tolerant	0.000307
MS-R14	m4	r2	4183	917.044	2748.11	2748.11	815	3	n(28.031)NK(28.031)K(28.031)ES(79.966)S(79.966)SDDSSSDS(79.966)EDEK(28.031)PVAK(28.031)c	nNKKESSSDDSSSDSEDEKPVAKc	nNKKES(79.966)S(79.966)SDDSSSDS(79.966)EDEKPVAKc	XP_003537777.1	XP_003537777.1	PREDICTED: nucleolin 1-like [Glycine max]	XP_003537777.1-S145(79.966)-S146(79.966)-S154(79.966)	light	5	12.68	1.46	Drought tolerant	0.000328
MS-R14	m4	r2	4406	688.034	2748.11	2748.11	842	4	n(28.031)NK(28.031)K(28.031)ES(79.966)S(79.966)SDDSSSDS(79.966)EDEK(28.031)PVAK(28.031)c	nNKKESSSDDSSSDSEDEKPVAKc	nNKKES(79.966)S(79.966)SDDSSSDS(79.966)EDEKPVAKc	XP_003537777.1	XP_003537777.1	PREDICTED: nucleolin 1-like [Glycine max]	XP_003537777.1-S145(79.966)-S146(79.966)-S154(79.966)	light	5	6.76	1.21	Drought tolerant	0.002632
MS-R14	m4	r2	4462	917.044	2748.11	2748.11	848	3	n(28.031)NK(28.031)K(28.031)ES(79.966)S(79.966)SDDSSSDS(79.966)EDEK(28.031)PVAK(28.031)c	nNKKESSSDDSSSDSEDEKPVAKc	nNKKES(79.966)S(79.966)SDDSSSDS(79.966)EDEKPVAKc	XP_003537777.1	XP_003537777.1	PREDICTED: nucleolin 1-like [Glycine max]	XP_003537777.1-S145(79.966)-S146(79.966)-S154(79.966)	light	5	14.32	0.85	Drought tolerant	0.000247
MS-R15	m4	r2	2546	688.035	2748.11	2748.11	636	4	n(28.031)NK(28.031)K(28.031)ES(79.966)S(79.966)SDDSSSDS(79.966)EDEK(28.031)PVAK(28.031)c	nNKKESSSDDSSSDSEDEKPVAKc	nNKKES(79.966)S(79.966)SDDSSSDS(79.966)EDEKPVAKc	XP_003537777.1	XP_003537777.1	PREDICTED: nucleolin 1-like [Glycine max]	XP_003537777.1-S145(79.966)-S146(79.966)-S154(79.966)	light	5	9.36	1.65	Drought tolerant	0.002619
MS-R16	m4	r2	2521	917.043	2748.11	2748.11	597	3	n(28.031)NK(28.031)K(28.031)ES(79.966)S(79.966)SDDSSSDS(79.966)EDEK(28.031)PVAK(28.031)c	nNKKESSSDDSSSDSEDEKPVAKc	nNKKES(79.966)S(79.966)SDDSSSDS(79.966)EDEKPVAKc	XP_003537777.1	XP_003537777.1	PREDICTED: nucleolin 1-like [Glycine max]	XP_003537777.1-S145(79.966)-S146(79.966)-S154(79.966)	light	5	10.1	2.57	Drought tolerant	0.00049
MSF20	m5	f3	4820	688.034	2748.11	2748.11	972	4	n(28.031)NK(28.031)K(28.031)ES(79.966)S(79.966)SDDSSSDS(79.966)EDEK(28.031)PVAK(28.031)c	nNKKESSSDDSSSDSEDEKPVAKc	nNKKES(79.966)S(79.966)SDDSSSDS(79.966)EDEKPVAKc	XP_003537777.1	XP_003537777.1	PREDICTED: nucleolin 1-like [Glycine max]	XP_003537777.1-S145(79.966)-S146(79.966)-S154(79.966)	light	5	16.01	3.49	Drought sensitive	0.000601
MS-R14	m4	r2	5799	912.114	2733.32	2733.32	960	3	n(34.063)K(34.063)K(34.063)VES(79.966)SSDDSSS(79.966)ES(79.966)EAEK(34.063)PAVK(34.063)c	nKKVESSSDDSSSESEAEKPAVKc	nKKVES(79.966)SSDDSSS(79.966)ES(79.966)EAEKPAVKc	XP_003540672.1	XP_003540672.1;XP_006592047.1	PREDICTED: nucleolin 1 isoform X1 [Glycine max]	XP_003540672.1-S145(79.966)-S152(79.966)-S154(79.966);XP_006592047.1-S145(79.966)-S152(79.966)-S154(79.966)	heavy	5	14.91	0.25	Drought sensitive	0.000165
MS-R16	m4	r2	5770	912.114	2733.32	2733.32	974	3	n(34.063)K(34.063)K(34.063)VES(79.966)SSDDSSS(79.966)ES(79.966)EAEK(34.063)PAVK(34.063)c	nKKVESSSDDSSSESEAEKPAVKc	nKKVES(79.966)SSDDSSS(79.966)ES(79.966)EAEKPAVKc	XP_003540672.1	XP_003540672.1;XP_006592047.1	PREDICTED: nucleolin 1 isoform X1 [Glycine max]	XP_003540672.1-S145(79.966)-S152(79.966)-S154(79.966);XP_006592047.1-S145(79.966)-S152(79.966)-S154(79.966)	heavy	5	7.28	2.14	Drought sensitive	0.004916
MS-R15	m4	r2	6182	938.768	2813.28	2813.28	1031	3	n(34.063)K(34.063)K(34.063)VES(79.966)SSDDSS(79.966)S(79.966)ES(79.966)EAEK(34.063)PAVK(34.063)c	nKKVESSSDDSSSESEAEKPAVKc	nKKVES(79.966)SSDDSS(79.966)S(79.966)ES(79.966)EAEKPAVKc	XP_003540672.1	XP_003540672.1;XP_006592047.1	PREDICTED: nucleolin 1 isoform X1 [Glycine max]	XP_003540672.1-S145(79.966)-S151(79.966)-S152(79.966)-S154(79.966);XP_006592047.1-S145(79.966)-S151(79.966)-S152(79.966)-S154(79.966)	heavy	5	12.53	5.78	Drought sensitive	0.001236
MSR20	m6	r3	7552	938.768	2813.28	2813.28	1545	3	n(34.063)K(34.063)K(34.063)VES(79.966)SSDDSS(79.966)S(79.966)ES(79.966)EAEK(34.063)PAVK(34.063)c	nKKVESSSDDSSSESEAEKPAVKc	nKKVES(79.966)SSDDSS(79.966)S(79.966)ES(79.966)EAEKPAVKc	XP_003540672.1	XP_003540672.1;XP_006592047.1	PREDICTED: nucleolin 1 isoform X1 [Glycine max]	XP_003540672.1-S145(79.966)-S151(79.966)-S152(79.966)-S154(79.966);XP_006592047.1-S145(79.966)-S151(79.966)-S152(79.966)-S154(79.966)	heavy	5	5.79	4.18	Drought sensitive	0.004242
MSR6	m2	r1	2999	938.77	2813.29	2813.28	745	3	n(34.063)K(34.063)K(34.063)VES(79.966)SSDDSS(79.966)S(79.966)ES(79.966)EAEK(34.063)PAVK(34.063)c	nKKVESSSDDSSSESEAEKPAVKc	nKKVES(79.966)SSDDSS(79.966)S(79.966)ES(79.966)EAEKPAVKc	XP_003540672.1	XP_003540672.1;XP_006592047.1	PREDICTED: nucleolin 1 isoform X1 [Glycine max]	XP_003540672.1-S145(79.966)-S151(79.966)-S152(79.966)-S154(79.966);XP_006592047.1-S145(79.966)-S151(79.966)-S152(79.966)-S154(79.966)	heavy	5	3.19	3.19	Drought sensitive	0.004916
MS-F12	m3	f2	17396	849.905	3395.59	3395.59	2139	4	n(28.031)VQAEK(28.031)PEVDAM(15.995)EVEGGIQEEES(79.966)DEK(28.031)EK(28.031)K(28.031)c	nVQAEKPEVDAMEVEGGIQEEESDEKEKKc	nVQAEKPEVDAM(15.995)EVEGGIQEEES(79.966)DEKEKKc	XP_003532174.1	XP_003532174.1;XP_006586131.1;XP_006586132.1;XP_006586133.1;XP_006586135.1;XP_006586136.2;XP_014634922.1;XP_014634923.1	PREDICTED: glutamic acid-rich protein-like isoform X2 [Glycine max]	XP_003532174.1-M241(15.995)-S252(79.966);XP_006586131.1-M241(15.995)-S252(79.966);XP_006586132.1-M241(15.995)-S252(79.966);XP_006586133.1-M241(15.995)-S252(79.966);XP_006586135.1-M241(15.995)-S252(79.966);XP_006586136.2-M233(15.995)-S244(79.966);XP_014634922.1-M241(15.995)-S252(79.966);XP_014634923.1-M233(15.995)-S244(79.966)	light	5	13.32	13.32	Drought sensitive	0.000561
MS-F13	m3	f2	16813	849.907	3395.6	3395.59	2123	4	n(28.031)VQAEK(28.031)PEVDAM(15.995)EVEGGIQEEES(79.966)DEK(28.031)EK(28.031)K(28.031)c	nVQAEKPEVDAMEVEGGIQEEESDEKEKKc	nVQAEKPEVDAM(15.995)EVEGGIQEEES(79.966)DEKEKKc	XP_003532174.1	XP_003532174.1;XP_006586131.1;XP_006586132.1;XP_006586133.1;XP_006586135.1;XP_006586136.2;XP_014634922.1;XP_014634923.1	PREDICTED: glutamic acid-rich protein-like isoform X2 [Glycine max]	XP_003532174.1-M241(15.995)-S252(79.966);XP_006586131.1-M241(15.995)-S252(79.966);XP_006586132.1-M241(15.995)-S252(79.966);XP_006586133.1-M241(15.995)-S252(79.966);XP_006586135.1-M241(15.995)-S252(79.966);XP_006586136.2-M233(15.995)-S244(79.966);XP_014634922.1-M241(15.995)-S252(79.966);XP_014634923.1-M233(15.995)-S244(79.966)	light	5	17.71	17.71	Drought sensitive	0.000276
MS-F14	m3	f2	16441	849.907	3395.6	3395.59	2092	4	n(28.031)VQAEK(28.031)PEVDAM(15.995)EVEGGIQEEES(79.966)DEK(28.031)EK(28.031)K(28.031)c	nVQAEKPEVDAMEVEGGIQEEESDEKEKKc	nVQAEKPEVDAM(15.995)EVEGGIQEEES(79.966)DEKEKKc	XP_003532174.1	XP_003532174.1;XP_006586131.1;XP_006586132.1;XP_006586133.1;XP_006586135.1;XP_006586136.2;XP_014634922.1;XP_014634923.1	PREDICTED: glutamic acid-rich protein-like isoform X2 [Glycine max]	XP_003532174.1-M241(15.995)-S252(79.966);XP_006586131.1-M241(15.995)-S252(79.966);XP_006586132.1-M241(15.995)-S252(79.966);XP_006586133.1-M241(15.995)-S252(79.966);XP_006586135.1-M241(15.995)-S252(79.966);XP_006586136.2-M233(15.995)-S244(79.966);XP_014634922.1-M241(15.995)-S252(79.966);XP_014634923.1-M233(15.995)-S244(79.966)	light	5	2.64	2.64	Drought sensitive	0.004946
MS-R16	m4	r2	19090	849.906	3395.6	3395.59	2231	4	n(28.031)VQAEK(28.031)PEVDAM(15.995)EVEGGIQEEES(79.966)DEK(28.031)EK(28.031)K(28.031)c	nVQAEKPEVDAMEVEGGIQEEESDEKEKKc	nVQAEKPEVDAM(15.995)EVEGGIQEEES(79.966)DEKEKKc	XP_003532174.1	XP_003532174.1;XP_006586131.1;XP_006586132.1;XP_006586133.1;XP_006586135.1;XP_006586136.2;XP_014634922.1;XP_014634923.1	PREDICTED: glutamic acid-rich protein-like isoform X2 [Glycine max]	XP_003532174.1-M241(15.995)-S252(79.966);XP_006586131.1-M241(15.995)-S252(79.966);XP_006586132.1-M241(15.995)-S252(79.966);XP_006586133.1-M241(15.995)-S252(79.966);XP_006586135.1-M241(15.995)-S252(79.966);XP_006586136.2-M233(15.995)-S244(79.966);XP_014634922.1-M241(15.995)-S252(79.966);XP_014634923.1-M233(15.995)-S244(79.966)	light	5	20.44	20.44	Drought tolerant	0.000213
MS-R16	m4	r2	19130	680.126	3395.59	3395.59	2234	5	n(28.031)VQAEK(28.031)PEVDAM(15.995)EVEGGIQEEES(79.966)DEK(28.031)EK(28.031)K(28.031)c	nVQAEKPEVDAMEVEGGIQEEESDEKEKKc	nVQAEKPEVDAM(15.995)EVEGGIQEEES(79.966)DEKEKKc	XP_003532174.1	XP_003532174.1;XP_006586131.1;XP_006586132.1;XP_006586133.1;XP_006586135.1;XP_006586136.2;XP_014634922.1;XP_014634923.1	PREDICTED: glutamic acid-rich protein-like isoform X2 [Glycine max]	XP_003532174.1-M241(15.995)-S252(79.966);XP_006586131.1-M241(15.995)-S252(79.966);XP_006586132.1-M241(15.995)-S252(79.966);XP_006586133.1-M241(15.995)-S252(79.966);XP_006586135.1-M241(15.995)-S252(79.966);XP_006586136.2-M233(15.995)-S244(79.966);XP_014634922.1-M241(15.995)-S252(79.966);XP_014634923.1-M233(15.995)-S244(79.966)	light	5	7.51	7.51	Drought tolerant	0.001306
MS-R17	m4	r2	20012	680.127	3395.6	3395.59	2219	5	n(28.031)VQAEK(28.031)PEVDAM(15.995)EVEGGIQEEES(79.966)DEK(28.031)EK(28.031)K(28.031)c	nVQAEKPEVDAMEVEGGIQEEESDEKEKKc	nVQAEKPEVDAM(15.995)EVEGGIQEEES(79.966)DEKEKKc	XP_003532174.1	XP_003532174.1;XP_006586131.1;XP_006586132.1;XP_006586133.1;XP_006586135.1;XP_006586136.2;XP_014634922.1;XP_014634923.1	PREDICTED: glutamic acid-rich protein-like isoform X2 [Glycine max]	XP_003532174.1-M241(15.995)-S252(79.966);XP_006586131.1-M241(15.995)-S252(79.966);XP_006586132.1-M241(15.995)-S252(79.966);XP_006586133.1-M241(15.995)-S252(79.966);XP_006586135.1-M241(15.995)-S252(79.966);XP_006586136.2-M233(15.995)-S244(79.966);XP_014634922.1-M241(15.995)-S252(79.966);XP_014634923.1-M233(15.995)-S244(79.966)	light	5	12.46	12.46	Drought tolerant	0.000856
MS-R18	m4	r2	19007	849.907	3395.6	3395.59	2240	4	n(28.031)VQAEK(28.031)PEVDAM(15.995)EVEGGIQEEES(79.966)DEK(28.031)EK(28.031)K(28.031)c	nVQAEKPEVDAMEVEGGIQEEESDEKEKKc	nVQAEKPEVDAM(15.995)EVEGGIQEEES(79.966)DEKEKKc	XP_003532174.1	XP_003532174.1;XP_006586131.1;XP_006586132.1;XP_006586133.1;XP_006586135.1;XP_006586136.2;XP_014634922.1;XP_014634923.1	PREDICTED: glutamic acid-rich protein-like isoform X2 [Glycine max]	XP_003532174.1-M241(15.995)-S252(79.966);XP_006586131.1-M241(15.995)-S252(79.966);XP_006586132.1-M241(15.995)-S252(79.966);XP_006586133.1-M241(15.995)-S252(79.966);XP_006586135.1-M241(15.995)-S252(79.966);XP_006586136.2-M233(15.995)-S244(79.966);XP_014634922.1-M241(15.995)-S252(79.966);XP_014634923.1-M233(15.995)-S244(79.966)	light	5	19.49	19.49	Drought tolerant	0.000226
MS-R19	m4	r2	19249	849.907	3395.6	3395.59	2231	4	n(28.031)VQAEK(28.031)PEVDAM(15.995)EVEGGIQEEES(79.966)DEK(28.031)EK(28.031)K(28.031)c	nVQAEKPEVDAMEVEGGIQEEESDEKEKKc	nVQAEKPEVDAM(15.995)EVEGGIQEEES(79.966)DEKEKKc	XP_003532174.1	XP_003532174.1;XP_006586131.1;XP_006586132.1;XP_006586133.1;XP_006586135.1;XP_006586136.2;XP_014634922.1;XP_014634923.1	PREDICTED: glutamic acid-rich protein-like isoform X2 [Glycine max]	XP_003532174.1-M241(15.995)-S252(79.966);XP_006586131.1-M241(15.995)-S252(79.966);XP_006586132.1-M241(15.995)-S252(79.966);XP_006586133.1-M241(15.995)-S252(79.966);XP_006586135.1-M241(15.995)-S252(79.966);XP_006586136.2-M233(15.995)-S244(79.966);XP_014634922.1-M241(15.995)-S252(79.966);XP_014634923.1-M233(15.995)-S244(79.966)	light	5	4.04	4.04	Drought tolerant	0.00235
MSF21	m5	f3	19802	849.907	3395.6	3395.59	2434	4	n(28.031)VQAEK(28.031)PEVDAM(15.995)EVEGGIQEEES(79.966)DEK(28.031)EK(28.031)K(28.031)c	nVQAEKPEVDAMEVEGGIQEEESDEKEKKc	nVQAEKPEVDAM(15.995)EVEGGIQEEES(79.966)DEKEKKc	XP_003532174.1	XP_003532174.1;XP_006586131.1;XP_006586132.1;XP_006586133.1;XP_006586135.1;XP_006586136.2;XP_014634922.1;XP_014634923.1	PREDICTED: glutamic acid-rich protein-like isoform X2 [Glycine max]	XP_003532174.1-M241(15.995)-S252(79.966);XP_006586131.1-M241(15.995)-S252(79.966);XP_006586132.1-M241(15.995)-S252(79.966);XP_006586133.1-M241(15.995)-S252(79.966);XP_006586135.1-M241(15.995)-S252(79.966);XP_006586136.2-M233(15.995)-S244(79.966);XP_014634922.1-M241(15.995)-S252(79.966);XP_014634923.1-M233(15.995)-S244(79.966)	light	5	21.98	21.98	Drought sensitive	0.000165
MSF22	m5	f3	19526	849.907	3395.6	3395.59	2436	4	n(28.031)VQAEK(28.031)PEVDAM(15.995)EVEGGIQEEES(79.966)DEK(28.031)EK(28.031)K(28.031)c	nVQAEKPEVDAMEVEGGIQEEESDEKEKKc	nVQAEKPEVDAM(15.995)EVEGGIQEEES(79.966)DEKEKKc	XP_003532174.1	XP_003532174.1;XP_006586131.1;XP_006586132.1;XP_006586133.1;XP_006586135.1;XP_006586136.2;XP_014634922.1;XP_014634923.1	PREDICTED: glutamic acid-rich protein-like isoform X2 [Glycine max]	XP_003532174.1-M241(15.995)-S252(79.966);XP_006586131.1-M241(15.995)-S252(79.966);XP_006586132.1-M241(15.995)-S252(79.966);XP_006586133.1-M241(15.995)-S252(79.966);XP_006586135.1-M241(15.995)-S252(79.966);XP_006586136.2-M233(15.995)-S244(79.966);XP_014634922.1-M241(15.995)-S252(79.966);XP_014634923.1-M233(15.995)-S244(79.966)	light	5	29.12	29.12	Drought sensitive	0.000132
MSF22	m5	f3	19575	680.128	3395.6	3395.59	2441	5	n(28.031)VQAEK(28.031)PEVDAM(15.995)EVEGGIQEEES(79.966)DEK(28.031)EK(28.031)K(28.031)c	nVQAEKPEVDAMEVEGGIQEEESDEKEKKc	nVQAEKPEVDAM(15.995)EVEGGIQEEES(79.966)DEKEKKc	XP_003532174.1	XP_003532174.1;XP_006586131.1;XP_006586132.1;XP_006586133.1;XP_006586135.1;XP_006586136.2;XP_014634922.1;XP_014634923.1	PREDICTED: glutamic acid-rich protein-like isoform X2 [Glycine max]	XP_003532174.1-M241(15.995)-S252(79.966);XP_006586131.1-M241(15.995)-S252(79.966);XP_006586132.1-M241(15.995)-S252(79.966);XP_006586133.1-M241(15.995)-S252(79.966);XP_006586135.1-M241(15.995)-S252(79.966);XP_006586136.2-M233(15.995)-S244(79.966);XP_014634922.1-M241(15.995)-S252(79.966);XP_014634923.1-M233(15.995)-S244(79.966)	light	5	18.28	18.28	Drought sensitive	0.000427
MSF23	m5	f3	20742	849.91	3395.61	3395.59	2426	4	n(28.031)VQAEK(28.031)PEVDAM(15.995)EVEGGIQEEES(79.966)DEK(28.031)EK(28.031)K(28.031)c	nVQAEKPEVDAMEVEGGIQEEESDEKEKKc	nVQAEKPEVDAM(15.995)EVEGGIQEEES(79.966)DEKEKKc	XP_003532174.1	XP_003532174.1;XP_006586131.1;XP_006586132.1;XP_006586133.1;XP_006586135.1;XP_006586136.2;XP_014634922.1;XP_014634923.1	PREDICTED: glutamic acid-rich protein-like isoform X2 [Glycine max]	XP_003532174.1-M241(15.995)-S252(79.966);XP_006586131.1-M241(15.995)-S252(79.966);XP_006586132.1-M241(15.995)-S252(79.966);XP_006586133.1-M241(15.995)-S252(79.966);XP_006586135.1-M241(15.995)-S252(79.966);XP_006586136.2-M233(15.995)-S244(79.966);XP_014634922.1-M241(15.995)-S252(79.966);XP_014634923.1-M233(15.995)-S244(79.966)	light	5	12.42	12.42	Drought sensitive	0.001923
MSR23	m6	r3	18847	849.906	3395.6	3395.59	2495	4	n(28.031)VQAEK(28.031)PEVDAM(15.995)EVEGGIQEEES(79.966)DEK(28.031)EK(28.031)K(28.031)c	nVQAEKPEVDAMEVEGGIQEEESDEKEKKc	nVQAEKPEVDAM(15.995)EVEGGIQEEES(79.966)DEKEKKc	XP_003532174.1	XP_003532174.1;XP_006586131.1;XP_006586132.1;XP_006586133.1;XP_006586135.1;XP_006586136.2;XP_014634922.1;XP_014634923.1	PREDICTED: glutamic acid-rich protein-like isoform X2 [Glycine max]	XP_003532174.1-M241(15.995)-S252(79.966);XP_006586131.1-M241(15.995)-S252(79.966);XP_006586132.1-M241(15.995)-S252(79.966);XP_006586133.1-M241(15.995)-S252(79.966);XP_006586135.1-M241(15.995)-S252(79.966);XP_006586136.2-M233(15.995)-S244(79.966);XP_014634922.1-M241(15.995)-S252(79.966);XP_014634923.1-M233(15.995)-S244(79.966)	light	5	24.09	24.09	Drought tolerant	0.00015
MSR23	m6	r3	18960	680.126	3395.6	3395.59	2506	5	n(28.031)VQAEK(28.031)PEVDAM(15.995)EVEGGIQEEES(79.966)DEK(28.031)EK(28.031)K(28.031)c	nVQAEKPEVDAMEVEGGIQEEESDEKEKKc	nVQAEKPEVDAM(15.995)EVEGGIQEEES(79.966)DEKEKKc	XP_003532174.1	XP_003532174.1;XP_006586131.1;XP_006586132.1;XP_006586133.1;XP_006586135.1;XP_006586136.2;XP_014634922.1;XP_014634923.1	PREDICTED: glutamic acid-rich protein-like isoform X2 [Glycine max]	XP_003532174.1-M241(15.995)-S252(79.966);XP_006586131.1-M241(15.995)-S252(79.966);XP_006586132.1-M241(15.995)-S252(79.966);XP_006586133.1-M241(15.995)-S252(79.966);XP_006586135.1-M241(15.995)-S252(79.966);XP_006586136.2-M233(15.995)-S244(79.966);XP_014634922.1-M241(15.995)-S252(79.966);XP_014634923.1-M233(15.995)-S244(79.966)	light	5	13.89	13.89	Drought tolerant	0.000564
MSR24	m6	r3	18374	849.907	3395.6	3395.59	2461	4	n(28.031)VQAEK(28.031)PEVDAM(15.995)EVEGGIQEEES(79.966)DEK(28.031)EK(28.031)K(28.031)c	nVQAEKPEVDAMEVEGGIQEEESDEKEKKc	nVQAEKPEVDAM(15.995)EVEGGIQEEES(79.966)DEKEKKc	XP_003532174.1	XP_003532174.1;XP_006586131.1;XP_006586132.1;XP_006586133.1;XP_006586135.1;XP_006586136.2;XP_014634922.1;XP_014634923.1	PREDICTED: glutamic acid-rich protein-like isoform X2 [Glycine max]	XP_003532174.1-M241(15.995)-S252(79.966);XP_006586131.1-M241(15.995)-S252(79.966);XP_006586132.1-M241(15.995)-S252(79.966);XP_006586133.1-M241(15.995)-S252(79.966);XP_006586135.1-M241(15.995)-S252(79.966);XP_006586136.2-M233(15.995)-S244(79.966);XP_014634922.1-M241(15.995)-S252(79.966);XP_014634923.1-M233(15.995)-S244(79.966)	light	5	19.31	19.31	Drought tolerant	0.000132
MSR24	m6	r3	18441	680.127	3395.6	3395.59	2468	5	n(28.031)VQAEK(28.031)PEVDAM(15.995)EVEGGIQEEES(79.966)DEK(28.031)EK(28.031)K(28.031)c	nVQAEKPEVDAMEVEGGIQEEESDEKEKKc	nVQAEKPEVDAM(15.995)EVEGGIQEEES(79.966)DEKEKKc	XP_003532174.1	XP_003532174.1;XP_006586131.1;XP_006586132.1;XP_006586133.1;XP_006586135.1;XP_006586136.2;XP_014634922.1;XP_014634923.1	PREDICTED: glutamic acid-rich protein-like isoform X2 [Glycine max]	XP_003532174.1-M241(15.995)-S252(79.966);XP_006586131.1-M241(15.995)-S252(79.966);XP_006586132.1-M241(15.995)-S252(79.966);XP_006586133.1-M241(15.995)-S252(79.966);XP_006586135.1-M241(15.995)-S252(79.966);XP_006586136.2-M233(15.995)-S244(79.966);XP_014634922.1-M241(15.995)-S252(79.966);XP_014634923.1-M233(15.995)-S244(79.966)	light	5	18.92	18.92	Drought tolerant	0.000303
MSR25	m6	r3	18722	849.91	3395.61	3395.59	2451	4	n(28.031)VQAEK(28.031)PEVDAM(15.995)EVEGGIQEEES(79.966)DEK(28.031)EK(28.031)K(28.031)c	nVQAEKPEVDAMEVEGGIQEEESDEKEKKc	nVQAEKPEVDAM(15.995)EVEGGIQEEES(79.966)DEKEKKc	XP_003532174.1	XP_003532174.1;XP_006586131.1;XP_006586132.1;XP_006586133.1;XP_006586135.1;XP_006586136.2;XP_014634922.1;XP_014634923.1	PREDICTED: glutamic acid-rich protein-like isoform X2 [Glycine max]	XP_003532174.1-M241(15.995)-S252(79.966);XP_006586131.1-M241(15.995)-S252(79.966);XP_006586132.1-M241(15.995)-S252(79.966);XP_006586133.1-M241(15.995)-S252(79.966);XP_006586135.1-M241(15.995)-S252(79.966);XP_006586136.2-M233(15.995)-S244(79.966);XP_014634922.1-M241(15.995)-S252(79.966);XP_014634923.1-M233(15.995)-S244(79.966)	light	5	16.69	16.69	Drought tolerant	0.000614
MSR26	m6	r3	18411	849.906	3395.6	3395.59	2463	4	n(28.031)VQAEK(28.031)PEVDAM(15.995)EVEGGIQEEES(79.966)DEK(28.031)EK(28.031)K(28.031)c	nVQAEKPEVDAMEVEGGIQEEESDEKEKKc	nVQAEKPEVDAM(15.995)EVEGGIQEEES(79.966)DEKEKKc	XP_003532174.1	XP_003532174.1;XP_006586131.1;XP_006586132.1;XP_006586133.1;XP_006586135.1;XP_006586136.2;XP_014634922.1;XP_014634923.1	PREDICTED: glutamic acid-rich protein-like isoform X2 [Glycine max]	XP_003532174.1-M241(15.995)-S252(79.966);XP_006586131.1-M241(15.995)-S252(79.966);XP_006586132.1-M241(15.995)-S252(79.966);XP_006586133.1-M241(15.995)-S252(79.966);XP_006586135.1-M241(15.995)-S252(79.966);XP_006586136.2-M233(15.995)-S244(79.966);XP_014634922.1-M241(15.995)-S252(79.966);XP_014634923.1-M233(15.995)-S244(79.966)	light	5	15.4	15.4	Drought tolerant	0.000416
MSR27	m6	r3	19126	849.907	3395.6	3395.59	2571	4	n(28.031)VQAEK(28.031)PEVDAM(15.995)EVEGGIQEEES(79.966)DEK(28.031)EK(28.031)K(28.031)c	nVQAEKPEVDAMEVEGGIQEEESDEKEKKc	nVQAEKPEVDAM(15.995)EVEGGIQEEES(79.966)DEKEKKc	XP_003532174.1	XP_003532174.1;XP_006586131.1;XP_006586132.1;XP_006586133.1;XP_006586135.1;XP_006586136.2;XP_014634922.1;XP_014634923.1	PREDICTED: glutamic acid-rich protein-like isoform X2 [Glycine max]	XP_003532174.1-M241(15.995)-S252(79.966);XP_006586131.1-M241(15.995)-S252(79.966);XP_006586132.1-M241(15.995)-S252(79.966);XP_006586133.1-M241(15.995)-S252(79.966);XP_006586135.1-M241(15.995)-S252(79.966);XP_006586136.2-M233(15.995)-S244(79.966);XP_014634922.1-M241(15.995)-S252(79.966);XP_014634923.1-M233(15.995)-S244(79.966)	light	5	0.9	0.9	Drought tolerant	0.005249
MSR27	m6	r3	19214	680.127	3395.6	3395.59	2580	5	n(28.031)VQAEK(28.031)PEVDAM(15.995)EVEGGIQEEES(79.966)DEK(28.031)EK(28.031)K(28.031)c	nVQAEKPEVDAMEVEGGIQEEESDEKEKKc	nVQAEKPEVDAM(15.995)EVEGGIQEEES(79.966)DEKEKKc	XP_003532174.1	XP_003532174.1;XP_006586131.1;XP_006586132.1;XP_006586133.1;XP_006586135.1;XP_006586136.2;XP_014634922.1;XP_014634923.1	PREDICTED: glutamic acid-rich protein-like isoform X2 [Glycine max]	XP_003532174.1-M241(15.995)-S252(79.966);XP_006586131.1-M241(15.995)-S252(79.966);XP_006586132.1-M241(15.995)-S252(79.966);XP_006586133.1-M241(15.995)-S252(79.966);XP_006586135.1-M241(15.995)-S252(79.966);XP_006586136.2-M233(15.995)-S244(79.966);XP_014634922.1-M241(15.995)-S252(79.966);XP_014634923.1-M233(15.995)-S244(79.966)	light	5	9.28	9.28	Drought tolerant	0.002345
MSR41	m6	r3	16834	849.908	3395.6	3395.59	2609	4	n(28.031)VQAEK(28.031)PEVDAM(15.995)EVEGGIQEEES(79.966)DEK(28.031)EK(28.031)K(28.031)c	nVQAEKPEVDAMEVEGGIQEEESDEKEKKc	nVQAEKPEVDAM(15.995)EVEGGIQEEES(79.966)DEKEKKc	XP_003532174.1	XP_003532174.1;XP_006586131.1;XP_006586132.1;XP_006586133.1;XP_006586135.1;XP_006586136.2;XP_014634922.1;XP_014634923.1	PREDICTED: glutamic acid-rich protein-like isoform X2 [Glycine max]	XP_003532174.1-M241(15.995)-S252(79.966);XP_006586131.1-M241(15.995)-S252(79.966);XP_006586132.1-M241(15.995)-S252(79.966);XP_006586133.1-M241(15.995)-S252(79.966);XP_006586135.1-M241(15.995)-S252(79.966);XP_006586136.2-M233(15.995)-S244(79.966);XP_014634922.1-M241(15.995)-S252(79.966);XP_014634923.1-M233(15.995)-S244(79.966)	light	5	8.69	8.69	Drought tolerant	0.002942
MSR41	m6	r3	16882	680.125	3395.59	3395.59	2615	5	n(28.031)VQAEK(28.031)PEVDAM(15.995)EVEGGIQEEES(79.966)DEK(28.031)EK(28.031)K(28.031)c	nVQAEKPEVDAMEVEGGIQEEESDEKEKKc	nVQAEKPEVDAM(15.995)EVEGGIQEEES(79.966)DEKEKKc	XP_003532174.1	XP_003532174.1;XP_006586131.1;XP_006586132.1;XP_006586133.1;XP_006586135.1;XP_006586136.2;XP_014634922.1;XP_014634923.1	PREDICTED: glutamic acid-rich protein-like isoform X2 [Glycine max]	XP_003532174.1-M241(15.995)-S252(79.966);XP_006586131.1-M241(15.995)-S252(79.966);XP_006586132.1-M241(15.995)-S252(79.966);XP_006586133.1-M241(15.995)-S252(79.966);XP_006586135.1-M241(15.995)-S252(79.966);XP_006586136.2-M233(15.995)-S244(79.966);XP_014634922.1-M241(15.995)-S252(79.966);XP_014634923.1-M233(15.995)-S244(79.966)	light	5	11.01	11.01	Drought tolerant	0.000907
MS-F15	m3	f2	6190	976.131	2925.37	2925.36	1002	3	n(28.031)ETVVEEEK(28.031)K(28.031)EEEK(28.031)PQADETS(79.966)DEK(28.031)c	nETVVEEEKKEEEKPQADETSDEKc	nETVVEEEKKEEEKPQADETS(79.966)DEKc	NP_001237575.1	NP_001237575.1	uncharacterized protein LOC100499895 [Glycine max]	NP_001237575.1-S178(79.966)	light	5	4.38	0	Drought sensitive	0.001245
MS-R18	m4	r2	6233	976.13	2925.37	2925.36	1014	3	n(28.031)ETVVEEEK(28.031)K(28.031)EEEK(28.031)PQADETS(79.966)DEK(28.031)c	nETVVEEEKKEEEKPQADETSDEKc	nETVVEEEKKEEEKPQADETS(79.966)DEKc	NP_001237575.1	NP_001237575.1	uncharacterized protein LOC100499895 [Glycine max]	NP_001237575.1-S178(79.966)	light	5	7.41	1.9	Drought tolerant	0.000313
MSF2	m1	f1	6467	976.128	2925.36	2925.36	1094	3	n(28.031)ETVVEEEK(28.031)K(28.031)EEEK(28.031)PQADETS(79.966)DEK(28.031)c	nETVVEEEKKEEEKPQADETSDEKc	nETVVEEEKKEEEKPQADETS(79.966)DEKc	NP_001237575.1	NP_001237575.1	uncharacterized protein LOC100499895 [Glycine max]	NP_001237575.1-S178(79.966)	light	5	25.9	0	Drought sensitive	0.000181
MSR24	m6	r3	5575	976.129	2925.37	2925.36	1081	3	n(28.031)ETVVEEEK(28.031)K(28.031)EEEK(28.031)PQADETS(79.966)DEK(28.031)c	nETVVEEEKKEEEKPQADETSDEKc	nETVVEEEKKEEEKPQADETS(79.966)DEKc	NP_001237575.1	NP_001237575.1	uncharacterized protein LOC100499895 [Glycine max]	NP_001237575.1-S178(79.966)	light	5	1.81	0	Drought tolerant	0.00441
MSR22	m6	r3	20971	1072.06	5355.24	5355.24	2806	5	n(28.031)DEDNK(28.031)PVETDTGYDNTSYSK(28.031)PSDDYDSGFNK(28.031)PS(79.966)YESSGGGYEGGYNK(28.031)c	nDEDNKPVETDTGYDNTSYSKPSDDYDSGFNKPSYESSGGGYEGGYNKc	nDEDNKPVETDTGYDNTSYSKPSDDYDSGFNKPS(79.966)YESSGGGYEGGYNKc	NP_001237487.1	NP_001237487.1	abscisic stress ripening-like protein [Glycine max]	NP_001237487.1-S49(79.966)	light	5	8.25	0.51	Drought tolerant	0.002903
MS-R12	m4	r2	4089	726.844	2903.35	2903.35	858	4	n(34.063)VQK(34.063)K(34.063)ES(79.966)S(79.966)SDDSSSES(79.966)EDEK(34.063)PAPK(34.063)c	nVQKKESSSDDSSSESEDEKPAPKc	nVQKKES(79.966)S(79.966)SDDSSSES(79.966)EDEKPAPKc	XP_003540672.1	XP_003540672.1;XP_006592047.1	PREDICTED: nucleolin 1 isoform X1 [Glycine max]	XP_003540672.1-S65(79.966)-S66(79.966)-S74(79.966);XP_006592047.1-S65(79.966)-S66(79.966)-S74(79.966)	heavy	5	2.1	2.1	Drought sensitive	0.002537
MSR42	m6	r3	3869	968.791	2903.35	2903.35	1018	3	n(34.063)VQK(34.063)K(34.063)ES(79.966)S(79.966)SDDSSSES(79.966)EDEK(34.063)PAPK(34.063)c	nVQKKESSSDDSSSESEDEKPAPKc	nVQKKES(79.966)S(79.966)SDDSSSES(79.966)EDEKPAPKc	XP_003540672.1	XP_003540672.1;XP_006592047.1	PREDICTED: nucleolin 1 isoform X1 [Glycine max]	XP_003540672.1-S65(79.966)-S66(79.966)-S74(79.966);XP_006592047.1-S65(79.966)-S66(79.966)-S74(79.966)	heavy	5	2.14	0.03	Drought sensitive	0.003331
MS-F13	m3	f2	5200	902.06	2703.16	2703.16	961	3	n(28.031)K(28.031)K(28.031)VES(79.966)SSDDSSS(79.966)ES(79.966)EAEK(28.031)PAVK(28.031)c	nKKVESSSDDSSSESEAEKPAVKc	nKKVES(79.966)SSDDSSS(79.966)ES(79.966)EAEKPAVKc	XP_003540672.1	XP_003540672.1;XP_006592047.1	PREDICTED: nucleolin 1 isoform X1 [Glycine max]	XP_003540672.1-S145(79.966)-S152(79.966)-S154(79.966);XP_006592047.1-S145(79.966)-S152(79.966)-S154(79.966)	light	5	2.19	0.18	Drought sensitive	0.009753
MS-R15	m4	r2	5413	902.062	2703.16	2703.16	969	3	n(28.031)K(28.031)K(28.031)VES(79.966)SSDDSSS(79.966)ES(79.966)EAEK(28.031)PAVK(28.031)c	nKKVESSSDDSSSESEAEKPAVKc	nKKVES(79.966)SSDDSSS(79.966)ES(79.966)EAEKPAVKc	XP_003540672.1	XP_003540672.1;XP_006592047.1	PREDICTED: nucleolin 1 isoform X1 [Glycine max]	XP_003540672.1-S145(79.966)-S152(79.966)-S154(79.966);XP_006592047.1-S145(79.966)-S152(79.966)-S154(79.966)	light	5	22.15	6.65	Drought tolerant	0.000373
MSR5	m2	r1	2738	676.797	2703.16	2703.16	736	4	n(28.031)K(28.031)K(28.031)VES(79.966)SSDDSSS(79.966)ES(79.966)EAEK(28.031)PAVK(28.031)c	nKKVESSSDDSSSESEAEKPAVKc	nKKVES(79.966)SSDDSSS(79.966)ES(79.966)EAEKPAVKc	XP_003540672.1	XP_003540672.1;XP_006592047.1	PREDICTED: nucleolin 1 isoform X1 [Glycine max]	XP_003540672.1-S145(79.966)-S152(79.966)-S154(79.966);XP_006592047.1-S145(79.966)-S152(79.966)-S154(79.966)	light	5	6.07	6.07	Drought tolerant	0.002677
MSF25	m5	f3	19896	679.732	3393.62	3393.62	2413	5	n(28.031)GRPQK(28.031)PLK(28.031)DDFDEEEVEK(28.031)IEDDS(79.966)DNVK(28.031)c	nGRPQKPLKDDFDEEEVEKIEDDSDNVKc	nGRPQKPLKDDFDEEEVEKIEDDS(79.966)DNVKc	NP_001236024.1	NP_001236024.1;NP_001240133.1	uncharacterized protein LOC100499786 [Glycine max]	NP_001236024.1-S56(79.966);NP_001240133.1-S56(79.966)	light	5	12.89	12.89	Drought sensitive	0.000778
MSF25	m5	f3	19913	849.414	3393.63	3393.62	2415	4	n(28.031)GRPQK(28.031)PLK(28.031)DDFDEEEVEK(28.031)IEDDS(79.966)DNVK(28.031)c	nGRPQKPLKDDFDEEEVEKIEDDSDNVKc	nGRPQKPLKDDFDEEEVEKIEDDS(79.966)DNVKc	NP_001236024.1	NP_001236024.1;NP_001240133.1	uncharacterized protein LOC100499786 [Glycine max]	NP_001236024.1-S56(79.966);NP_001240133.1-S56(79.966)	light	5	10.71	10.71	Drought sensitive	0.004242
MSR28	m6	r3	18866	679.733	3393.63	3393.62	2492	5	n(28.031)GRPQK(28.031)PLK(28.031)DDFDEEEVEK(28.031)IEDDS(79.966)DNVK(28.031)c	nGRPQKPLKDDFDEEEVEKIEDDSDNVKc	nGRPQKPLKDDFDEEEVEKIEDDS(79.966)DNVKc	NP_001236024.1	NP_001236024.1;NP_001240133.1	uncharacterized protein LOC100499786 [Glycine max]	NP_001236024.1-S56(79.966);NP_001240133.1-S56(79.966)	light	5	1.77	1.77	Drought tolerant	0.004563
MSR29	m6	r3	18968	679.731	3393.62	3393.62	2484	5	n(28.031)GRPQK(28.031)PLK(28.031)DDFDEEEVEK(28.031)IEDDS(79.966)DNVK(28.031)c	nGRPQKPLKDDFDEEEVEKIEDDSDNVKc	nGRPQKPLKDDFDEEEVEKIEDDS(79.966)DNVKc	NP_001236024.1	NP_001236024.1;NP_001240133.1	uncharacterized protein LOC100499786 [Glycine max]	NP_001236024.1-S56(79.966);NP_001240133.1-S56(79.966)	light	5	6.48	6.48	Drought tolerant	0.001772
MSF2	m1	f1	3803	845.711	2534.11	2534.11	823	3	n(28.031)K(28.031)QK(28.031)PSS(79.966)DDEEDDK(28.031)AELS(79.966)DAK(28.031)c	nKQKPSSDDEEDDKAELSDAKc	nKQKPSS(79.966)DDEEDDKAELS(79.966)DAKc	XP_003523158.1	XP_003523158.1	PREDICTED: protein DEK-like [Glycine max]	XP_003523158.1-S296(79.966)-S307(79.966)	light	5	9.39	0	Drought sensitive	0.001937
MSF5	m1	f1	3997	845.71	2534.11	2534.11	885	3	n(28.031)K(28.031)QK(28.031)PSS(79.966)DDEEDDK(28.031)AELS(79.966)DAK(28.031)c	nKQKPSSDDEEDDKAELSDAKc	nKQKPSS(79.966)DDEEDDKAELS(79.966)DAKc	XP_003523158.1	XP_003523158.1	PREDICTED: protein DEK-like [Glycine max]	XP_003523158.1-S296(79.966)-S307(79.966)	light	5	7.06	0	Drought sensitive	0.005124
MS-F12	m3	f2	2318	890.389	2668.15	2668.14	603	3	n(28.031)NK(28.031)K(28.031)ESSS(79.966)DDS(79.966)SSDSEDEK(28.031)PVAK(28.031)c	nNKKESSSDDSSSDSEDEKPVAKc	nNKKESSS(79.966)DDS(79.966)SSDSEDEKPVAKc	XP_003537777.1	XP_003537777.1	PREDICTED: nucleolin 1-like [Glycine max]	XP_003537777.1-S147(79.966)-S150(79.966)	light	5	14.88	5.78	Drought sensitive	0.00036
MS-F14	m3	f2	2191	890.388	2668.14	2668.14	593	3	n(28.031)NK(28.031)K(28.031)ESSS(79.966)DDS(79.966)SSDSEDEK(28.031)PVAK(28.031)c	nNKKESSSDDSSSDSEDEKPVAKc	nNKKESSS(79.966)DDS(79.966)SSDSEDEKPVAKc	XP_003537777.1	XP_003537777.1	PREDICTED: nucleolin 1-like [Glycine max]	XP_003537777.1-S147(79.966)-S150(79.966)	light	5	17.45	7.42	Drought sensitive	0.000165
MS-F15	m3	f2	2545	890.387	2668.14	2668.14	589	3	n(28.031)NK(28.031)K(28.031)ESSS(79.966)DDS(79.966)SSDSEDEK(28.031)PVAK(28.031)c	nNKKESSSDDSSSDSEDEKPVAKc	nNKKESSS(79.966)DDS(79.966)SSDSEDEKPVAKc	XP_003537777.1	XP_003537777.1	PREDICTED: nucleolin 1-like [Glycine max]	XP_003537777.1-S147(79.966)-S150(79.966)	light	5	15.06	3.7	Drought sensitive	0.000314
MS-R13	m4	r2	2155	890.39	2668.15	2668.14	596	3	n(28.031)NK(28.031)K(28.031)ESSS(79.966)DDS(79.966)SSDSEDEK(28.031)PVAK(28.031)c	nNKKESSSDDSSSDSEDEKPVAKc	nNKKESSS(79.966)DDS(79.966)SSDSEDEKPVAKc	XP_003537777.1	XP_003537777.1	PREDICTED: nucleolin 1-like [Glycine max]	XP_003537777.1-S147(79.966)-S150(79.966)	light	5	20.57	9.21	Drought tolerant	0.000274
MS-R14	m4	r2	2405	890.388	2668.14	2668.14	589	3	n(28.031)NK(28.031)K(28.031)ESSS(79.966)DDS(79.966)SSDSEDEK(28.031)PVAK(28.031)c	nNKKESSSDDSSSDSEDEKPVAKc	nNKKESSS(79.966)DDS(79.966)SSDSEDEKPVAKc	XP_003537777.1	XP_003537777.1	PREDICTED: nucleolin 1-like [Glycine max]	XP_003537777.1-S147(79.966)-S150(79.966)	light	5	18.2	6.46	Drought tolerant	0.00015
MS-R15	m4	r2	1865	890.389	2668.15	2668.14	572	3	n(28.031)NK(28.031)K(28.031)ESSS(79.966)DDS(79.966)SSDSEDEK(28.031)PVAK(28.031)c	nNKKESSSDDSSSDSEDEKPVAKc	nNKKESSS(79.966)DDS(79.966)SSDSEDEKPVAKc	XP_003537777.1	XP_003537777.1	PREDICTED: nucleolin 1-like [Glycine max]	XP_003537777.1-S147(79.966)-S150(79.966)	light	5	26.93	10.15	Drought tolerant	0.000132
MS-R16	m4	r2	2159	668.043	2668.14	2668.14	564	4	n(28.031)NK(28.031)K(28.031)ESSS(79.966)DDS(79.966)SSDSEDEK(28.031)PVAK(28.031)c	nNKKESSSDDSSSDSEDEKPVAKc	nNKKESSS(79.966)DDS(79.966)SSDSEDEKPVAKc	XP_003537777.1	XP_003537777.1	PREDICTED: nucleolin 1-like [Glycine max]	XP_003537777.1-S147(79.966)-S150(79.966)	light	5	8.43	0	Drought tolerant	0.008937
MS-R16	m4	r2	2161	890.388	2668.14	2668.14	565	3	n(28.031)NK(28.031)K(28.031)ESSS(79.966)DDS(79.966)SSDSEDEK(28.031)PVAK(28.031)c	nNKKESSSDDSSSDSEDEKPVAKc	nNKKESSS(79.966)DDS(79.966)SSDSEDEKPVAKc	XP_003537777.1	XP_003537777.1	PREDICTED: nucleolin 1-like [Glycine max]	XP_003537777.1-S147(79.966)-S150(79.966)	light	5	16.04	6.64	Drought tolerant	0.000185
MS-R17	m4	r2	2936	890.39	2668.15	2668.14	570	3	n(28.031)NK(28.031)K(28.031)ESSS(79.966)DDS(79.966)SSDSEDEK(28.031)PVAK(28.031)c	nNKKESSSDDSSSDSEDEKPVAKc	nNKKESSS(79.966)DDS(79.966)SSDSEDEKPVAKc	XP_003537777.1	XP_003537777.1	PREDICTED: nucleolin 1-like [Glycine max]	XP_003537777.1-S147(79.966)-S150(79.966)	light	5	14.4	5.77	Drought tolerant	0.000226
MSF21	m5	f3	2070	890.388	2668.14	2668.14	590	3	n(28.031)NK(28.031)K(28.031)ESSS(79.966)DDS(79.966)SSDSEDEK(28.031)PVAK(28.031)c	nNKKESSSDDSSSDSEDEKPVAKc	nNKKESSS(79.966)DDS(79.966)SSDSEDEKPVAKc	XP_003537777.1	XP_003537777.1	PREDICTED: nucleolin 1-like [Glycine max]	XP_003537777.1-S147(79.966)-S150(79.966)	light	5	14.88	7.21	Drought sensitive	0.000244
MSF22	m5	f3	2388	890.391	2668.15	2668.14	588	3	n(28.031)NK(28.031)K(28.031)ESSS(79.966)DDS(79.966)SSDSEDEK(28.031)PVAK(28.031)c	nNKKESSSDDSSSDSEDEKPVAKc	nNKKESSS(79.966)DDS(79.966)SSDSEDEKPVAKc	XP_003537777.1	XP_003537777.1	PREDICTED: nucleolin 1-like [Glycine max]	XP_003537777.1-S147(79.966)-S150(79.966)	light	5	28.47	12.18	Drought sensitive	0.00015
MSF21	m5	f3	20776	1345.02	4032.03	4032.01	2523	3	n(34.063)AVT(79.966)SDDEWGPEK(34.063)EEAYGGGVAVEEK(34.063)PTK(34.063)SETETEK(34.063)c	nAVTSDDEWGPEKEEAYGGGVAVEEKPTKSETETEKc	nAVT(79.966)SDDEWGPEKEEAYGGGVAVEEKPTKSETETEKc	XP_003546169.1	XP_003546169.1	PREDICTED: plastid-lipid-associated protein, chloroplastic [Glycine max]	XP_003546169.1-T49(79.966)	heavy	5	15.3	0.02	Drought tolerant	0.001309
MSR6	m2	r1	5950	1060.12	3177.35	3177.35	1029	3	nK(28.031)K(28.031)ESSS(79.966)DDS(79.966)S(79.966)ES(79.966)EEEK(28.031)PAPK(28.031)PVLSK(28.031)c	nKKESSSDDSSESEEEKPAPKPVLSKc	nKKESSS(79.966)DDS(79.966)S(79.966)ES(79.966)EEEKPAPKPVLSKc	XP_003537777.1	XP_003537777.1	PREDICTED: nucleolin 1-like [Glycine max]	XP_003537777.1-S69(79.966)-S72(79.966)-S73(79.966)-S75(79.966)	light	5	8.2	0	Drought tolerant	0.002525
MSF6	m1	f1	6036	1070.18	3207.51	3207.51	1051	3	n(34.063)K(34.063)K(34.063)ESSS(79.966)DDS(79.966)S(79.966)ES(79.966)EEEKPAPK(34.063)PVLSK(34.063)c	nKKESSSDDSSESEEEKPAPKPVLSKc	nKKESSS(79.966)DDS(79.966)S(79.966)ES(79.966)EEEKPAPKPVLSKc	XP_003537777.1	XP_003537777.1	PREDICTED: nucleolin 1-like [Glycine max]	XP_003537777.1-S69(79.966)-S72(79.966)-S73(79.966)-S75(79.966)	heavy	5	5.81	4.07	Drought tolerant	0.002656
MSF6	m1	f1	6349	1070.18	3207.51	3207.51	1085	3	n(34.063)K(34.063)K(34.063)ESSS(79.966)DDS(79.966)S(79.966)ES(79.966)EEEKPAPK(34.063)PVLSK(34.063)c	nKKESSSDDSSESEEEKPAPKPVLSKc	nKKESSS(79.966)DDS(79.966)S(79.966)ES(79.966)EEEKPAPKPVLSKc	XP_003537777.1	XP_003537777.1	PREDICTED: nucleolin 1-like [Glycine max]	XP_003537777.1-S69(79.966)-S72(79.966)-S73(79.966)-S75(79.966)	heavy	5	6.43	0.5	Drought tolerant	0.001543
MS-R14	m4	r2	4990	836.639	3342.53	3342.53	894	4	n(34.063)NSK(34.063)ESSDSS(79.966)EEDS(79.966)EDESEEK(34.063)PSK(34.063)TPQK(34.063)c	nNSKESSDSSEEDSEDESEEKPSKTPQKc	nNSKESSDSS(79.966)EEDS(79.966)EDESEEKPSKTPQKc	XP_003537777.1	XP_003537777.1	PREDICTED: nucleolin 1-like [Glycine max]	XP_003537777.1-S429(79.966)-S433(79.966)	heavy	5	11.78	0.16	Drought sensitive	0.001994
MSF5	m1	f1	2323	836.639	3342.53	3342.53	704	4	n(34.063)NSK(34.063)ESSDSS(79.966)EEDS(79.966)EDESEEK(34.063)PSK(34.063)TPQK(34.063)c	nNSKESSDSSEEDSEDESEEKPSKTPQKc	nNSKESSDSS(79.966)EEDS(79.966)EDESEEKPSKTPQKc	XP_003537777.1	XP_003537777.1	PREDICTED: nucleolin 1-like [Glycine max]	XP_003537777.1-S429(79.966)-S433(79.966)	heavy	5	34.47	0.06	Drought tolerant	0.00019
MSR23	m6	r3	4325	836.64	3342.53	3342.53	984	4	n(34.063)NSK(34.063)ESSDSS(79.966)EEDS(79.966)EDESEEK(34.063)PSK(34.063)TPQK(34.063)c	nNSKESSDSSEEDSEDESEEKPSKTPQKc	nNSKESSDSS(79.966)EEDS(79.966)EDESEEKPSKTPQKc	XP_003537777.1	XP_003537777.1	PREDICTED: nucleolin 1-like [Glycine max]	XP_003537777.1-S429(79.966)-S433(79.966)	heavy	5	10.88	9.75	Drought sensitive	0.001799
MS-F13	m3	f2	18103	682.959	3409.76	3409.76	2239	5	n(34.063)VQAEK(34.063)PEVDAMEVEGGIQEEES(79.966)DEK(34.063)EK(34.063)K(34.063)c	nVQAEKPEVDAMEVEGGIQEEESDEKEKKc	nVQAEKPEVDAMEVEGGIQEEES(79.966)DEKEKKc	XP_003532174.1	XP_003532174.1;XP_006586131.1;XP_006586132.1;XP_006586133.1;XP_006586135.1;XP_006586136.2;XP_014634922.1;XP_014634923.1	PREDICTED: glutamic acid-rich protein-like isoform X2 [Glycine max]	XP_003532174.1-S252(79.966);XP_006586131.1-S252(79.966);XP_006586132.1-S252(79.966);XP_006586133.1-S252(79.966);XP_006586135.1-S252(79.966);XP_006586136.2-S244(79.966);XP_014634922.1-S252(79.966);XP_014634923.1-S244(79.966)	heavy	5	19.55	19.55	Drought tolerant	0.000272
MS-F14	m3	f2	17735	682.959	3409.76	3409.76	2210	5	n(34.063)VQAEK(34.063)PEVDAMEVEGGIQEEES(79.966)DEK(34.063)EK(34.063)K(34.063)c	nVQAEKPEVDAMEVEGGIQEEESDEKEKKc	nVQAEKPEVDAMEVEGGIQEEES(79.966)DEKEKKc	XP_003532174.1	XP_003532174.1;XP_006586131.1;XP_006586132.1;XP_006586133.1;XP_006586135.1;XP_006586136.2;XP_014634922.1;XP_014634923.1	PREDICTED: glutamic acid-rich protein-like isoform X2 [Glycine max]	XP_003532174.1-S252(79.966);XP_006586131.1-S252(79.966);XP_006586132.1-S252(79.966);XP_006586133.1-S252(79.966);XP_006586135.1-S252(79.966);XP_006586136.2-S244(79.966);XP_014634922.1-S252(79.966);XP_014634923.1-S244(79.966)	heavy	5	18.55	18.55	Drought tolerant	0.000419
MS-F15	m3	f2	18256	682.959	3409.76	3409.76	2210	5	n(34.063)VQAEK(34.063)PEVDAMEVEGGIQEEES(79.966)DEK(34.063)EK(34.063)K(34.063)c	nVQAEKPEVDAMEVEGGIQEEESDEKEKKc	nVQAEKPEVDAMEVEGGIQEEES(79.966)DEKEKKc	XP_003532174.1	XP_003532174.1;XP_006586131.1;XP_006586132.1;XP_006586133.1;XP_006586135.1;XP_006586136.2;XP_014634922.1;XP_014634923.1	PREDICTED: glutamic acid-rich protein-like isoform X2 [Glycine max]	XP_003532174.1-S252(79.966);XP_006586131.1-S252(79.966);XP_006586132.1-S252(79.966);XP_006586133.1-S252(79.966);XP_006586135.1-S252(79.966);XP_006586136.2-S244(79.966);XP_014634922.1-S252(79.966);XP_014634923.1-S244(79.966)	heavy	5	11.9	11.9	Drought tolerant	0.001356
MS-F16	m3	f2	18416	682.96	3409.76	3409.76	2179	5	n(34.063)VQAEK(34.063)PEVDAMEVEGGIQEEES(79.966)DEK(34.063)EK(34.063)K(34.063)c	nVQAEKPEVDAMEVEGGIQEEESDEKEKKc	nVQAEKPEVDAMEVEGGIQEEES(79.966)DEKEKKc	XP_003532174.1	XP_003532174.1;XP_006586131.1;XP_006586132.1;XP_006586133.1;XP_006586135.1;XP_006586136.2;XP_014634922.1;XP_014634923.1	PREDICTED: glutamic acid-rich protein-like isoform X2 [Glycine max]	XP_003532174.1-S252(79.966);XP_006586131.1-S252(79.966);XP_006586132.1-S252(79.966);XP_006586133.1-S252(79.966);XP_006586135.1-S252(79.966);XP_006586136.2-S244(79.966);XP_014634922.1-S252(79.966);XP_014634923.1-S244(79.966)	heavy	5	16.23	16.23	Drought tolerant	0.000698
MS-R15	m4	r2	20167	682.959	3409.76	3409.76	2347	5	n(34.063)VQAEK(34.063)PEVDAMEVEGGIQEEES(79.966)DEK(34.063)EK(34.063)K(34.063)c	nVQAEKPEVDAMEVEGGIQEEESDEKEKKc	nVQAEKPEVDAMEVEGGIQEEES(79.966)DEKEKKc	XP_003532174.1	XP_003532174.1;XP_006586131.1;XP_006586132.1;XP_006586133.1;XP_006586135.1;XP_006586136.2;XP_014634922.1;XP_014634923.1	PREDICTED: glutamic acid-rich protein-like isoform X2 [Glycine max]	XP_003532174.1-S252(79.966);XP_006586131.1-S252(79.966);XP_006586132.1-S252(79.966);XP_006586133.1-S252(79.966);XP_006586135.1-S252(79.966);XP_006586136.2-S244(79.966);XP_014634922.1-S252(79.966);XP_014634923.1-S244(79.966)	heavy	5	8.13	8.13	Drought sensitive	0.001834
MS-R16	m4	r2	20624	682.96	3409.76	3409.76	2365	5	n(34.063)VQAEK(34.063)PEVDAMEVEGGIQEEES(79.966)DEK(34.063)EK(34.063)K(34.063)c	nVQAEKPEVDAMEVEGGIQEEESDEKEKKc	nVQAEKPEVDAMEVEGGIQEEES(79.966)DEKEKKc	XP_003532174.1	XP_003532174.1;XP_006586131.1;XP_006586132.1;XP_006586133.1;XP_006586135.1;XP_006586136.2;XP_014634922.1;XP_014634923.1	PREDICTED: glutamic acid-rich protein-like isoform X2 [Glycine max]	XP_003532174.1-S252(79.966);XP_006586131.1-S252(79.966);XP_006586132.1-S252(79.966);XP_006586133.1-S252(79.966);XP_006586135.1-S252(79.966);XP_006586136.2-S244(79.966);XP_014634922.1-S252(79.966);XP_014634923.1-S244(79.966)	heavy	5	7.19	7.19	Drought sensitive	0.00508
MS-R19	m4	r2	20557	682.959	3409.76	3409.76	2351	5	n(34.063)VQAEK(34.063)PEVDAMEVEGGIQEEES(79.966)DEK(34.063)EK(34.063)K(34.063)c	nVQAEKPEVDAMEVEGGIQEEESDEKEKKc	nVQAEKPEVDAMEVEGGIQEEES(79.966)DEKEKKc	XP_003532174.1	XP_003532174.1;XP_006586131.1;XP_006586132.1;XP_006586133.1;XP_006586135.1;XP_006586136.2;XP_014634922.1;XP_014634923.1	PREDICTED: glutamic acid-rich protein-like isoform X2 [Glycine max]	XP_003532174.1-S252(79.966);XP_006586131.1-S252(79.966);XP_006586132.1-S252(79.966);XP_006586133.1-S252(79.966);XP_006586135.1-S252(79.966);XP_006586136.2-S244(79.966);XP_014634922.1-S252(79.966);XP_014634923.1-S244(79.966)	heavy	5	10.71	10.71	Drought sensitive	0.002153
MSF21	m5	f3	21102	682.96	3409.76	3409.76	2554	5	n(34.063)VQAEK(34.063)PEVDAMEVEGGIQEEES(79.966)DEK(34.063)EK(34.063)K(34.063)c	nVQAEKPEVDAMEVEGGIQEEESDEKEKKc	nVQAEKPEVDAMEVEGGIQEEES(79.966)DEKEKKc	XP_003532174.1	XP_003532174.1;XP_006586131.1;XP_006586132.1;XP_006586133.1;XP_006586135.1;XP_006586136.2;XP_014634922.1;XP_014634923.1	PREDICTED: glutamic acid-rich protein-like isoform X2 [Glycine max]	XP_003532174.1-S252(79.966);XP_006586131.1-S252(79.966);XP_006586132.1-S252(79.966);XP_006586133.1-S252(79.966);XP_006586135.1-S252(79.966);XP_006586136.2-S244(79.966);XP_014634922.1-S252(79.966);XP_014634923.1-S244(79.966)	heavy	5	20.65	20.65	Drought tolerant	0.000614
MSR23	m6	r3	19995	682.959	3409.76	3409.76	2611	5	n(34.063)VQAEK(34.063)PEVDAMEVEGGIQEEES(79.966)DEK(34.063)EK(34.063)K(34.063)c	nVQAEKPEVDAMEVEGGIQEEESDEKEKKc	nVQAEKPEVDAMEVEGGIQEEES(79.966)DEKEKKc	XP_003532174.1	XP_003532174.1;XP_006586131.1;XP_006586132.1;XP_006586133.1;XP_006586135.1;XP_006586136.2;XP_014634922.1;XP_014634923.1	PREDICTED: glutamic acid-rich protein-like isoform X2 [Glycine max]	XP_003532174.1-S252(79.966);XP_006586131.1-S252(79.966);XP_006586132.1-S252(79.966);XP_006586133.1-S252(79.966);XP_006586135.1-S252(79.966);XP_006586136.2-S244(79.966);XP_014634922.1-S252(79.966);XP_014634923.1-S244(79.966)	heavy	5	7.56	7.56	Drought sensitive	0.003701
MSR24	m6	r3	19528	682.959	3409.76	3409.76	2579	5	n(34.063)VQAEK(34.063)PEVDAMEVEGGIQEEES(79.966)DEK(34.063)EK(34.063)K(34.063)c	nVQAEKPEVDAMEVEGGIQEEESDEKEKKc	nVQAEKPEVDAMEVEGGIQEEES(79.966)DEKEKKc	XP_003532174.1	XP_003532174.1;XP_006586131.1;XP_006586132.1;XP_006586133.1;XP_006586135.1;XP_006586136.2;XP_014634922.1;XP_014634923.1	PREDICTED: glutamic acid-rich protein-like isoform X2 [Glycine max]	XP_003532174.1-S252(79.966);XP_006586131.1-S252(79.966);XP_006586132.1-S252(79.966);XP_006586133.1-S252(79.966);XP_006586135.1-S252(79.966);XP_006586136.2-S244(79.966);XP_014634922.1-S252(79.966);XP_014634923.1-S244(79.966)	heavy	5	7.86	7.86	Drought sensitive	0.003674
MS-F10	m3	f2	13074	970.483	3877.9	3877.9	1901	4	n(34.063)NLGDEK(34.063)PAVEEDVADGNK(34.063)DS(79.966)PTNETEEK(34.063)EPEDK(34.063)c	nNLGDEKPAVEEDVADGNKDSPTNETEEKEPEDKc	nNLGDEKPAVEEDVADGNKDS(79.966)PTNETEEKEPEDKc	NP_001241515.1	NP_001241515.1;XP_003552493.1	uncharacterized protein LOC100807657 [Glycine max]	NP_001241515.1-S223(79.966);XP_003552493.1-S222(79.966)	heavy	5	11.66	5.72	Drought tolerant	0.00152
MS-F11	m3	f2	12828	970.485	3877.91	3877.9	1904	4	n(34.063)NLGDEK(34.063)PAVEEDVADGNK(34.063)DS(79.966)PTNETEEK(34.063)EPEDK(34.063)c	nNLGDEKPAVEEDVADGNKDSPTNETEEKEPEDKc	nNLGDEKPAVEEDVADGNKDS(79.966)PTNETEEKEPEDKc	NP_001241515.1	NP_001241515.1;XP_003552493.1	uncharacterized protein LOC100807657 [Glycine max]	NP_001241515.1-S223(79.966);XP_003552493.1-S222(79.966)	heavy	5	16.62	4.93	Drought tolerant	0.000636
MS-F12	m3	f2	13546	1293.64	3877.9	3877.9	1792	3	n(34.063)NLGDEK(34.063)PAVEEDVADGNK(34.063)DS(79.966)PTNETEEK(34.063)EPEDK(34.063)c	nNLGDEKPAVEEDVADGNKDSPTNETEEKEPEDKc	nNLGDEKPAVEEDVADGNKDS(79.966)PTNETEEKEPEDKc	NP_001241515.1	NP_001241515.1;XP_003552493.1	uncharacterized protein LOC100807657 [Glycine max]	NP_001241515.1-S223(79.966);XP_003552493.1-S222(79.966)	heavy	5	12.55	6.53	Drought tolerant	0.002644
MS-F13	m3	f2	12648	970.484	3877.91	3877.9	1741	4	n(34.063)NLGDEK(34.063)PAVEEDVADGNK(34.063)DS(79.966)PTNETEEK(34.063)EPEDK(34.063)c	nNLGDEKPAVEEDVADGNKDSPTNETEEKEPEDKc	nNLGDEKPAVEEDVADGNKDS(79.966)PTNETEEKEPEDKc	NP_001241515.1	NP_001241515.1;XP_003552493.1	uncharacterized protein LOC100807657 [Glycine max]	NP_001241515.1-S223(79.966);XP_003552493.1-S222(79.966)	heavy	5	5.57	2.68	Drought tolerant	0.006484
MS-F15	m3	f2	13297	970.483	3877.9	3877.9	1752	4	n(34.063)NLGDEK(34.063)PAVEEDVADGNK(34.063)DS(79.966)PTNETEEK(34.063)EPEDK(34.063)c	nNLGDEKPAVEEDVADGNKDSPTNETEEKEPEDKc	nNLGDEKPAVEEDVADGNKDS(79.966)PTNETEEKEPEDKc	NP_001241515.1	NP_001241515.1;XP_003552493.1	uncharacterized protein LOC100807657 [Glycine max]	NP_001241515.1-S223(79.966);XP_003552493.1-S222(79.966)	heavy	5	4.92	3	Drought tolerant	0.009891
MS-F16	m3	f2	13149	970.483	3877.9	3877.9	1695	4	n(34.063)NLGDEK(34.063)PAVEEDVADGNK(34.063)DS(79.966)PTNETEEK(34.063)EPEDK(34.063)c	nNLGDEKPAVEEDVADGNKDSPTNETEEKEPEDKc	nNLGDEKPAVEEDVADGNKDS(79.966)PTNETEEKEPEDKc	NP_001241515.1	NP_001241515.1;XP_003552493.1	uncharacterized protein LOC100807657 [Glycine max]	NP_001241515.1-S223(79.966);XP_003552493.1-S222(79.966)	heavy	5	9.22	5.81	Drought tolerant	0.003335
MS-R16	m4	r2	15363	970.483	3877.9	3877.9	1904	4	n(34.063)NLGDEK(34.063)PAVEEDVADGNK(34.063)DS(79.966)PTNETEEK(34.063)EPEDK(34.063)c	nNLGDEKPAVEEDVADGNKDSPTNETEEKEPEDKc	nNLGDEKPAVEEDVADGNKDS(79.966)PTNETEEKEPEDKc	NP_001241515.1	NP_001241515.1;XP_003552493.1	uncharacterized protein LOC100807657 [Glycine max]	NP_001241515.1-S223(79.966);XP_003552493.1-S222(79.966)	heavy	5	11.52	3.23	Drought sensitive	0.000862
MS-R19	m4	r2	15890	970.483	3877.9	3877.9	1926	4	n(34.063)NLGDEK(34.063)PAVEEDVADGNK(34.063)DS(79.966)PTNETEEK(34.063)EPEDK(34.063)c	nNLGDEKPAVEEDVADGNKDSPTNETEEKEPEDKc	nNLGDEKPAVEEDVADGNKDS(79.966)PTNETEEKEPEDKc	NP_001241515.1	NP_001241515.1;XP_003552493.1	uncharacterized protein LOC100807657 [Glycine max]	NP_001241515.1-S223(79.966);XP_003552493.1-S222(79.966)	heavy	5	7.95	4.11	Drought sensitive	0.004568
MSF20	m5	f3	17168	970.483	3877.9	3877.9	2150	4	n(34.063)NLGDEK(34.063)PAVEEDVADGNK(34.063)DS(79.966)PTNETEEK(34.063)EPEDK(34.063)c	nNLGDEKPAVEEDVADGNKDSPTNETEEKEPEDKc	nNLGDEKPAVEEDVADGNKDS(79.966)PTNETEEKEPEDKc	NP_001241515.1	NP_001241515.1;XP_003552493.1	uncharacterized protein LOC100807657 [Glycine max]	NP_001241515.1-S223(79.966);XP_003552493.1-S222(79.966)	heavy	5	16.24	9.29	Drought tolerant	0.001897
MSF22	m5	f3	16188	970.484	3877.91	3877.9	2117	4	n(34.063)NLGDEK(34.063)PAVEEDVADGNK(34.063)DS(79.966)PTNETEEK(34.063)EPEDK(34.063)c	nNLGDEKPAVEEDVADGNKDSPTNETEEKEPEDKc	nNLGDEKPAVEEDVADGNKDS(79.966)PTNETEEKEPEDKc	NP_001241515.1	NP_001241515.1;XP_003552493.1	uncharacterized protein LOC100807657 [Glycine max]	NP_001241515.1-S223(79.966);XP_003552493.1-S222(79.966)	heavy	5	9.05	5.72	Drought tolerant	0.007102
MSR2	m2	r1	13866	970.485	3877.91	3877.9	1892	4	n(34.063)NLGDEK(34.063)PAVEEDVADGNK(34.063)DS(79.966)PTNETEEK(34.063)EPEDK(34.063)c	nNLGDEKPAVEEDVADGNKDSPTNETEEKEPEDKc	nNLGDEKPAVEEDVADGNKDS(79.966)PTNETEEKEPEDKc	NP_001241515.1	NP_001241515.1;XP_003552493.1	uncharacterized protein LOC100807657 [Glycine max]	NP_001241515.1-S223(79.966);XP_003552493.1-S222(79.966)	heavy	5	11.26	5.69	Drought sensitive	0.007438
MSR22	m6	r3	15035	970.482	3877.9	3877.9	2193	4	n(34.063)NLGDEK(34.063)PAVEEDVADGNK(34.063)DS(79.966)PTNETEEK(34.063)EPEDK(34.063)c	nNLGDEKPAVEEDVADGNKDSPTNETEEKEPEDKc	nNLGDEKPAVEEDVADGNKDS(79.966)PTNETEEKEPEDKc	NP_001241515.1	NP_001241515.1;XP_003552493.1	uncharacterized protein LOC100807657 [Glycine max]	NP_001241515.1-S223(79.966);XP_003552493.1-S222(79.966)	heavy	5	16.38	3.78	Drought sensitive	0.000803
MSR23	m6	r3	15911	970.482	3877.9	3877.9	2202	4	n(34.063)NLGDEK(34.063)PAVEEDVADGNK(34.063)DS(79.966)PTNETEEK(34.063)EPEDK(34.063)c	nNLGDEKPAVEEDVADGNKDSPTNETEEKEPEDKc	nNLGDEKPAVEEDVADGNKDS(79.966)PTNETEEKEPEDKc	NP_001241515.1	NP_001241515.1;XP_003552493.1	uncharacterized protein LOC100807657 [Glycine max]	NP_001241515.1-S223(79.966);XP_003552493.1-S222(79.966)	heavy	5	7.54	3.11	Drought sensitive	0.003037
MSR3	m2	r1	14853	1293.64	3877.9	3877.9	1935	3	n(34.063)NLGDEK(34.063)PAVEEDVADGNK(34.063)DS(79.966)PTNETEEK(34.063)EPEDK(34.063)c	nNLGDEKPAVEEDVADGNKDSPTNETEEKEPEDKc	nNLGDEKPAVEEDVADGNKDS(79.966)PTNETEEKEPEDKc	NP_001241515.1	NP_001241515.1;XP_003552493.1	uncharacterized protein LOC100807657 [Glycine max]	NP_001241515.1-S223(79.966);XP_003552493.1-S222(79.966)	heavy	5	16.88	3.83	Drought sensitive	0.000809
MSR42	m6	r3	13323	970.483	3877.9	3877.9	2247	4	n(34.063)NLGDEK(34.063)PAVEEDVADGNK(34.063)DS(79.966)PTNETEEK(34.063)EPEDK(34.063)c	nNLGDEKPAVEEDVADGNKDSPTNETEEKEPEDKc	nNLGDEKPAVEEDVADGNKDS(79.966)PTNETEEKEPEDKc	NP_001241515.1	NP_001241515.1;XP_003552493.1	uncharacterized protein LOC100807657 [Glycine max]	NP_001241515.1-S223(79.966);XP_003552493.1-S222(79.966)	heavy	5	9.56	5.12	Drought sensitive	0.000708
MSF24	m5	f3	2156	430.738	1718.92	1718.92	578	4	n(28.031)K(28.031)AEPSSSDT(79.966)PK(28.031)K(28.031)PK(28.031)c	nKAEPSSSDTPKKPKc	nKAEPSSSDT(79.966)PKKPKc	XP_003530377.1	XP_003530377.1;XP_006583919.1;XP_006583920.1;XP_006583921.1;XP_014633663.1;XP_014633664.1	PREDICTED: SART-1 family protein DOT2-like [Glycine max]	XP_003530377.1-T876(79.966);XP_006583919.1-T903(79.966);XP_006583920.1-T874(79.966);XP_006583921.1-T874(79.966);XP_014633663.1-T903(79.966);XP_014633664.1-T874(79.966)	light	5	29.88	1.59	Drought sensitive	0.000377
MSF24	m5	f3	2173	573.982	1718.92	1718.92	580	3	n(28.031)K(28.031)AEPSSSDT(79.966)PK(28.031)K(28.031)PK(28.031)c	nKAEPSSSDTPKKPKc	nKAEPSSSDT(79.966)PKKPKc	XP_003530377.1	XP_003530377.1;XP_006583919.1;XP_006583920.1;XP_006583921.1;XP_014633663.1;XP_014633664.1	PREDICTED: SART-1 family protein DOT2-like [Glycine max]	XP_003530377.1-T876(79.966);XP_006583919.1-T903(79.966);XP_006583920.1-T874(79.966);XP_006583921.1-T874(79.966);XP_014633663.1-T903(79.966);XP_014633664.1-T874(79.966)	light	5	14.4	6.44	Drought sensitive	0.002804
MSF25	m5	f3	2668	573.982	1718.92	1718.92	570	3	n(28.031)K(28.031)AEPSSSDT(79.966)PK(28.031)K(28.031)PK(28.031)c	nKAEPSSSDTPKKPKc	nKAEPSSSDT(79.966)PKKPKc	XP_003530377.1	XP_003530377.1;XP_006583919.1;XP_006583920.1;XP_006583921.1;XP_014633663.1;XP_014633664.1	PREDICTED: SART-1 family protein DOT2-like [Glycine max]	XP_003530377.1-T876(79.966);XP_006583919.1-T903(79.966);XP_006583920.1-T874(79.966);XP_006583921.1-T874(79.966);XP_014633663.1-T903(79.966);XP_014633664.1-T874(79.966)	light	5	10.79	3.82	Drought sensitive	0.005058
MSF25	m5	f3	2674	430.738	1718.92	1718.92	570	4	n(28.031)K(28.031)AEPSSSDT(79.966)PK(28.031)K(28.031)PK(28.031)c	nKAEPSSSDTPKKPKc	nKAEPSSSDT(79.966)PKKPKc	XP_003530377.1	XP_003530377.1;XP_006583919.1;XP_006583920.1;XP_006583921.1;XP_014633663.1;XP_014633664.1	PREDICTED: SART-1 family protein DOT2-like [Glycine max]	XP_003530377.1-T876(79.966);XP_006583919.1-T903(79.966);XP_006583920.1-T874(79.966);XP_006583921.1-T874(79.966);XP_014633663.1-T903(79.966);XP_014633664.1-T874(79.966)	light	5	35.78	9.25	Drought sensitive	0.000226
MSR26	m6	r3	1921	430.737	1718.92	1718.92	540	4	n(28.031)K(28.031)AEPSSSDT(79.966)PK(28.031)K(28.031)PK(28.031)c	nKAEPSSSDTPKKPKc	nKAEPSSSDT(79.966)PKKPKc	XP_003530377.1	XP_003530377.1;XP_006583919.1;XP_006583920.1;XP_006583921.1;XP_014633663.1;XP_014633664.1	PREDICTED: SART-1 family protein DOT2-like [Glycine max]	XP_003530377.1-T876(79.966);XP_006583919.1-T903(79.966);XP_006583920.1-T874(79.966);XP_006583921.1-T874(79.966);XP_014633663.1-T903(79.966);XP_014633664.1-T874(79.966)	light	5	24.54	9.04	Drought tolerant	0.000488
MSR27	m6	r3	2141	430.738	1718.92	1718.92	542	4	n(28.031)K(28.031)AEPSSSDT(79.966)PK(28.031)K(28.031)PK(28.031)c	nKAEPSSSDTPKKPKc	nKAEPSSSDT(79.966)PKKPKc	XP_003530377.1	XP_003530377.1;XP_006583919.1;XP_006583920.1;XP_006583921.1;XP_014633663.1;XP_014633664.1	PREDICTED: SART-1 family protein DOT2-like [Glycine max]	XP_003530377.1-T876(79.966);XP_006583919.1-T903(79.966);XP_006583920.1-T874(79.966);XP_006583921.1-T874(79.966);XP_014633663.1-T903(79.966);XP_014633664.1-T874(79.966)	light	5	28.03	1.63	Drought tolerant	0.000577
MSF23	m5	f3	2669	1106.83	3317.48	3317.48	580	3	n(34.063)SNHDDDS(79.966)DK(34.063)S(79.966)EEHDM(15.995)K(34.063)SPDNTK(34.063)PTDK(34.063)c	nSNHDDDSDKSEEHDMKSPDNTKPTDKc	nSNHDDDS(79.966)DKS(79.966)EEHDM(15.995)KSPDNTKPTDKc	XP_006597616.1	XP_006597616.1	PREDICTED: sister chromatid cohesion protein PDS5 homolog A-B-like [Glycine max]	XP_006597616.1-S1310(79.966)-S1313(79.966)-M1318(15.995)	heavy	5	19.65	8.16	Drought tolerant	0.001677
MSF24	m5	f3	2604	1106.83	3317.48	3317.48	618	3	n(34.063)SNHDDDS(79.966)DK(34.063)S(79.966)EEHDM(15.995)K(34.063)SPDNTK(34.063)PTDK(34.063)c	nSNHDDDSDKSEEHDMKSPDNTKPTDKc	nSNHDDDS(79.966)DKS(79.966)EEHDM(15.995)KSPDNTKPTDKc	XP_006597616.1	XP_006597616.1	PREDICTED: sister chromatid cohesion protein PDS5 homolog A-B-like [Glycine max]	XP_006597616.1-S1310(79.966)-S1313(79.966)-M1318(15.995)	heavy	5	10.84	5.36	Drought tolerant	0.004916
MSF25	m5	f3	3247	1106.83	3317.47	3317.48	621	3	n(34.063)SNHDDDS(79.966)DK(34.063)S(79.966)EEHDM(15.995)K(34.063)SPDNTK(34.063)PTDK(34.063)c	nSNHDDDSDKSEEHDMKSPDNTKPTDKc	nSNHDDDS(79.966)DKS(79.966)EEHDM(15.995)KSPDNTKPTDKc	XP_006597616.1	XP_006597616.1	PREDICTED: sister chromatid cohesion protein PDS5 homolog A-B-like [Glycine max]	XP_006597616.1-S1310(79.966)-S1313(79.966)-M1318(15.995)	heavy	5	3.91	3.91	Drought tolerant	0.004526
MSR26	m6	r3	2160	830.377	3317.48	3317.48	561	4	n(34.063)SNHDDDS(79.966)DK(34.063)S(79.966)EEHDM(15.995)K(34.063)SPDNTK(34.063)PTDK(34.063)c	nSNHDDDSDKSEEHDMKSPDNTKPTDKc	nSNHDDDS(79.966)DKS(79.966)EEHDM(15.995)KSPDNTKPTDKc	XP_006597616.1	XP_006597616.1	PREDICTED: sister chromatid cohesion protein PDS5 homolog A-B-like [Glycine max]	XP_006597616.1-S1310(79.966)-S1313(79.966)-M1318(15.995)	heavy	5	7.13	7.13	Drought sensitive	0.005523
MS-F16	m3	f2	5676	902.06	2703.16	2703.16	942	3	n(28.031)K(28.031)K(28.031)VES(79.966)S(79.966)SDDSSSES(79.966)EAEK(28.031)PAVK(28.031)c	nKKVESSSDDSSSESEAEKPAVKc	nKKVES(79.966)S(79.966)SDDSSSES(79.966)EAEKPAVKc	XP_003540672.1	XP_003540672.1;XP_006592047.1	PREDICTED: nucleolin 1 isoform X1 [Glycine max]	XP_003540672.1-S145(79.966)-S146(79.966)-S154(79.966);XP_006592047.1-S145(79.966)-S146(79.966)-S154(79.966)	light	5	5.99	0.83	Drought sensitive	0.001256
MSF5	m1	f1	2849	902.06	2703.16	2703.16	763	3	n(28.031)K(28.031)K(28.031)VES(79.966)S(79.966)SDDSSSES(79.966)EAEK(28.031)PAVK(28.031)c	nKKVESSSDDSSSESEAEKPAVKc	nKKVES(79.966)S(79.966)SDDSSSES(79.966)EAEKPAVKc	XP_003540672.1	XP_003540672.1;XP_006592047.1	PREDICTED: nucleolin 1 isoform X1 [Glycine max]	XP_003540672.1-S145(79.966)-S146(79.966)-S154(79.966);XP_006592047.1-S145(79.966)-S146(79.966)-S154(79.966)	light	5	14.58	1.35	Drought sensitive	0.00195
MSR6	m2	r1	3032	902.06	2703.16	2703.16	748	3	n(28.031)K(28.031)K(28.031)VES(79.966)S(79.966)SDDSSSES(79.966)EAEK(28.031)PAVK(28.031)c	nKKVESSSDDSSSESEAEKPAVKc	nKKVES(79.966)S(79.966)SDDSSSES(79.966)EAEKPAVKc	XP_003540672.1	XP_003540672.1;XP_006592047.1	PREDICTED: nucleolin 1 isoform X1 [Glycine max]	XP_003540672.1-S145(79.966)-S146(79.966)-S154(79.966);XP_006592047.1-S145(79.966)-S146(79.966)-S154(79.966)	light	5	22.36	8.83	Drought tolerant	0.000282
MSR28	m6	r3	4997	410.026	2045.1	2045.1	948	5	n(28.031)HDPK(28.031)PK(28.031)PET(79.966)PTEK(28.031)PPK(28.031)c	nHDPKPKPETPTEKPPKc	nHDPKPKPET(79.966)PTEKPPKc	XP_003531382.1	XP_003531382.1	PREDICTED: 60S ribosomal protein L6-1 [Glycine max]	XP_003531382.1-T55(79.966)	light	5	10.78	3.63	Drought tolerant	0.003931
MSR29	m6	r3	5136	410.026	2045.1	2045.1	932	5	n(28.031)HDPK(28.031)PK(28.031)PET(79.966)PTEK(28.031)PPK(28.031)c	nHDPKPKPETPTEKPPKc	nHDPKPKPET(79.966)PTEKPPKc	XP_003531382.1	XP_003531382.1	PREDICTED: 60S ribosomal protein L6-1 [Glycine max]	XP_003531382.1-T55(79.966)	light	5	12.79	6.47	Drought tolerant	0.00291
MSR30	m6	r3	5328	410.026	2045.09	2045.1	951	5	n(28.031)HDPK(28.031)PK(28.031)PET(79.966)PTEK(28.031)PPK(28.031)c	nHDPKPKPETPTEKPPKc	nHDPKPKPET(79.966)PTEKPPKc	XP_003531382.1	XP_003531382.1	PREDICTED: 60S ribosomal protein L6-1 [Glycine max]	XP_003531382.1-T55(79.966)	light	5	19.55	5.95	Drought tolerant	0.001315
MSF24	m5	f3	2177	438.278	1749.08	1749.08	580	4	n(34.063)K(34.063)AEPSSSDT(79.966)PK(34.063)K(34.063)PK(34.063)c	nKAEPSSSDTPKKPKc	nKAEPSSSDT(79.966)PKKPKc	XP_003530377.1	XP_003530377.1;XP_006583919.1;XP_006583920.1;XP_006583921.1;XP_014633663.1;XP_014633664.1	PREDICTED: SART-1 family protein DOT2-like [Glycine max]	XP_003530377.1-T876(79.966);XP_006583919.1-T903(79.966);XP_006583920.1-T874(79.966);XP_006583921.1-T874(79.966);XP_014633663.1-T903(79.966);XP_014633664.1-T874(79.966)	heavy	5	33.84	12.94	Drought tolerant	0.000515
MSF25	m5	f3	2695	438.277	1749.08	1749.08	572	4	n(34.063)K(34.063)AEPSSSDT(79.966)PK(34.063)K(34.063)PK(34.063)c	nKAEPSSSDTPKKPKc	nKAEPSSSDT(79.966)PKKPKc	XP_003530377.1	XP_003530377.1;XP_006583919.1;XP_006583920.1;XP_006583921.1;XP_014633663.1;XP_014633664.1	PREDICTED: SART-1 family protein DOT2-like [Glycine max]	XP_003530377.1-T876(79.966);XP_006583919.1-T903(79.966);XP_006583920.1-T874(79.966);XP_006583921.1-T874(79.966);XP_014633663.1-T903(79.966);XP_014633664.1-T874(79.966)	heavy	5	24.96	3.83	Drought tolerant	0.001602
MSR24	m6	r3	32169	1210.91	4839.6	4839.59	4023	4	n(34.063)K(34.063)NDIFK(34.063)PSIDK(34.063)DLLVSSEVPVPDPTM(15.995)DSLQIST(79.966)PISGANDYK(34.063)c	nKNDIFKPSIDKDLLVSSEVPVPDPTMDSLQISTPISGANDYKc	nKNDIFKPSIDKDLLVSSEVPVPDPTM(15.995)DSLQIST(79.966)PISGANDYKc	XP_003519766.1	XP_003519766.1	PREDICTED: protein IQ-DOMAIN 31-like isoform X1 [Glycine max]	XP_003519766.1-M54(15.995)-T61(79.966)	heavy	5	26.4	0	Drought sensitive	0.002083
MSF6	m1	f1	2434	1131.79	3392.35	3392.34	692	3	n(28.031)NSK(28.031)ESS(79.966)DS(79.966)S(79.966)EEDSEDESEEK(28.031)PSK(28.031)TPQK(28.031)c	nNSKESSDSSEEDSEDESEEKPSKTPQKc	nNSKESS(79.966)DS(79.966)S(79.966)EEDSEDESEEKPSKTPQKc	XP_003537777.1	XP_003537777.1	PREDICTED: nucleolin 1-like [Glycine max]	XP_003537777.1-S426(79.966)-S428(79.966)-S429(79.966)	light	5	44.2	13.4	Drought sensitive	0.000185
MSF25	m5	f3	15313	675.364	2697.43	2697.41	1963	4	n(28.031)RK(28.031)S(79.966)FDEDEFSNK(28.031)PVIVNK(28.031)PTK(28.031)c	nRKSFDEDEFSNKPVIVNKPTKc	nRKS(79.966)FDEDEFSNKPVIVNKPTKc	NP_001241934.1	NP_001241934.1;XP_006598761.1	protein STRUBBELIG-RECEPTOR FAMILY 6-like [Glycine max]	NP_001241934.1-S253(79.966);XP_006598761.1-S365(79.966)	light	5	20.08	20.08	Drought sensitive	0.000612
MSF25	m5	f3	15322	540.491	2697.42	2697.41	1964	5	n(28.031)RK(28.031)S(79.966)FDEDEFSNK(28.031)PVIVNK(28.031)PTK(28.031)c	nRKSFDEDEFSNKPVIVNKPTKc	nRKS(79.966)FDEDEFSNKPVIVNKPTKc	NP_001241934.1	NP_001241934.1;XP_006598761.1	protein STRUBBELIG-RECEPTOR FAMILY 6-like [Glycine max]	NP_001241934.1-S253(79.966);XP_006598761.1-S365(79.966)	light	5	28.16	28.16	Drought sensitive	0.000226
MSF25	m5	f3	15347	900.147	2697.42	2697.41	1966	3	n(28.031)RK(28.031)S(79.966)FDEDEFSNK(28.031)PVIVNK(28.031)PTK(28.031)c	nRKSFDEDEFSNKPVIVNKPTKc	nRKS(79.966)FDEDEFSNKPVIVNKPTKc	NP_001241934.1	NP_001241934.1;XP_006598761.1	protein STRUBBELIG-RECEPTOR FAMILY 6-like [Glycine max]	NP_001241934.1-S253(79.966);XP_006598761.1-S365(79.966)	light	5	22.64	15.12	Drought sensitive	0.000178
MSF35	m5	f3	13654	540.49	2697.41	2697.41	2089	5	n(28.031)RK(28.031)S(79.966)FDEDEFSNK(28.031)PVIVNK(28.031)PTK(28.031)c	nRKSFDEDEFSNKPVIVNKPTKc	nRKS(79.966)FDEDEFSNKPVIVNKPTKc	NP_001241934.1	NP_001241934.1;XP_006598761.1	protein STRUBBELIG-RECEPTOR FAMILY 6-like [Glycine max]	NP_001241934.1-S253(79.966);XP_006598761.1-S365(79.966)	light	5	0.04	0.04	Drought sensitive	0.008876
MSR27	m6	r3	14272	540.489	2697.41	2697.41	2058	5	n(28.031)RK(28.031)S(79.966)FDEDEFSNK(28.031)PVIVNK(28.031)PTK(28.031)c	nRKSFDEDEFSNKPVIVNKPTKc	nRKS(79.966)FDEDEFSNKPVIVNKPTKc	NP_001241934.1	NP_001241934.1;XP_006598761.1	protein STRUBBELIG-RECEPTOR FAMILY 6-like [Glycine max]	NP_001241934.1-S253(79.966);XP_006598761.1-S365(79.966)	light	5	15.29	15.29	Drought tolerant	0.001004
MSR27	m6	r3	14281	675.361	2697.42	2697.41	2059	4	n(28.031)RK(28.031)S(79.966)FDEDEFSNK(28.031)PVIVNK(28.031)PTK(28.031)c	nRKSFDEDEFSNKPVIVNKPTKc	nRKS(79.966)FDEDEFSNKPVIVNKPTKc	NP_001241934.1	NP_001241934.1;XP_006598761.1	protein STRUBBELIG-RECEPTOR FAMILY 6-like [Glycine max]	NP_001241934.1-S253(79.966);XP_006598761.1-S365(79.966)	light	5	3.98	3.98	Drought tolerant	0.006316
MSR28	m6	r3	14439	540.491	2697.42	2697.41	2032	5	n(28.031)RK(28.031)S(79.966)FDEDEFSNK(28.031)PVIVNK(28.031)PTK(28.031)c	nRKSFDEDEFSNKPVIVNKPTKc	nRKS(79.966)FDEDEFSNKPVIVNKPTKc	NP_001241934.1	NP_001241934.1;XP_006598761.1	protein STRUBBELIG-RECEPTOR FAMILY 6-like [Glycine max]	NP_001241934.1-S253(79.966);XP_006598761.1-S365(79.966)	light	5	13.06	13.06	Drought tolerant	0.000931
MSR28	m6	r3	14480	675.361	2697.41	2697.41	2036	4	n(28.031)RK(28.031)S(79.966)FDEDEFSNK(28.031)PVIVNK(28.031)PTK(28.031)c	nRKSFDEDEFSNKPVIVNKPTKc	nRKS(79.966)FDEDEFSNKPVIVNKPTKc	NP_001241934.1	NP_001241934.1;XP_006598761.1	protein STRUBBELIG-RECEPTOR FAMILY 6-like [Glycine max]	NP_001241934.1-S253(79.966);XP_006598761.1-S365(79.966)	light	5	7.27	7.27	Drought tolerant	0.001369
MSR29	m6	r3	14587	540.49	2697.41	2697.41	2022	5	n(28.031)RK(28.031)S(79.966)FDEDEFSNK(28.031)PVIVNK(28.031)PTK(28.031)c	nRKSFDEDEFSNKPVIVNKPTKc	nRKS(79.966)FDEDEFSNKPVIVNKPTKc	NP_001241934.1	NP_001241934.1;XP_006598761.1	protein STRUBBELIG-RECEPTOR FAMILY 6-like [Glycine max]	NP_001241934.1-S253(79.966);XP_006598761.1-S365(79.966)	light	5	10.48	10.48	Drought tolerant	0.000978
MSR29	m6	r3	14624	675.361	2697.42	2697.41	2026	4	n(28.031)RK(28.031)S(79.966)FDEDEFSNK(28.031)PVIVNK(28.031)PTK(28.031)c	nRKSFDEDEFSNKPVIVNKPTKc	nRKS(79.966)FDEDEFSNKPVIVNKPTKc	NP_001241934.1	NP_001241934.1;XP_006598761.1	protein STRUBBELIG-RECEPTOR FAMILY 6-like [Glycine max]	NP_001241934.1-S253(79.966);XP_006598761.1-S365(79.966)	light	5	6.63	6.63	Drought tolerant	0.00413
MSR30	m6	r3	14685	540.491	2697.42	2697.41	2047	5	n(28.031)RK(28.031)S(79.966)FDEDEFSNK(28.031)PVIVNK(28.031)PTK(28.031)c	nRKSFDEDEFSNKPVIVNKPTKc	nRKS(79.966)FDEDEFSNKPVIVNKPTKc	NP_001241934.1	NP_001241934.1;XP_006598761.1	protein STRUBBELIG-RECEPTOR FAMILY 6-like [Glycine max]	NP_001241934.1-S253(79.966);XP_006598761.1-S365(79.966)	light	5	13.78	13.78	Drought tolerant	0.000925
MSR31	m6	r3	14499	540.49	2697.41	2697.41	2067	5	n(28.031)RK(28.031)S(79.966)FDEDEFSNK(28.031)PVIVNK(28.031)PTK(28.031)c	nRKSFDEDEFSNKPVIVNKPTKc	nRKS(79.966)FDEDEFSNKPVIVNKPTKc	NP_001241934.1	NP_001241934.1;XP_006598761.1	protein STRUBBELIG-RECEPTOR FAMILY 6-like [Glycine max]	NP_001241934.1-S253(79.966);XP_006598761.1-S365(79.966)	light	5	4.31	4.31	Drought tolerant	0.001856
MSR31	m6	r3	14527	675.36	2697.41	2697.41	2071	4	n(28.031)RK(28.031)S(79.966)FDEDEFSNK(28.031)PVIVNK(28.031)PTK(28.031)c	nRKSFDEDEFSNKPVIVNKPTKc	nRKS(79.966)FDEDEFSNKPVIVNKPTKc	NP_001241934.1	NP_001241934.1;XP_006598761.1	protein STRUBBELIG-RECEPTOR FAMILY 6-like [Glycine max]	NP_001241934.1-S253(79.966);XP_006598761.1-S365(79.966)	light	5	4.03	4.03	Drought tolerant	0.007588
MSR32	m6	r3	14834	540.49	2697.41	2697.41	2034	5	n(28.031)RK(28.031)S(79.966)FDEDEFSNK(28.031)PVIVNK(28.031)PTK(28.031)c	nRKSFDEDEFSNKPVIVNKPTKc	nRKS(79.966)FDEDEFSNKPVIVNKPTKc	NP_001241934.1	NP_001241934.1;XP_006598761.1	protein STRUBBELIG-RECEPTOR FAMILY 6-like [Glycine max]	NP_001241934.1-S253(79.966);XP_006598761.1-S365(79.966)	light	5	7.76	7.76	Drought tolerant	0.000931
MSR34	m6	r3	12788	540.49	2697.42	2697.41	2057	5	n(28.031)RK(28.031)S(79.966)FDEDEFSNK(28.031)PVIVNK(28.031)PTK(28.031)c	nRKSFDEDEFSNKPVIVNKPTKc	nRKS(79.966)FDEDEFSNKPVIVNKPTKc	NP_001241934.1	NP_001241934.1;XP_006598761.1	protein STRUBBELIG-RECEPTOR FAMILY 6-like [Glycine max]	NP_001241934.1-S253(79.966);XP_006598761.1-S365(79.966)	light	5	1.48	1.48	Drought tolerant	0.004767
MS-R15	m4	r2	3260	927.096	2778.27	2778.27	744	3	n(34.063)NK(34.063)K(34.063)ESSS(79.966)DDS(79.966)S(79.966)SDSEDEK(34.063)PVAK(34.063)c	nNKKESSSDDSSSDSEDEKPVAKc	nNKKESSS(79.966)DDS(79.966)S(79.966)SDSEDEKPVAKc	XP_003537777.1	XP_003537777.1	PREDICTED: nucleolin 1-like [Glycine max]	XP_003537777.1-S147(79.966)-S150(79.966)-S151(79.966)	heavy	5	14.44	2.33	Drought sensitive	0.000518
MSR21	m6	r3	3474	927.096	2778.27	2778.27	994	3	n(34.063)NK(34.063)K(34.063)ESSS(79.966)DDS(79.966)S(79.966)SDSEDEK(34.063)PVAK(34.063)c	nNKKESSSDDSSSDSEDEKPVAKc	nNKKESSS(79.966)DDS(79.966)S(79.966)SDSEDEKPVAKc	XP_003537777.1	XP_003537777.1	PREDICTED: nucleolin 1-like [Glycine max]	XP_003537777.1-S147(79.966)-S150(79.966)-S151(79.966)	heavy	5	20.28	4.14	Drought sensitive	0.000437
MS-F12	m3	f2	17297	686.158	3425.75	3425.75	2131	5	n(34.063)VQAEK(34.063)PEVDAM(15.995)EVEGGIQEEES(79.966)DEK(34.063)EK(34.063)K(34.063)c	nVQAEKPEVDAMEVEGGIQEEESDEKEKKc	nVQAEKPEVDAM(15.995)EVEGGIQEEES(79.966)DEKEKKc	XP_003532174.1	XP_003532174.1;XP_006586131.1;XP_006586132.1;XP_006586133.1;XP_006586135.1;XP_006586136.2;XP_014634922.1;XP_014634923.1	PREDICTED: glutamic acid-rich protein-like isoform X2 [Glycine max]	XP_003532174.1-M241(15.995)-S252(79.966);XP_006586131.1-M241(15.995)-S252(79.966);XP_006586132.1-M241(15.995)-S252(79.966);XP_006586133.1-M241(15.995)-S252(79.966);XP_006586135.1-M241(15.995)-S252(79.966);XP_006586136.2-M233(15.995)-S244(79.966);XP_014634922.1-M241(15.995)-S252(79.966);XP_014634923.1-M233(15.995)-S244(79.966)	heavy	5	5.07	5.07	Drought tolerant	0.008975
MS-F13	m3	f2	16718	857.448	3425.76	3425.75	2114	4	n(34.063)VQAEK(34.063)PEVDAM(15.995)EVEGGIQEEES(79.966)DEK(34.063)EK(34.063)K(34.063)c	nVQAEKPEVDAMEVEGGIQEEESDEKEKKc	nVQAEKPEVDAM(15.995)EVEGGIQEEES(79.966)DEKEKKc	XP_003532174.1	XP_003532174.1;XP_006586131.1;XP_006586132.1;XP_006586133.1;XP_006586135.1;XP_006586136.2;XP_014634922.1;XP_014634923.1	PREDICTED: glutamic acid-rich protein-like isoform X2 [Glycine max]	XP_003532174.1-M241(15.995)-S252(79.966);XP_006586131.1-M241(15.995)-S252(79.966);XP_006586132.1-M241(15.995)-S252(79.966);XP_006586133.1-M241(15.995)-S252(79.966);XP_006586135.1-M241(15.995)-S252(79.966);XP_006586136.2-M233(15.995)-S244(79.966);XP_014634922.1-M241(15.995)-S252(79.966);XP_014634923.1-M233(15.995)-S244(79.966)	heavy	5	7.06	7.06	Drought tolerant	0.004171
MSF22	m5	f3	19460	857.448	3425.76	3425.75	2430	4	n(34.063)VQAEK(34.063)PEVDAM(15.995)EVEGGIQEEES(79.966)DEK(34.063)EK(34.063)K(34.063)c	nVQAEKPEVDAMEVEGGIQEEESDEKEKKc	nVQAEKPEVDAM(15.995)EVEGGIQEEES(79.966)DEKEKKc	XP_003532174.1	XP_003532174.1;XP_006586131.1;XP_006586132.1;XP_006586133.1;XP_006586135.1;XP_006586136.2;XP_014634922.1;XP_014634923.1	PREDICTED: glutamic acid-rich protein-like isoform X2 [Glycine max]	XP_003532174.1-M241(15.995)-S252(79.966);XP_006586131.1-M241(15.995)-S252(79.966);XP_006586132.1-M241(15.995)-S252(79.966);XP_006586133.1-M241(15.995)-S252(79.966);XP_006586135.1-M241(15.995)-S252(79.966);XP_006586136.2-M233(15.995)-S244(79.966);XP_014634922.1-M241(15.995)-S252(79.966);XP_014634923.1-M233(15.995)-S244(79.966)	heavy	5	14.09	14.09	Drought tolerant	0.002601
MSF23	m5	f3	20821	857.445	3425.75	3425.75	2433	4	n(34.063)VQAEK(34.063)PEVDAM(15.995)EVEGGIQEEES(79.966)DEK(34.063)EK(34.063)K(34.063)c	nVQAEKPEVDAMEVEGGIQEEESDEKEKKc	nVQAEKPEVDAM(15.995)EVEGGIQEEES(79.966)DEKEKKc	XP_003532174.1	XP_003532174.1;XP_006586131.1;XP_006586132.1;XP_006586133.1;XP_006586135.1;XP_006586136.2;XP_014634922.1;XP_014634923.1	PREDICTED: glutamic acid-rich protein-like isoform X2 [Glycine max]	XP_003532174.1-M241(15.995)-S252(79.966);XP_006586131.1-M241(15.995)-S252(79.966);XP_006586132.1-M241(15.995)-S252(79.966);XP_006586133.1-M241(15.995)-S252(79.966);XP_006586135.1-M241(15.995)-S252(79.966);XP_006586136.2-M233(15.995)-S244(79.966);XP_014634922.1-M241(15.995)-S252(79.966);XP_014634923.1-M233(15.995)-S244(79.966)	heavy	5	21.84	21.84	Drought tolerant	0.000204
MSR24	m6	r3	18331	857.443	3425.74	3425.75	2457	4	n(34.063)VQAEK(34.063)PEVDAM(15.995)EVEGGIQEEES(79.966)DEK(34.063)EK(34.063)K(34.063)c	nVQAEKPEVDAMEVEGGIQEEESDEKEKKc	nVQAEKPEVDAM(15.995)EVEGGIQEEES(79.966)DEKEKKc	XP_003532174.1	XP_003532174.1;XP_006586131.1;XP_006586132.1;XP_006586133.1;XP_006586135.1;XP_006586136.2;XP_014634922.1;XP_014634923.1	PREDICTED: glutamic acid-rich protein-like isoform X2 [Glycine max]	XP_003532174.1-M241(15.995)-S252(79.966);XP_006586131.1-M241(15.995)-S252(79.966);XP_006586132.1-M241(15.995)-S252(79.966);XP_006586133.1-M241(15.995)-S252(79.966);XP_006586135.1-M241(15.995)-S252(79.966);XP_006586136.2-M233(15.995)-S244(79.966);XP_014634922.1-M241(15.995)-S252(79.966);XP_014634923.1-M233(15.995)-S244(79.966)	heavy	5	16.75	16.75	Drought sensitive	0.000448
MSR25	m6	r3	18828	857.445	3425.75	3425.75	2462	4	n(34.063)VQAEK(34.063)PEVDAM(15.995)EVEGGIQEEES(79.966)DEK(34.063)EK(34.063)K(34.063)c	nVQAEKPEVDAMEVEGGIQEEESDEKEKKc	nVQAEKPEVDAM(15.995)EVEGGIQEEES(79.966)DEKEKKc	XP_003532174.1	XP_003532174.1;XP_006586131.1;XP_006586132.1;XP_006586133.1;XP_006586135.1;XP_006586136.2;XP_014634922.1;XP_014634923.1	PREDICTED: glutamic acid-rich protein-like isoform X2 [Glycine max]	XP_003532174.1-M241(15.995)-S252(79.966);XP_006586131.1-M241(15.995)-S252(79.966);XP_006586132.1-M241(15.995)-S252(79.966);XP_006586133.1-M241(15.995)-S252(79.966);XP_006586135.1-M241(15.995)-S252(79.966);XP_006586136.2-M233(15.995)-S244(79.966);XP_014634922.1-M241(15.995)-S252(79.966);XP_014634923.1-M233(15.995)-S244(79.966)	heavy	5	6.11	6.11	Drought sensitive	0.00194
MSF22	m5	f3	26441	827.665	3306.63	3306.63	3127	4	n(28.031)SK(28.031)SFTS(79.966)LADAAAASSM(15.995)EEIVK(28.031)PEDPYAK(28.031)K(28.031)c	nSKSFTSLADAAAASSMEEIVKPEDPYAKKc	nSKSFTS(79.966)LADAAAASSM(15.995)EEIVKPEDPYAKKc	NP_001235078.1	NP_001235078.1;XP_014624784.1	uncharacterized protein LOC100527624 [Glycine max]	NP_001235078.1-S143(79.966)-M153(15.995);XP_014624784.1-S143(79.966)-M153(15.995)	light	5	36.85	0	Drought sensitive	0.000278
MSF24	m5	f3	26709	827.667	3306.64	3306.63	3161	4	n(28.031)SK(28.031)SFTS(79.966)LADAAAASSM(15.995)EEIVK(28.031)PEDPYAK(28.031)K(28.031)c	nSKSFTSLADAAAASSMEEIVKPEDPYAKKc	nSKSFTS(79.966)LADAAAASSM(15.995)EEIVKPEDPYAKKc	NP_001235078.1	NP_001235078.1;XP_014624784.1	uncharacterized protein LOC100527624 [Glycine max]	NP_001235078.1-S143(79.966)-M153(15.995);XP_014624784.1-S143(79.966)-M153(15.995)	light	5	15.84	0	Drought sensitive	0.001629
MSR23	m6	r3	25137	827.667	3306.64	3306.63	3150	4	n(28.031)SK(28.031)SFTS(79.966)LADAAAASSM(15.995)EEIVK(28.031)PEDPYAK(28.031)K(28.031)c	nSKSFTSLADAAAASSMEEIVKPEDPYAKKc	nSKSFTS(79.966)LADAAAASSM(15.995)EEIVKPEDPYAKKc	NP_001235078.1	NP_001235078.1;XP_014624784.1	uncharacterized protein LOC100527624 [Glycine max]	NP_001235078.1-S143(79.966)-M153(15.995);XP_014624784.1-S143(79.966)-M153(15.995)	light	5	32.44	0	Drought tolerant	0.000314
MSR24	m6	r3	24710	827.665	3306.63	3306.63	3136	4	n(28.031)SK(28.031)SFTS(79.966)LADAAAASSM(15.995)EEIVK(28.031)PEDPYAK(28.031)K(28.031)c	nSKSFTSLADAAAASSMEEIVKPEDPYAKKc	nSKSFTS(79.966)LADAAAASSM(15.995)EEIVKPEDPYAKKc	NP_001235078.1	NP_001235078.1;XP_014624784.1	uncharacterized protein LOC100527624 [Glycine max]	NP_001235078.1-S143(79.966)-M153(15.995);XP_014624784.1-S143(79.966)-M153(15.995)	light	5	37.72	0	Drought tolerant	0.000226
MSR26	m6	r3	24665	827.664	3306.63	3306.63	3147	4	n(28.031)SK(28.031)SFTS(79.966)LADAAAASSM(15.995)EEIVK(28.031)PEDPYAK(28.031)K(28.031)c	nSKSFTSLADAAAASSMEEIVKPEDPYAKKc	nSKSFTS(79.966)LADAAAASSM(15.995)EEIVKPEDPYAKKc	NP_001235078.1	NP_001235078.1;XP_014624784.1	uncharacterized protein LOC100527624 [Glycine max]	NP_001235078.1-S143(79.966)-M153(15.995);XP_014624784.1-S143(79.966)-M153(15.995)	light	5	22.9	0	Drought tolerant	0.000602
MS-F12	m3	f2	3623	719.306	2873.19	2873.19	792	4	n(28.031)VQK(28.031)K(28.031)ES(79.966)SSDDSSS(79.966)ES(79.966)EDEK(28.031)PAPK(28.031)c	nVQKKESSSDDSSSESEDEKPAPKc	nVQKKES(79.966)SSDDSSS(79.966)ES(79.966)EDEKPAPKc	XP_003540672.1	XP_003540672.1;XP_006592047.1	PREDICTED: nucleolin 1 isoform X1 [Glycine max]	XP_003540672.1-S65(79.966)-S72(79.966)-S74(79.966);XP_006592047.1-S65(79.966)-S72(79.966)-S74(79.966)	light	5	8.4	7.75	Drought sensitive	0.002393
MS-F12	m3	f2	3854	719.305	2873.19	2873.19	824	4	n(28.031)VQK(28.031)K(28.031)ES(79.966)SSDDSSS(79.966)ES(79.966)EDEK(28.031)PAPK(28.031)c	nVQKKESSSDDSSSESEDEKPAPKc	nVQKKES(79.966)SSDDSSS(79.966)ES(79.966)EDEKPAPKc	XP_003540672.1	XP_003540672.1;XP_006592047.1	PREDICTED: nucleolin 1 isoform X1 [Glycine max]	XP_003540672.1-S65(79.966)-S72(79.966)-S74(79.966);XP_006592047.1-S65(79.966)-S72(79.966)-S74(79.966)	light	5	4.72	4.72	Drought sensitive	0.001923
MS-F13	m3	f2	4151	958.74	2873.2	2873.19	872	3	n(28.031)VQK(28.031)K(28.031)ES(79.966)SSDDSSS(79.966)ES(79.966)EDEK(28.031)PAPK(28.031)c	nVQKKESSSDDSSSESEDEKPAPKc	nVQKKES(79.966)SSDDSSS(79.966)ES(79.966)EDEKPAPKc	XP_003540672.1	XP_003540672.1;XP_006592047.1	PREDICTED: nucleolin 1 isoform X1 [Glycine max]	XP_003540672.1-S65(79.966)-S72(79.966)-S74(79.966);XP_006592047.1-S65(79.966)-S72(79.966)-S74(79.966)	light	5	22.55	0.38	Drought sensitive	0.002394
MS-F14	m3	f2	4127	958.738	2873.19	2873.19	859	3	n(28.031)VQK(28.031)K(28.031)ES(79.966)SSDDSSS(79.966)ES(79.966)EDEK(28.031)PAPK(28.031)c	nVQKKESSSDDSSSESEDEKPAPKc	nVQKKES(79.966)SSDDSSS(79.966)ES(79.966)EDEKPAPKc	XP_003540672.1	XP_003540672.1;XP_006592047.1	PREDICTED: nucleolin 1 isoform X1 [Glycine max]	XP_003540672.1-S65(79.966)-S72(79.966)-S74(79.966);XP_006592047.1-S65(79.966)-S72(79.966)-S74(79.966)	light	5	14.25	1.75	Drought sensitive	0.008803
MS-F14	m3	f2	4145	719.307	2873.2	2873.19	860	4	n(28.031)VQK(28.031)K(28.031)ES(79.966)SSDDSSS(79.966)ES(79.966)EDEK(28.031)PAPK(28.031)c	nVQKKESSSDDSSSESEDEKPAPKc	nVQKKES(79.966)SSDDSSS(79.966)ES(79.966)EDEKPAPKc	XP_003540672.1	XP_003540672.1;XP_006592047.1	PREDICTED: nucleolin 1 isoform X1 [Glycine max]	XP_003540672.1-S65(79.966)-S72(79.966)-S74(79.966);XP_006592047.1-S65(79.966)-S72(79.966)-S74(79.966)	light	5	10.2	6.21	Drought sensitive	0.000561
MS-R14	m4	r2	4769	958.738	2873.19	2873.19	876	3	n(28.031)VQK(28.031)K(28.031)ES(79.966)SSDDSSS(79.966)ES(79.966)EDEK(28.031)PAPK(28.031)c	nVQKKESSSDDSSSESEDEKPAPKc	nVQKKES(79.966)SSDDSSS(79.966)ES(79.966)EDEKPAPKc	XP_003540672.1	XP_003540672.1;XP_006592047.1	PREDICTED: nucleolin 1 isoform X1 [Glycine max]	XP_003540672.1-S65(79.966)-S72(79.966)-S74(79.966);XP_006592047.1-S65(79.966)-S72(79.966)-S74(79.966)	light	5	20.71	1.34	Drought tolerant	0.000132
MS-R15	m4	r2	3741	958.737	2873.19	2873.19	811	3	n(28.031)VQK(28.031)K(28.031)ES(79.966)SSDDSSS(79.966)ES(79.966)EDEK(28.031)PAPK(28.031)c	nVQKKESSSDDSSSESEDEKPAPKc	nVQKKES(79.966)SSDDSSS(79.966)ES(79.966)EDEKPAPKc	XP_003540672.1	XP_003540672.1;XP_006592047.1	PREDICTED: nucleolin 1 isoform X1 [Glycine max]	XP_003540672.1-S65(79.966)-S72(79.966)-S74(79.966);XP_006592047.1-S65(79.966)-S72(79.966)-S74(79.966)	light	5	13.14	0.24	Drought tolerant	0.000747
MS-R15	m4	r2	3881	719.306	2873.19	2873.19	829	4	n(28.031)VQK(28.031)K(28.031)ES(79.966)SSDDSSS(79.966)ES(79.966)EDEK(28.031)PAPK(28.031)c	nVQKKESSSDDSSSESEDEKPAPKc	nVQKKES(79.966)SSDDSSS(79.966)ES(79.966)EDEKPAPKc	XP_003540672.1	XP_003540672.1;XP_006592047.1	PREDICTED: nucleolin 1 isoform X1 [Glycine max]	XP_003540672.1-S65(79.966)-S72(79.966)-S74(79.966);XP_006592047.1-S65(79.966)-S72(79.966)-S74(79.966)	light	5	4.65	4.65	Drought tolerant	0.002303
MS-R16	m4	r2	2673	958.738	2873.19	2873.19	610	3	n(28.031)VQK(28.031)K(28.031)ES(79.966)SSDDSSS(79.966)ES(79.966)EDEK(28.031)PAPK(28.031)c	nVQKKESSSDDSSSESEDEKPAPKc	nVQKKES(79.966)SSDDSSS(79.966)ES(79.966)EDEKPAPKc	XP_003540672.1	XP_003540672.1;XP_006592047.1	PREDICTED: nucleolin 1 isoform X1 [Glycine max]	XP_003540672.1-S65(79.966)-S72(79.966)-S74(79.966);XP_006592047.1-S65(79.966)-S72(79.966)-S74(79.966)	light	5	22.74	3.97	Drought tolerant	0.000132
MS-R16	m4	r2	2750	719.305	2873.19	2873.19	618	4	n(28.031)VQK(28.031)K(28.031)ES(79.966)SSDDSSS(79.966)ES(79.966)EDEK(28.031)PAPK(28.031)c	nVQKKESSSDDSSSESEDEKPAPKc	nVQKKES(79.966)SSDDSSS(79.966)ES(79.966)EDEKPAPKc	XP_003540672.1	XP_003540672.1;XP_006592047.1	PREDICTED: nucleolin 1 isoform X1 [Glycine max]	XP_003540672.1-S65(79.966)-S72(79.966)-S74(79.966);XP_006592047.1-S65(79.966)-S72(79.966)-S74(79.966)	light	5	0.08	0.08	Drought tolerant	0.005249
MSF20	m5	f3	4925	719.306	2873.19	2873.19	981	4	n(28.031)VQK(28.031)K(28.031)ES(79.966)SSDDSSS(79.966)ES(79.966)EDEK(28.031)PAPK(28.031)c	nVQKKESSSDDSSSESEDEKPAPKc	nVQKKES(79.966)SSDDSSS(79.966)ES(79.966)EDEKPAPKc	XP_003540672.1	XP_003540672.1;XP_006592047.1	PREDICTED: nucleolin 1 isoform X1 [Glycine max]	XP_003540672.1-S65(79.966)-S72(79.966)-S74(79.966);XP_006592047.1-S65(79.966)-S72(79.966)-S74(79.966)	light	5	5.63	5.63	Drought sensitive	0.002334
MS-R12	m4	r2	8839	990.769	2969.28	2969.28	1301	3	n(28.031)K(28.031)ES(79.966)S(79.966)S(79.966)DDSSESEEEK(28.031)PAPK(28.031)PVLSK(28.031)c	nKESSSDDSSESEEEKPAPKPVLSKc	nKES(79.966)S(79.966)S(79.966)DDSSESEEEKPAPKPVLSKc	XP_003537777.1	XP_003537777.1	PREDICTED: nucleolin 1-like [Glycine max]	XP_003537777.1-S67(79.966)-S68(79.966)-S69(79.966)	light	5	5.85	5.85	Drought tolerant	0.001301
MS-R13	m4	r2	9309	990.769	2969.29	2969.28	1366	3	n(28.031)K(28.031)ES(79.966)S(79.966)S(79.966)DDSSESEEEK(28.031)PAPK(28.031)PVLSK(28.031)c	nKESSSDDSSESEEEKPAPKPVLSKc	nKES(79.966)S(79.966)S(79.966)DDSSESEEEKPAPKPVLSKc	XP_003537777.1	XP_003537777.1	PREDICTED: nucleolin 1-like [Glycine max]	XP_003537777.1-S67(79.966)-S68(79.966)-S69(79.966)	light	5	4.79	2.62	Drought tolerant	0.001447
MSR5	m2	r1	6540	990.771	2969.29	2969.28	1137	3	n(28.031)K(28.031)ES(79.966)S(79.966)S(79.966)DDSSESEEEK(28.031)PAPK(28.031)PVLSK(28.031)c	nKESSSDDSSESEEEKPAPKPVLSKc	nKES(79.966)S(79.966)S(79.966)DDSSESEEEKPAPKPVLSKc	XP_003537777.1	XP_003537777.1	PREDICTED: nucleolin 1-like [Glycine max]	XP_003537777.1-S67(79.966)-S68(79.966)-S69(79.966)	light	5	6.87	0.6	Drought tolerant	0.007475
MS-F12	m3	f2	3837	829.751	2486.23	2486.23	822	3	n(34.063)EES(79.966)EDEDADK(34.063)SEDEEK(34.063)K(34.063)PK(34.063)c	nEESEDEDADKSEDEEKKPKc	nEES(79.966)EDEDADKSEDEEKKPKc	XP_003545030.1	XP_003545030.1;XP_003550428.1;XP_006596543.1;XP_006601356.1	PREDICTED: endoplasmin homolog isoform X1 [Glycine max]	XP_003545030.1-S315(79.966);XP_003550428.1-S315(79.966);XP_006596543.1-S315(79.966);XP_006601356.1-S315(79.966)	heavy	5	12.21	12.21	Drought tolerant	0.000833
MS-F13	m3	f2	3513	829.753	2486.24	2486.23	798	3	n(34.063)EES(79.966)EDEDADK(34.063)SEDEEK(34.063)K(34.063)PK(34.063)c	nEESEDEDADKSEDEEKKPKc	nEES(79.966)EDEDADKSEDEEKKPKc	XP_003545030.1	XP_003545030.1;XP_003550428.1;XP_006596543.1;XP_006601356.1	PREDICTED: endoplasmin homolog isoform X1 [Glycine max]	XP_003545030.1-S315(79.966);XP_003550428.1-S315(79.966);XP_006596543.1-S315(79.966);XP_006601356.1-S315(79.966)	heavy	5	12.34	12.34	Drought tolerant	0.002308
MS-R15	m4	r2	2137	829.752	2486.23	2486.23	596	3	n(34.063)EES(79.966)EDEDADK(34.063)SEDEEK(34.063)K(34.063)PK(34.063)c	nEESEDEDADKSEDEEKKPKc	nEES(79.966)EDEDADKSEDEEKKPKc	XP_003545030.1	XP_003545030.1;XP_003550428.1;XP_006596543.1;XP_006601356.1	PREDICTED: endoplasmin homolog isoform X1 [Glycine max]	XP_003545030.1-S315(79.966);XP_003550428.1-S315(79.966);XP_006596543.1-S315(79.966);XP_006601356.1-S315(79.966)	heavy	5	3.36	3.36	Drought sensitive	0.005318
MSF21	m5	f3	4347	829.751	2486.23	2486.23	928	3	n(34.063)EES(79.966)EDEDADK(34.063)SEDEEK(34.063)K(34.063)PK(34.063)c	nEESEDEDADKSEDEEKKPKc	nEES(79.966)EDEDADKSEDEEKKPKc	XP_003545030.1	XP_003545030.1;XP_003550428.1;XP_006596543.1;XP_006601356.1	PREDICTED: endoplasmin homolog isoform X1 [Glycine max]	XP_003545030.1-S315(79.966);XP_003550428.1-S315(79.966);XP_006596543.1-S315(79.966);XP_006601356.1-S315(79.966)	heavy	5	15.63	12.41	Drought tolerant	0.001113
MSF22	m5	f3	4610	829.751	2486.23	2486.23	926	3	n(34.063)EES(79.966)EDEDADK(34.063)SEDEEK(34.063)K(34.063)PK(34.063)c	nEESEDEDADKSEDEEKKPKc	nEES(79.966)EDEDADKSEDEEKKPKc	XP_003545030.1	XP_003545030.1;XP_003550428.1;XP_006596543.1;XP_006601356.1	PREDICTED: endoplasmin homolog isoform X1 [Glycine max]	XP_003545030.1-S315(79.966);XP_003550428.1-S315(79.966);XP_006596543.1-S315(79.966);XP_006601356.1-S315(79.966)	heavy	5	13.3	11.13	Drought tolerant	0.000856
MS-F10	m3	f2	13135	962.942	3847.74	3847.74	1907	4	n(28.031)NLGDEK(28.031)PAVEEDVADGNK(28.031)DS(79.966)PTNETEEK(28.031)EPEDK(28.031)c	nNLGDEKPAVEEDVADGNKDSPTNETEEKEPEDKc	nNLGDEKPAVEEDVADGNKDS(79.966)PTNETEEKEPEDKc	NP_001241515.1	NP_001241515.1;XP_003552493.1	uncharacterized protein LOC100807657 [Glycine max]	NP_001241515.1-S223(79.966);XP_003552493.1-S222(79.966)	light	5	9.76	5.34	Drought sensitive	0.001503
MS-F11	m3	f2	12897	962.943	3847.74	3847.74	1912	4	n(28.031)NLGDEK(28.031)PAVEEDVADGNK(28.031)DS(79.966)PTNETEEK(28.031)EPEDK(28.031)c	nNLGDEKPAVEEDVADGNKDSPTNETEEKEPEDKc	nNLGDEKPAVEEDVADGNKDS(79.966)PTNETEEKEPEDKc	NP_001241515.1	NP_001241515.1;XP_003552493.1	uncharacterized protein LOC100807657 [Glycine max]	NP_001241515.1-S223(79.966);XP_003552493.1-S222(79.966)	light	5	9.75	4.08	Drought sensitive	0.000377
MS-F12	m3	f2	13582	962.942	3847.74	3847.74	1796	4	n(28.031)NLGDEK(28.031)PAVEEDVADGNK(28.031)DS(79.966)PTNETEEK(28.031)EPEDK(28.031)c	nNLGDEKPAVEEDVADGNKDSPTNETEEKEPEDKc	nNLGDEKPAVEEDVADGNKDS(79.966)PTNETEEKEPEDKc	NP_001241515.1	NP_001241515.1;XP_003552493.1	uncharacterized protein LOC100807657 [Glycine max]	NP_001241515.1-S223(79.966);XP_003552493.1-S222(79.966)	light	5	19.45	6.32	Drought sensitive	0.000533
MS-F13	m3	f2	12996	962.943	3847.74	3847.74	1774	4	n(28.031)NLGDEK(28.031)PAVEEDVADGNK(28.031)DS(79.966)PTNETEEK(28.031)EPEDK(28.031)c	nNLGDEKPAVEEDVADGNKDSPTNETEEKEPEDKc	nNLGDEKPAVEEDVADGNKDS(79.966)PTNETEEKEPEDKc	NP_001241515.1	NP_001241515.1;XP_003552493.1	uncharacterized protein LOC100807657 [Glycine max]	NP_001241515.1-S223(79.966);XP_003552493.1-S222(79.966)	light	5	10.94	5.94	Drought sensitive	0.002212
MS-F14	m3	f2	12561	962.944	3847.75	3847.74	1730	4	n(28.031)NLGDEK(28.031)PAVEEDVADGNK(28.031)DS(79.966)PTNETEEK(28.031)EPEDK(28.031)c	nNLGDEKPAVEEDVADGNKDSPTNETEEKEPEDKc	nNLGDEKPAVEEDVADGNKDS(79.966)PTNETEEKEPEDKc	NP_001241515.1	NP_001241515.1;XP_003552493.1	uncharacterized protein LOC100807657 [Glycine max]	NP_001241515.1-S223(79.966);XP_003552493.1-S222(79.966)	light	5	14.91	5.62	Drought sensitive	0.001113
MS-F15	m3	f2	13419	962.943	3847.74	3847.74	1764	4	n(28.031)NLGDEK(28.031)PAVEEDVADGNK(28.031)DS(79.966)PTNETEEK(28.031)EPEDK(28.031)c	nNLGDEKPAVEEDVADGNKDSPTNETEEKEPEDKc	nNLGDEKPAVEEDVADGNKDS(79.966)PTNETEEKEPEDKc	NP_001241515.1	NP_001241515.1;XP_003552493.1	uncharacterized protein LOC100807657 [Glycine max]	NP_001241515.1-S223(79.966);XP_003552493.1-S222(79.966)	light	5	6.3	2.61	Drought sensitive	0.005735
MS-F16	m3	f2	13297	962.94	3847.73	3847.74	1710	4	n(28.031)NLGDEK(28.031)PAVEEDVADGNK(28.031)DS(79.966)PTNETEEK(28.031)EPEDK(28.031)c	nNLGDEKPAVEEDVADGNKDSPTNETEEKEPEDKc	nNLGDEKPAVEEDVADGNKDS(79.966)PTNETEEKEPEDKc	NP_001241515.1	NP_001241515.1;XP_003552493.1	uncharacterized protein LOC100807657 [Glycine max]	NP_001241515.1-S223(79.966);XP_003552493.1-S222(79.966)	light	5	10.5	2.49	Drought sensitive	0.005479
MS-R14	m4	r2	15453	962.942	3847.74	3847.74	1876	4	n(28.031)NLGDEK(28.031)PAVEEDVADGNK(28.031)DS(79.966)PTNETEEK(28.031)EPEDK(28.031)c	nNLGDEKPAVEEDVADGNKDSPTNETEEKEPEDKc	nNLGDEKPAVEEDVADGNKDS(79.966)PTNETEEKEPEDKc	NP_001241515.1	NP_001241515.1;XP_003552493.1	uncharacterized protein LOC100807657 [Glycine max]	NP_001241515.1-S223(79.966);XP_003552493.1-S222(79.966)	light	5	13.25	7.62	Drought tolerant	0.001213
MS-R15	m4	r2	14947	962.944	3847.75	3847.74	1890	4	n(28.031)NLGDEK(28.031)PAVEEDVADGNK(28.031)DS(79.966)PTNETEEK(28.031)EPEDK(28.031)c	nNLGDEKPAVEEDVADGNKDSPTNETEEKEPEDKc	nNLGDEKPAVEEDVADGNKDS(79.966)PTNETEEKEPEDKc	NP_001241515.1	NP_001241515.1;XP_003552493.1	uncharacterized protein LOC100807657 [Glycine max]	NP_001241515.1-S223(79.966);XP_003552493.1-S222(79.966)	light	5	18.22	3.85	Drought tolerant	0.000887
MS-R16	m4	r2	15420	962.944	3847.75	3847.74	1909	4	n(28.031)NLGDEK(28.031)PAVEEDVADGNK(28.031)DS(79.966)PTNETEEK(28.031)EPEDK(28.031)c	nNLGDEKPAVEEDVADGNKDSPTNETEEKEPEDKc	nNLGDEKPAVEEDVADGNKDS(79.966)PTNETEEKEPEDKc	NP_001241515.1	NP_001241515.1;XP_003552493.1	uncharacterized protein LOC100807657 [Glycine max]	NP_001241515.1-S223(79.966);XP_003552493.1-S222(79.966)	light	5	21.41	8.83	Drought tolerant	0.000815
MS-R17	m4	r2	16387	962.943	3847.74	3847.74	1902	4	n(28.031)NLGDEK(28.031)PAVEEDVADGNK(28.031)DS(79.966)PTNETEEK(28.031)EPEDK(28.031)c	nNLGDEKPAVEEDVADGNKDSPTNETEEKEPEDKc	nNLGDEKPAVEEDVADGNKDS(79.966)PTNETEEKEPEDKc	NP_001241515.1	NP_001241515.1;XP_003552493.1	uncharacterized protein LOC100807657 [Glycine max]	NP_001241515.1-S223(79.966);XP_003552493.1-S222(79.966)	light	5	15.91	3.81	Drought tolerant	0.001099
MS-R17	m4	r2	16447	1283.59	3847.75	3847.74	1908	3	n(28.031)NLGDEK(28.031)PAVEEDVADGNK(28.031)DS(79.966)PTNETEEK(28.031)EPEDK(28.031)c	nNLGDEKPAVEEDVADGNKDSPTNETEEKEPEDKc	nNLGDEKPAVEEDVADGNKDS(79.966)PTNETEEKEPEDKc	NP_001241515.1	NP_001241515.1;XP_003552493.1	uncharacterized protein LOC100807657 [Glycine max]	NP_001241515.1-S223(79.966);XP_003552493.1-S222(79.966)	light	5	31.49	10.89	Drought tolerant	0.000433
MS-R18	m4	r2	15331	962.944	3847.75	3847.74	1915	4	n(28.031)NLGDEK(28.031)PAVEEDVADGNK(28.031)DS(79.966)PTNETEEK(28.031)EPEDK(28.031)c	nNLGDEKPAVEEDVADGNKDSPTNETEEKEPEDKc	nNLGDEKPAVEEDVADGNKDS(79.966)PTNETEEKEPEDKc	NP_001241515.1	NP_001241515.1;XP_003552493.1	uncharacterized protein LOC100807657 [Glycine max]	NP_001241515.1-S223(79.966);XP_003552493.1-S222(79.966)	light	5	18.62	11.75	Drought tolerant	0.001042
MS-R18	m4	r2	15362	1283.59	3847.76	3847.74	1917	3	n(28.031)NLGDEK(28.031)PAVEEDVADGNK(28.031)DS(79.966)PTNETEEK(28.031)EPEDK(28.031)c	nNLGDEKPAVEEDVADGNKDSPTNETEEKEPEDKc	nNLGDEKPAVEEDVADGNKDS(79.966)PTNETEEKEPEDKc	NP_001241515.1	NP_001241515.1;XP_003552493.1	uncharacterized protein LOC100807657 [Glycine max]	NP_001241515.1-S223(79.966);XP_003552493.1-S222(79.966)	light	5	28.17	8.2	Drought tolerant	0.001836
MS-R19	m4	r2	15822	962.943	3847.74	3847.74	1920	4	n(28.031)NLGDEK(28.031)PAVEEDVADGNK(28.031)DS(79.966)PTNETEEK(28.031)EPEDK(28.031)c	nNLGDEKPAVEEDVADGNKDSPTNETEEKEPEDKc	nNLGDEKPAVEEDVADGNKDS(79.966)PTNETEEKEPEDKc	NP_001241515.1	NP_001241515.1;XP_003552493.1	uncharacterized protein LOC100807657 [Glycine max]	NP_001241515.1-S223(79.966);XP_003552493.1-S222(79.966)	light	5	14.72	7.92	Drought tolerant	0.000961
MSF2	m1	f1	14436	962.943	3847.74	3847.74	1836	4	n(28.031)NLGDEK(28.031)PAVEEDVADGNK(28.031)DS(79.966)PTNETEEK(28.031)EPEDK(28.031)c	nNLGDEKPAVEEDVADGNKDSPTNETEEKEPEDKc	nNLGDEKPAVEEDVADGNKDS(79.966)PTNETEEKEPEDKc	NP_001241515.1	NP_001241515.1;XP_003552493.1	uncharacterized protein LOC100807657 [Glycine max]	NP_001241515.1-S223(79.966);XP_003552493.1-S222(79.966)	light	5	6.99	2.27	Drought sensitive	0.008002
MSF20	m5	f3	17317	1283.59	3847.75	3847.74	2162	3	n(28.031)NLGDEK(28.031)PAVEEDVADGNK(28.031)DS(79.966)PTNETEEK(28.031)EPEDK(28.031)c	nNLGDEKPAVEEDVADGNKDSPTNETEEKEPEDKc	nNLGDEKPAVEEDVADGNKDS(79.966)PTNETEEKEPEDKc	NP_001241515.1	NP_001241515.1;XP_003552493.1	uncharacterized protein LOC100807657 [Glycine max]	NP_001241515.1-S223(79.966);XP_003552493.1-S222(79.966)	light	5	24.46	4.02	Drought sensitive	0.000296
MSF21	m5	f3	16560	962.944	3847.75	3847.74	2138	4	n(28.031)NLGDEK(28.031)PAVEEDVADGNK(28.031)DS(79.966)PTNETEEK(28.031)EPEDK(28.031)c	nNLGDEKPAVEEDVADGNKDSPTNETEEKEPEDKc	nNLGDEKPAVEEDVADGNKDS(79.966)PTNETEEKEPEDKc	NP_001241515.1	NP_001241515.1;XP_003552493.1	uncharacterized protein LOC100807657 [Glycine max]	NP_001241515.1-S223(79.966);XP_003552493.1-S222(79.966)	light	5	12.94	3.98	Drought sensitive	0.002688
MSF21	m5	f3	16636	1283.59	3847.74	3847.74	2145	3	n(28.031)NLGDEK(28.031)PAVEEDVADGNK(28.031)DS(79.966)PTNETEEK(28.031)EPEDK(28.031)c	nNLGDEKPAVEEDVADGNKDSPTNETEEKEPEDKc	nNLGDEKPAVEEDVADGNKDS(79.966)PTNETEEKEPEDKc	NP_001241515.1	NP_001241515.1;XP_003552493.1	uncharacterized protein LOC100807657 [Glycine max]	NP_001241515.1-S223(79.966);XP_003552493.1-S222(79.966)	light	5	17.65	3.88	Drought sensitive	0.001504
MSF22	m5	f3	16253	962.945	3847.75	3847.74	2123	4	n(28.031)NLGDEK(28.031)PAVEEDVADGNK(28.031)DS(79.966)PTNETEEK(28.031)EPEDK(28.031)c	nNLGDEKPAVEEDVADGNKDSPTNETEEKEPEDKc	nNLGDEKPAVEEDVADGNKDS(79.966)PTNETEEKEPEDKc	NP_001241515.1	NP_001241515.1;XP_003552493.1	uncharacterized protein LOC100807657 [Glycine max]	NP_001241515.1-S223(79.966);XP_003552493.1-S222(79.966)	light	5	6.29	3.73	Drought sensitive	0.001677
MSR22	m6	r3	15031	962.942	3847.74	3847.74	2193	4	n(28.031)NLGDEK(28.031)PAVEEDVADGNK(28.031)DS(79.966)PTNETEEK(28.031)EPEDK(28.031)c	nNLGDEKPAVEEDVADGNKDSPTNETEEKEPEDKc	nNLGDEKPAVEEDVADGNKDS(79.966)PTNETEEKEPEDKc	NP_001241515.1	NP_001241515.1;XP_003552493.1	uncharacterized protein LOC100807657 [Glycine max]	NP_001241515.1-S223(79.966);XP_003552493.1-S222(79.966)	light	5	11.02	4.34	Drought tolerant	0.001031
MSR23	m6	r3	15773	962.943	3847.74	3847.74	2189	4	n(28.031)NLGDEK(28.031)PAVEEDVADGNK(28.031)DS(79.966)PTNETEEK(28.031)EPEDK(28.031)c	nNLGDEKPAVEEDVADGNKDSPTNETEEKEPEDKc	nNLGDEKPAVEEDVADGNKDS(79.966)PTNETEEKEPEDKc	NP_001241515.1	NP_001241515.1;XP_003552493.1	uncharacterized protein LOC100807657 [Glycine max]	NP_001241515.1-S223(79.966);XP_003552493.1-S222(79.966)	light	5	17.09	3.88	Drought tolerant	0.000459
MSR24	m6	r3	15301	962.943	3847.74	3847.74	2149	4	n(28.031)NLGDEK(28.031)PAVEEDVADGNK(28.031)DS(79.966)PTNETEEK(28.031)EPEDK(28.031)c	nNLGDEKPAVEEDVADGNKDSPTNETEEKEPEDKc	nNLGDEKPAVEEDVADGNKDS(79.966)PTNETEEKEPEDKc	NP_001241515.1	NP_001241515.1;XP_003552493.1	uncharacterized protein LOC100807657 [Glycine max]	NP_001241515.1-S223(79.966);XP_003552493.1-S222(79.966)	light	5	11.77	3.14	Drought tolerant	0.001113
MSR40	m6	r3	12647	962.944	3847.75	3847.74	2227	4	n(28.031)NLGDEK(28.031)PAVEEDVADGNK(28.031)DS(79.966)PTNETEEK(28.031)EPEDK(28.031)c	nNLGDEKPAVEEDVADGNKDSPTNETEEKEPEDKc	nNLGDEKPAVEEDVADGNKDS(79.966)PTNETEEKEPEDKc	NP_001241515.1	NP_001241515.1;XP_003552493.1	uncharacterized protein LOC100807657 [Glycine max]	NP_001241515.1-S223(79.966);XP_003552493.1-S222(79.966)	light	5	16	4.11	Drought tolerant	0.001766
MSR41	m6	r3	13493	962.943	3847.74	3847.74	2242	4	n(28.031)NLGDEK(28.031)PAVEEDVADGNK(28.031)DS(79.966)PTNETEEK(28.031)EPEDK(28.031)c	nNLGDEKPAVEEDVADGNKDSPTNETEEKEPEDKc	nNLGDEKPAVEEDVADGNKDS(79.966)PTNETEEKEPEDKc	NP_001241515.1	NP_001241515.1;XP_003552493.1	uncharacterized protein LOC100807657 [Glycine max]	NP_001241515.1-S223(79.966);XP_003552493.1-S222(79.966)	light	5	15.34	5.79	Drought tolerant	0.000865
MSR42	m6	r3	13325	962.944	3847.75	3847.74	2248	4	n(28.031)NLGDEK(28.031)PAVEEDVADGNK(28.031)DS(79.966)PTNETEEK(28.031)EPEDK(28.031)c	nNLGDEKPAVEEDVADGNKDSPTNETEEKEPEDKc	nNLGDEKPAVEEDVADGNKDS(79.966)PTNETEEKEPEDKc	NP_001241515.1	NP_001241515.1;XP_003552493.1	uncharacterized protein LOC100807657 [Glycine max]	NP_001241515.1-S223(79.966);XP_003552493.1-S222(79.966)	light	5	10.85	3.33	Drought tolerant	0.003537
MS-F12	m3	f2	4257	807.782	2420.32	2420.32	867	3	n(34.063)VDENQS(79.966)EPEK(34.063)QEK(34.063)EEK(34.063)PK(34.063)c	nVDENQSEPEKQEKEEKPKc	nVDENQS(79.966)EPEKQEKEEKPKc	XP_003555170.2	XP_003555170.2	PREDICTED: enolase-phosphatase E1-like [Glycine max]	XP_003555170.2-S352(79.966)	heavy	5	23.95	23.95	Drought tolerant	0.000178
MS-F13	m3	f2	4077	807.782	2420.32	2420.32	865	3	n(34.063)VDENQS(79.966)EPEK(34.063)QEK(34.063)EEK(34.063)PK(34.063)c	nVDENQSEPEKQEKEEKPKc	nVDENQS(79.966)EPEKQEKEEKPKc	XP_003555170.2	XP_003555170.2	PREDICTED: enolase-phosphatase E1-like [Glycine max]	XP_003555170.2-S352(79.966)	heavy	5	21.58	21.58	Drought tolerant	0.000562
MS-F14	m3	f2	4115	807.781	2420.32	2420.32	858	3	n(34.063)VDENQS(79.966)EPEK(34.063)QEK(34.063)EEK(34.063)PK(34.063)c	nVDENQSEPEKQEKEEKPKc	nVDENQS(79.966)EPEKQEKEEKPKc	XP_003555170.2	XP_003555170.2	PREDICTED: enolase-phosphatase E1-like [Glycine max]	XP_003555170.2-S352(79.966)	heavy	5	23.07	23.07	Drought tolerant	0.000132
MS-F15	m3	f2	4329	807.783	2420.33	2420.32	838	3	n(34.063)VDENQS(79.966)EPEK(34.063)QEK(34.063)EEK(34.063)PK(34.063)c	nVDENQSEPEKQEKEEKPKc	nVDENQS(79.966)EPEKQEKEEKPKc	XP_003555170.2	XP_003555170.2	PREDICTED: enolase-phosphatase E1-like [Glycine max]	XP_003555170.2-S352(79.966)	heavy	5	16.88	16.88	Drought tolerant	0.000467
MS-R16	m4	r2	2643	807.782	2420.32	2420.32	608	3	n(34.063)VDENQS(79.966)EPEK(34.063)QEK(34.063)EEK(34.063)PK(34.063)c	nVDENQSEPEKQEKEEKPKc	nVDENQS(79.966)EPEKQEKEEKPKc	XP_003555170.2	XP_003555170.2	PREDICTED: enolase-phosphatase E1-like [Glycine max]	XP_003555170.2-S352(79.966)	heavy	5	9.64	9.64	Drought sensitive	0.000671
MS-R17	m4	r2	3437	807.784	2420.33	2420.32	615	3	n(34.063)VDENQS(79.966)EPEK(34.063)QEK(34.063)EEK(34.063)PK(34.063)c	nVDENQSEPEKQEKEEKPKc	nVDENQS(79.966)EPEKQEKEEKPKc	XP_003555170.2	XP_003555170.2	PREDICTED: enolase-phosphatase E1-like [Glycine max]	XP_003555170.2-S352(79.966)	heavy	5	17.38	17.38	Drought sensitive	0.000671
MS-F13	m3	f2	4116	968.791	2903.35	2903.35	868	3	n(34.063)VQK(34.063)K(34.063)ESSS(79.966)DDS(79.966)S(79.966)SESEDEK(34.063)PAPK(34.063)c	nVQKKESSSDDSSSESEDEKPAPKc	nVQKKESSS(79.966)DDS(79.966)S(79.966)SESEDEKPAPKc	XP_003540672.1	XP_003540672.1;XP_006592047.1	PREDICTED: nucleolin 1 isoform X1 [Glycine max]	XP_003540672.1-S67(79.966)-S70(79.966)-S71(79.966);XP_006592047.1-S67(79.966)-S70(79.966)-S71(79.966)	heavy	5	18.16	0	Drought tolerant	0.002367
MS-F14	m3	f2	4185	968.79	2903.35	2903.35	864	3	n(34.063)VQK(34.063)K(34.063)ESSS(79.966)DDS(79.966)S(79.966)SESEDEK(34.063)PAPK(34.063)c	nVQKKESSSDDSSSESEDEKPAPKc	nVQKKESSS(79.966)DDS(79.966)S(79.966)SESEDEKPAPKc	XP_003540672.1	XP_003540672.1;XP_006592047.1	PREDICTED: nucleolin 1 isoform X1 [Glycine max]	XP_003540672.1-S67(79.966)-S70(79.966)-S71(79.966);XP_006592047.1-S67(79.966)-S70(79.966)-S71(79.966)	heavy	5	17.93	0.27	Drought tolerant	0.000499
MSR22	m6	r3	3821	968.791	2903.35	2903.35	979	3	n(34.063)VQK(34.063)K(34.063)ESSS(79.966)DDS(79.966)S(79.966)SESEDEK(34.063)PAPK(34.063)c	nVQKKESSSDDSSSESEDEKPAPKc	nVQKKESSS(79.966)DDS(79.966)S(79.966)SESEDEKPAPKc	XP_003540672.1	XP_003540672.1;XP_006592047.1	PREDICTED: nucleolin 1 isoform X1 [Glycine max]	XP_003540672.1-S67(79.966)-S70(79.966)-S71(79.966);XP_006592047.1-S67(79.966)-S70(79.966)-S71(79.966)	heavy	5	5.37	0.16	Drought sensitive	0.001014
MS-R15	m4	r2	4661	836.64	3342.53	3342.53	909	4	n(34.063)NSK(34.063)ESSDS(79.966)S(79.966)EEDSEDESEEK(34.063)PSK(34.063)TPQK(34.063)c	nNSKESSDSSEEDSEDESEEKPSKTPQKc	nNSKESSDS(79.966)S(79.966)EEDSEDESEEKPSKTPQKc	XP_003537777.1	XP_003537777.1	PREDICTED: nucleolin 1-like [Glycine max]	XP_003537777.1-S428(79.966)-S429(79.966)	heavy	5	29.66	4.79	Drought sensitive	0.000385
MS-R16	m4	r2	5054	836.64	3342.53	3342.53	916	4	n(34.063)NSK(34.063)ESSDS(79.966)S(79.966)EEDSEDESEEK(34.063)PSK(34.063)TPQK(34.063)c	nNSKESSDSSEEDSEDESEEKPSKTPQKc	nNSKESSDS(79.966)S(79.966)EEDSEDESEEKPSKTPQKc	XP_003537777.1	XP_003537777.1	PREDICTED: nucleolin 1-like [Glycine max]	XP_003537777.1-S428(79.966)-S429(79.966)	heavy	5	10.38	1.35	Drought sensitive	0.00207
MSF4	m1	f1	2205	836.64	3342.53	3342.53	680	4	n(34.063)NSK(34.063)ESSDS(79.966)S(79.966)EEDSEDESEEK(34.063)PSK(34.063)TPQK(34.063)c	nNSKESSDSSEEDSEDESEEKPSKTPQKc	nNSKESSDS(79.966)S(79.966)EEDSEDESEEKPSKTPQKc	XP_003537777.1	XP_003537777.1	PREDICTED: nucleolin 1-like [Glycine max]	XP_003537777.1-S428(79.966)-S429(79.966)	heavy	5	26.54	5.83	Drought tolerant	0.000467
MSR3	m2	r1	2252	836.64	3342.53	3342.53	706	4	n(34.063)NSK(34.063)ESSDS(79.966)S(79.966)EEDSEDESEEK(34.063)PSK(34.063)TPQK(34.063)c	nNSKESSDSSEEDSEDESEEKPSKTPQKc	nNSKESSDS(79.966)S(79.966)EEDSEDESEEKPSKTPQKc	XP_003537777.1	XP_003537777.1	PREDICTED: nucleolin 1-like [Glycine max]	XP_003537777.1-S428(79.966)-S429(79.966)	heavy	5	11.53	2.36	Drought sensitive	0.003074
MSR6	m2	r1	8615	1017.43	3049.25	3049.25	1315	3	n(28.031)K(28.031)ESS(79.966)S(79.966)DDS(79.966)S(79.966)ESEEEK(28.031)PAPK(28.031)PVLSK(28.031)c	nKESSSDDSSESEEEKPAPKPVLSKc	nKESS(79.966)S(79.966)DDS(79.966)S(79.966)ESEEEKPAPKPVLSKc	XP_003537777.1	XP_003537777.1	PREDICTED: nucleolin 1-like [Glycine max]	XP_003537777.1-S68(79.966)-S69(79.966)-S72(79.966)-S73(79.966)	light	5	20.48	8.43	Drought tolerant	0.000288
MS-F14	m3	f2	2197	900.44	2698.3	2698.3	594	3	n(34.063)NK(34.063)K(34.063)ESSS(79.966)DDS(79.966)SSDSEDEK(34.063)PVAK(34.063)c	nNKKESSSDDSSSDSEDEKPVAKc	nNKKESSS(79.966)DDS(79.966)SSDSEDEKPVAKc	XP_003537777.1	XP_003537777.1	PREDICTED: nucleolin 1-like [Glycine max]	XP_003537777.1-S147(79.966)-S150(79.966)	heavy	5	23.9	5.71	Drought tolerant	0.000132
MS-F14	m3	f2	2217	675.582	2698.3	2698.3	596	4	n(34.063)NK(34.063)K(34.063)ESSS(79.966)DDS(79.966)SSDSEDEK(34.063)PVAK(34.063)c	nNKKESSSDDSSSDSEDEKPVAKc	nNKKESSS(79.966)DDS(79.966)SSDSEDEKPVAKc	XP_003537777.1	XP_003537777.1	PREDICTED: nucleolin 1-like [Glycine max]	XP_003537777.1-S147(79.966)-S150(79.966)	heavy	5	11.75	2.74	Drought tolerant	0.002055
MS-R13	m4	r2	2125	900.442	2698.31	2698.3	593	3	n(34.063)NK(34.063)K(34.063)ESSS(79.966)DDS(79.966)SSDSEDEK(34.063)PVAK(34.063)c	nNKKESSSDDSSSDSEDEKPVAKc	nNKKESSS(79.966)DDS(79.966)SSDSEDEKPVAKc	XP_003537777.1	XP_003537777.1	PREDICTED: nucleolin 1-like [Glycine max]	XP_003537777.1-S147(79.966)-S150(79.966)	heavy	5	22.65	0.15	Drought sensitive	0.000178
MS-R16	m4	r2	2130	900.44	2698.3	2698.3	562	3	n(34.063)NK(34.063)K(34.063)ESSS(79.966)DDS(79.966)SSDSEDEK(34.063)PVAK(34.063)c	nNKKESSSDDSSSDSEDEKPVAKc	nNKKESSS(79.966)DDS(79.966)SSDSEDEKPVAKc	XP_003537777.1	XP_003537777.1	PREDICTED: nucleolin 1-like [Glycine max]	XP_003537777.1-S147(79.966)-S150(79.966)	heavy	5	23.57	4.17	Drought sensitive	0.000208
MS-R16	m4	r2	2137	675.582	2698.3	2698.3	563	4	n(34.063)NK(34.063)K(34.063)ESSS(79.966)DDS(79.966)SSDSEDEK(34.063)PVAK(34.063)c	nNKKESSSDDSSSDSEDEKPVAKc	nNKKESSS(79.966)DDS(79.966)SSDSEDEKPVAKc	XP_003537777.1	XP_003537777.1	PREDICTED: nucleolin 1-like [Glycine max]	XP_003537777.1-S147(79.966)-S150(79.966)	heavy	5	18.14	5.26	Drought sensitive	0.001319
MS-R17	m4	r2	2900	675.581	2698.3	2698.3	567	4	n(34.063)NK(34.063)K(34.063)ESSS(79.966)DDS(79.966)SSDSEDEK(34.063)PVAK(34.063)c	nNKKESSSDDSSSDSEDEKPVAKc	nNKKESSS(79.966)DDS(79.966)SSDSEDEKPVAKc	XP_003537777.1	XP_003537777.1	PREDICTED: nucleolin 1-like [Glycine max]	XP_003537777.1-S147(79.966)-S150(79.966)	heavy	5	28.41	0.21	Drought sensitive	0.000562
MSR24	m6	r3	2014	900.441	2698.3	2698.3	589	3	n(34.063)NK(34.063)K(34.063)ESSS(79.966)DDS(79.966)SSDSEDEK(34.063)PVAK(34.063)c	nNKKESSSDDSSSDSEDEKPVAKc	nNKKESSS(79.966)DDS(79.966)SSDSEDEKPVAKc	XP_003537777.1	XP_003537777.1	PREDICTED: nucleolin 1-like [Glycine max]	XP_003537777.1-S147(79.966)-S150(79.966)	heavy	5	26.04	9.95	Drought sensitive	0.000144
MSR42	m6	r3	2039	675.582	2698.3	2698.3	584	4	n(34.063)NK(34.063)K(34.063)ESSS(79.966)DDS(79.966)SSDSEDEK(34.063)PVAK(34.063)c	nNKKESSSDDSSSDSEDEKPVAKc	nNKKESSS(79.966)DDS(79.966)SSDSEDEKPVAKc	XP_003537777.1	XP_003537777.1	PREDICTED: nucleolin 1-like [Glycine max]	XP_003537777.1-S147(79.966)-S150(79.966)	heavy	5	7.96	0	Drought sensitive	0.006258
MSF22	m5	f3	34378	1203.37	4809.44	4809.43	4004	4	n(28.031)K(28.031)NDIFK(28.031)PSIDK(28.031)DLLVSSEVPVPDPTM(15.995)DSLQIS(79.966)TPISGANDYK(28.031)c	nKNDIFKPSIDKDLLVSSEVPVPDPTMDSLQISTPISGANDYKc	nKNDIFKPSIDKDLLVSSEVPVPDPTM(15.995)DSLQIS(79.966)TPISGANDYKc	XP_003519766.1	XP_003519766.1	PREDICTED: protein IQ-DOMAIN 31-like isoform X1 [Glycine max]	XP_003519766.1-M54(15.995)-S60(79.966)	light	5	17.42	0.84	Drought sensitive	0.002551
MS-F14	m3	f2	6660	1000.82	2999.45	2999.44	1069	3	n(34.063)K(34.063)ES(79.966)S(79.966)S(79.966)DDSSESEEEK(34.063)PAPK(34.063)PVLSK(34.063)c	nKESSSDDSSESEEEKPAPKPVLSKc	nKES(79.966)S(79.966)S(79.966)DDSSESEEEKPAPKPVLSKc	XP_003537777.1	XP_003537777.1	PREDICTED: nucleolin 1-like [Glycine max]	XP_003537777.1-S67(79.966)-S68(79.966)-S69(79.966)	heavy	5	4.08	2.43	Drought tolerant	0.001529
MS-R12	m4	r2	8691	1000.82	2999.45	2999.44	1285	3	n(34.063)K(34.063)ES(79.966)S(79.966)S(79.966)DDSSESEEEK(34.063)PAPK(34.063)PVLSK(34.063)c	nKESSSDDSSESEEEKPAPKPVLSKc	nKES(79.966)S(79.966)S(79.966)DDSSESEEEKPAPKPVLSKc	XP_003537777.1	XP_003537777.1	PREDICTED: nucleolin 1-like [Glycine max]	XP_003537777.1-S67(79.966)-S68(79.966)-S69(79.966)	heavy	5	0.98	0.76	Drought sensitive	0.004723
MS-R12	m4	r2	8996	1000.82	2999.44	2999.44	1317	3	n(34.063)K(34.063)ES(79.966)S(79.966)S(79.966)DDSSESEEEK(34.063)PAPK(34.063)PVLSK(34.063)c	nKESSSDDSSESEEEKPAPKPVLSKc	nKES(79.966)S(79.966)S(79.966)DDSSESEEEKPAPKPVLSKc	XP_003537777.1	XP_003537777.1	PREDICTED: nucleolin 1-like [Glycine max]	XP_003537777.1-S67(79.966)-S68(79.966)-S69(79.966)	heavy	5	5.46	1.31	Drought sensitive	0.001288
MS-R12	m4	r2	9302	1000.82	2999.44	2999.44	1349	3	n(34.063)K(34.063)ES(79.966)S(79.966)S(79.966)DDSSESEEEK(34.063)PAPK(34.063)PVLSK(34.063)c	nKESSSDDSSESEEEKPAPKPVLSKc	nKES(79.966)S(79.966)S(79.966)DDSSESEEEKPAPKPVLSKc	XP_003537777.1	XP_003537777.1	PREDICTED: nucleolin 1-like [Glycine max]	XP_003537777.1-S67(79.966)-S68(79.966)-S69(79.966)	heavy	5	5.37	0.95	Drought sensitive	0.009537
MS-R13	m4	r2	9444	1000.82	2999.45	2999.44	1381	3	n(34.063)K(34.063)ES(79.966)S(79.966)S(79.966)DDSSESEEEK(34.063)PAPK(34.063)PVLSK(34.063)c	nKESSSDDSSESEEEKPAPKPVLSKc	nKES(79.966)S(79.966)S(79.966)DDSSESEEEKPAPKPVLSKc	XP_003537777.1	XP_003537777.1	PREDICTED: nucleolin 1-like [Glycine max]	XP_003537777.1-S67(79.966)-S68(79.966)-S69(79.966)	heavy	5	6.26	2.61	Drought sensitive	0.001772
MS-R14	m4	r2	10405	1000.82	2999.45	2999.44	1410	3	n(34.063)K(34.063)ES(79.966)S(79.966)S(79.966)DDSSESEEEK(34.063)PAPK(34.063)PVLSK(34.063)c	nKESSSDDSSESEEEKPAPKPVLSKc	nKES(79.966)S(79.966)S(79.966)DDSSESEEEKPAPKPVLSKc	XP_003537777.1	XP_003537777.1	PREDICTED: nucleolin 1-like [Glycine max]	XP_003537777.1-S67(79.966)-S68(79.966)-S69(79.966)	heavy	5	1.82	1.11	Drought sensitive	0.007697
MS-R14	m4	r2	10796	1000.82	2999.45	2999.44	1450	3	n(34.063)K(34.063)ES(79.966)S(79.966)S(79.966)DDSSESEEEK(34.063)PAPK(34.063)PVLSK(34.063)c	nKESSSDDSSESEEEKPAPKPVLSKc	nKES(79.966)S(79.966)S(79.966)DDSSESEEEKPAPKPVLSKc	XP_003537777.1	XP_003537777.1	PREDICTED: nucleolin 1-like [Glycine max]	XP_003537777.1-S67(79.966)-S68(79.966)-S69(79.966)	heavy	5	5.11	1.39	Drought sensitive	0.001497
MSR21	m6	r3	11626	1000.82	2999.44	2999.44	1941	3	n(34.063)K(34.063)ES(79.966)S(79.966)S(79.966)DDSSESEEEK(34.063)PAPK(34.063)PVLSK(34.063)c	nKESSSDDSSESEEEKPAPKPVLSKc	nKES(79.966)S(79.966)S(79.966)DDSSESEEEKPAPKPVLSKc	XP_003537777.1	XP_003537777.1	PREDICTED: nucleolin 1-like [Glycine max]	XP_003537777.1-S67(79.966)-S68(79.966)-S69(79.966)	heavy	5	3.9	1.71	Drought sensitive	0.001856
MS-R16	m4	r2	20203	1334.96	4001.86	4001.86	2327	3	n(28.031)AVT(79.966)SDDEWGPEK(28.031)EEAYGGGVAVEEK(28.031)PTK(28.031)SETETEK(28.031)c	nAVTSDDEWGPEKEEAYGGGVAVEEKPTKSETETEKc	nAVT(79.966)SDDEWGPEKEEAYGGGVAVEEKPTKSETETEKc	XP_003546169.1	XP_003546169.1	PREDICTED: plastid-lipid-associated protein, chloroplastic [Glycine max]	XP_003546169.1-T49(79.966)	light	5	24.02	0.02	Drought tolerant	0.000226
MS-F17	m3	f2	10629	542.713	2708.53	2708.53	1601	5	n(34.063)HK(34.063)S(79.966)FDEDEFSNK(34.063)PVIVNK(34.063)PTK(34.063)c	nHKSFDEDEFSNKPVIVNKPTKc	nHKS(79.966)FDEDEFSNKPVIVNKPTKc	XP_006583189.1	XP_006583189.1	PREDICTED: protein STRUBBELIG-RECEPTOR FAMILY 6-like [Glycine max]	XP_006583189.1-S364(79.966)	heavy	5	7.16	7.16	Drought tolerant	0.008007
MSF24	m5	f3	14577	678.14	2708.53	2708.53	1961	4	n(34.063)HK(34.063)S(79.966)FDEDEFSNK(34.063)PVIVNK(34.063)PTK(34.063)c	nHKSFDEDEFSNKPVIVNKPTKc	nHKS(79.966)FDEDEFSNKPVIVNKPTKc	XP_006583189.1	XP_006583189.1	PREDICTED: protein STRUBBELIG-RECEPTOR FAMILY 6-like [Glycine max]	XP_006583189.1-S364(79.966)	heavy	5	12.15	12.15	Drought tolerant	0.000812
MSF24	m5	f3	14608	542.713	2708.53	2708.53	1964	5	n(34.063)HK(34.063)S(79.966)FDEDEFSNK(34.063)PVIVNK(34.063)PTK(34.063)c	nHKSFDEDEFSNKPVIVNKPTKc	nHKS(79.966)FDEDEFSNKPVIVNKPTKc	XP_006583189.1	XP_006583189.1	PREDICTED: protein STRUBBELIG-RECEPTOR FAMILY 6-like [Glycine max]	XP_006583189.1-S364(79.966)	heavy	5	24.65	24.65	Drought tolerant	0.000226
MSF25	m5	f3	15396	542.713	2708.53	2708.53	1971	5	n(34.063)HK(34.063)S(79.966)FDEDEFSNK(34.063)PVIVNK(34.063)PTK(34.063)c	nHKSFDEDEFSNKPVIVNKPTKc	nHKS(79.966)FDEDEFSNKPVIVNKPTKc	XP_006583189.1	XP_006583189.1	PREDICTED: protein STRUBBELIG-RECEPTOR FAMILY 6-like [Glycine max]	XP_006583189.1-S364(79.966)	heavy	5	28.9	28.9	Drought tolerant	0.000339
MSF25	m5	f3	15403	678.14	2708.53	2708.53	1972	4	n(34.063)HK(34.063)S(79.966)FDEDEFSNK(34.063)PVIVNK(34.063)PTK(34.063)c	nHKSFDEDEFSNKPVIVNKPTKc	nHKS(79.966)FDEDEFSNKPVIVNKPTKc	XP_006583189.1	XP_006583189.1	PREDICTED: protein STRUBBELIG-RECEPTOR FAMILY 6-like [Glycine max]	XP_006583189.1-S364(79.966)	heavy	5	20.96	20.96	Drought tolerant	0.000562
MSF25	m5	f3	15424	903.85	2708.53	2708.53	1974	3	n(34.063)HK(34.063)S(79.966)FDEDEFSNK(34.063)PVIVNK(34.063)PTK(34.063)c	nHKSFDEDEFSNKPVIVNKPTKc	nHKS(79.966)FDEDEFSNKPVIVNKPTKc	XP_006583189.1	XP_006583189.1	PREDICTED: protein STRUBBELIG-RECEPTOR FAMILY 6-like [Glycine max]	XP_006583189.1-S364(79.966)	heavy	5	35.98	25.49	Drought tolerant	0.000132
MSF25	m5	f3	15727	542.714	2708.53	2708.53	2010	5	n(34.063)HK(34.063)S(79.966)FDEDEFSNK(34.063)PVIVNK(34.063)PTK(34.063)c	nHKSFDEDEFSNKPVIVNKPTKc	nHKS(79.966)FDEDEFSNKPVIVNKPTKc	XP_006583189.1	XP_006583189.1	PREDICTED: protein STRUBBELIG-RECEPTOR FAMILY 6-like [Glycine max]	XP_006583189.1-S364(79.966)	heavy	5	10.1	7.62	Drought tolerant	0.002201
MSR26	m6	r3	13772	678.14	2708.53	2708.53	1973	4	n(34.063)HK(34.063)S(79.966)FDEDEFSNK(34.063)PVIVNK(34.063)PTK(34.063)c	nHKSFDEDEFSNKPVIVNKPTKc	nHKS(79.966)FDEDEFSNKPVIVNKPTKc	XP_006583189.1	XP_006583189.1	PREDICTED: protein STRUBBELIG-RECEPTOR FAMILY 6-like [Glycine max]	XP_006583189.1-S364(79.966)	heavy	5	8.27	8.27	Drought sensitive	0.003222
MSR26	m6	r3	13806	542.714	2708.53	2708.53	1977	5	n(34.063)HK(34.063)S(79.966)FDEDEFSNK(34.063)PVIVNK(34.063)PTK(34.063)c	nHKSFDEDEFSNKPVIVNKPTKc	nHKS(79.966)FDEDEFSNKPVIVNKPTKc	XP_006583189.1	XP_006583189.1	PREDICTED: protein STRUBBELIG-RECEPTOR FAMILY 6-like [Glycine max]	XP_006583189.1-S364(79.966)	heavy	5	15.36	15.36	Drought sensitive	0.000838
MSR27	m6	r3	14329	678.14	2708.53	2708.53	2064	4	n(34.063)HK(34.063)S(79.966)FDEDEFSNK(34.063)PVIVNK(34.063)PTK(34.063)c	nHKSFDEDEFSNKPVIVNKPTKc	nHKS(79.966)FDEDEFSNKPVIVNKPTKc	XP_006583189.1	XP_006583189.1	PREDICTED: protein STRUBBELIG-RECEPTOR FAMILY 6-like [Glycine max]	XP_006583189.1-S364(79.966)	heavy	5	11.31	11.31	Drought sensitive	0.000966
MSR27	m6	r3	14349	542.714	2708.53	2708.53	2067	5	n(34.063)HK(34.063)S(79.966)FDEDEFSNK(34.063)PVIVNK(34.063)PTK(34.063)c	nHKSFDEDEFSNKPVIVNKPTKc	nHKS(79.966)FDEDEFSNKPVIVNKPTKc	XP_006583189.1	XP_006583189.1	PREDICTED: protein STRUBBELIG-RECEPTOR FAMILY 6-like [Glycine max]	XP_006583189.1-S364(79.966)	heavy	5	24.84	24.84	Drought sensitive	0.000413
MSR28	m6	r3	14510	678.141	2708.53	2708.53	2040	4	n(34.063)HK(34.063)S(79.966)FDEDEFSNK(34.063)PVIVNK(34.063)PTK(34.063)c	nHKSFDEDEFSNKPVIVNKPTKc	nHKS(79.966)FDEDEFSNKPVIVNKPTKc	XP_006583189.1	XP_006583189.1	PREDICTED: protein STRUBBELIG-RECEPTOR FAMILY 6-like [Glycine max]	XP_006583189.1-S364(79.966)	heavy	5	14.37	14.37	Drought sensitive	0.002212
MSR28	m6	r3	14516	542.713	2708.53	2708.53	2041	5	n(34.063)HK(34.063)S(79.966)FDEDEFSNK(34.063)PVIVNK(34.063)PTK(34.063)c	nHKSFDEDEFSNKPVIVNKPTKc	nHKS(79.966)FDEDEFSNKPVIVNKPTKc	XP_006583189.1	XP_006583189.1	PREDICTED: protein STRUBBELIG-RECEPTOR FAMILY 6-like [Glycine max]	XP_006583189.1-S364(79.966)	heavy	5	22.65	22.65	Drought sensitive	0.000288
MSR29	m6	r3	14653	542.713	2708.53	2708.53	2030	5	n(34.063)HK(34.063)S(79.966)FDEDEFSNK(34.063)PVIVNK(34.063)PTK(34.063)c	nHKSFDEDEFSNKPVIVNKPTKc	nHKS(79.966)FDEDEFSNKPVIVNKPTKc	XP_006583189.1	XP_006583189.1	PREDICTED: protein STRUBBELIG-RECEPTOR FAMILY 6-like [Glycine max]	XP_006583189.1-S364(79.966)	heavy	5	13.73	13.73	Drought sensitive	0.00089
MSR30	m6	r3	14754	542.714	2708.53	2708.53	2055	5	n(34.063)HK(34.063)S(79.966)FDEDEFSNK(34.063)PVIVNK(34.063)PTK(34.063)c	nHKSFDEDEFSNKPVIVNKPTKc	nHKS(79.966)FDEDEFSNKPVIVNKPTKc	XP_006583189.1	XP_006583189.1	PREDICTED: protein STRUBBELIG-RECEPTOR FAMILY 6-like [Glycine max]	XP_006583189.1-S364(79.966)	heavy	5	7.22	7.22	Drought sensitive	0.00533
MSR31	m6	r3	14532	542.714	2708.53	2708.53	2072	5	n(34.063)HK(34.063)S(79.966)FDEDEFSNK(34.063)PVIVNK(34.063)PTK(34.063)c	nHKSFDEDEFSNKPVIVNKPTKc	nHKS(79.966)FDEDEFSNKPVIVNKPTKc	XP_006583189.1	XP_006583189.1	PREDICTED: protein STRUBBELIG-RECEPTOR FAMILY 6-like [Glycine max]	XP_006583189.1-S364(79.966)	heavy	5	3.84	3.84	Drought sensitive	0.004459
MSR31	m6	r3	14547	678.141	2708.53	2708.53	2073	4	n(34.063)HK(34.063)S(79.966)FDEDEFSNK(34.063)PVIVNK(34.063)PTK(34.063)c	nHKSFDEDEFSNKPVIVNKPTKc	nHKS(79.966)FDEDEFSNKPVIVNKPTKc	XP_006583189.1	XP_006583189.1	PREDICTED: protein STRUBBELIG-RECEPTOR FAMILY 6-like [Glycine max]	XP_006583189.1-S364(79.966)	heavy	5	11.29	11.29	Drought sensitive	0.006365
MSR32	m6	r3	14892	542.714	2708.53	2708.53	2040	5	n(34.063)HK(34.063)S(79.966)FDEDEFSNK(34.063)PVIVNK(34.063)PTK(34.063)c	nHKSFDEDEFSNKPVIVNKPTKc	nHKS(79.966)FDEDEFSNKPVIVNKPTKc	XP_006583189.1	XP_006583189.1	PREDICTED: protein STRUBBELIG-RECEPTOR FAMILY 6-like [Glycine max]	XP_006583189.1-S364(79.966)	heavy	5	9.19	9.19	Drought sensitive	0.001551
MSR33	m6	r3	13053	542.714	2708.53	2708.53	2047	5	n(34.063)HK(34.063)S(79.966)FDEDEFSNK(34.063)PVIVNK(34.063)PTK(34.063)c	nHKSFDEDEFSNKPVIVNKPTKc	nHKS(79.966)FDEDEFSNKPVIVNKPTKc	XP_006583189.1	XP_006583189.1	PREDICTED: protein STRUBBELIG-RECEPTOR FAMILY 6-like [Glycine max]	XP_006583189.1-S364(79.966)	heavy	5	3.85	3.85	Drought sensitive	0.00413
MSR34	m6	r3	12852	542.714	2708.53	2708.53	2064	5	n(34.063)HK(34.063)S(79.966)FDEDEFSNK(34.063)PVIVNK(34.063)PTK(34.063)c	nHKSFDEDEFSNKPVIVNKPTKc	nHKS(79.966)FDEDEFSNKPVIVNKPTKc	XP_006583189.1	XP_006583189.1	PREDICTED: protein STRUBBELIG-RECEPTOR FAMILY 6-like [Glycine max]	XP_006583189.1-S364(79.966)	heavy	5	13.93	13.93	Drought sensitive	0.002449
MSR35	m6	r3	12723	542.714	2708.53	2708.53	2077	5	n(34.063)HK(34.063)S(79.966)FDEDEFSNK(34.063)PVIVNK(34.063)PTK(34.063)c	nHKSFDEDEFSNKPVIVNKPTKc	nHKS(79.966)FDEDEFSNKPVIVNKPTKc	XP_006583189.1	XP_006583189.1	PREDICTED: protein STRUBBELIG-RECEPTOR FAMILY 6-like [Glycine max]	XP_006583189.1-S364(79.966)	heavy	5	13.84	13.84	Drought sensitive	0.000867
MS-R13	m4	r2	4432	1452.69	2903.36	2903.35	889	2	n(34.063)VQK(34.063)K(34.063)ESS(79.966)S(79.966)DDS(79.966)SSESEDEK(34.063)PAPK(34.063)c	nVQKKESSSDDSSSESEDEKPAPKc	nVQKKESS(79.966)S(79.966)DDS(79.966)SSESEDEKPAPKc	XP_003540672.1	XP_003540672.1;XP_006592047.1	PREDICTED: nucleolin 1 isoform X1 [Glycine max]	XP_003540672.1-S66(79.966)-S67(79.966)-S70(79.966);XP_006592047.1-S66(79.966)-S67(79.966)-S70(79.966)	heavy	5	40.36	0.2	Drought sensitive	0.000961
MSF5	m1	f1	2245	968.793	2903.36	2903.35	695	3	n(34.063)VQK(34.063)K(34.063)ESS(79.966)S(79.966)DDS(79.966)SSESEDEK(34.063)PAPK(34.063)c	nVQKKESSSDDSSSESEDEKPAPKc	nVQKKESS(79.966)S(79.966)DDS(79.966)SSESEDEKPAPKc	XP_003540672.1	XP_003540672.1;XP_006592047.1	PREDICTED: nucleolin 1 isoform X1 [Glycine max]	XP_003540672.1-S66(79.966)-S67(79.966)-S70(79.966);XP_006592047.1-S66(79.966)-S67(79.966)-S70(79.966)	heavy	5	7.39	2.48	Drought tolerant	0.005356
MSR20	m6	r3	3496	726.845	2903.35	2903.35	1011	4	n(34.063)VQK(34.063)K(34.063)ESS(79.966)S(79.966)DDS(79.966)SSESEDEK(34.063)PAPK(34.063)c	nVQKKESSSDDSSSESEDEKPAPKc	nVQKKESS(79.966)S(79.966)DDS(79.966)SSESEDEKPAPKc	XP_003540672.1	XP_003540672.1;XP_006592047.1	PREDICTED: nucleolin 1 isoform X1 [Glycine max]	XP_003540672.1-S66(79.966)-S67(79.966)-S70(79.966);XP_006592047.1-S66(79.966)-S67(79.966)-S70(79.966)	heavy	5	14.02	2.46	Drought sensitive	0.000539
MSF25	m5	f3	6569	936.483	2806.43	2806.43	1010	3	n(28.031)K(28.031)TGGNPES(79.966)PGK(28.031)TATDPHSK(28.031)PAVEPGK(28.031)c	nKTGGNPESPGKTATDPHSKPAVEPGKc	nKTGGNPES(79.966)PGKTATDPHSKPAVEPGKc	XP_003532179.1	XP_003532179.1	PREDICTED: RPM1-interacting protein 4 [Glycine max]	XP_003532179.1-S44(79.966)	light	5	19.84	0.65	Drought sensitive	0.000314
MSF6	m1	f1	2902	902.06	2703.16	2703.16	740	3	n(28.031)K(28.031)K(28.031)VESSSDDSS(79.966)S(79.966)ES(79.966)EAEK(28.031)PAVK(28.031)c	nKKVESSSDDSSSESEAEKPAVKc	nKKVESSSDDSS(79.966)S(79.966)ES(79.966)EAEKPAVKc	XP_003540672.1	XP_003540672.1;XP_006592047.1	PREDICTED: nucleolin 1 isoform X1 [Glycine max]	XP_003540672.1-S151(79.966)-S152(79.966)-S154(79.966);XP_006592047.1-S151(79.966)-S152(79.966)-S154(79.966)	light	5	2.15	2.15	Drought sensitive	0.007019
MSR3	m2	r1	2698	902.062	2703.16	2703.16	750	3	n(28.031)K(28.031)K(28.031)VESSSDDSS(79.966)S(79.966)ES(79.966)EAEK(28.031)PAVK(28.031)c	nKKVESSSDDSSSESEAEKPAVKc	nKKVESSSDDSS(79.966)S(79.966)ES(79.966)EAEKPAVKc	XP_003540672.1	XP_003540672.1;XP_006592047.1	PREDICTED: nucleolin 1 isoform X1 [Glycine max]	XP_003540672.1-S151(79.966)-S152(79.966)-S154(79.966);XP_006592047.1-S151(79.966)-S152(79.966)-S154(79.966)	light	5	2.73	2.73	Drought tolerant	0.009143
MSR5	m2	r1	2574	902.06	2703.16	2703.16	718	3	n(28.031)K(28.031)K(28.031)VESSSDDSS(79.966)S(79.966)ES(79.966)EAEK(28.031)PAVK(28.031)c	nKKVESSSDDSSSESEAEKPAVKc	nKKVESSSDDSS(79.966)S(79.966)ES(79.966)EAEKPAVKc	XP_003540672.1	XP_003540672.1;XP_006592047.1	PREDICTED: nucleolin 1 isoform X1 [Glycine max]	XP_003540672.1-S151(79.966)-S152(79.966)-S154(79.966);XP_006592047.1-S151(79.966)-S152(79.966)-S154(79.966)	light	5	9.13	7.25	Drought tolerant	0.002309
MSR6	m2	r1	2702	902.062	2703.16	2703.16	717	3	n(28.031)K(28.031)K(28.031)VESSSDDSS(79.966)S(79.966)ES(79.966)EAEK(28.031)PAVK(28.031)c	nKKVESSSDDSSSESEAEKPAVKc	nKKVESSSDDSS(79.966)S(79.966)ES(79.966)EAEKPAVKc	XP_003540672.1	XP_003540672.1;XP_006592047.1	PREDICTED: nucleolin 1 isoform X1 [Glycine max]	XP_003540672.1-S151(79.966)-S152(79.966)-S154(79.966);XP_006592047.1-S151(79.966)-S152(79.966)-S154(79.966)	light	5	25.07	2.7	Drought tolerant	0.000907
MSF6	m1	f1	8431	1027.48	3079.41	3079.41	1296	3	n(34.063)K(34.063)ESS(79.966)S(79.966)DDS(79.966)S(79.966)ESEEEK(34.063)PAPK(34.063)PVLSK(34.063)c	nKESSSDDSSESEEEKPAPKPVLSKc	nKESS(79.966)S(79.966)DDS(79.966)S(79.966)ESEEEKPAPKPVLSKc	XP_003537777.1	XP_003537777.1	PREDICTED: nucleolin 1-like [Glycine max]	XP_003537777.1-S68(79.966)-S69(79.966)-S72(79.966)-S73(79.966)	heavy	5	23.24	10.46	Drought tolerant	0.000173
MS-R12	m4	r2	5024	739.297	2953.16	2953.16	937	4	n(28.031)VQK(28.031)K(28.031)ES(79.966)S(79.966)SDDSSS(79.966)ES(79.966)EDEK(28.031)PAPK(28.031)c	nVQKKESSSDDSSSESEDEKPAPKc	nVQKKES(79.966)S(79.966)SDDSSS(79.966)ES(79.966)EDEKPAPKc	XP_003540672.1	XP_003540672.1;XP_006592047.1	PREDICTED: nucleolin 1 isoform X1 [Glycine max]	XP_003540672.1-S65(79.966)-S66(79.966)-S72(79.966)-S74(79.966);XP_006592047.1-S65(79.966)-S66(79.966)-S72(79.966)-S74(79.966)	light	5	7.54	5.75	Drought tolerant	0.002606
MS-R13	m4	r2	5044	985.394	2953.16	2953.16	941	3	n(28.031)VQK(28.031)K(28.031)ES(79.966)S(79.966)SDDSSS(79.966)ES(79.966)EDEK(28.031)PAPK(28.031)c	nVQKKESSSDDSSSESEDEKPAPKc	nVQKKES(79.966)S(79.966)SDDSSS(79.966)ES(79.966)EDEKPAPKc	XP_003540672.1	XP_003540672.1;XP_006592047.1	PREDICTED: nucleolin 1 isoform X1 [Glycine max]	XP_003540672.1-S65(79.966)-S66(79.966)-S72(79.966)-S74(79.966);XP_006592047.1-S65(79.966)-S66(79.966)-S72(79.966)-S74(79.966)	light	5	12.86	3.78	Drought tolerant	0.002291
MSR20	m6	r3	3826	985.395	2953.16	2953.16	1049	3	n(28.031)VQK(28.031)K(28.031)ES(79.966)S(79.966)SDDSSS(79.966)ES(79.966)EDEK(28.031)PAPK(28.031)c	nVQKKESSSDDSSSESEDEKPAPKc	nVQKKES(79.966)S(79.966)SDDSSS(79.966)ES(79.966)EDEKPAPKc	XP_003540672.1	XP_003540672.1;XP_006592047.1	PREDICTED: nucleolin 1 isoform X1 [Glycine max]	XP_003540672.1-S65(79.966)-S66(79.966)-S72(79.966)-S74(79.966);XP_006592047.1-S65(79.966)-S66(79.966)-S72(79.966)-S74(79.966)	light	5	14.88	2.09	Drought tolerant	0.000318
MS-R14	m4	r2	19393	876.205	3500.79	3500.79	2221	4	n(28.031)K(28.031)SDATPSVSAPTQGAELSK(28.031)PETDELPK(28.031)S(79.966)PSVK(28.031)c	nKSDATPSVSAPTQGAELSKPETDELPKSPSVKc	nKSDATPSVSAPTQGAELSKPETDELPKS(79.966)PSVKc	XP_003556546.2	XP_003556546.2;XP_014628242.1;XP_014628243.1	PREDICTED: uncharacterized protein LOC100803121 isoform X1 [Glycine max]	XP_003556546.2-S629(79.966);XP_014628242.1-S494(79.966);XP_014628243.1-S494(79.966)	light	5	9.67	3.47	Drought tolerant	0.002383
MS-R15	m4	r2	18864	876.205	3500.79	3500.79	2234	4	n(28.031)K(28.031)SDATPSVSAPTQGAELSK(28.031)PETDELPK(28.031)S(79.966)PSVK(28.031)c	nKSDATPSVSAPTQGAELSKPETDELPKSPSVKc	nKSDATPSVSAPTQGAELSKPETDELPKS(79.966)PSVKc	XP_003556546.2	XP_003556546.2;XP_014628242.1;XP_014628243.1	PREDICTED: uncharacterized protein LOC100803121 isoform X1 [Glycine max]	XP_003556546.2-S629(79.966);XP_014628242.1-S494(79.966);XP_014628243.1-S494(79.966)	light	5	14.3	0.53	Drought tolerant	0.00121
MS-R15	m4	r2	18896	701.166	3500.79	3500.79	2236	5	n(28.031)K(28.031)SDATPSVSAPTQGAELSK(28.031)PETDELPK(28.031)S(79.966)PSVK(28.031)c	nKSDATPSVSAPTQGAELSKPETDELPKSPSVKc	nKSDATPSVSAPTQGAELSKPETDELPKS(79.966)PSVKc	XP_003556546.2	XP_003556546.2;XP_014628242.1;XP_014628243.1	PREDICTED: uncharacterized protein LOC100803121 isoform X1 [Glycine max]	XP_003556546.2-S629(79.966);XP_014628242.1-S494(79.966);XP_014628243.1-S494(79.966)	light	5	16.92	0.79	Drought tolerant	0.001768
MS-R16	m4	r2	19310	701.166	3500.79	3500.79	2249	5	n(28.031)K(28.031)SDATPSVSAPTQGAELSK(28.031)PETDELPK(28.031)S(79.966)PSVK(28.031)c	nKSDATPSVSAPTQGAELSKPETDELPKSPSVKc	nKSDATPSVSAPTQGAELSKPETDELPKS(79.966)PSVKc	XP_003556546.2	XP_003556546.2;XP_014628242.1;XP_014628243.1	PREDICTED: uncharacterized protein LOC100803121 isoform X1 [Glycine max]	XP_003556546.2-S629(79.966);XP_014628242.1-S494(79.966);XP_014628243.1-S494(79.966)	light	5	9.08	0.58	Drought tolerant	0.004664
MS-R17	m4	r2	20226	876.206	3500.79	3500.79	2237	4	n(28.031)K(28.031)SDATPSVSAPTQGAELSK(28.031)PETDELPK(28.031)S(79.966)PSVK(28.031)c	nKSDATPSVSAPTQGAELSKPETDELPKSPSVKc	nKSDATPSVSAPTQGAELSKPETDELPKS(79.966)PSVKc	XP_003556546.2	XP_003556546.2;XP_014628242.1;XP_014628243.1	PREDICTED: uncharacterized protein LOC100803121 isoform X1 [Glycine max]	XP_003556546.2-S629(79.966);XP_014628242.1-S494(79.966);XP_014628243.1-S494(79.966)	light	5	11.56	3.55	Drought tolerant	0.001994
MSR23	m6	r3	18933	701.165	3500.79	3500.79	2504	5	n(28.031)K(28.031)SDATPSVSAPTQGAELSK(28.031)PETDELPK(28.031)S(79.966)PSVK(28.031)c	nKSDATPSVSAPTQGAELSKPETDELPKSPSVKc	nKSDATPSVSAPTQGAELSKPETDELPKS(79.966)PSVKc	XP_003556546.2	XP_003556546.2;XP_014628242.1;XP_014628243.1	PREDICTED: uncharacterized protein LOC100803121 isoform X1 [Glycine max]	XP_003556546.2-S629(79.966);XP_014628242.1-S494(79.966);XP_014628243.1-S494(79.966)	light	5	10.93	1.66	Drought tolerant	0.002632
MSR24	m6	r3	18423	876.205	3500.79	3500.79	2466	4	n(28.031)K(28.031)SDATPSVSAPTQGAELSK(28.031)PETDELPK(28.031)S(79.966)PSVK(28.031)c	nKSDATPSVSAPTQGAELSKPETDELPKSPSVKc	nKSDATPSVSAPTQGAELSKPETDELPKS(79.966)PSVKc	XP_003556546.2	XP_003556546.2;XP_014628242.1;XP_014628243.1	PREDICTED: uncharacterized protein LOC100803121 isoform X1 [Glycine max]	XP_003556546.2-S629(79.966);XP_014628242.1-S494(79.966);XP_014628243.1-S494(79.966)	light	5	10.99	0.63	Drought tolerant	0.001785
MSR33	m6	r3	17390	876.207	3500.8	3500.79	2501	4	n(28.031)K(28.031)SDATPSVSAPTQGAELSK(28.031)PETDELPK(28.031)S(79.966)PSVK(28.031)c	nKSDATPSVSAPTQGAELSKPETDELPKSPSVKc	nKSDATPSVSAPTQGAELSKPETDELPKS(79.966)PSVKc	XP_003556546.2	XP_003556546.2;XP_014628242.1;XP_014628243.1	PREDICTED: uncharacterized protein LOC100803121 isoform X1 [Glycine max]	XP_003556546.2-S629(79.966);XP_014628242.1-S494(79.966);XP_014628243.1-S494(79.966)	light	5	9.51	0.57	Drought tolerant	0.00408
MS-R13	m4	r2	9015	990.77	2969.29	2969.28	1334	3	n(28.031)K(28.031)ESS(79.966)S(79.966)DDS(79.966)SESEEEK(28.031)PAPK(28.031)PVLSK(28.031)c	nKESSSDDSSESEEEKPAPKPVLSKc	nKESS(79.966)S(79.966)DDS(79.966)SESEEEKPAPKPVLSKc	XP_003537777.1	XP_003537777.1	PREDICTED: nucleolin 1-like [Glycine max]	XP_003537777.1-S68(79.966)-S69(79.966)-S72(79.966)	light	5	1.17	1.17	Drought tolerant	0.008137
MS-R14	m4	r2	10676	990.77	2969.29	2969.28	1438	3	n(28.031)K(28.031)ESS(79.966)S(79.966)DDS(79.966)SESEEEK(28.031)PAPK(28.031)PVLSK(28.031)c	nKESSSDDSSESEEEKPAPKPVLSKc	nKESS(79.966)S(79.966)DDS(79.966)SESEEEKPAPKPVLSKc	XP_003537777.1	XP_003537777.1	PREDICTED: nucleolin 1-like [Glycine max]	XP_003537777.1-S68(79.966)-S69(79.966)-S72(79.966)	light	5	2.53	0.39	Drought tolerant	0.006065
MSR5	m2	r1	5966	990.771	2969.29	2969.28	1073	3	n(28.031)K(28.031)ESS(79.966)S(79.966)DDS(79.966)SESEEEK(28.031)PAPK(28.031)PVLSK(28.031)c	nKESSSDDSSESEEEKPAPKPVLSKc	nKESS(79.966)S(79.966)DDS(79.966)SESEEEKPAPKPVLSKc	XP_003537777.1	XP_003537777.1	PREDICTED: nucleolin 1-like [Glycine max]	XP_003537777.1-S68(79.966)-S69(79.966)-S72(79.966)	light	5	10.76	1.56	Drought tolerant	0.00352
MSR6	m2	r1	7144	990.77	2969.29	2969.28	1161	3	n(28.031)K(28.031)ESS(79.966)S(79.966)DDS(79.966)SESEEEK(28.031)PAPK(28.031)PVLSK(28.031)c	nKESSSDDSSESEEEKPAPKPVLSKc	nKESS(79.966)S(79.966)DDS(79.966)SESEEEKPAPKPVLSKc	XP_003537777.1	XP_003537777.1	PREDICTED: nucleolin 1-like [Glycine max]	XP_003537777.1-S68(79.966)-S69(79.966)-S72(79.966)	light	5	23.4	4.25	Drought tolerant	0.000165
MSF6	m1	f1	4868	1095.5	3283.47	3283.47	932	3	n(34.063)K(34.063)GK(34.063)PASSSSSS(79.966)DS(79.966)S(79.966)EDDSSDEDELATK(34.063)K(34.063)c	nKGKPASSSSSSDSSEDDSSDEDELATKKc	nKGKPASSSSSS(79.966)DS(79.966)S(79.966)EDDSSDEDELATKKc	XP_003537777.1	XP_003537777.1	PREDICTED: nucleolin 1-like [Glycine max]	XP_003537777.1-S193(79.966)-S195(79.966)-S196(79.966)	heavy	5	35.86	2.21	Drought tolerant	0.00015
MS-R13	m4	r2	5462	912.113	2733.32	2733.32	974	3	n(34.063)K(34.063)K(34.063)VES(79.966)S(79.966)SDDSSSES(79.966)EAEK(34.063)PAVK(34.063)c	nKKVESSSDDSSSESEAEKPAVKc	nKKVES(79.966)S(79.966)SDDSSSES(79.966)EAEKPAVKc	XP_003540672.1	XP_003540672.1;XP_006592047.1	PREDICTED: nucleolin 1 isoform X1 [Glycine max]	XP_003540672.1-S145(79.966)-S146(79.966)-S154(79.966);XP_006592047.1-S145(79.966)-S146(79.966)-S154(79.966)	heavy	5	10.61	5.72	Drought sensitive	0.001631
MSR26	m6	r3	28006	511.888	2554.4	2554.4	3542	5	n(28.031)LK(28.031)PGEEDK(28.031)ALS(79.966)ELISEALHK(28.031)K(28.031)c	nLKPGEEDKALSELISEALHKKc	nLKPGEEDKALS(79.966)ELISEALHKKc	XP_003556105.1	XP_003556105.1	PREDICTED: low-temperature-induced 65 kDa protein [Glycine max]	XP_003556105.1-S442(79.966)	light	5	8.73	8.73	Drought tolerant	0.003711
MSR27	m6	r3	28596	511.888	2554.41	2554.4	3659	5	n(28.031)LK(28.031)PGEEDK(28.031)ALS(79.966)ELISEALHK(28.031)K(28.031)c	nLKPGEEDKALSELISEALHKKc	nLKPGEEDKALS(79.966)ELISEALHKKc	XP_003556105.1	XP_003556105.1	PREDICTED: low-temperature-induced 65 kDa protein [Glycine max]	XP_003556105.1-S442(79.966)	light	5	10.84	10.84	Drought tolerant	0.007185
MSR28	m6	r3	28609	511.888	2554.4	2554.4	3609	5	n(28.031)LK(28.031)PGEEDK(28.031)ALS(79.966)ELISEALHK(28.031)K(28.031)c	nLKPGEEDKALSELISEALHKKc	nLKPGEEDKALS(79.966)ELISEALHKKc	XP_003556105.1	XP_003556105.1	PREDICTED: low-temperature-induced 65 kDa protein [Glycine max]	XP_003556105.1-S442(79.966)	light	5	13.79	13.79	Drought tolerant	0.002124
MSR29	m6	r3	28569	511.889	2554.41	2554.4	3629	5	n(28.031)LK(28.031)PGEEDK(28.031)ALS(79.966)ELISEALHK(28.031)K(28.031)c	nLKPGEEDKALSELISEALHKKc	nLKPGEEDKALS(79.966)ELISEALHKKc	XP_003556105.1	XP_003556105.1	PREDICTED: low-temperature-induced 65 kDa protein [Glycine max]	XP_003556105.1-S442(79.966)	light	5	5.52	5.52	Drought tolerant	0.009064
MS-F14	m3	f2	4666	625.521	3122.57	3122.56	906	5	n(28.031)TGGNPDS(79.966)PGK(28.031)TATDPHSK(28.031)PAVEPGK(28.031)TQTK(28.031)c	nTGGNPDSPGKTATDPHSKPAVEPGKTQTKc	nTGGNPDS(79.966)PGKTATDPHSKPAVEPGKTQTKc	XP_003551429.1	XP_003551429.1	PREDICTED: RPM1-interacting protein 4 [Glycine max]	XP_003551429.1-S44(79.966)	light	5	3.63	1.82	Drought sensitive	0.008937
MSF24	m5	f3	5847	781.649	3122.57	3122.56	1010	4	n(28.031)TGGNPDS(79.966)PGK(28.031)TATDPHSK(28.031)PAVEPGK(28.031)TQTK(28.031)c	nTGGNPDSPGKTATDPHSKPAVEPGKTQTKc	nTGGNPDS(79.966)PGKTATDPHSKPAVEPGKTQTKc	XP_003551429.1	XP_003551429.1	PREDICTED: RPM1-interacting protein 4 [Glycine max]	XP_003551429.1-S44(79.966)	light	5	7.11	1.97	Drought sensitive	0.002124
MSF24	m5	f3	5854	1041.86	3122.56	3122.56	1010	3	n(28.031)TGGNPDS(79.966)PGK(28.031)TATDPHSK(28.031)PAVEPGK(28.031)TQTK(28.031)c	nTGGNPDSPGKTATDPHSKPAVEPGKTQTKc	nTGGNPDS(79.966)PGKTATDPHSKPAVEPGKTQTKc	XP_003551429.1	XP_003551429.1	PREDICTED: RPM1-interacting protein 4 [Glycine max]	XP_003551429.1-S44(79.966)	light	5	11.09	3.13	Drought sensitive	0.000423
MSR1	m2	r1	2625	625.521	3122.57	3122.56	725	5	n(28.031)TGGNPDS(79.966)PGK(28.031)TATDPHSK(28.031)PAVEPGK(28.031)TQTK(28.031)c	nTGGNPDSPGKTATDPHSKPAVEPGKTQTKc	nTGGNPDS(79.966)PGKTATDPHSKPAVEPGKTQTKc	XP_003551429.1	XP_003551429.1	PREDICTED: RPM1-interacting protein 4 [Glycine max]	XP_003551429.1-S44(79.966)	light	5	5.89	1.94	Drought tolerant	0.008672
MSR26	m6	r3	5494	625.521	3122.57	3122.56	1013	5	n(28.031)TGGNPDS(79.966)PGK(28.031)TATDPHSK(28.031)PAVEPGK(28.031)TQTK(28.031)c	nTGGNPDSPGKTATDPHSKPAVEPGKTQTKc	nTGGNPDS(79.966)PGKTATDPHSKPAVEPGKTQTKc	XP_003551429.1	XP_003551429.1	PREDICTED: RPM1-interacting protein 4 [Glycine max]	XP_003551429.1-S44(79.966)	light	5	2.3	2.3	Drought tolerant	0.009943
MS-F12	m3	f2	19159	989.515	3954.03	3954.02	2303	4	n(28.031)K(28.031)SDATPSVSVPAQGAAAQGIELSK(28.031)PETDEQPK(28.031)S(79.966)PSVK(28.031)c	nKSDATPSVSVPAQGAAAQGIELSKPETDEQPKSPSVKc	nKSDATPSVSVPAQGAAAQGIELSKPETDEQPKS(79.966)PSVKc	XP_003536782.1	XP_003536782.1;XP_014618930.1	PREDICTED: uncharacterized protein LOC100778459 isoform X2 [Glycine max]	XP_003536782.1-S634(79.966);XP_014618930.1-S636(79.966)	light	5	32.68	0.66	Drought sensitive	0.000313
MS-F13	m3	f2	18597	989.514	3954.03	3954.02	2287	4	n(28.031)K(28.031)SDATPSVSVPAQGAAAQGIELSK(28.031)PETDEQPK(28.031)S(79.966)PSVK(28.031)c	nKSDATPSVSVPAQGAAAQGIELSKPETDEQPKSPSVKc	nKSDATPSVSVPAQGAAAQGIELSKPETDEQPKS(79.966)PSVKc	XP_003536782.1	XP_003536782.1;XP_014618930.1	PREDICTED: uncharacterized protein LOC100778459 isoform X2 [Glycine max]	XP_003536782.1-S634(79.966);XP_014618930.1-S636(79.966)	light	5	19.94	6.04	Drought sensitive	0.000448
MS-R14	m4	r2	21143	989.515	3954.03	3954.02	2373	4	n(28.031)K(28.031)SDATPSVSVPAQGAAAQGIELSK(28.031)PETDEQPK(28.031)S(79.966)PSVK(28.031)c	nKSDATPSVSVPAQGAAAQGIELSKPETDEQPKSPSVKc	nKSDATPSVSVPAQGAAAQGIELSKPETDEQPKS(79.966)PSVKc	XP_003536782.1	XP_003536782.1;XP_014618930.1	PREDICTED: uncharacterized protein LOC100778459 isoform X2 [Glycine max]	XP_003536782.1-S634(79.966);XP_014618930.1-S636(79.966)	light	5	21.69	0.58	Drought tolerant	0.000828
MS-R15	m4	r2	20618	989.513	3954.02	3954.02	2386	4	n(28.031)K(28.031)SDATPSVSVPAQGAAAQGIELSK(28.031)PETDEQPK(28.031)S(79.966)PSVK(28.031)c	nKSDATPSVSVPAQGAAAQGIELSKPETDEQPKSPSVKc	nKSDATPSVSVPAQGAAAQGIELSKPETDEQPKS(79.966)PSVKc	XP_003536782.1	XP_003536782.1;XP_014618930.1	PREDICTED: uncharacterized protein LOC100778459 isoform X2 [Glycine max]	XP_003536782.1-S634(79.966);XP_014618930.1-S636(79.966)	light	5	21.21	0.53	Drought tolerant	0.000288
MSF21	m5	f3	21477	791.814	3954.03	3954.02	2589	5	n(28.031)K(28.031)SDATPSVSVPAQGAAAQGIELSK(28.031)PETDEQPK(28.031)S(79.966)PSVK(28.031)c	nKSDATPSVSVPAQGAAAQGIELSKPETDEQPKSPSVKc	nKSDATPSVSVPAQGAAAQGIELSKPETDEQPKS(79.966)PSVKc	XP_003536782.1	XP_003536782.1;XP_014618930.1	PREDICTED: uncharacterized protein LOC100778459 isoform X2 [Glycine max]	XP_003536782.1-S634(79.966);XP_014618930.1-S636(79.966)	light	5	10.85	5.54	Drought sensitive	0.006258
MSF21	m5	f3	21552	989.516	3954.03	3954.02	2596	4	n(28.031)K(28.031)SDATPSVSVPAQGAAAQGIELSK(28.031)PETDEQPK(28.031)S(79.966)PSVK(28.031)c	nKSDATPSVSVPAQGAAAQGIELSKPETDEQPKSPSVKc	nKSDATPSVSVPAQGAAAQGIELSKPETDEQPKS(79.966)PSVKc	XP_003536782.1	XP_003536782.1;XP_014618930.1	PREDICTED: uncharacterized protein LOC100778459 isoform X2 [Glycine max]	XP_003536782.1-S634(79.966);XP_014618930.1-S636(79.966)	light	5	33.78	3.65	Drought sensitive	0.000278
MSR23	m6	r3	20316	989.512	3954.02	3954.02	2644	4	n(28.031)K(28.031)SDATPSVSVPAQGAAAQGIELSK(28.031)PETDEQPK(28.031)S(79.966)PSVK(28.031)c	nKSDATPSVSVPAQGAAAQGIELSKPETDEQPKSPSVKc	nKSDATPSVSVPAQGAAAQGIELSKPETDEQPKS(79.966)PSVKc	XP_003536782.1	XP_003536782.1;XP_014618930.1	PREDICTED: uncharacterized protein LOC100778459 isoform X2 [Glycine max]	XP_003536782.1-S634(79.966);XP_014618930.1-S636(79.966)	light	5	27.23	3.12	Drought tolerant	0.000226
MS-R15	m4	r2	6261	974.167	2919.48	2919.48	1037	3	n(34.063)K(34.063)ESSS(79.966)DDS(79.966)SESEEEK(34.063)PAPK(34.063)PVLSK(34.063)c	nKESSSDDSSESEEEKPAPKPVLSKc	nKESSS(79.966)DDS(79.966)SESEEEKPAPKPVLSKc	XP_003537777.1	XP_003537777.1	PREDICTED: nucleolin 1-like [Glycine max]	XP_003537777.1-S69(79.966)-S72(79.966)	heavy	5	13.58	3.61	Drought sensitive	0.000433
MS-R16	m4	r2	6589	730.877	2919.48	2919.48	1040	4	n(34.063)K(34.063)ESSS(79.966)DDS(79.966)SESEEEK(34.063)PAPK(34.063)PVLSK(34.063)c	nKESSSDDSSESEEEKPAPKPVLSKc	nKESSS(79.966)DDS(79.966)SESEEEKPAPKPVLSKc	XP_003537777.1	XP_003537777.1	PREDICTED: nucleolin 1-like [Glycine max]	XP_003537777.1-S69(79.966)-S72(79.966)	heavy	5	3.67	3.26	Drought sensitive	0.002096
MS-F12	m3	f2	3266	699.314	2793.23	2793.22	744	4	n(28.031)VQK(28.031)K(28.031)ESSS(79.966)DDS(79.966)SSESEDEK(28.031)PAPK(28.031)c	nVQKKESSSDDSSSESEDEKPAPKc	nVQKKESSS(79.966)DDS(79.966)SSESEDEKPAPKc	XP_003540672.1	XP_003540672.1;XP_006592047.1	PREDICTED: nucleolin 1 isoform X1 [Glycine max]	XP_003540672.1-S67(79.966)-S70(79.966);XP_006592047.1-S67(79.966)-S70(79.966)	light	5	14.43	6.01	Drought sensitive	0.002674
MS-F12	m3	f2	3333	932.082	2793.23	2793.22	754	3	n(28.031)VQK(28.031)K(28.031)ESSS(79.966)DDS(79.966)SSESEDEK(28.031)PAPK(28.031)c	nVQKKESSSDDSSSESEDEKPAPKc	nVQKKESSS(79.966)DDS(79.966)SSESEDEKPAPKc	XP_003540672.1	XP_003540672.1;XP_006592047.1	PREDICTED: nucleolin 1 isoform X1 [Glycine max]	XP_003540672.1-S67(79.966)-S70(79.966);XP_006592047.1-S67(79.966)-S70(79.966)	light	5	15.55	1.27	Drought sensitive	0.000763
MS-F12	m3	f2	3737	699.314	2793.23	2793.22	808	4	n(28.031)VQK(28.031)K(28.031)ESSS(79.966)DDS(79.966)SSESEDEK(28.031)PAPK(28.031)c	nVQKKESSSDDSSSESEDEKPAPKc	nVQKKESSS(79.966)DDS(79.966)SSESEDEKPAPKc	XP_003540672.1	XP_003540672.1;XP_006592047.1	PREDICTED: nucleolin 1 isoform X1 [Glycine max]	XP_003540672.1-S67(79.966)-S70(79.966);XP_006592047.1-S67(79.966)-S70(79.966)	light	5	7.7	3.05	Drought sensitive	0.005595
MS-F13	m3	f2	2347	699.314	2793.23	2793.22	619	4	n(28.031)VQK(28.031)K(28.031)ESSS(79.966)DDS(79.966)SSESEDEK(28.031)PAPK(28.031)c	nVQKKESSSDDSSSESEDEKPAPKc	nVQKKESSS(79.966)DDS(79.966)SSESEDEKPAPKc	XP_003540672.1	XP_003540672.1;XP_006592047.1	PREDICTED: nucleolin 1 isoform X1 [Glycine max]	XP_003540672.1-S67(79.966)-S70(79.966);XP_006592047.1-S67(79.966)-S70(79.966)	light	5	13.88	3.75	Drought sensitive	0.001036
MS-F13	m3	f2	2376	932.084	2793.23	2793.22	623	3	n(28.031)VQK(28.031)K(28.031)ESSS(79.966)DDS(79.966)SSESEDEK(28.031)PAPK(28.031)c	nVQKKESSSDDSSSESEDEKPAPKc	nVQKKESSS(79.966)DDS(79.966)SSESEDEKPAPKc	XP_003540672.1	XP_003540672.1;XP_006592047.1	PREDICTED: nucleolin 1 isoform X1 [Glycine max]	XP_003540672.1-S67(79.966)-S70(79.966);XP_006592047.1-S67(79.966)-S70(79.966)	light	5	25	10.99	Drought sensitive	0.000226
MS-F14	m3	f2	2447	699.314	2793.23	2793.22	620	4	n(28.031)VQK(28.031)K(28.031)ESSS(79.966)DDS(79.966)SSESEDEK(28.031)PAPK(28.031)c	nVQKKESSSDDSSSESEDEKPAPKc	nVQKKESSS(79.966)DDS(79.966)SSESEDEKPAPKc	XP_003540672.1	XP_003540672.1;XP_006592047.1	PREDICTED: nucleolin 1 isoform X1 [Glycine max]	XP_003540672.1-S67(79.966)-S70(79.966);XP_006592047.1-S67(79.966)-S70(79.966)	light	5	0.81	0.81	Drought sensitive	0.007131
MS-F14	m3	f2	2452	932.082	2793.23	2793.22	621	3	n(28.031)VQK(28.031)K(28.031)ESSS(79.966)DDS(79.966)SSESEDEK(28.031)PAPK(28.031)c	nVQKKESSSDDSSSESEDEKPAPKc	nVQKKESSS(79.966)DDS(79.966)SSESEDEKPAPKc	XP_003540672.1	XP_003540672.1;XP_006592047.1	PREDICTED: nucleolin 1 isoform X1 [Glycine max]	XP_003540672.1-S67(79.966)-S70(79.966);XP_006592047.1-S67(79.966)-S70(79.966)	light	5	1.88	1.02	Drought sensitive	0.004116
MS-R14	m4	r2	2658	699.314	2793.23	2793.22	614	4	n(28.031)VQK(28.031)K(28.031)ESSS(79.966)DDS(79.966)SSESEDEK(28.031)PAPK(28.031)c	nVQKKESSSDDSSSESEDEKPAPKc	nVQKKESSS(79.966)DDS(79.966)SSESEDEKPAPKc	XP_003540672.1	XP_003540672.1;XP_006592047.1	PREDICTED: nucleolin 1 isoform X1 [Glycine max]	XP_003540672.1-S67(79.966)-S70(79.966);XP_006592047.1-S67(79.966)-S70(79.966)	light	5	12.16	2.93	Drought tolerant	0.000411
MS-R14	m4	r2	2668	932.082	2793.23	2793.22	615	3	n(28.031)VQK(28.031)K(28.031)ESSS(79.966)DDS(79.966)SSESEDEK(28.031)PAPK(28.031)c	nVQKKESSSDDSSSESEDEKPAPKc	nVQKKESSS(79.966)DDS(79.966)SSESEDEKPAPKc	XP_003540672.1	XP_003540672.1;XP_006592047.1	PREDICTED: nucleolin 1 isoform X1 [Glycine max]	XP_003540672.1-S67(79.966)-S70(79.966);XP_006592047.1-S67(79.966)-S70(79.966)	light	5	25.84	12.94	Drought tolerant	0.000132
MS-R15	m4	r2	2074	932.084	2793.23	2793.22	590	3	n(28.031)VQK(28.031)K(28.031)ESSS(79.966)DDS(79.966)SSESEDEK(28.031)PAPK(28.031)c	nVQKKESSSDDSSSESEDEKPAPKc	nVQKKESSS(79.966)DDS(79.966)SSESEDEKPAPKc	XP_003540672.1	XP_003540672.1;XP_006592047.1	PREDICTED: nucleolin 1 isoform X1 [Glycine max]	XP_003540672.1-S67(79.966)-S70(79.966);XP_006592047.1-S67(79.966)-S70(79.966)	light	5	23.97	12.13	Drought tolerant	0.000285
MS-R16	m4	r2	2265	699.314	2793.23	2793.22	574	4	n(28.031)VQK(28.031)K(28.031)ESSS(79.966)DDS(79.966)SSESEDEK(28.031)PAPK(28.031)c	nVQKKESSSDDSSSESEDEKPAPKc	nVQKKESSS(79.966)DDS(79.966)SSESEDEKPAPKc	XP_003540672.1	XP_003540672.1;XP_006592047.1	PREDICTED: nucleolin 1 isoform X1 [Glycine max]	XP_003540672.1-S67(79.966)-S70(79.966);XP_006592047.1-S67(79.966)-S70(79.966)	light	5	14.82	1.63	Drought tolerant	0.001381
MS-R16	m4	r2	2276	932.083	2793.23	2793.22	575	3	n(28.031)VQK(28.031)K(28.031)ESSS(79.966)DDS(79.966)SSESEDEK(28.031)PAPK(28.031)c	nVQKKESSSDDSSSESEDEKPAPKc	nVQKKESSS(79.966)DDS(79.966)SSESEDEKPAPKc	XP_003540672.1	XP_003540672.1;XP_006592047.1	PREDICTED: nucleolin 1 isoform X1 [Glycine max]	XP_003540672.1-S67(79.966)-S70(79.966);XP_006592047.1-S67(79.966)-S70(79.966)	light	5	19.16	7.93	Drought tolerant	0.000931
MSF21	m5	f3	2362	699.314	2793.23	2793.22	621	4	n(28.031)VQK(28.031)K(28.031)ESSS(79.966)DDS(79.966)SSESEDEK(28.031)PAPK(28.031)c	nVQKKESSSDDSSSESEDEKPAPKc	nVQKKESSS(79.966)DDS(79.966)SSESEDEKPAPKc	XP_003540672.1	XP_003540672.1;XP_006592047.1	PREDICTED: nucleolin 1 isoform X1 [Glycine max]	XP_003540672.1-S67(79.966)-S70(79.966);XP_006592047.1-S67(79.966)-S70(79.966)	light	5	13.31	2.07	Drought sensitive	0.001359
MSF21	m5	f3	2385	932.081	2793.22	2793.22	624	3	n(28.031)VQK(28.031)K(28.031)ESSS(79.966)DDS(79.966)SSESEDEK(28.031)PAPK(28.031)c	nVQKKESSSDDSSSESEDEKPAPKc	nVQKKESSS(79.966)DDS(79.966)SSESEDEKPAPKc	XP_003540672.1	XP_003540672.1;XP_006592047.1	PREDICTED: nucleolin 1 isoform X1 [Glycine max]	XP_003540672.1-S67(79.966)-S70(79.966);XP_006592047.1-S67(79.966)-S70(79.966)	light	5	14.89	7.17	Drought sensitive	0.005627
MSF22	m5	f3	2756	699.315	2793.23	2793.22	625	4	n(28.031)VQK(28.031)K(28.031)ESSS(79.966)DDS(79.966)SSESEDEK(28.031)PAPK(28.031)c	nVQKKESSSDDSSSESEDEKPAPKc	nVQKKESSS(79.966)DDS(79.966)SSESEDEKPAPKc	XP_003540672.1	XP_003540672.1;XP_006592047.1	PREDICTED: nucleolin 1 isoform X1 [Glycine max]	XP_003540672.1-S67(79.966)-S70(79.966);XP_006592047.1-S67(79.966)-S70(79.966)	light	5	14.38	9.46	Drought sensitive	0.002991
MS-F11	m3	f2	17089	1009.01	4032.01	4032.01	2335	4	n(34.063)AVTS(79.966)DDEWGPEK(34.063)EEAYGGGVAVEEK(34.063)PTK(34.063)SETETEK(34.063)c	nAVTSDDEWGPEKEEAYGGGVAVEEKPTKSETETEKc	nAVTS(79.966)DDEWGPEKEEAYGGGVAVEEKPTKSETETEKc	XP_003546169.1	XP_003546169.1	PREDICTED: plastid-lipid-associated protein, chloroplastic [Glycine max]	XP_003546169.1-S50(79.966)	heavy	5	13.58	5.55	Drought tolerant	0.003211
MS-F12	m3	f2	18277	1009.01	4032.02	4032.01	2217	4	n(34.063)AVTS(79.966)DDEWGPEK(34.063)EEAYGGGVAVEEK(34.063)PTK(34.063)SETETEK(34.063)c	nAVTSDDEWGPEKEEAYGGGVAVEEKPTKSETETEKc	nAVTS(79.966)DDEWGPEKEEAYGGGVAVEEKPTKSETETEKc	XP_003546169.1	XP_003546169.1	PREDICTED: plastid-lipid-associated protein, chloroplastic [Glycine max]	XP_003546169.1-S50(79.966)	heavy	5	7.59	2.64	Drought tolerant	0.00146
MS-F12	m3	f2	18334	807.411	4032.02	4032.01	2222	5	n(34.063)AVTS(79.966)DDEWGPEK(34.063)EEAYGGGVAVEEK(34.063)PTK(34.063)SETETEK(34.063)c	nAVTSDDEWGPEKEEAYGGGVAVEEKPTKSETETEKc	nAVTS(79.966)DDEWGPEKEEAYGGGVAVEEKPTKSETETEKc	XP_003546169.1	XP_003546169.1	PREDICTED: plastid-lipid-associated protein, chloroplastic [Glycine max]	XP_003546169.1-S50(79.966)	heavy	5	7.4	4.64	Drought tolerant	0.004011
MS-F13	m3	f2	17732	1345.01	4032.02	4032.01	2204	3	n(34.063)AVTS(79.966)DDEWGPEK(34.063)EEAYGGGVAVEEK(34.063)PTK(34.063)SETETEK(34.063)c	nAVTSDDEWGPEKEEAYGGGVAVEEKPTKSETETEKc	nAVTS(79.966)DDEWGPEKEEAYGGGVAVEEKPTKSETETEKc	XP_003546169.1	XP_003546169.1	PREDICTED: plastid-lipid-associated protein, chloroplastic [Glycine max]	XP_003546169.1-S50(79.966)	heavy	5	10.06	0.19	Drought tolerant	0.000515
MS-F15	m3	f2	17930	807.411	4032.02	4032.01	2179	5	n(34.063)AVTS(79.966)DDEWGPEK(34.063)EEAYGGGVAVEEK(34.063)PTK(34.063)SETETEK(34.063)c	nAVTSDDEWGPEKEEAYGGGVAVEEKPTKSETETEKc	nAVTS(79.966)DDEWGPEKEEAYGGGVAVEEKPTKSETETEKc	XP_003546169.1	XP_003546169.1	PREDICTED: plastid-lipid-associated protein, chloroplastic [Glycine max]	XP_003546169.1-S50(79.966)	heavy	5	5.59	4.71	Drought tolerant	0.006007
MS-R15	m4	r2	19732	1009.01	4032.01	4032.01	2308	4	n(34.063)AVTS(79.966)DDEWGPEK(34.063)EEAYGGGVAVEEK(34.063)PTK(34.063)SETETEK(34.063)c	nAVTSDDEWGPEKEEAYGGGVAVEEKPTKSETETEKc	nAVTS(79.966)DDEWGPEKEEAYGGGVAVEEKPTKSETETEKc	XP_003546169.1	XP_003546169.1	PREDICTED: plastid-lipid-associated protein, chloroplastic [Glycine max]	XP_003546169.1-S50(79.966)	heavy	5	21.05	4.58	Drought sensitive	0.000791
MS-R18	m4	r2	19972	1009.01	4032.02	4032.01	2325	4	n(34.063)AVTS(79.966)DDEWGPEK(34.063)EEAYGGGVAVEEK(34.063)PTK(34.063)SETETEK(34.063)c	nAVTSDDEWGPEKEEAYGGGVAVEEKPTKSETETEKc	nAVTS(79.966)DDEWGPEKEEAYGGGVAVEEKPTKSETETEKc	XP_003546169.1	XP_003546169.1	PREDICTED: plastid-lipid-associated protein, chloroplastic [Glycine max]	XP_003546169.1-S50(79.966)	heavy	5	12.35	3.16	Drought sensitive	0.001099
MSF22	m5	f3	20340	1009.01	4032.02	4032.01	2516	4	n(34.063)AVTS(79.966)DDEWGPEK(34.063)EEAYGGGVAVEEK(34.063)PTK(34.063)SETETEK(34.063)c	nAVTSDDEWGPEKEEAYGGGVAVEEKPTKSETETEKc	nAVTS(79.966)DDEWGPEKEEAYGGGVAVEEKPTKSETETEKc	XP_003546169.1	XP_003546169.1	PREDICTED: plastid-lipid-associated protein, chloroplastic [Glycine max]	XP_003546169.1-S50(79.966)	heavy	5	9.24	3.1	Drought tolerant	0.001727
MSR25	m6	r3	19527	1009.01	4032.02	4032.01	2535	4	n(34.063)AVTS(79.966)DDEWGPEK(34.063)EEAYGGGVAVEEK(34.063)PTK(34.063)SETETEK(34.063)c	nAVTSDDEWGPEKEEAYGGGVAVEEKPTKSETETEKc	nAVTS(79.966)DDEWGPEKEEAYGGGVAVEEKPTKSETETEKc	XP_003546169.1	XP_003546169.1	PREDICTED: plastid-lipid-associated protein, chloroplastic [Glycine max]	XP_003546169.1-S50(79.966)	heavy	5	10.13	2.85	Drought sensitive	0.001288
MSR42	m6	r3	17036	1009.01	4032.01	4032.01	2663	4	n(34.063)AVTS(79.966)DDEWGPEK(34.063)EEAYGGGVAVEEK(34.063)PTK(34.063)SETETEK(34.063)c	nAVTSDDEWGPEKEEAYGGGVAVEEKPTKSETETEKc	nAVTS(79.966)DDEWGPEKEEAYGGGVAVEEKPTKSETETEKc	XP_003546169.1	XP_003546169.1	PREDICTED: plastid-lipid-associated protein, chloroplastic [Glycine max]	XP_003546169.1-S50(79.966)	heavy	5	2.74	2.23	Drought sensitive	0.003454
MSF23	m5	f3	31302	785.604	3922.98	3922.98	3449	5	n(28.031)SAHS(79.966)GEAK(28.031)PVENVEVLIEEEK(28.031)SNAADGELPALK(28.031)DK(28.031)c	nSAHSGEAKPVENVEVLIEEEKSNAADGELPALKDKc	nSAHS(79.966)GEAKPVENVEVLIEEEKSNAADGELPALKDKc	XP_014632153.1	XP_014632153.1	PREDICTED: methyl-CpG-binding domain-containing protein 11 [Glycine max]	XP_014632153.1-S172(79.966)	light	5	16.46	1.36	Drought sensitive	0.000976
MSF23	m5	f3	31425	981.753	3922.98	3922.98	3461	4	n(28.031)SAHS(79.966)GEAK(28.031)PVENVEVLIEEEK(28.031)SNAADGELPALK(28.031)DK(28.031)c	nSAHSGEAKPVENVEVLIEEEKSNAADGELPALKDKc	nSAHS(79.966)GEAKPVENVEVLIEEEKSNAADGELPALKDKc	XP_014632153.1	XP_014632153.1	PREDICTED: methyl-CpG-binding domain-containing protein 11 [Glycine max]	XP_014632153.1-S172(79.966)	light	5	11.92	3.23	Drought sensitive	0.00198
MSR25	m6	r3	28119	785.605	3922.99	3922.98	3475	5	n(28.031)SAHS(79.966)GEAK(28.031)PVENVEVLIEEEK(28.031)SNAADGELPALK(28.031)DK(28.031)c	nSAHSGEAKPVENVEVLIEEEKSNAADGELPALKDKc	nSAHS(79.966)GEAKPVENVEVLIEEEKSNAADGELPALKDKc	XP_014632153.1	XP_014632153.1	PREDICTED: methyl-CpG-binding domain-containing protein 11 [Glycine max]	XP_014632153.1-S172(79.966)	light	5	12.05	1.13	Drought tolerant	0.002303
MSR26	m6	r3	27404	785.605	3922.99	3922.98	3468	5	n(28.031)SAHS(79.966)GEAK(28.031)PVENVEVLIEEEK(28.031)SNAADGELPALK(28.031)DK(28.031)c	nSAHSGEAKPVENVEVLIEEEKSNAADGELPALKDKc	nSAHS(79.966)GEAKPVENVEVLIEEEKSNAADGELPALKDKc	XP_014632153.1	XP_014632153.1	PREDICTED: methyl-CpG-binding domain-containing protein 11 [Glycine max]	XP_014632153.1-S172(79.966)	light	5	8.69	0.66	Drought tolerant	0.004412
MS-R14	m4	r2	10614	1112.1	3333.28	3333.28	1432	3	n(28.031)K(28.031)GK(28.031)PASSSS(79.966)S(79.966)S(79.966)DS(79.966)SEDDSSDEDELATK(28.031)K(28.031)c	nKGKPASSSSSSDSSEDDSSDEDELATKKc	nKGKPASSSS(79.966)S(79.966)S(79.966)DS(79.966)SEDDSSDEDELATKKc	XP_003537777.1	XP_003537777.1	PREDICTED: nucleolin 1-like [Glycine max]	XP_003537777.1-S191(79.966)-S192(79.966)-S193(79.966)-S195(79.966)	light	5	11.04	1.53	Drought tolerant	0.002062
MSF25	m5	f3	14551	694.639	2774.53	2774.53	1869	4	n(34.063)K(34.063)K(34.063)DEEDK(34.063)PHPQEEVIAT(79.966)EFQK(34.063)c	nKKDEEDKPHPQEEVIATEFQKc	nKKDEEDKPHPQEEVIAT(79.966)EFQKc	NP_001240106.1	NP_001240106.1	uncharacterized protein LOC100816984 [Glycine max]	NP_001240106.1-T44(79.966)	heavy	5	46.67	46.67	Drought tolerant	0.000132
MSF25	m5	f3	14569	925.848	2774.52	2774.53	1871	3	n(34.063)K(34.063)K(34.063)DEEDK(34.063)PHPQEEVIAT(79.966)EFQK(34.063)c	nKKDEEDKPHPQEEVIATEFQKc	nKKDEEDKPHPQEEVIAT(79.966)EFQKc	NP_001240106.1	NP_001240106.1	uncharacterized protein LOC100816984 [Glycine max]	NP_001240106.1-T44(79.966)	heavy	5	19.51	19.51	Drought tolerant	0.001231
MSR27	m6	r3	13577	694.639	2774.53	2774.53	1970	4	n(34.063)K(34.063)K(34.063)DEEDK(34.063)PHPQEEVIAT(79.966)EFQK(34.063)c	nKKDEEDKPHPQEEVIATEFQKc	nKKDEEDKPHPQEEVIAT(79.966)EFQKc	NP_001240106.1	NP_001240106.1	uncharacterized protein LOC100816984 [Glycine max]	NP_001240106.1-T44(79.966)	heavy	5	26.04	26.04	Drought sensitive	0.000663
MSR28	m6	r3	13573	694.639	2774.53	2774.53	1933	4	n(34.063)K(34.063)K(34.063)DEEDK(34.063)PHPQEEVIAT(79.966)EFQK(34.063)c	nKKDEEDKPHPQEEVIATEFQKc	nKKDEEDKPHPQEEVIAT(79.966)EFQKc	NP_001240106.1	NP_001240106.1	uncharacterized protein LOC100816984 [Glycine max]	NP_001240106.1-T44(79.966)	heavy	5	22.86	22.86	Drought sensitive	0.000481
MSR29	m6	r3	13563	694.638	2774.52	2774.53	1907	4	n(34.063)K(34.063)K(34.063)DEEDK(34.063)PHPQEEVIAT(79.966)EFQK(34.063)c	nKKDEEDKPHPQEEVIATEFQKc	nKKDEEDKPHPQEEVIAT(79.966)EFQKc	NP_001240106.1	NP_001240106.1	uncharacterized protein LOC100816984 [Glycine max]	NP_001240106.1-T44(79.966)	heavy	5	25.48	25.48	Drought sensitive	0.000562
MSR1	m2	r1	2701	785.154	3136.59	3136.58	733	4	n(28.031)TGGNPES(79.966)PGK(28.031)TATDPHSK(28.031)PAVEPGK(28.031)TQTK(28.031)c	nTGGNPESPGKTATDPHSKPAVEPGKTQTKc	nTGGNPES(79.966)PGKTATDPHSKPAVEPGKTQTKc	XP_003532179.1	XP_003532179.1	PREDICTED: RPM1-interacting protein 4 [Glycine max]	XP_003532179.1-S44(79.966)	light	5	12.48	3.6	Drought tolerant	0.000747
MSR27	m6	r3	5727	628.324	3136.58	3136.58	1040	5	n(28.031)TGGNPES(79.966)PGK(28.031)TATDPHSK(28.031)PAVEPGK(28.031)TQTK(28.031)c	nTGGNPESPGKTATDPHSKPAVEPGKTQTKc	nTGGNPES(79.966)PGKTATDPHSKPAVEPGKTQTKc	XP_003532179.1	XP_003532179.1	PREDICTED: RPM1-interacting protein 4 [Glycine max]	XP_003532179.1-S44(79.966)	light	5	4.12	2	Drought tolerant	0.009952
MSF22	m5	f3	35766	897.879	4484.36	4484.35	4178	5	n(28.031)TTPTDVTK(28.031)IPTSNFGHLEDIFFK(28.031)PPLPDS(79.966)PTTVAIPDK(28.031)K(28.031)c	nTTPTDVTKIPTSNFGHLEDIFFKPPLPDSPTTVAIPDKKc	nTTPTDVTKIPTSNFGHLEDIFFKPPLPDS(79.966)PTTVAIPDKKc	XP_003530287.1	XP_003530287.1	PREDICTED: uncharacterized protein LOC100779801 [Glycine max]	XP_003530287.1-S982(79.966)	light	5	23.72	8.74	Drought sensitive	0.003097
MSF23	m5	f3	38430	897.879	4484.36	4484.35	4211	5	n(28.031)TTPTDVTK(28.031)IPTSNFGHLEDIFFK(28.031)PPLPDS(79.966)PTTVAIPDK(28.031)K(28.031)c	nTTPTDVTKIPTSNFGHLEDIFFKPPLPDSPTTVAIPDKKc	nTTPTDVTKIPTSNFGHLEDIFFKPPLPDS(79.966)PTTVAIPDKKc	XP_003530287.1	XP_003530287.1	PREDICTED: uncharacterized protein LOC100779801 [Glycine max]	XP_003530287.1-S982(79.966)	light	5	11.38	3.03	Drought sensitive	0.006579
MSR24	m6	r3	33446	897.878	4484.35	4484.35	4187	5	n(28.031)TTPTDVTK(28.031)IPTSNFGHLEDIFFK(28.031)PPLPDS(79.966)PTTVAIPDK(28.031)K(28.031)c	nTTPTDVTKIPTSNFGHLEDIFFKPPLPDSPTTVAIPDKKc	nTTPTDVTKIPTSNFGHLEDIFFKPPLPDS(79.966)PTTVAIPDKKc	XP_003530287.1	XP_003530287.1	PREDICTED: uncharacterized protein LOC100779801 [Glycine max]	XP_003530287.1-S982(79.966)	light	5	19.69	10.56	Drought tolerant	0.003111
MSR26	m6	r3	32827	897.88	4484.36	4484.35	4187	5	n(28.031)TTPTDVTK(28.031)IPTSNFGHLEDIFFK(28.031)PPLPDS(79.966)PTTVAIPDK(28.031)K(28.031)c	nTTPTDVTKIPTSNFGHLEDIFFKPPLPDSPTTVAIPDKKc	nTTPTDVTKIPTSNFGHLEDIFFKPPLPDS(79.966)PTTVAIPDKKc	XP_003530287.1	XP_003530287.1	PREDICTED: uncharacterized protein LOC100779801 [Glycine max]	XP_003530287.1-S982(79.966)	light	5	21.4	10.03	Drought tolerant	0.006591
MSF22	m5	f3	2564	615.026	2456.07	2456.07	605	4	n(28.031)EESEDEDADK(28.031)S(79.966)EDEEK(28.031)K(28.031)PK(28.031)c	nEESEDEDADKSEDEEKKPKc	nEESEDEDADKS(79.966)EDEEKKPKc	XP_003545030.1	XP_003545030.1;XP_003550428.1;XP_006596543.1;XP_006601356.1	PREDICTED: endoplasmin homolog isoform X1 [Glycine max]	XP_003545030.1-S323(79.966);XP_003550428.1-S323(79.966);XP_006596543.1-S323(79.966);XP_006601356.1-S323(79.966)	light	5	2.63	2.63	Drought sensitive	0.00938
MSF22	m5	f3	2596	819.698	2456.07	2456.07	609	3	n(28.031)EESEDEDADK(28.031)S(79.966)EDEEK(28.031)K(28.031)PK(28.031)c	nEESEDEDADKSEDEEKKPKc	nEESEDEDADKS(79.966)EDEEKKPKc	XP_003545030.1	XP_003545030.1;XP_003550428.1;XP_006596543.1;XP_006601356.1	PREDICTED: endoplasmin homolog isoform X1 [Glycine max]	XP_003545030.1-S323(79.966);XP_003550428.1-S323(79.966);XP_006596543.1-S323(79.966);XP_006601356.1-S323(79.966)	light	5	16.65	15.06	Drought sensitive	0.001131
MS-F11	m3	f2	16225	883.745	3530.95	3530.95	2248	4	n(34.063)K(34.063)SDATPSVSAPTQGAELSK(34.063)PETDELPK(34.063)S(79.966)PSVK(34.063)c	nKSDATPSVSAPTQGAELSKPETDELPKSPSVKc	nKSDATPSVSAPTQGAELSKPETDELPKS(79.966)PSVKc	XP_003556546.2	XP_003556546.2;XP_014628242.1;XP_014628243.1	PREDICTED: uncharacterized protein LOC100803121 isoform X1 [Glycine max]	XP_003556546.2-S629(79.966);XP_014628242.1-S494(79.966);XP_014628243.1-S494(79.966)	heavy	5	8.42	1.6	Drought tolerant	0.004481
MS-F12	m3	f2	17545	883.745	3530.95	3530.95	2152	4	n(34.063)K(34.063)SDATPSVSAPTQGAELSK(34.063)PETDELPK(34.063)S(79.966)PSVK(34.063)c	nKSDATPSVSAPTQGAELSKPETDELPKSPSVKc	nKSDATPSVSAPTQGAELSKPETDELPKS(79.966)PSVKc	XP_003556546.2	XP_003556546.2;XP_014628242.1;XP_014628243.1	PREDICTED: uncharacterized protein LOC100803121 isoform X1 [Glycine max]	XP_003556546.2-S629(79.966);XP_014628242.1-S494(79.966);XP_014628243.1-S494(79.966)	heavy	5	19.89	3.71	Drought tolerant	0.001319
MS-F13	m3	f2	16862	883.745	3530.95	3530.95	2127	4	n(34.063)K(34.063)SDATPSVSAPTQGAELSK(34.063)PETDELPK(34.063)S(79.966)PSVK(34.063)c	nKSDATPSVSAPTQGAELSKPETDELPKSPSVKc	nKSDATPSVSAPTQGAELSKPETDELPKS(79.966)PSVKc	XP_003556546.2	XP_003556546.2;XP_014628242.1;XP_014628243.1	PREDICTED: uncharacterized protein LOC100803121 isoform X1 [Glycine max]	XP_003556546.2-S629(79.966);XP_014628242.1-S494(79.966);XP_014628243.1-S494(79.966)	heavy	5	12.48	2.13	Drought tolerant	0.006258
MSF21	m5	f3	19952	883.742	3530.94	3530.95	2447	4	n(34.063)K(34.063)SDATPSVSAPTQGAELSK(34.063)PETDELPK(34.063)S(79.966)PSVK(34.063)c	nKSDATPSVSAPTQGAELSKPETDELPKSPSVKc	nKSDATPSVSAPTQGAELSKPETDELPKS(79.966)PSVKc	XP_003556546.2	XP_003556546.2;XP_014628242.1;XP_014628243.1	PREDICTED: uncharacterized protein LOC100803121 isoform X1 [Glycine max]	XP_003556546.2-S629(79.966);XP_014628242.1-S494(79.966);XP_014628243.1-S494(79.966)	heavy	5	21.24	4.84	Drought tolerant	0.000907
MSF25	m5	f3	6473	699.11	2792.41	2792.41	1002	4	n(28.031)K(28.031)TGGNPDS(79.966)PGK(28.031)TATDPHSK(28.031)PAVEPGK(28.031)c	nKTGGNPDSPGKTATDPHSKPAVEPGKc	nKTGGNPDS(79.966)PGKTATDPHSKPAVEPGKc	XP_003551429.1	XP_003551429.1	PREDICTED: RPM1-interacting protein 4 [Glycine max]	XP_003551429.1-S44(79.966)	light	5	8.09	0.84	Drought sensitive	0.00094
MSR27	m6	r3	5505	699.11	2792.41	2792.41	1022	4	n(28.031)K(28.031)TGGNPDS(79.966)PGK(28.031)TATDPHSK(28.031)PAVEPGK(28.031)c	nKTGGNPDSPGKTATDPHSKPAVEPGKc	nKTGGNPDS(79.966)PGKTATDPHSKPAVEPGKc	XP_003551429.1	XP_003551429.1	PREDICTED: RPM1-interacting protein 4 [Glycine max]	XP_003551429.1-S44(79.966)	light	5	6.94	0.04	Drought tolerant	0.002257
MS-R13	m4	r2	7307	1112.1	3333.27	3333.28	1128	3	n(28.031)K(28.031)GK(28.031)PASSSSSS(79.966)DS(79.966)S(79.966)EDDS(79.966)SDEDELATK(28.031)K(28.031)c	nKGKPASSSSSSDSSEDDSSDEDELATKKc	nKGKPASSSSSS(79.966)DS(79.966)S(79.966)EDDS(79.966)SDEDELATKKc	XP_003537777.1	XP_003537777.1	PREDICTED: nucleolin 1-like [Glycine max]	XP_003537777.1-S193(79.966)-S195(79.966)-S196(79.966)-S200(79.966)	light	5	6.46	2.49	Drought tolerant	0.005068
MS-R13	m4	r2	8167	1112.1	3333.28	3333.28	1234	3	n(28.031)K(28.031)GK(28.031)PASSSSSS(79.966)DS(79.966)S(79.966)EDDS(79.966)SDEDELATK(28.031)K(28.031)c	nKGKPASSSSSSDSSEDDSSDEDELATKKc	nKGKPASSSSSS(79.966)DS(79.966)S(79.966)EDDS(79.966)SDEDELATKKc	XP_003537777.1	XP_003537777.1	PREDICTED: nucleolin 1-like [Glycine max]	XP_003537777.1-S193(79.966)-S195(79.966)-S196(79.966)-S200(79.966)	light	5	16.08	3.33	Drought tolerant	0.001522
MS-R13	m4	r2	8432	1112.1	3333.28	3333.28	1265	3	n(28.031)K(28.031)GK(28.031)PASSSSSS(79.966)DS(79.966)S(79.966)EDDS(79.966)SDEDELATK(28.031)K(28.031)c	nKGKPASSSSSSDSSEDDSSDEDELATKKc	nKGKPASSSSSS(79.966)DS(79.966)S(79.966)EDDS(79.966)SDEDELATKKc	XP_003537777.1	XP_003537777.1	PREDICTED: nucleolin 1-like [Glycine max]	XP_003537777.1-S193(79.966)-S195(79.966)-S196(79.966)-S200(79.966)	light	5	15.58	5.62	Drought tolerant	0.002055
MS-R13	m4	r2	8697	1112.1	3333.28	3333.28	1297	3	n(28.031)K(28.031)GK(28.031)PASSSSSS(79.966)DS(79.966)S(79.966)EDDS(79.966)SDEDELATK(28.031)K(28.031)c	nKGKPASSSSSSDSSEDDSSDEDELATKKc	nKGKPASSSSSS(79.966)DS(79.966)S(79.966)EDDS(79.966)SDEDELATKKc	XP_003537777.1	XP_003537777.1	PREDICTED: nucleolin 1-like [Glycine max]	XP_003537777.1-S193(79.966)-S195(79.966)-S196(79.966)-S200(79.966)	light	5	14.55	9.55	Drought tolerant	0.003014
MS-R13	m4	r2	8993	1112.1	3333.28	3333.28	1331	3	n(28.031)K(28.031)GK(28.031)PASSSSSS(79.966)DS(79.966)S(79.966)EDDS(79.966)SDEDELATK(28.031)K(28.031)c	nKGKPASSSSSSDSSEDDSSDEDELATKKc	nKGKPASSSSSS(79.966)DS(79.966)S(79.966)EDDS(79.966)SDEDELATKKc	XP_003537777.1	XP_003537777.1	PREDICTED: nucleolin 1-like [Glycine max]	XP_003537777.1-S193(79.966)-S195(79.966)-S196(79.966)-S200(79.966)	light	5	5.63	1.52	Drought tolerant	0.004579
MS-R14	m4	r2	9260	1112.1	3333.28	3333.28	1291	3	n(28.031)K(28.031)GK(28.031)PASSSSSS(79.966)DS(79.966)S(79.966)EDDS(79.966)SDEDELATK(28.031)K(28.031)c	nKGKPASSSSSSDSSEDDSSDEDELATKKc	nKGKPASSSSSS(79.966)DS(79.966)S(79.966)EDDS(79.966)SDEDELATKKc	XP_003537777.1	XP_003537777.1	PREDICTED: nucleolin 1-like [Glycine max]	XP_003537777.1-S193(79.966)-S195(79.966)-S196(79.966)-S200(79.966)	light	5	4.03	4.03	Drought tolerant	0.004481
MS-R14	m4	r2	9606	1112.1	3333.27	3333.28	1327	3	n(28.031)K(28.031)GK(28.031)PASSSSSS(79.966)DS(79.966)S(79.966)EDDS(79.966)SDEDELATK(28.031)K(28.031)c	nKGKPASSSSSSDSSEDDSSDEDELATKKc	nKGKPASSSSSS(79.966)DS(79.966)S(79.966)EDDS(79.966)SDEDELATKKc	XP_003537777.1	XP_003537777.1	PREDICTED: nucleolin 1-like [Glycine max]	XP_003537777.1-S193(79.966)-S195(79.966)-S196(79.966)-S200(79.966)	light	5	17.83	6.86	Drought tolerant	0.00089
MS-R14	m4	r2	9910	1112.1	3333.28	3333.28	1360	3	n(28.031)K(28.031)GK(28.031)PASSSSSS(79.966)DS(79.966)S(79.966)EDDS(79.966)SDEDELATK(28.031)K(28.031)c	nKGKPASSSSSSDSSEDDSSDEDELATKKc	nKGKPASSSSSS(79.966)DS(79.966)S(79.966)EDDS(79.966)SDEDELATKKc	XP_003537777.1	XP_003537777.1	PREDICTED: nucleolin 1-like [Glycine max]	XP_003537777.1-S193(79.966)-S195(79.966)-S196(79.966)-S200(79.966)	light	5	12.17	3.33	Drought tolerant	0.001529
MS-R14	m4	r2	10264	1112.1	3333.28	3333.28	1396	3	n(28.031)K(28.031)GK(28.031)PASSSSSS(79.966)DS(79.966)S(79.966)EDDS(79.966)SDEDELATK(28.031)K(28.031)c	nKGKPASSSSSSDSSEDDSSDEDELATKKc	nKGKPASSSSSS(79.966)DS(79.966)S(79.966)EDDS(79.966)SDEDELATKKc	XP_003537777.1	XP_003537777.1	PREDICTED: nucleolin 1-like [Glycine max]	XP_003537777.1-S193(79.966)-S195(79.966)-S196(79.966)-S200(79.966)	light	5	10	3.81	Drought tolerant	0.001031
MS-R15	m4	r2	8121	1112.1	3333.28	3333.28	1220	3	n(28.031)K(28.031)GK(28.031)PASSSSSS(79.966)DS(79.966)S(79.966)EDDS(79.966)SDEDELATK(28.031)K(28.031)c	nKGKPASSSSSSDSSEDDSSDEDELATKKc	nKGKPASSSSSS(79.966)DS(79.966)S(79.966)EDDS(79.966)SDEDELATKKc	XP_003537777.1	XP_003537777.1	PREDICTED: nucleolin 1-like [Glycine max]	XP_003537777.1-S193(79.966)-S195(79.966)-S196(79.966)-S200(79.966)	light	5	8.94	3.54	Drought tolerant	0.004514
MS-R15	m4	r2	8388	1112.1	3333.28	3333.28	1253	3	n(28.031)K(28.031)GK(28.031)PASSSSSS(79.966)DS(79.966)S(79.966)EDDS(79.966)SDEDELATK(28.031)K(28.031)c	nKGKPASSSSSSDSSEDDSSDEDELATKKc	nKGKPASSSSSS(79.966)DS(79.966)S(79.966)EDDS(79.966)SDEDELATKKc	XP_003537777.1	XP_003537777.1	PREDICTED: nucleolin 1-like [Glycine max]	XP_003537777.1-S193(79.966)-S195(79.966)-S196(79.966)-S200(79.966)	light	5	13.09	5.85	Drought tolerant	0.003748
MS-R15	m4	r2	8659	1112.1	3333.28	3333.28	1284	3	n(28.031)K(28.031)GK(28.031)PASSSSSS(79.966)DS(79.966)S(79.966)EDDS(79.966)SDEDELATK(28.031)K(28.031)c	nKGKPASSSSSSDSSEDDSSDEDELATKKc	nKGKPASSSSSS(79.966)DS(79.966)S(79.966)EDDS(79.966)SDEDELATKKc	XP_003537777.1	XP_003537777.1	PREDICTED: nucleolin 1-like [Glycine max]	XP_003537777.1-S193(79.966)-S195(79.966)-S196(79.966)-S200(79.966)	light	5	22.28	9.96	Drought tolerant	0.000448
MS-R15	m4	r2	8937	1112.1	3333.28	3333.28	1315	3	n(28.031)K(28.031)GK(28.031)PASSSSSS(79.966)DS(79.966)S(79.966)EDDS(79.966)SDEDELATK(28.031)K(28.031)c	nKGKPASSSSSSDSSEDDSSDEDELATKKc	nKGKPASSSSSS(79.966)DS(79.966)S(79.966)EDDS(79.966)SDEDELATKKc	XP_003537777.1	XP_003537777.1	PREDICTED: nucleolin 1-like [Glycine max]	XP_003537777.1-S193(79.966)-S195(79.966)-S196(79.966)-S200(79.966)	light	5	15.36	6.79	Drought tolerant	0.002289
MS-R15	m4	r2	9227	1112.1	3333.28	3333.28	1348	3	n(28.031)K(28.031)GK(28.031)PASSSSSS(79.966)DS(79.966)S(79.966)EDDS(79.966)SDEDELATK(28.031)K(28.031)c	nKGKPASSSSSSDSSEDDSSDEDELATKKc	nKGKPASSSSSS(79.966)DS(79.966)S(79.966)EDDS(79.966)SDEDELATKKc	XP_003537777.1	XP_003537777.1	PREDICTED: nucleolin 1-like [Glycine max]	XP_003537777.1-S193(79.966)-S195(79.966)-S196(79.966)-S200(79.966)	light	5	15.04	6.54	Drought tolerant	0.001713
MS-R15	m4	r2	9606	1112.1	3333.28	3333.28	1388	3	n(28.031)K(28.031)GK(28.031)PASSSSSS(79.966)DS(79.966)S(79.966)EDDS(79.966)SDEDELATK(28.031)K(28.031)c	nKGKPASSSSSSDSSEDDSSDEDELATKKc	nKGKPASSSSSS(79.966)DS(79.966)S(79.966)EDDS(79.966)SDEDELATKKc	XP_003537777.1	XP_003537777.1	PREDICTED: nucleolin 1-like [Glycine max]	XP_003537777.1-S193(79.966)-S195(79.966)-S196(79.966)-S200(79.966)	light	5	9.84	3.75	Drought tolerant	0.008236
MSR6	m2	r1	5020	1112.1	3333.28	3333.28	937	3	n(28.031)K(28.031)GK(28.031)PASSSSSS(79.966)DS(79.966)S(79.966)EDDS(79.966)SDEDELATK(28.031)K(28.031)c	nKGKPASSSSSSDSSEDDSSDEDELATKKc	nKGKPASSSSSS(79.966)DS(79.966)S(79.966)EDDS(79.966)SDEDELATKKc	XP_003537777.1	XP_003537777.1	PREDICTED: nucleolin 1-like [Glycine max]	XP_003537777.1-S193(79.966)-S195(79.966)-S196(79.966)-S200(79.966)	light	5	20.21	11.93	Drought tolerant	0.002291
MSF6	m1	f1	2206	995.449	2983.32	2983.32	664	3	n(34.063)VQK(34.063)K(34.063)ES(79.966)S(79.966)SDDSSS(79.966)ES(79.966)EDEK(34.063)PAPK(34.063)c	nVQKKESSSDDSSSESEDEKPAPKc	nVQKKES(79.966)S(79.966)SDDSSS(79.966)ES(79.966)EDEKPAPKc	XP_003540672.1	XP_003540672.1;XP_006592047.1	PREDICTED: nucleolin 1 isoform X1 [Glycine max]	XP_003540672.1-S65(79.966)-S66(79.966)-S72(79.966)-S74(79.966);XP_006592047.1-S65(79.966)-S66(79.966)-S72(79.966)-S74(79.966)	heavy	5	11.27	6.48	Drought tolerant	0.001408
MSR20	m6	r3	3793	746.837	2983.32	2983.32	1045	4	n(34.063)VQK(34.063)K(34.063)ES(79.966)S(79.966)SDDSSS(79.966)ES(79.966)EDEK(34.063)PAPK(34.063)c	nVQKKESSSDDSSSESEDEKPAPKc	nVQKKES(79.966)S(79.966)SDDSSS(79.966)ES(79.966)EDEKPAPKc	XP_003540672.1	XP_003540672.1;XP_006592047.1	PREDICTED: nucleolin 1 isoform X1 [Glycine max]	XP_003540672.1-S65(79.966)-S66(79.966)-S72(79.966)-S74(79.966);XP_006592047.1-S65(79.966)-S66(79.966)-S72(79.966)-S74(79.966)	heavy	5	7.76	3.76	Drought sensitive	0.001907
MSR23	m6	r3	2128	706.854	2823.38	2823.38	618	4	n(34.063)VQK(34.063)K(34.063)ES(79.966)SSDDSSSES(79.966)EDEK(34.063)PAPK(34.063)c	nVQKKESSSDDSSSESEDEKPAPKc	nVQKKES(79.966)SSDDSSSES(79.966)EDEKPAPKc	XP_003540672.1	XP_003540672.1;XP_006592047.1	PREDICTED: nucleolin 1 isoform X1 [Glycine max]	XP_003540672.1-S65(79.966)-S74(79.966);XP_006592047.1-S65(79.966)-S74(79.966)	heavy	5	5.3	2.22	Drought sensitive	0.002124
MS-F13	m3	f2	2062	675.582	2698.3	2698.3	589	4	n(34.063)NK(34.063)K(34.063)ES(79.966)SSDDSSSDS(79.966)EDEK(34.063)PVAK(34.063)c	nNKKESSSDDSSSDSEDEKPVAKc	nNKKES(79.966)SSDDSSSDS(79.966)EDEKPVAKc	XP_003537777.1	XP_003537777.1	PREDICTED: nucleolin 1-like [Glycine max]	XP_003537777.1-S145(79.966)-S154(79.966)	heavy	5	14.35	1.52	Drought tolerant	0.000867
MS-F13	m3	f2	2099	900.44	2698.3	2698.3	593	3	n(34.063)NK(34.063)K(34.063)ES(79.966)SSDDSSSDS(79.966)EDEK(34.063)PVAK(34.063)c	nNKKESSSDDSSSDSEDEKPVAKc	nNKKES(79.966)SSDDSSSDS(79.966)EDEKPVAKc	XP_003537777.1	XP_003537777.1	PREDICTED: nucleolin 1-like [Glycine max]	XP_003537777.1-S145(79.966)-S154(79.966)	heavy	5	21.19	6.46	Drought tolerant	0.000132
MS-R13	m4	r2	2121	675.583	2698.3	2698.3	592	4	n(34.063)NK(34.063)K(34.063)ES(79.966)SSDDSSSDS(79.966)EDEK(34.063)PVAK(34.063)c	nNKKESSSDDSSSDSEDEKPVAKc	nNKKES(79.966)SSDDSSSDS(79.966)EDEKPVAKc	XP_003537777.1	XP_003537777.1	PREDICTED: nucleolin 1-like [Glycine max]	XP_003537777.1-S145(79.966)-S154(79.966)	heavy	5	11.5	1.15	Drought sensitive	0.003685
MS-R14	m4	r2	2377	675.583	2698.3	2698.3	586	4	n(34.063)NK(34.063)K(34.063)ES(79.966)SSDDSSSDS(79.966)EDEK(34.063)PVAK(34.063)c	nNKKESSSDDSSSDSEDEKPVAKc	nNKKES(79.966)SSDDSSSDS(79.966)EDEKPVAKc	XP_003537777.1	XP_003537777.1	PREDICTED: nucleolin 1-like [Glycine max]	XP_003537777.1-S145(79.966)-S154(79.966)	heavy	5	24.64	0.06	Drought sensitive	0.000226
MS-R14	m4	r2	2398	900.441	2698.3	2698.3	588	3	n(34.063)NK(34.063)K(34.063)ES(79.966)SSDDSSSDS(79.966)EDEK(34.063)PVAK(34.063)c	nNKKESSSDDSSSDSEDEKPVAKc	nNKKES(79.966)SSDDSSSDS(79.966)EDEKPVAKc	XP_003537777.1	XP_003537777.1	PREDICTED: nucleolin 1-like [Glycine max]	XP_003537777.1-S145(79.966)-S154(79.966)	heavy	5	22.76	2.5	Drought sensitive	0.000274
MS-F14	m3	f2	21382	1047.78	4187.11	4187.11	2551	4	n(34.063)AVTS(79.966)DDEWGPEK(34.063)EEEAYGGGVAVEEK(34.063)PTETETEK(34.063)LK(34.063)c	nAVTSDDEWGPEKEEEAYGGGVAVEEKPTETETEKLKc	nAVTS(79.966)DDEWGPEKEEEAYGGGVAVEEKPTETETEKLKc	XP_003534708.1	XP_003534708.1	PREDICTED: plastid-lipid-associated protein, chloroplastic [Glycine max]	XP_003534708.1-S57(79.966)	heavy	5	3.52	3.01	Drought tolerant	0.007168
MS-R18	m4	r2	23921	1047.79	4187.11	4187.11	2681	4	n(34.063)AVTS(79.966)DDEWGPEK(34.063)EEEAYGGGVAVEEK(34.063)PTETETEK(34.063)LK(34.063)c	nAVTSDDEWGPEKEEEAYGGGVAVEEKPTETETEKLKc	nAVTS(79.966)DDEWGPEKEEEAYGGGVAVEEKPTETETEKLKc	XP_003534708.1	XP_003534708.1	PREDICTED: plastid-lipid-associated protein, chloroplastic [Glycine max]	XP_003534708.1-S57(79.966)	heavy	5	1.81	1.81	Drought sensitive	0.006258
MSF20	m5	f3	25697	1047.78	4187.11	4187.11	2892	4	n(34.063)AVTS(79.966)DDEWGPEK(34.063)EEEAYGGGVAVEEK(34.063)PTETETEK(34.063)LK(34.063)c	nAVTSDDEWGPEKEEEAYGGGVAVEEKPTETETEKLKc	nAVTS(79.966)DDEWGPEKEEEAYGGGVAVEEKPTETETEKLKc	XP_003534708.1	XP_003534708.1	PREDICTED: plastid-lipid-associated protein, chloroplastic [Glycine max]	XP_003534708.1-S57(79.966)	heavy	5	16.3	3.31	Drought tolerant	0.001021
MSF21	m5	f3	24491	838.43	4187.12	4187.11	2876	5	n(34.063)AVTS(79.966)DDEWGPEK(34.063)EEEAYGGGVAVEEK(34.063)PTETETEK(34.063)LK(34.063)c	nAVTSDDEWGPEKEEEAYGGGVAVEEKPTETETEKLKc	nAVTS(79.966)DDEWGPEKEEEAYGGGVAVEEKPTETETEKLKc	XP_003534708.1	XP_003534708.1	PREDICTED: plastid-lipid-associated protein, chloroplastic [Glycine max]	XP_003534708.1-S57(79.966)	heavy	5	17.26	0.76	Drought tolerant	0.002644
MSF21	m5	f3	24528	1047.79	4187.11	4187.11	2879	4	n(34.063)AVTS(79.966)DDEWGPEK(34.063)EEEAYGGGVAVEEK(34.063)PTETETEK(34.063)LK(34.063)c	nAVTSDDEWGPEKEEEAYGGGVAVEEKPTETETEKLKc	nAVTS(79.966)DDEWGPEKEEEAYGGGVAVEEKPTETETEKLKc	XP_003534708.1	XP_003534708.1	PREDICTED: plastid-lipid-associated protein, chloroplastic [Glycine max]	XP_003534708.1-S57(79.966)	heavy	5	9.55	9.2	Drought tolerant	0.006831
MSR6	m2	r1	3854	778.328	3109.28	3109.28	829	4	n(28.031)DK(28.031)PVS(79.966)S(79.966)SSEDDSS(79.966)DEDEVNAK(28.031)K(28.031)PHK(28.031)c	nDKPVSSSSEDDSSDEDEVNAKKPHKc	nDKPVS(79.966)S(79.966)SSEDDSS(79.966)DEDEVNAKKPHKc	XP_003537777.1	XP_003537777.1	PREDICTED: nucleolin 1-like [Glycine max]	XP_003537777.1-S106(79.966)-S107(79.966)-S114(79.966)	light	5	19.05	1.1	Drought tolerant	0.001634
MS-F13	m3	f2	5989	974.168	2919.48	2919.48	1024	3	n(34.063)K(34.063)ES(79.966)S(79.966)SDDSSESEEEK(34.063)PAPK(34.063)PVLSK(34.063)c	nKESSSDDSSESEEEKPAPKPVLSKc	nKES(79.966)S(79.966)SDDSSESEEEKPAPKPVLSKc	XP_003537777.1	XP_003537777.1	PREDICTED: nucleolin 1-like [Glycine max]	XP_003537777.1-S67(79.966)-S68(79.966)	heavy	5	11.07	0.9	Drought tolerant	0.007217
MS-F14	m3	f2	6038	974.166	2919.48	2919.48	1019	3	n(34.063)K(34.063)ES(79.966)S(79.966)SDDSSESEEEK(34.063)PAPK(34.063)PVLSK(34.063)c	nKESSSDDSSESEEEKPAPKPVLSKc	nKES(79.966)S(79.966)SDDSSESEEEKPAPKPVLSKc	XP_003537777.1	XP_003537777.1	PREDICTED: nucleolin 1-like [Glycine max]	XP_003537777.1-S67(79.966)-S68(79.966)	heavy	5	5.87	5.87	Drought tolerant	0.005812
MS-R14	m4	r2	6851	974.167	2919.48	2919.48	1045	3	n(34.063)K(34.063)ES(79.966)S(79.966)SDDSSESEEEK(34.063)PAPK(34.063)PVLSK(34.063)c	nKESSSDDSSESEEEKPAPKPVLSKc	nKES(79.966)S(79.966)SDDSSESEEEKPAPKPVLSKc	XP_003537777.1	XP_003537777.1	PREDICTED: nucleolin 1-like [Glycine max]	XP_003537777.1-S67(79.966)-S68(79.966)	heavy	5	11.08	1.4	Drought sensitive	0.000763
MS-F12	m3	f2	22386	753.6	3010.37	3010.37	2594	4	n(28.031)FTFTDATALEDT(79.966)DK(28.031)K(28.031)DGSEENAATNK(28.031)c	nFTFTDATALEDTDKKDGSEENAATNKc	nFTFTDATALEDT(79.966)DKKDGSEENAATNKc	XP_003545890.1	XP_003543065.1;XP_003545890.1;XP_014621300.1	PREDICTED: splicing factor 3B subunit 2-like [Glycine max]	XP_003543065.1-T109(79.966);XP_003545890.1-T109(79.966);XP_014621300.1-T109(79.966)	light	4	2.12	1.14	Drought sensitive	0.004601
MS-F12	m3	f2	22438	1004.47	3010.37	3010.37	2599	3	n(28.031)FTFTDATALEDT(79.966)DK(28.031)K(28.031)DGSEENAATNK(28.031)c	nFTFTDATALEDTDKKDGSEENAATNKc	nFTFTDATALEDT(79.966)DKKDGSEENAATNKc	XP_003545890.1	XP_003543065.1;XP_003545890.1;XP_014621300.1	PREDICTED: splicing factor 3B subunit 2-like [Glycine max]	XP_003543065.1-T109(79.966);XP_003545890.1-T109(79.966);XP_014621300.1-T109(79.966)	light	4	49.93	0.27	Drought sensitive	0.000132
MS-F13	m3	f2	21843	753.6	3010.37	3010.37	2586	4	n(28.031)FTFTDATALEDT(79.966)DK(28.031)K(28.031)DGSEENAATNK(28.031)c	nFTFTDATALEDTDKKDGSEENAATNKc	nFTFTDATALEDT(79.966)DKKDGSEENAATNKc	XP_003545890.1	XP_003543065.1;XP_003545890.1;XP_014621300.1	PREDICTED: splicing factor 3B subunit 2-like [Glycine max]	XP_003543065.1-T109(79.966);XP_003545890.1-T109(79.966);XP_014621300.1-T109(79.966)	light	4	1.44	1.07	Drought sensitive	0.005058
MS-F15	m3	f2	21950	753.601	3010.37	3010.37	2558	4	n(28.031)FTFTDATALEDT(79.966)DK(28.031)K(28.031)DGSEENAATNK(28.031)c	nFTFTDATALEDTDKKDGSEENAATNKc	nFTFTDATALEDT(79.966)DKKDGSEENAATNKc	XP_003545890.1	XP_003543065.1;XP_003545890.1;XP_014621300.1	PREDICTED: splicing factor 3B subunit 2-like [Glycine max]	XP_003543065.1-T109(79.966);XP_003545890.1-T109(79.966);XP_014621300.1-T109(79.966)	light	4	2.7	1.09	Drought sensitive	0.006238
MS-R15	m4	r2	23998	753.6	3010.37	3010.37	2684	4	n(28.031)FTFTDATALEDT(79.966)DK(28.031)K(28.031)DGSEENAATNK(28.031)c	nFTFTDATALEDTDKKDGSEENAATNKc	nFTFTDATALEDT(79.966)DKKDGSEENAATNKc	XP_003545890.1	XP_003543065.1;XP_003545890.1;XP_014621300.1	PREDICTED: splicing factor 3B subunit 2-like [Glycine max]	XP_003543065.1-T109(79.966);XP_003545890.1-T109(79.966);XP_014621300.1-T109(79.966)	light	4	5.07	0.53	Drought tolerant	0.001892
MS-R17	m4	r2	25532	753.601	3010.37	3010.37	2706	4	n(28.031)FTFTDATALEDT(79.966)DK(28.031)K(28.031)DGSEENAATNK(28.031)c	nFTFTDATALEDTDKKDGSEENAATNKc	nFTFTDATALEDT(79.966)DKKDGSEENAATNKc	XP_003545890.1	XP_003543065.1;XP_003545890.1;XP_014621300.1	PREDICTED: splicing factor 3B subunit 2-like [Glycine max]	XP_003543065.1-T109(79.966);XP_003545890.1-T109(79.966);XP_014621300.1-T109(79.966)	light	4	7.4	0.98	Drought tolerant	0.002331
MS-R19	m4	r2	24227	753.6	3010.37	3010.37	2693	4	n(28.031)FTFTDATALEDT(79.966)DK(28.031)K(28.031)DGSEENAATNK(28.031)c	nFTFTDATALEDTDKKDGSEENAATNKc	nFTFTDATALEDT(79.966)DKKDGSEENAATNKc	XP_003545890.1	XP_003543065.1;XP_003545890.1;XP_014621300.1	PREDICTED: splicing factor 3B subunit 2-like [Glycine max]	XP_003543065.1-T109(79.966);XP_003545890.1-T109(79.966);XP_014621300.1-T109(79.966)	light	4	13.93	4.6	Drought tolerant	0.000671
MSF20	m5	f3	26000	753.6	3010.37	3010.37	2920	4	n(28.031)FTFTDATALEDT(79.966)DK(28.031)K(28.031)DGSEENAATNK(28.031)c	nFTFTDATALEDTDKKDGSEENAATNKc	nFTFTDATALEDT(79.966)DKKDGSEENAATNKc	XP_003545890.1	XP_003543065.1;XP_003545890.1;XP_014621300.1	PREDICTED: splicing factor 3B subunit 2-like [Glycine max]	XP_003543065.1-T109(79.966);XP_003545890.1-T109(79.966);XP_014621300.1-T109(79.966)	light	4	3.85	1.3	Drought sensitive	0.002635
MSR22	m6	r3	22430	753.6	3010.37	3010.37	2964	4	n(28.031)FTFTDATALEDT(79.966)DK(28.031)K(28.031)DGSEENAATNK(28.031)c	nFTFTDATALEDTDKKDGSEENAATNKc	nFTFTDATALEDT(79.966)DKKDGSEENAATNKc	XP_003545890.1	XP_003543065.1;XP_003545890.1;XP_014621300.1	PREDICTED: splicing factor 3B subunit 2-like [Glycine max]	XP_003543065.1-T109(79.966);XP_003545890.1-T109(79.966);XP_014621300.1-T109(79.966)	light	4	3.25	1.3	Drought tolerant	0.003126
MSR23	m6	r3	23220	1004.47	3010.37	3010.37	2947	3	n(28.031)FTFTDATALEDT(79.966)DK(28.031)K(28.031)DGSEENAATNK(28.031)c	nFTFTDATALEDTDKKDGSEENAATNKc	nFTFTDATALEDT(79.966)DKKDGSEENAATNKc	XP_003545890.1	XP_003543065.1;XP_003545890.1;XP_014621300.1	PREDICTED: splicing factor 3B subunit 2-like [Glycine max]	XP_003543065.1-T109(79.966);XP_003545890.1-T109(79.966);XP_014621300.1-T109(79.966)	light	4	30.68	0.82	Drought tolerant	0.000165
MSR41	m6	r3	20330	753.599	3010.37	3010.37	3024	4	n(28.031)FTFTDATALEDT(79.966)DK(28.031)K(28.031)DGSEENAATNK(28.031)c	nFTFTDATALEDTDKKDGSEENAATNKc	nFTFTDATALEDT(79.966)DKKDGSEENAATNKc	XP_003545890.1	XP_003543065.1;XP_003545890.1;XP_014621300.1	PREDICTED: splicing factor 3B subunit 2-like [Glycine max]	XP_003543065.1-T109(79.966);XP_003545890.1-T109(79.966);XP_014621300.1-T109(79.966)	light	4	5.83	1.47	Drought tolerant	0.002323
MSR42	m6	r3	20165	753.599	3010.37	3010.37	3033	4	n(28.031)FTFTDATALEDT(79.966)DK(28.031)K(28.031)DGSEENAATNK(28.031)c	nFTFTDATALEDTDKKDGSEENAATNKc	nFTFTDATALEDT(79.966)DKKDGSEENAATNKc	XP_003545890.1	XP_003543065.1;XP_003545890.1;XP_014621300.1	PREDICTED: splicing factor 3B subunit 2-like [Glycine max]	XP_003543065.1-T109(79.966);XP_003545890.1-T109(79.966);XP_014621300.1-T109(79.966)	light	4	1.03	1.03	Drought tolerant	0.004939
MS-F10	m3	f2	19393	848.916	3391.63	3391.63	2553	4	n(28.031)ATTSASPNS(79.966)AALDPQVVGDDDDK(28.031)VVEK(28.031)DVEK(28.031)c	nATTSASPNSAALDPQVVGDDDDKVVEKDVEKc	nATTSASPNS(79.966)AALDPQVVGDDDDKVVEKDVEKc	XP_003536998.1	XP_003536998.1	PREDICTED: transcription initiation factor TFIID subunit 8-like [Glycine max]	XP_003536998.1-S211(79.966)	light	4	29.7	0	Drought sensitive	0.000506
MS-R13	m4	r2	21901	848.915	3391.63	3391.63	2532	4	n(28.031)ATTSASPNS(79.966)AALDPQVVGDDDDK(28.031)VVEK(28.031)DVEK(28.031)c	nATTSASPNSAALDPQVVGDDDDKVVEKDVEKc	nATTSASPNS(79.966)AALDPQVVGDDDDKVVEKDVEKc	XP_003536998.1	XP_003536998.1	PREDICTED: transcription initiation factor TFIID subunit 8-like [Glycine max]	XP_003536998.1-S211(79.966)	light	4	42.38	0	Drought tolerant	0.000178
MS-R14	m4	r2	23063	848.915	3391.63	3391.63	2539	4	n(28.031)ATTSASPNS(79.966)AALDPQVVGDDDDK(28.031)VVEK(28.031)DVEK(28.031)c	nATTSASPNSAALDPQVVGDDDDKVVEKDVEKc	nATTSASPNS(79.966)AALDPQVVGDDDDKVVEKDVEKc	XP_003536998.1	XP_003536998.1	PREDICTED: transcription initiation factor TFIID subunit 8-like [Glycine max]	XP_003536998.1-S211(79.966)	light	4	33.62	0	Drought tolerant	0.000278
MSF20	m5	f3	24625	848.915	3391.63	3391.63	2798	4	n(28.031)ATTSASPNS(79.966)AALDPQVVGDDDDK(28.031)VVEK(28.031)DVEK(28.031)c	nATTSASPNSAALDPQVVGDDDDKVVEKDVEKc	nATTSASPNS(79.966)AALDPQVVGDDDDKVVEKDVEKc	XP_003536998.1	XP_003536998.1	PREDICTED: transcription initiation factor TFIID subunit 8-like [Glycine max]	XP_003536998.1-S211(79.966)	light	4	33.02	0	Drought sensitive	0.000282
MS-F16	m3	f2	12400	705.106	2816.39	2816.39	1624	4	n(28.031)K(28.031)HAAS(79.966)PPPK(28.031)PPS(79.966)LDSEEK(28.031)PTYIRc	nKHAASPPPKPPSLDSEEKPTYIRc	nKHAAS(79.966)PPPKPPS(79.966)LDSEEKPTYIRc	XP_003556300.1	XP_003556300.1	PREDICTED: protein BTR1-like [Glycine max]	XP_003556300.1-S21(79.966)-S28(79.966)	light	4	15.16	2.36	Drought sensitive	0.000976
MS-F17	m3	f2	11807	939.804	2816.39	2816.39	1730	3	n(28.031)K(28.031)HAAS(79.966)PPPK(28.031)PPS(79.966)LDSEEK(28.031)PTYIRc	nKHAASPPPKPPSLDSEEKPTYIRc	nKHAAS(79.966)PPPKPPS(79.966)LDSEEKPTYIRc	XP_003556300.1	XP_003556300.1	PREDICTED: protein BTR1-like [Glycine max]	XP_003556300.1-S21(79.966)-S28(79.966)	light	4	2.93	2.37	Drought sensitive	0.009874
MS-F17	m3	f2	11938	705.106	2816.4	2816.39	1744	4	n(28.031)K(28.031)HAAS(79.966)PPPK(28.031)PPS(79.966)LDSEEK(28.031)PTYIRc	nKHAASPPPKPPSLDSEEKPTYIRc	nKHAAS(79.966)PPPKPPS(79.966)LDSEEKPTYIRc	XP_003556300.1	XP_003556300.1	PREDICTED: protein BTR1-like [Glycine max]	XP_003556300.1-S21(79.966)-S28(79.966)	light	4	13.37	1.07	Drought sensitive	0.003436
MS-R17	m4	r2	15577	705.106	2816.39	2816.39	1829	4	n(28.031)K(28.031)HAAS(79.966)PPPK(28.031)PPS(79.966)LDSEEK(28.031)PTYIRc	nKHAASPPPKPPSLDSEEKPTYIRc	nKHAAS(79.966)PPPKPPS(79.966)LDSEEKPTYIRc	XP_003556300.1	XP_003556300.1	PREDICTED: protein BTR1-like [Glycine max]	XP_003556300.1-S21(79.966)-S28(79.966)	light	4	15.94	1.07	Drought tolerant	0.000945
MS-R19	m4	r2	15080	705.105	2816.39	2816.39	1849	4	n(28.031)K(28.031)HAAS(79.966)PPPK(28.031)PPS(79.966)LDSEEK(28.031)PTYIRc	nKHAASPPPKPPSLDSEEKPTYIRc	nKHAAS(79.966)PPPKPPS(79.966)LDSEEKPTYIRc	XP_003556300.1	XP_003556300.1	PREDICTED: protein BTR1-like [Glycine max]	XP_003556300.1-S21(79.966)-S28(79.966)	light	4	21.58	2.49	Drought tolerant	0.000433
MSF1	m1	f1	14613	705.105	2816.39	2816.39	1869	4	n(28.031)K(28.031)HAAS(79.966)PPPK(28.031)PPS(79.966)LDSEEK(28.031)PTYIRc	nKHAASPPPKPPSLDSEEKPTYIRc	nKHAAS(79.966)PPPKPPS(79.966)LDSEEKPTYIRc	XP_003556300.1	XP_003556300.1	PREDICTED: protein BTR1-like [Glycine max]	XP_003556300.1-S21(79.966)-S28(79.966)	light	4	7.8	2.81	Drought sensitive	0.003238
MSF1	m1	f1	14943	705.106	2816.39	2816.39	1901	4	n(28.031)K(28.031)HAAS(79.966)PPPK(28.031)PPS(79.966)LDSEEK(28.031)PTYIRc	nKHAASPPPKPPSLDSEEKPTYIRc	nKHAAS(79.966)PPPKPPS(79.966)LDSEEKPTYIRc	XP_003556300.1	XP_003556300.1	PREDICTED: protein BTR1-like [Glycine max]	XP_003556300.1-S21(79.966)-S28(79.966)	light	4	21.9	6.46	Drought sensitive	0.00053
MSF23	m5	f3	16561	939.804	2816.39	2816.39	2039	3	n(28.031)K(28.031)HAAS(79.966)PPPK(28.031)PPS(79.966)LDSEEK(28.031)PTYIRc	nKHAASPPPKPPSLDSEEKPTYIRc	nKHAAS(79.966)PPPKPPS(79.966)LDSEEKPTYIRc	XP_003556300.1	XP_003556300.1	PREDICTED: protein BTR1-like [Glycine max]	XP_003556300.1-S21(79.966)-S28(79.966)	light	4	7.76	5.08	Drought sensitive	0.005134
MSF24	m5	f3	15364	705.106	2816.39	2816.39	2040	4	n(28.031)K(28.031)HAAS(79.966)PPPK(28.031)PPS(79.966)LDSEEK(28.031)PTYIRc	nKHAASPPPKPPSLDSEEKPTYIRc	nKHAAS(79.966)PPPKPPS(79.966)LDSEEKPTYIRc	XP_003556300.1	XP_003556300.1	PREDICTED: protein BTR1-like [Glycine max]	XP_003556300.1-S21(79.966)-S28(79.966)	light	4	16.62	0.44	Drought sensitive	0.001113
MSF24	m5	f3	15399	939.805	2816.39	2816.39	2043	3	n(28.031)K(28.031)HAAS(79.966)PPPK(28.031)PPS(79.966)LDSEEK(28.031)PTYIRc	nKHAASPPPKPPSLDSEEKPTYIRc	nKHAAS(79.966)PPPKPPS(79.966)LDSEEKPTYIRc	XP_003556300.1	XP_003556300.1	PREDICTED: protein BTR1-like [Glycine max]	XP_003556300.1-S21(79.966)-S28(79.966)	light	4	16.93	10.19	Drought sensitive	0.001309
MSF25	m5	f3	16480	939.807	2816.4	2816.39	2081	3	n(28.031)K(28.031)HAAS(79.966)PPPK(28.031)PPS(79.966)LDSEEK(28.031)PTYIRc	nKHAASPPPKPPSLDSEEKPTYIRc	nKHAAS(79.966)PPPKPPS(79.966)LDSEEKPTYIRc	XP_003556300.1	XP_003556300.1	PREDICTED: protein BTR1-like [Glycine max]	XP_003556300.1-S21(79.966)-S28(79.966)	light	4	12.89	2.46	Drought sensitive	0.000976
MSF25	m5	f3	16647	705.105	2816.39	2816.39	2097	4	n(28.031)K(28.031)HAAS(79.966)PPPK(28.031)PPS(79.966)LDSEEK(28.031)PTYIRc	nKHAASPPPKPPSLDSEEKPTYIRc	nKHAAS(79.966)PPPKPPS(79.966)LDSEEKPTYIRc	XP_003556300.1	XP_003556300.1	PREDICTED: protein BTR1-like [Glycine max]	XP_003556300.1-S21(79.966)-S28(79.966)	light	4	28.75	1.46	Drought sensitive	0.000331
MSR1	m2	r1	13089	705.105	2816.39	2816.39	1675	4	n(28.031)K(28.031)HAAS(79.966)PPPK(28.031)PPS(79.966)LDSEEK(28.031)PTYIRc	nKHAASPPPKPPSLDSEEKPTYIRc	nKHAAS(79.966)PPPKPPS(79.966)LDSEEKPTYIRc	XP_003556300.1	XP_003556300.1	PREDICTED: protein BTR1-like [Glycine max]	XP_003556300.1-S21(79.966)-S28(79.966)	light	4	19.17	3.85	Drought tolerant	0.000533
MSR1	m2	r1	13400	939.805	2816.39	2816.39	1704	3	n(28.031)K(28.031)HAAS(79.966)PPPK(28.031)PPS(79.966)LDSEEK(28.031)PTYIRc	nKHAASPPPKPPSLDSEEKPTYIRc	nKHAAS(79.966)PPPKPPS(79.966)LDSEEKPTYIRc	XP_003556300.1	XP_003556300.1	PREDICTED: protein BTR1-like [Glycine max]	XP_003556300.1-S21(79.966)-S28(79.966)	light	4	17.63	7.71	Drought tolerant	0.000966
MSR1	m2	r1	13424	705.105	2816.39	2816.39	1706	4	n(28.031)K(28.031)HAAS(79.966)PPPK(28.031)PPS(79.966)LDSEEK(28.031)PTYIRc	nKHAASPPPKPPSLDSEEKPTYIRc	nKHAAS(79.966)PPPKPPS(79.966)LDSEEKPTYIRc	XP_003556300.1	XP_003556300.1	PREDICTED: protein BTR1-like [Glycine max]	XP_003556300.1-S21(79.966)-S28(79.966)	light	4	27.64	7.36	Drought tolerant	0.000314
MSR1	m2	r1	14271	705.106	2816.39	2816.39	1786	4	n(28.031)K(28.031)HAAS(79.966)PPPK(28.031)PPS(79.966)LDSEEK(28.031)PTYIRc	nKHAASPPPKPPSLDSEEKPTYIRc	nKHAAS(79.966)PPPKPPS(79.966)LDSEEKPTYIRc	XP_003556300.1	XP_003556300.1	PREDICTED: protein BTR1-like [Glycine max]	XP_003556300.1-S21(79.966)-S28(79.966)	light	4	7.37	3.04	Drought tolerant	0.001923
MSR2	m2	r1	15449	705.106	2816.4	2816.39	2046	4	n(28.031)K(28.031)HAAS(79.966)PPPK(28.031)PPS(79.966)LDSEEK(28.031)PTYIRc	nKHAASPPPKPPSLDSEEKPTYIRc	nKHAAS(79.966)PPPKPPS(79.966)LDSEEKPTYIRc	XP_003556300.1	XP_003556300.1	PREDICTED: protein BTR1-like [Glycine max]	XP_003556300.1-S21(79.966)-S28(79.966)	light	4	13.01	1.05	Drought tolerant	0.001781
MSR26	m6	r3	14522	705.106	2816.4	2816.39	2054	4	n(28.031)K(28.031)HAAS(79.966)PPPK(28.031)PPS(79.966)LDSEEK(28.031)PTYIRc	nKHAASPPPKPPSLDSEEKPTYIRc	nKHAAS(79.966)PPPKPPS(79.966)LDSEEKPTYIRc	XP_003556300.1	XP_003556300.1	PREDICTED: protein BTR1-like [Glycine max]	XP_003556300.1-S21(79.966)-S28(79.966)	light	4	20.55	2.81	Drought tolerant	0.000602
MSR28	m6	r3	15322	705.107	2816.4	2816.39	2127	4	n(28.031)K(28.031)HAAS(79.966)PPPK(28.031)PPS(79.966)LDSEEK(28.031)PTYIRc	nKHAASPPPKPPSLDSEEKPTYIRc	nKHAAS(79.966)PPPKPPS(79.966)LDSEEKPTYIRc	XP_003556300.1	XP_003556300.1	PREDICTED: protein BTR1-like [Glycine max]	XP_003556300.1-S21(79.966)-S28(79.966)	light	4	19.57	1.27	Drought tolerant	0.001829
MSR29	m6	r3	15392	705.106	2816.4	2816.39	2110	4	n(28.031)K(28.031)HAAS(79.966)PPPK(28.031)PPS(79.966)LDSEEK(28.031)PTYIRc	nKHAASPPPKPPSLDSEEKPTYIRc	nKHAAS(79.966)PPPKPPS(79.966)LDSEEKPTYIRc	XP_003556300.1	XP_003556300.1	PREDICTED: protein BTR1-like [Glycine max]	XP_003556300.1-S21(79.966)-S28(79.966)	light	4	11.11	0.16	Drought tolerant	0.007487
MSR33	m6	r3	13703	705.106	2816.39	2816.39	2115	4	n(28.031)K(28.031)HAAS(79.966)PPPK(28.031)PPS(79.966)LDSEEK(28.031)PTYIRc	nKHAASPPPKPPSLDSEEKPTYIRc	nKHAAS(79.966)PPPKPPS(79.966)LDSEEKPTYIRc	XP_003556300.1	XP_003556300.1	PREDICTED: protein BTR1-like [Glycine max]	XP_003556300.1-S21(79.966)-S28(79.966)	light	4	10.89	8.36	Drought tolerant	0.003017
MS-F14	m3	f2	19951	875.79	2624.35	2624.35	2417	3	n(34.063)ET(79.966)K(34.063)SDEDENLPSMESLEISK(34.063)K(34.063)c	nETKSDEDENLPSMESLEISKKc	nET(79.966)KSDEDENLPSMESLEISKKc	NP_001241390.1	NP_001241390.1;XP_014619814.1	autophagy-related protein 3-like [Glycine max]	NP_001241390.1-T118(79.966);XP_014619814.1-T118(79.966)	heavy	4	30.37	0.94	Drought tolerant	0.000181
MS-F14	m3	f2	15465	823.433	2467.28	2467.27	2002	3	n(34.063)SLK(34.063)K(34.063)DS(79.966)DDDPDSITVC(57.021)EISK(34.063)c	nSLKKDSDDDPDSITVCEISKc	nSLKKDS(79.966)DDDPDSITVC(57.021)EISKc	XP_006580939.1	XP_006580939.1;XP_006580940.1	PREDICTED: uncharacterized protein LOC100499936 isoform X1 [Glycine max]	XP_006580939.1-S32(79.966)-C42(57.021);XP_006580940.1-S32(79.966)-C42(57.021)	heavy	4	63.51	1.64	Drought tolerant	0.000132
MS-F15	m3	f2	16098	823.433	2467.28	2467.27	2013	3	n(34.063)SLK(34.063)K(34.063)DS(79.966)DDDPDSITVC(57.021)EISK(34.063)c	nSLKKDSDDDPDSITVCEISKc	nSLKKDS(79.966)DDDPDSITVC(57.021)EISKc	XP_006580939.1	XP_006580939.1;XP_006580940.1	PREDICTED: uncharacterized protein LOC100499936 isoform X1 [Glycine max]	XP_006580939.1-S32(79.966)-C42(57.021);XP_006580940.1-S32(79.966)-C42(57.021)	heavy	4	68.28	0	Drought tolerant	0.000132
MS-F16	m3	f2	16211	823.431	2467.27	2467.27	1979	3	n(34.063)SLK(34.063)K(34.063)DS(79.966)DDDPDSITVC(57.021)EISK(34.063)c	nSLKKDSDDDPDSITVCEISKc	nSLKKDS(79.966)DDDPDSITVC(57.021)EISKc	XP_006580939.1	XP_006580939.1;XP_006580940.1	PREDICTED: uncharacterized protein LOC100499936 isoform X1 [Glycine max]	XP_006580939.1-S32(79.966)-C42(57.021);XP_006580940.1-S32(79.966)-C42(57.021)	heavy	4	49.87	1.35	Drought tolerant	0.000132
MS-R14	m4	r2	18390	823.429	2467.27	2467.27	2134	3	n(34.063)SLK(34.063)K(34.063)DS(79.966)DDDPDSITVC(57.021)EISK(34.063)c	nSLKKDSDDDPDSITVCEISKc	nSLKKDS(79.966)DDDPDSITVC(57.021)EISKc	XP_006580939.1	XP_006580939.1;XP_006580940.1	PREDICTED: uncharacterized protein LOC100499936 isoform X1 [Glycine max]	XP_006580939.1-S32(79.966)-C42(57.021);XP_006580940.1-S32(79.966)-C42(57.021)	heavy	4	27.42	0.84	Drought sensitive	0.000377
MS-R15	m4	r2	17836	823.431	2467.27	2467.27	2143	3	n(34.063)SLK(34.063)K(34.063)DS(79.966)DDDPDSITVC(57.021)EISK(34.063)c	nSLKKDSDDDPDSITVCEISKc	nSLKKDS(79.966)DDDPDSITVC(57.021)EISKc	XP_006580939.1	XP_006580939.1;XP_006580940.1	PREDICTED: uncharacterized protein LOC100499936 isoform X1 [Glycine max]	XP_006580939.1-S32(79.966)-C42(57.021);XP_006580940.1-S32(79.966)-C42(57.021)	heavy	4	47.44	1.17	Drought sensitive	0.000132
MS-R16	m4	r2	18283	823.431	2467.27	2467.27	2161	3	n(34.063)SLK(34.063)K(34.063)DS(79.966)DDDPDSITVC(57.021)EISK(34.063)c	nSLKKDSDDDPDSITVCEISKc	nSLKKDS(79.966)DDDPDSITVC(57.021)EISKc	XP_006580939.1	XP_006580939.1;XP_006580940.1	PREDICTED: uncharacterized protein LOC100499936 isoform X1 [Glycine max]	XP_006580939.1-S32(79.966)-C42(57.021);XP_006580940.1-S32(79.966)-C42(57.021)	heavy	4	87.12	5.46	Drought sensitive	0.000132
MS-R17	m4	r2	19189	823.432	2467.27	2467.27	2147	3	n(34.063)SLK(34.063)K(34.063)DS(79.966)DDDPDSITVC(57.021)EISK(34.063)c	nSLKKDSDDDPDSITVCEISKc	nSLKKDS(79.966)DDDPDSITVC(57.021)EISKc	XP_006580939.1	XP_006580939.1;XP_006580940.1	PREDICTED: uncharacterized protein LOC100499936 isoform X1 [Glycine max]	XP_006580939.1-S32(79.966)-C42(57.021);XP_006580940.1-S32(79.966)-C42(57.021)	heavy	4	87.48	0	Drought sensitive	0.000132
MS-R17	m4	r2	19259	1234.64	2467.27	2467.27	2153	2	n(34.063)SLK(34.063)K(34.063)DS(79.966)DDDPDSITVC(57.021)EISK(34.063)c	nSLKKDSDDDPDSITVCEISKc	nSLKKDS(79.966)DDDPDSITVC(57.021)EISKc	XP_006580939.1	XP_006580939.1;XP_006580940.1	PREDICTED: uncharacterized protein LOC100499936 isoform X1 [Glycine max]	XP_006580939.1-S32(79.966)-C42(57.021);XP_006580940.1-S32(79.966)-C42(57.021)	heavy	4	92.24	36.48	Drought sensitive	0.000132
MS-R18	m4	r2	18181	823.433	2467.28	2467.27	2168	3	n(34.063)SLK(34.063)K(34.063)DS(79.966)DDDPDSITVC(57.021)EISK(34.063)c	nSLKKDSDDDPDSITVCEISKc	nSLKKDS(79.966)DDDPDSITVC(57.021)EISKc	XP_006580939.1	XP_006580939.1;XP_006580940.1	PREDICTED: uncharacterized protein LOC100499936 isoform X1 [Glycine max]	XP_006580939.1-S32(79.966)-C42(57.021);XP_006580940.1-S32(79.966)-C42(57.021)	heavy	4	89.77	0	Drought sensitive	0.000132
MS-R18	m4	r2	18206	1234.65	2467.28	2467.27	2170	2	n(34.063)SLK(34.063)K(34.063)DS(79.966)DDDPDSITVC(57.021)EISK(34.063)c	nSLKKDSDDDPDSITVCEISKc	nSLKKDS(79.966)DDDPDSITVC(57.021)EISKc	XP_006580939.1	XP_006580939.1;XP_006580940.1	PREDICTED: uncharacterized protein LOC100499936 isoform X1 [Glycine max]	XP_006580939.1-S32(79.966)-C42(57.021);XP_006580940.1-S32(79.966)-C42(57.021)	heavy	4	80.26	27.78	Drought sensitive	0.000132
MS-R19	m4	r2	18441	823.433	2467.28	2467.27	2159	3	n(34.063)SLK(34.063)K(34.063)DS(79.966)DDDPDSITVC(57.021)EISK(34.063)c	nSLKKDSDDDPDSITVCEISKc	nSLKKDS(79.966)DDDPDSITVC(57.021)EISKc	XP_006580939.1	XP_006580939.1;XP_006580940.1	PREDICTED: uncharacterized protein LOC100499936 isoform X1 [Glycine max]	XP_006580939.1-S32(79.966)-C42(57.021);XP_006580940.1-S32(79.966)-C42(57.021)	heavy	4	85.55	2.07	Drought sensitive	0.000132
MSF20	m5	f3	20066	823.432	2467.27	2467.27	2399	3	n(34.063)SLK(34.063)K(34.063)DS(79.966)DDDPDSITVC(57.021)EISK(34.063)c	nSLKKDSDDDPDSITVCEISKc	nSLKKDS(79.966)DDDPDSITVC(57.021)EISKc	XP_006580939.1	XP_006580939.1;XP_006580940.1	PREDICTED: uncharacterized protein LOC100499936 isoform X1 [Glycine max]	XP_006580939.1-S32(79.966)-C42(57.021);XP_006580940.1-S32(79.966)-C42(57.021)	heavy	4	73.67	5.11	Drought tolerant	0.000132
MSF21	m5	f3	19229	823.432	2467.28	2467.27	2382	3	n(34.063)SLK(34.063)K(34.063)DS(79.966)DDDPDSITVC(57.021)EISK(34.063)c	nSLKKDSDDDPDSITVCEISKc	nSLKKDS(79.966)DDDPDSITVC(57.021)EISKc	XP_006580939.1	XP_006580939.1;XP_006580940.1	PREDICTED: uncharacterized protein LOC100499936 isoform X1 [Glycine max]	XP_006580939.1-S32(79.966)-C42(57.021);XP_006580940.1-S32(79.966)-C42(57.021)	heavy	4	80.73	2.07	Drought tolerant	0.000132
MSR22	m6	r3	17415	823.43	2467.27	2467.27	2431	3	n(34.063)SLK(34.063)K(34.063)DS(79.966)DDDPDSITVC(57.021)EISK(34.063)c	nSLKKDSDDDPDSITVCEISKc	nSLKKDS(79.966)DDDPDSITVC(57.021)EISKc	XP_006580939.1	XP_006580939.1;XP_006580940.1	PREDICTED: uncharacterized protein LOC100499936 isoform X1 [Glycine max]	XP_006580939.1-S32(79.966)-C42(57.021);XP_006580940.1-S32(79.966)-C42(57.021)	heavy	4	79.67	7.08	Drought sensitive	0.000132
MSR23	m6	r3	18276	823.431	2467.27	2467.27	2437	3	n(34.063)SLK(34.063)K(34.063)DS(79.966)DDDPDSITVC(57.021)EISK(34.063)c	nSLKKDSDDDPDSITVCEISKc	nSLKKDS(79.966)DDDPDSITVC(57.021)EISKc	XP_006580939.1	XP_006580939.1;XP_006580940.1	PREDICTED: uncharacterized protein LOC100499936 isoform X1 [Glycine max]	XP_006580939.1-S32(79.966)-C42(57.021);XP_006580940.1-S32(79.966)-C42(57.021)	heavy	4	89.59	0	Drought sensitive	0.000132
MSR41	m6	r3	15775	823.433	2467.28	2467.27	2491	3	n(34.063)SLK(34.063)K(34.063)DS(79.966)DDDPDSITVC(57.021)EISK(34.063)c	nSLKKDSDDDPDSITVCEISKc	nSLKKDS(79.966)DDDPDSITVC(57.021)EISKc	XP_006580939.1	XP_006580939.1;XP_006580940.1	PREDICTED: uncharacterized protein LOC100499936 isoform X1 [Glycine max]	XP_006580939.1-S32(79.966)-C42(57.021);XP_006580940.1-S32(79.966)-C42(57.021)	heavy	4	41.32	4.28	Drought sensitive	0.000132
MSR42	m6	r3	15662	823.431	2467.27	2467.27	2504	3	n(34.063)SLK(34.063)K(34.063)DS(79.966)DDDPDSITVC(57.021)EISK(34.063)c	nSLKKDSDDDPDSITVCEISKc	nSLKKDS(79.966)DDDPDSITVC(57.021)EISKc	XP_006580939.1	XP_006580939.1;XP_006580940.1	PREDICTED: uncharacterized protein LOC100499936 isoform X1 [Glycine max]	XP_006580939.1-S32(79.966)-C42(57.021);XP_006580940.1-S32(79.966)-C42(57.021)	heavy	4	49.05	1.28	Drought sensitive	0.000132
MS-R14	m4	r2	6971	704.653	2110.94	2110.93	1055	3	n(28.031)T(79.966)SGGGYDDEVDYK(28.031)K(28.031)EEK(28.031)c	nTSGGGYDDEVDYKKEEKc	nT(79.966)SGGGYDDEVDYKKEEKc	NP_001237487.1	NP_001237487.1	abscisic stress ripening-like protein [Glycine max]	NP_001237487.1-T140(79.966)	light	4	29.38	2.45	Drought tolerant	0.000296
MSR22	m6	r3	10319	704.652	2110.94	2110.93	1737	3	n(28.031)T(79.966)SGGGYDDEVDYK(28.031)K(28.031)EEK(28.031)c	nTSGGGYDDEVDYKKEEKc	nT(79.966)SGGGYDDEVDYKKEEKc	NP_001237487.1	NP_001237487.1	abscisic stress ripening-like protein [Glycine max]	NP_001237487.1-T140(79.966)	light	4	17.94	1.06	Drought tolerant	0.00089
MS-F13	m3	f2	19044	992.446	2974.32	2974.33	2327	3	n(28.031)K(28.031)K(28.031)TSPET(79.966)S(79.966)PVAS(79.966)TSPVVESSNFDTK(28.031)c	nKKTSPETSPVASTSPVVESSNFDTKc	nKKTSPET(79.966)S(79.966)PVAS(79.966)TSPVVESSNFDTKc	XP_003554172.1	XP_003554172.1;XP_006604360.1;XP_014627483.1	PREDICTED: villin-3-like [Glycine max]	XP_003554172.1-T851(79.966)-S852(79.966)-S856(79.966);XP_006604360.1-T851(79.966)-S852(79.966)-S856(79.966);XP_014627483.1-T851(79.966)-S852(79.966)-S856(79.966)	light	4	45.1	16.85	Drought sensitive	0.000285
MS-F14	m3	f2	18694	992.454	2974.34	2974.33	2300	3	n(28.031)K(28.031)K(28.031)TSPET(79.966)S(79.966)PVAS(79.966)TSPVVESSNFDTK(28.031)c	nKKTSPETSPVASTSPVVESSNFDTKc	nKKTSPET(79.966)S(79.966)PVAS(79.966)TSPVVESSNFDTKc	XP_003554172.1	XP_003554172.1;XP_006604360.1;XP_014627483.1	PREDICTED: villin-3-like [Glycine max]	XP_003554172.1-T851(79.966)-S852(79.966)-S856(79.966);XP_006604360.1-T851(79.966)-S852(79.966)-S856(79.966);XP_014627483.1-T851(79.966)-S852(79.966)-S856(79.966)	light	4	42.11	6.54	Drought sensitive	0.000666
[truncated: 344,290+ more rows]

## Sheet: Table S2b
Supplementary Table S2b. A table contains all redundant PSMs with q-value <= 0.01, Mascot delta score >= 10.
[truncated: 150,274 more rows]

[truncated: 7 more sheets: Table S2c, Table S2d, Table S2e, Table S2f, Table S2g, Table S2h, Table S2i]
