# Supplementary material for: Isotopically Dimethyl Labeling-Based Quantitative Proteomic Analysis of Phosphoproteomes of Soybean Cultivars
Source: Biomolecules. 2021 Aug 16;11(8):1218. doi: 10.3390/biom11081218 (PMC8393417; doi:10.3390/biom11081218)
Supplement: Supplementary file 1 [file biomolecules-11-01218-s001.zip › Supplementary Table S3.xlsx]

## Sheet: Table S3a
Supplementary Table S3a. Classification of kinase proteins.
Proteini	Protein Annotationii	Kinase Familyiii	PSM Countsiv
XP_003516854.1	PREDICTED: serine/threonine-protein kinase STN7, chloroplastic-like [Glycine max]	Group-Pl-4	344
XP_003524546.1	PREDICTED: serine/threonine-protein kinase BLUS1 isoform X2 [Glycine max]	STE_STE20-Fray	278
XP_003525182.1	PREDICTED: probable inactive receptor kinase At1g48480 [Glycine max]	RLK-Pelle_LRR-III	245
XP_003524883.1	PREDICTED: cyclin-dependent kinase G-2-like [Glycine max]	CMGC_CDK-PITSLRE	224
XP_003536176.1	PREDICTED: serine/threonine-protein kinase BLUS1-like isoform X2 [Glycine max]	STE_STE20-Fray	218
XP_003531942.1	PREDICTED: phototropin-2-like [Glycine max]	AGC_RSK-2	213
XP_014618908.1	PREDICTED: serine/threonine-protein kinase prpf4B-like [Glycine max]	CMGC_DYRK-PRP4	212
XP_003545932.1	PREDICTED: probable serine/threonine-protein kinase DDB_G0282963 [Glycine max]	TKL-Pl-6	209
XP_003518770.1	PREDICTED: lysM domain receptor-like kinase 4 [Glycine max]	RLK-Pelle_LysM	191
XP_003525579.1	PREDICTED: L-type lectin-domain containing receptor kinase S.1 [Glycine max]	RLK-Pelle_L-LEC	190
XP_003519496.1	PREDICTED: cyclin-dependent kinase C-2-like [Glycine max]	CMGC_CDK-CRK7-CDK9	186
XP_006583467.1	PREDICTED: probable serine/threonine protein kinase IREH1 [Glycine max]	AGC_MAST	162
NP_001236577.1	mitogen-activated protein kinase kinase MAPKK2 [Glycine max]	STE_STE7	154
XP_003520170.1	PREDICTED: CDPK-related kinase 5-like [Glycine max]	CAMK_CDPK	133
NP_001235426.1	mitogen-activated protein kinase 2 [Glycine max]	CMGC_MAPK	124
XP_003516479.1	PREDICTED: protein phosphatase 2C and cyclic nucleotide-binding/kinase domain-containing protein-like isoform X1 [Glycine max]	AGC_PKA-PKG	117
XP_006594822.1	PREDICTED: serine/threonine-protein kinase EDR1-like isoform X2 [Glycine max]	TKL_CTR1-DRK-1	116
NP_001235115.1	Pti1 kinase-like protein [Glycine max]	RLK-Pelle_RLCK-VIII	113
XP_003534148.1	PREDICTED: cyclin-dependent kinase D-3-like [Glycine max]	CMGC_CDK-CDK7	110
XP_003526904.1	PREDICTED: calcium-dependent protein kinase SK5-like [Glycine max]	CAMK_CDPK	109
XP_003519491.1	PREDICTED: SNF1-related protein kinase regulatory subunit beta-1 [Glycine max]	CAMK_AMPK	105
XP_003536298.1	PREDICTED: 3-phosphoinositide-dependent protein kinase 2-like [Glycine max]	AGC_PDK1	100
XP_003517946.2	PREDICTED: protein kinase 2B, chloroplastic-like [Glycine max]	RLK-Pelle_RLCK-VIIa-2	100
XP_003519653.1	PREDICTED: serine/threonine-protein kinase tricorner [Glycine max]	AGC_NDR	99
NP_001240863.1	protein kinase APK1A, chloroplastic-like [Glycine max]	RLK-Pelle_RLCK-VIIa-2	95
XP_003530064.1	PREDICTED: probable inactive receptor kinase At1g48480 [Glycine max]	RLK-Pelle_LRR-III	93
XP_014620583.1	PREDICTED: probable LRR receptor-like serine/threonine-protein kinase At1g53430 isoform X1 [Glycine max]	RLK-Pelle_DLSV	92
XP_003522272.1	PREDICTED: serine/threonine-protein kinase tricorner-like [Glycine max]	AGC_NDR	86
XP_003525335.1	PREDICTED: dual specificity protein kinase zakA-like [Glycine max]	TKL-Pl-4	85
XP_014634322.1	PREDICTED: cyclin-dependent kinase G-2-like isoform X1 [Glycine max]	CMGC_CDK-PITSLRE	83
XP_003519577.1	PREDICTED: calcium-dependent protein kinase 33-like [Glycine max]	CAMK_CDPK	80
XP_003519295.1	PREDICTED: probable inactive receptor kinase At5g58300 [Glycine max]	RLK-Pelle_LRR-III	80
XP_003543749.2	PREDICTED: uncharacterized protein LOC100779077 [Glycine max]	TKL-Pl-6	78
XP_003524334.1	PREDICTED: uncharacterized protein LOC100797095 [Glycine max]	CMGC_DYRK-PRP4	76
NP_001235040.1	protein kinase precursor [Glycine max]	RLK-Pelle_CrRLK1L-1	75
XP_003528768.1	PREDICTED: CBL-interacting serine/threonine-protein kinase 9 isoform X2 [Glycine max]	CAMK_CAMKL-CHK1	73
XP_003538267.1	PREDICTED: E3 ubiquitin-protein ligase KEG-like [Glycine max]	TKL-Pl-1	73
XP_003532097.1	PREDICTED: mitogen-activated protein kinase 20 [Glycine max]	CMGC_MAPK	72
XP_003547866.1	PREDICTED: phototropin-2-like [Glycine max]	AGC_RSK-2	71
XP_003521048.1	PREDICTED: probable serine/threonine-protein kinase At5g41260 [Glycine max]	RLK-Pelle_RLCK-XII-1	71
XP_006584124.1	PREDICTED: probable leucine-rich repeat receptor-like protein kinase At5g49770 isoform X1 [Glycine max]	RLK-Pelle_LRR-VIII-1	70
NP_001237700.1	serine/threonine protein kinase-like protein [Glycine max]	RLK-Pelle_RLCK-VIIa-2	70
XP_006595969.1	PREDICTED: serine/threonine-protein kinase tricorner [Glycine max]	AGC_NDR	69
XP_003527345.1	PREDICTED: serine/threonine-protein kinase EDR1 isoform X1 [Glycine max]	TKL_CTR1-DRK-1	69
XP_014622595.1	PREDICTED: calcium-dependent protein kinase 33-like [Glycine max]	CAMK_CDPK	68
NP_001238530.1	protein kinase [Glycine max]	TKL-Pl-4	68
NP_001240234.1	uncharacterized protein LOC100802929 [Glycine max]	CMGC_MAPK	65
XP_003552883.2	PREDICTED: receptor protein kinase TMK1-like [Glycine max]	RLK-Pelle_LRR-IX	65
XP_006594031.1	PREDICTED: serine/threonine-protein kinase tricorner-like isoform X2 [Glycine max]	AGC_NDR	64
XP_003518861.1	PREDICTED: serine/threonine-protein kinase SRK2E isoform X1 [Glycine max]	CAMK_OST1L	63
XP_006606486.1	PREDICTED: serine/threonine-protein kinase EDR1-like [Glycine max]	TKL_CTR1-DRK-2	62
NP_001236708.1	TPR-containing protein kinase [Glycine max]	RLK-Pelle_RLCK-XII-1	61
XP_003521182.1	PREDICTED: calcium-dependent protein kinase 32-like [Glycine max]	CAMK_CDPK	60
XP_003543487.1	PREDICTED: phototropin-1-like [Glycine max]	AGC_RSK-2	55
NP_001238209.1	MAPK [Glycine max]	CMGC_MAPK	54
XP_003544188.1	PREDICTED: calcium-dependent protein kinase 26 [Glycine max]	CAMK_CDPK	52
XP_014625378.1	PREDICTED: mitogen-activated protein kinase 15-like [Glycine max]	CMGC_MAPK	52
XP_003549598.1	PREDICTED: L-type lectin-domain containing receptor kinase S.1-like [Glycine max]	RLK-Pelle_L-LEC	52
XP_003529582.1	PREDICTED: proline-rich receptor-like protein kinase PERK15 [Glycine max]	RLK-Pelle_PERK-1	52
XP_003555695.1	PREDICTED: calcium-dependent protein kinase 1 [Glycine max]	CAMK_CDPK	51
XP_003533990.1	PREDICTED: mitogen-activated protein kinase kinase kinase YODA-like [Glycine max]	STE_STE11	51
XP_006583189.1	PREDICTED: protein STRUBBELIG-RECEPTOR FAMILY 6-like [Glycine max]	RLK-Pelle_LRR-V	51
XP_003533562.1	PREDICTED: serine/threonine-protein kinase D6PK-like [Glycine max]	AGC_RSK-2	50
XP_003535945.1	PREDICTED: calcium-dependent protein kinase 1 [Glycine max]	CAMK_CDPK	50
XP_003526863.1	PREDICTED: mitogen-activated protein kinase kinase kinase YODA-like [Glycine max]	STE_STE11	50
XP_003536668.1	PREDICTED: probable inactive leucine-rich repeat receptor-like protein kinase At1g66830 [Glycine max]	RLK-Pelle_LRR-III	50
NP_001236053.1	with no lysine kinase 7 [Glycine max]	WNK_NRBP	49
XP_006604928.1	PREDICTED: protein STRUBBELIG-RECEPTOR FAMILY 6 [Glycine max]	RLK-Pelle_LRR-V	48
XP_003519344.1	PREDICTED: protein kinase APK1A, chloroplastic-like isoform X1 [Glycine max]	RLK-Pelle_RLCK-VIIa-2	48
XP_003540639.1	PREDICTED: MAP3K epsilon protein kinase 1-like isoform X1 [Glycine max]	STE_STE-Pl	47
NP_001235272.1	lectin protein kinase family protein [Glycine max]	RLK-Pelle_SD-2b	47
XP_006585406.1	PREDICTED: uncharacterized protein LOC100799118 [Glycine max]	TKL-Pl-6	46
XP_003518282.1	PREDICTED: probable inactive receptor kinase At5g58300 [Glycine max]	RLK-Pelle_LRR-III	46
XP_003531401.1	PREDICTED: probable serine/threonine-protein kinase kinX [Glycine max]	Others	44
XP_003517149.1	PREDICTED: serine/threonine-protein kinase STY17 isoform X1 [Glycine max]	TKL-Pl-4	42
XP_003551621.1	PREDICTED: probable LRR receptor-like serine/threonine-protein kinase At1g06840 [Glycine max]	RLK-Pelle_LRR-VIII-1	42
NP_001235240.1	lectin-like receptor kinase [Glycine max]	RLK-Pelle_L-LEC	40
XP_003534643.1	PREDICTED: probable receptor-like protein kinase At3g55450 [Glycine max]	RLK-Pelle_RLCK-II	40
NP_001238298.1	protein kinase [Glycine max]	CAMK_OST1L	39
XP_003526181.1	PREDICTED: CBL-interacting serine/threonine-protein kinase 25-like [Glycine max]	CAMK_CAMKL-CHK1	38
XP_003527143.1	PREDICTED: probable inactive receptor kinase At2g26730 [Glycine max]	RLK-Pelle_LRR-III	38
XP_003551921.1	PREDICTED: probable receptor-like protein kinase At2g42960 [Glycine max]	RLK-Pelle_RLCK-V	38
XP_003539746.1	PREDICTED: phototropin-1-like [Glycine max]	AGC_RSK-2	36
XP_014618431.1	PREDICTED: serine/threonine-protein kinase tricorner-like isoform X1 [Glycine max]	AGC_NDR	36
XP_014620517.1	PREDICTED: G-type lectin S-receptor-like serine/threonine-protein kinase At4g03230 isoform X2 [Glycine max]	RLK-Pelle_DLSV	36
XP_003535094.1	PREDICTED: probable LRR receptor-like serine/threonine-protein kinase At4g20940 [Glycine max]	RLK-Pelle_LRR-III	36
NP_001241073.1	uncharacterized protein LOC100799387 [Glycine max]	CMGC_GSK	35
XP_006600766.1	PREDICTED: probable inactive receptor kinase At2g26730 [Glycine max]	RLK-Pelle_LRR-III	33
NP_001235011.1	protein kinase family protein [Glycine max]	RLK-Pelle_CrRLK1L-1	32
XP_003519690.1	PREDICTED: probable serine/threonine-protein kinase At4g35230 isoform X1 [Glycine max]	RLK-Pelle_RLCK-XII-1	31
XP_003521300.1	PREDICTED: casein kinase I-like [Glycine max]	CK1_CK1	29
XP_003549630.1	PREDICTED: dual specificity protein kinase zakA-like [Glycine max]	TKL-Pl-4	29
XP_003523529.1	PREDICTED: protein kinase APK1B, chloroplastic-like isoform X1 [Glycine max]	RLK-Pelle_RLCK-VIIa-2	29
XP_003529493.1	PREDICTED: mitogen-activated protein kinase kinase 4 [Glycine max]	CMGC_MAPK	28
NP_001238686.1	receptor-like kinase [Glycine max]	RLK-Pelle_CrRLK1L-1	28
NP_001235180.1	calmodulin-binding receptor-like cytoplasmic kinase precursor [Glycine max]	RLK-Pelle_RLCK-IV	28
XP_003525029.1	PREDICTED: calcium-dependent protein kinase 10 [Glycine max]	CAMK_CDPK	27
NP_001235360.1	calmodulin-binding receptor-like cytoplasmic kinase [Glycine max]	RLK-Pelle_RLCK-IV	27
NP_001238417.1	serine/threonine protein kinase family protein [Glycine max]	RLK-Pelle_WAK_LRK10L-1	27
XP_003549285.1	PREDICTED: uncharacterized protein LOC100789098 isoform X2 [Glycine max]	TKL-Pl-1	26
XP_003537665.1	PREDICTED: serine/threonine-protein kinase STY17-like isoform X1 [Glycine max]	TKL-Pl-4	26
XP_003556424.1	PREDICTED: serine/threonine-protein kinase BLUS1-like isoform X3 [Glycine max]	STE_STE20-Fray	26
XP_006574419.1	PREDICTED: uncharacterized protein LOC100794566 isoform X1 [Glycine max]	CAMK_CAMKL-CHK1	25
XP_003529159.1	PREDICTED: calcium-dependent protein kinase 13 [Glycine max]	CAMK_CDPK	25
XP_006585869.1	PREDICTED: uncharacterized protein LOC100786931 isoform X2 [Glycine max]	CMGC_DYRK-YAK	25
XP_014622583.1	PREDICTED: E3 ubiquitin-protein ligase KEG-like [Glycine max]	TKL-Pl-1	24
XP_014628142.1	PREDICTED: serine/threonine-protein kinase prpf4B-like [Glycine max]	CMGC_DYRK-PRP4	24
XP_003544410.1	PREDICTED: probable LRR receptor-like serine/threonine-protein kinase At2g16250 [Glycine max]	RLK-Pelle_LRR-XIV	24
XP_003533415.1	PREDICTED: probable serine/threonine-protein kinase Cx32, chloroplastic [Glycine max]	RLK-Pelle_RLCK-VIIa-2	24
XP_003518657.1	PREDICTED: glycogen synthase kinase-3 homolog MsK-2 isoform X1 [Glycine max]	CMGC_GSK	23
XP_006590808.1	PREDICTED: MAP3K epsilon protein kinase 1-like isoform X4 [Glycine max]	STE_STE-Pl	23
XP_003527792.1	PREDICTED: G-type lectin S-receptor-like serine/threonine-protein kinase SD2-5 [Glycine max]	RLK-Pelle_SD-2b	23
XP_006588686.1	PREDICTED: casein kinase I [Glycine max]	CK1_CK1	22
XP_006583821.1	PREDICTED: serine/threonine-protein kinase HT1-like [Glycine max]	TKL-Pl-4	22
XP_006589178.1	PREDICTED: probable serine/threonine-protein kinase WNK9 isoform X1 [Glycine max]	WNK_NRBP	22
XP_003552316.1	PREDICTED: probable receptor-like protein kinase At3g55450 [Glycine max]	RLK-Pelle_RLCK-II	21
XP_006602310.1	PREDICTED: protein kinase 2B, chloroplastic isoform X1 [Glycine max]	RLK-Pelle_RLCK-VIIa-2	21
XP_003546736.1	PREDICTED: mitogen-activated protein kinase 19-like isoform X1 [Glycine max]	CMGC_MAPK	20
XP_003521226.2	PREDICTED: probable LRR receptor-like serine/threonine-protein kinase RKF3 [Glycine max]	RLK-Pelle_RKF3	20
XP_003555471.1	PREDICTED: cyclin-dependent kinase C-2-like isoform X1 [Glycine max]	CMGC_CDK-CRK7-CDK9	19
XP_003546100.1	PREDICTED: probable serine/threonine-protein kinase At1g54610 [Glycine max]	CMGC_CDK-CRK7-CDK9	19
XP_003548325.1	PREDICTED: uncharacterized protein LOC100786225 [Glycine max]	CMGC_DYRK-PRP4	19
XP_003535666.1	PREDICTED: cysteine-rich receptor-like protein kinase 26 [Glycine max]	RLK-Pelle_DLSV	19
XP_014630879.1	PREDICTED: LOW QUALITY PROTEIN: probable inactive receptor kinase At2g26730 [Glycine max]	RLK-Pelle_LRR-III	19
XP_006586762.1	PREDICTED: protein STRUBBELIG-RECEPTOR FAMILY 8-like [Glycine max]	RLK-Pelle_LRR-V	19
XP_003542428.1	PREDICTED: casein kinase I-like [Glycine max]	CK1_CK1	18
XP_003542336.1	PREDICTED: casein kinase I isoform delta-like [Glycine max]	CK1_CK1	18
XP_003529520.1	PREDICTED: serine/threonine-protein kinase STY8-like isoform X1 [Glycine max]	TKL_CTR1-DRK-2	18
XP_003520046.1	PREDICTED: serine/threonine-protein kinase STN7, chloroplastic-like [Glycine max]	Group-Pl-4	18
XP_003528879.1	PREDICTED: shaggy-related protein kinase theta-like [Glycine max]	CMGC_GSK	18
XP_006574950.1	PREDICTED: serine/threonine-protein kinase dst1-like isoform X1 [Glycine max]	STE_STE20-Pl	18
XP_003539605.1	PREDICTED: germinal center kinase 1-like [Glycine max]	STE_STE20-YSK	18
NP_001235402.1	protein kinase [Glycine max]	RLK-Pelle_RLCK-VIIa-2	18
XP_003543684.1	PREDICTED: PTI1-like tyrosine-protein kinase At3g15890 [Glycine max]	RLK-Pelle_RLCK-XV	18
XP_003519209.1	PREDICTED: CBL-interacting serine/threonine-protein kinase 8 isoform X1 [Glycine max]	CAMK_CAMKL-CHK1	17
XP_003516596.1	PREDICTED: CDPK-related kinase 5-like isoform X2 [Glycine max]	CAMK_CDPK	17
XP_003545710.2	PREDICTED: uncharacterized protein LOC100816522 isoform X1 [Glycine max]	TKL-Pl-6	17
XP_003523078.1	PREDICTED: serine/threonine-protein kinase HT1-like [Glycine max]	TKL-Pl-4	17
XP_006580404.1	PREDICTED: mitogen-activated protein kinase 9-like [Glycine max]	CMGC_MAPK	17
XP_006574111.1	PREDICTED: serine/threonine-protein kinase ATG1-like [Glycine max]	Group-Pl-3	16
XP_003536457.1	PREDICTED: mitogen-activated protein kinase kinase kinase YODA-like [Glycine max]	STE_STE11	16
XP_003553827.1	PREDICTED: serine/threonine-protein kinase BLUS1-like isoform X1 [Glycine max]	STE_STE20-Fray	16
NP_001237588.1	FERONIA receptor-like kinase [Glycine max]	RLK-Pelle_CrRLK1L-1	16
NP_001241285.1	pto-interacting protein 1-like [Glycine max]	RLK-Pelle_RLCK-VIII	16
XP_003529633.1	PREDICTED: calcium-dependent protein kinase 2 [Glycine max]	CAMK_CDPK	15
XP_003532922.1	PREDICTED: uncharacterized protein LOC100799639 [Glycine max]	TKL-Pl-6	15
XP_003531815.1	PREDICTED: putative serine/threonine-protein kinase isoform X1 [Glycine max]	RLK-Pelle_DLSV	15
NP_001235470.1	serine/threonine protein kinase-like protein [Glycine max]	RLK-Pelle_RLCK-VIIa-2	15
XP_003534979.1	PREDICTED: serine/threonine-protein kinase D6PKL2 [Glycine max]	AGC_RSK-2	14
XP_003525324.1	PREDICTED: serine/threonine-protein kinase HT1 [Glycine max]	TKL-Pl-4	14
XP_006582117.1	PREDICTED: probable LRR receptor-like serine/threonine-protein kinase At1g53430 [Glycine max]	RLK-Pelle_DLSV	14
XP_003522847.2	PREDICTED: U-box domain-containing protein 35-like isoform X2 [Glycine max]	RLK-Pelle_RLCK-IXb	14
XP_003518099.1	PREDICTED: serine/threonine-protein kinase Nek7-like isoform X2 [Glycine max]	NEK	13
XP_003536030.1	PREDICTED: probable receptor-like protein kinase At5g18500 [Glycine max]	RLK-Pelle_RLCK-V	13
XP_003550528.1	PREDICTED: probable serine/threonine-protein kinase At1g54610 [Glycine max]	CMGC_CDK-CRK7-CDK9	12
XP_006600732.1	PREDICTED: calmodulin-binding receptor-like cytoplasmic kinase 3 isoform X1 [Glycine max]	RLK-Pelle_RLCK-IV	12
XP_003542489.1	PREDICTED: serine/threonine-protein kinase CDL1 [Glycine max]	RLK-Pelle_RLCK-VIIa-1	12
XP_006597536.1	PREDICTED: serine/threonine-protein kinase CDL1-like [Glycine max]	RLK-Pelle_RLCK-VIIa-1	12
XP_003535423.1	PREDICTED: serine/threonine-protein kinase tricorner-like [Glycine max]	AGC_NDR	11
XP_003526790.1	PREDICTED: probable inactive receptor kinase At5g58300 [Glycine max]	RLK-Pelle_LRR-III	11
XP_006585169.1	PREDICTED: CBL-interacting serine/threonine-protein kinase 12 [Glycine max]	CAMK_CAMKL-CHK1	10
XP_006605282.1	PREDICTED: with no lysine kinase 1 isoform X1 [Glycine max]	WNK_NRBP	10
XP_006589160.1	PREDICTED: probable serine/threonine-protein kinase At1g54610 [Glycine max]	CMGC_CDK-CRK7-CDK9	10
XP_006583644.1	PREDICTED: putative serine/threonine-protein kinase isoform X1 [Glycine max]	RLK-Pelle_DLSV	10
NP_001238397.1	ATP-binding/protein serine/threonine kinase [Glycine max]	RLK-Pelle_DLSV	10
NP_001240159.1	probable LRR receptor-like serine/threonine-protein kinase At4g29180-like [Glycine max]	RLK-Pelle_LRR-I-1	10
XP_006577055.1	PREDICTED: serine/threonine-protein kinase CTR1-like [Glycine max]	TKL_CTR1-DRK-2	9
XP_003525192.1	PREDICTED: serine/threonine-protein kinase EDR1-like isoform X1 [Glycine max]	TKL_CTR1-DRK-2	9
XP_014622899.1	PREDICTED: putative serine/threonine-protein kinase isoform X2 [Glycine max]	RLK-Pelle_DLSV	9
XP_003556018.2	PREDICTED: cysteine-rich receptor-like protein kinase 25 [Glycine max]	RLK-Pelle_DLSV	9
XP_014622659.1	PREDICTED: LOW QUALITY PROTEIN: probable inactive receptor kinase At1g48480 [Glycine max]	RLK-Pelle_LRR-III	9
NP_001241274.1	probable leucine-rich repeat receptor-like serine/threonine-protein kinase At5g15730-like [Glycine max]	RLK-Pelle_LRR-I-2	9
XP_003533397.1	PREDICTED: protein phosphatase 2C and cyclic nucleotide-binding/kinase domain-containing protein-like isoform X2 [Glycine max]	AGC_PKA-PKG	8
XP_003528772.1	PREDICTED: CDPK-related kinase 3-like [Glycine max]	CAMK_CDPK	8
XP_003546865.1	PREDICTED: probable serine/threonine-protein kinase DDB_G0280111 [Glycine max]	NAK	8
XP_003521735.1	PREDICTED: probable serine/threonine-protein kinase At1g54610 isoform X1 [Glycine max]	CMGC_CDK-CRK7-CDK9	8
XP_003552620.1	PREDICTED: probable leucine-rich repeat receptor-like serine/threonine-protein kinase At5g15730 [Glycine max]	RLK-Pelle_LRR-I-2	8
NP_001238066.1	serine/threonine protein kinase-like protein [Glycine max]	RLK-Pelle_LRR-Xb-1	8
XP_003529230.1	PREDICTED: G-type lectin S-receptor-like serine/threonine-protein kinase At1g34300 [Glycine max]	RLK-Pelle_SD-2b	8
XP_006574888.1	PREDICTED: probable receptor-like protein kinase At1g49730 [Glycine max]	RLK-Pelle_URK-1	8
NP_001241004.1	uncharacterized protein LOC100798863 [Glycine max]	CMGC_MAPK	7
XP_006579593.1	PREDICTED: cyclin-dependent kinase G-2 [Glycine max]	CMGC_CDK-PITSLRE	7
XP_003519558.1	PREDICTED: probable LRR receptor-like serine/threonine-protein kinase At1g07650 isoform X1 [Glycine max]	RLK-Pelle_DLSV	7
XP_006572996.1	PREDICTED: putative U-box domain-containing protein 50 [Glycine max]	RLK-Pelle_RLCK-IXb	7
XP_003516653.1	PREDICTED: G-type lectin S-receptor-like serine/threonine-protein kinase RLK1 [Glycine max]	RLK-Pelle_SD-2b	7
XP_006578117.1	PREDICTED: CBL-interacting serine/threonine-protein kinase 25-like [Glycine max]	CAMK_CAMKL-CHK1	6
XP_014633924.1	PREDICTED: uncharacterized protein LOC100817937 [Glycine max]	TKL-Pl-6	6
XP_003522897.1	PREDICTED: E3 ubiquitin-protein ligase KEG-like isoform X2 [Glycine max]	TKL-Pl-1	6
XP_003534233.1	PREDICTED: probable serine/threonine-protein kinase sky1 [Glycine max]	CMGC_SRPK	6
XP_003537415.1	PREDICTED: cysteine-rich receptor-like protein kinase 2 [Glycine max]	RLK-Pelle_DLSV	6
NP_001239855.1	probable receptor-like protein kinase At5g56460-like [Glycine max]	RLK-Pelle_RLCK-VIIa-2	6
XP_003542982.1	PREDICTED: CBL-interacting serine/threonine-protein kinase 12-like [Glycine max]	CAMK_CAMKL-CHK1	5
XP_003534813.2	PREDICTED: probable serine/threonine-protein kinase DDB_G0272254 [Glycine max]	TKL_CTR1-DRK-2	5
XP_006589734.1	PREDICTED: serine/threonine-protein kinase STY46-like [Glycine max]	TKL-Pl-4	5
XP_003540550.1	PREDICTED: SCY1-like protein 2 [Glycine max]	SCY1_SCYL2	5
XP_003531422.1	PREDICTED: probable serine/threonine-protein kinase DDB_G0280111 [Glycine max]	NAK	5
XP_003537541.1	PREDICTED: cyclin-dependent kinase G-2-like [Glycine max]	CMGC_CDK-PITSLRE	5
XP_003540120.1	PREDICTED: germinal center kinase 1-like isoform X4 [Glycine max]	STE_STE20-YSK	5
NP_001235065.1	receptor-like protein kinase 1 precursor [Glycine max]	RLK-Pelle_LRR-XI-1	5
XP_014622348.1	PREDICTED: proline-rich receptor-like protein kinase PERK9 [Glycine max]	RLK-Pelle_PERK-1	5
XP_003530124.1	PREDICTED: probable receptor-like protein kinase At5g47070 [Glycine max]	RLK-Pelle_RLCK-VIIa-2	5
XP_003543469.1	PREDICTED: serine/threonine-protein kinase GRIK1-like [Glycine max]	CAMK_CAMKL-LKB	4
XP_006592473.1	PREDICTED: serine/threonine-protein kinase EDR1-like [Glycine max]	TKL_CTR1-DRK-1	4
XP_006576545.1	PREDICTED: serine/threonine-protein kinase ATG1-like isoform X1 [Glycine max]	Group-Pl-3	4
XP_003540463.1	PREDICTED: probable serine/threonine-protein kinase At1g54610 [Glycine max]	CMGC_CDK-CRK7-CDK9	4
XP_003547845.1	PREDICTED: serine/threonine-protein kinase ppk15-like [Glycine max]	CMGC_DYRK-YAK	4
XP_014634204.1	PREDICTED: receptor-like serine/threonine-protein kinase SD1-8 isoform X1 [Glycine max]	RLK-Pelle_DLSV	4
XP_006591291.1	PREDICTED: cysteine-rich receptor-like protein kinase 2 [Glycine max]	RLK-Pelle_DLSV	4
XP_014621603.1	PREDICTED: putative leucine-rich repeat receptor-like protein kinase At2g19210 isoform X1 [Glycine max]	RLK-Pelle_LRR-I-1	4
XP_003537371.1	PREDICTED: probable LRR receptor-like serine/threonine-protein kinase At1g06840 [Glycine max]	RLK-Pelle_LRR-VIII-1	4
XP_014627367.1	PREDICTED: LOW QUALITY PROTEIN: probable inactive receptor kinase At1g27190 [Glycine max]	RLK-Pelle_LRR-Xa	4
NP_001242670.1	uncharacterized protein LOC100798404 [Glycine max]	RLK-Pelle_RLCK-VIIa-2	4
NP_001235086.1	protein kinase [Glycine max]	RLK-Pelle_RLCK-VIIa-2	4
XP_003547714.1	PREDICTED: protein kinase PVPK-1-like [Glycine max]	AGC_RSK-2	3
XP_003537049.1	PREDICTED: serine/threonine-protein kinase D6PKL1-like [Glycine max]	AGC_RSK-2	3
XP_003539417.1	PREDICTED: serine/threonine-protein kinase UCNL-like [Glycine max]	AGC_RSK-2	3
XP_014625373.1	PREDICTED: serine/threonine-protein kinase tricorner [Glycine max]	AGC_NDR	3
XP_003531338.1	PREDICTED: serine/threonine-protein kinase SAPK2-like isoform X1 [Glycine max]	CAMK_OST1L	3
XP_003524205.1	PREDICTED: CBL-interacting serine/threonine-protein kinase 12-like [Glycine max]	CAMK_CAMKL-CHK1	3
NP_001238517.2	calcium-dependent protein kinase SK5 [Glycine max]	CAMK_CDPK	3
XP_003528501.1	PREDICTED: CDPK-related kinase 5-like [Glycine max]	CAMK_CDPK	3
XP_003547707.1	PREDICTED: serine/threonine-protein kinase HT1-like [Glycine max]	TKL-Pl-4	3
XP_003539536.1	PREDICTED: probable serine/threonine-protein kinase At1g54610 [Glycine max]	CMGC_CDK-CRK7-CDK9	3
NP_001238507.1	serine-threonine kinase [Glycine max]	RLK-Pelle_CrRLK1L-1	3
NP_001235388.1	NAK-like ser/thr protein kinase [Glycine max]	RLK-Pelle_Extensin	3
XP_014633793.1	PREDICTED: protein kinase isoform X2 [Glycine max]	RLK-Pelle_DLSV	3
XP_006594795.1	PREDICTED: G-type lectin S-receptor-like serine/threonine-protein kinase At4g27290 [Glycine max]	RLK-Pelle_DLSV	3
XP_003541454.1	PREDICTED: probable leucine-rich repeat receptor-like protein kinase At5g49770 [Glycine max]	RLK-Pelle_LRR-VIII-1	3
XP_003536410.1	PREDICTED: phytosulfokine receptor 2-like [Glycine max]	RLK-Pelle_LRR-Xb-1	3
XP_006600403.1	PREDICTED: probable receptor-like protein kinase At5g18500 isoform X1 [Glycine max]	RLK-Pelle_RLCK-V	3
XP_003550626.1	PREDICTED: U-box domain-containing protein 34 [Glycine max]	RLK-Pelle_RLCK-IXb	3
XP_003519694.1	PREDICTED: probable serine/threonine-protein kinase NAK [Glycine max]	RLK-Pelle_RLCK-VIIa-2	3
XP_006583303.1	PREDICTED: probable serine/threonine-protein kinase At5g41260 [Glycine max]	RLK-Pelle_RLCK-XII-1	3
XP_006604500.1	PREDICTED: casein kinase I-like isoform X1 [Glycine max]	CK1_CK1	2
XP_003533767.1	PREDICTED: casein kinase I isoform delta-like [Glycine max]	CK1_CK1	2
XP_003536218.1	PREDICTED: casein kinase I-like [Glycine max]	CK1_CK1	2
XP_003519175.1	PREDICTED: serine/threonine-protein kinase SAPK2 [Glycine max]	CAMK_OST1L	2
XP_003547175.1	PREDICTED: CBL-interacting serine/threonine-protein kinase 12-like [Glycine max]	CAMK_CAMKL-CHK1	2
XP_003539716.2	PREDICTED: serine/threonine-protein kinase GRIK1-like isoform X2 [Glycine max]	CAMK_CAMKL-LKB	2
XP_006584897.1	PREDICTED: serine/threonine-protein kinase EDR1-like isoform X1 [Glycine max]	TKL_CTR1-DRK-2	2
XP_003518988.1	PREDICTED: protein kinase and PP2C-like domain-containing protein isoform X2 [Glycine max]	TKL-Pl-3	2
XP_003523074.1	PREDICTED: serine/threonine-protein kinase HT1-like [Glycine max]	TKL-Pl-4	2
XP_006589493.1	PREDICTED: serine/threonine-protein kinase STY8-like isoform X1 [Glycine max]	TKL-Pl-4	2
XP_003518907.1	PREDICTED: serine/threonine-protein kinase Nek4-like [Glycine max]	NEK	2
XP_003525274.1	PREDICTED: cyclin-dependent kinase F-1-like [Glycine max]	CMGC_CDK-CCRK	2
XP_003543334.1	PREDICTED: probable serine/threonine-protein kinase At1g54610 [Glycine max]	CMGC_CDK-CRK7-CDK9	2
XP_014634480.1	PREDICTED: mitogen-activated protein kinase kinase kinase YODA-like isoform X2 [Glycine max]	STE_STE11	2
XP_006595097.2	PREDICTED: serine/threonine-protein kinase BLUS1 [Glycine max]	STE_STE20-Fray	2
XP_014619724.1	PREDICTED: putative serine/threonine-protein kinase-like protein CCR3 [Glycine max]	RLK-Pelle_CR4L	2
XP_014628553.1	PREDICTED: probable LRR receptor-like serine/threonine-protein kinase RFK1 isoform X1 [Glycine max]	RLK-Pelle_DLSV	2
XP_006592942.1	PREDICTED: probable leucine-rich repeat receptor-like serine/threonine-protein kinase At3g14840 [Glycine max]	RLK-Pelle_DLSV	2
XP_006592524.1	PREDICTED: receptor-like serine/threonine-protein kinase SD1-8 [Glycine max]	RLK-Pelle_DLSV	2
XP_006589610.1	PREDICTED: cysteine-rich receptor-like protein kinase 26 [Glycine max]	RLK-Pelle_DLSV	2
XP_006573364.1	PREDICTED: probable leucine-rich repeat receptor-like serine/threonine-protein kinase At3g14840 [Glycine max]	RLK-Pelle_DLSV	2
XP_003532692.1	PREDICTED: putative receptor-like protein kinase At4g00960 isoform X1 [Glycine max]	RLK-Pelle_DLSV	2
XP_003540060.1	PREDICTED: putative serine/threonine-protein kinase isoform X2 [Glycine max]	RLK-Pelle_DLSV	2
XP_003518050.1	PREDICTED: probable L-type lectin-domain containing receptor kinase S.5 [Glycine max]	RLK-Pelle_L-LEC	2
XP_003541908.2	PREDICTED: probable L-type lectin-domain containing receptor kinase VII.2 [Glycine max]	RLK-Pelle_L-LEC	2
NP_001240141.1	putative leucine-rich repeat receptor-like protein kinase At2g19210-like precursor [Glycine max]	RLK-Pelle_LRR-I-1	2
XP_006588750.1	PREDICTED: probable LRR receptor-like serine/threonine-protein kinase At1g67720 [Glycine max]	RLK-Pelle_LRR-I-1	2
XP_003551000.2	PREDICTED: probable inactive receptor kinase At5g67200 [Glycine max]	RLK-Pelle_LRR-III	2
XP_003530535.1	PREDICTED: probable leucine-rich repeat receptor-like protein kinase At5g49770 [Glycine max]	RLK-Pelle_LRR-VIII-1	2
NP_001239701.1	probably inactive leucine-rich repeat receptor-like protein kinase At5g48380-like [Glycine max]	RLK-Pelle_LRR-Xa	2
XP_003549165.1	PREDICTED: receptor-like protein kinase HSL1 [Glycine max]	RLK-Pelle_LRR-XI-1	2
XP_003553446.1	PREDICTED: probable LRR receptor-like serine/threonine-protein kinase RKF3 [Glycine max]	RLK-Pelle_RKF3	2
XP_003539357.1	PREDICTED: probable serine/threonine-protein kinase At1g01540 [Glycine max]	RLK-Pelle_RLCK-V	2
XP_003545199.2	PREDICTED: probable receptor-like protein kinase At2g42960 [Glycine max]	RLK-Pelle_RLCK-V	2
XP_003530873.1	PREDICTED: putative receptor protein kinase ZmPK1 [Glycine max]	RLK-Pelle_SD-2b	2
XP_006583888.1	PREDICTED: probable receptor-like protein kinase At1g49730 [Glycine max]	RLK-Pelle_URK-1	2
XP_006590337.1	PREDICTED: protein kinase APK1A, chloroplastic-like isoform X1 [Glycine max]	RLK-Pelle_RLCK-VIIa-2	2
NP_001235210.1	protein kinase [Glycine max]	RLK-Pelle_RLCK-VIIa-2	2
NP_001238522.1	serine/threonine protein kinase-like protein [Glycine max]	RLK-Pelle_RLCK-VIIa-2	2
i	Identifier of the kinase protein. (Kinase proteins are drived from leading proteins of all protein groups)
ii	Description of the kinase protein.
iii	Classification of kinase family.
iv	PSM counts of the kinase protein.

## Sheet: Table S3b
Supplementary Table S3b. GPS results of prediction of kinase families among all the phosphosites.
Proteini	Protein Annotationii	Kinase Familyiii	Peptideiv	Scorev	Cutoffvi
XP_003532261.1	PREDICTED: respiratory burst oxidase homolog protein C-like [Glycine max]	CAMK	*CLKGDNSPSSFPK*	3.649	3.428
XP_003532261.1	PREDICTED: respiratory burst oxidase homolog protein C-like [Glycine max]	CK1	*CLKGDNSPSSFPK*	10.2	6.306
XP_003532261.1	PREDICTED: respiratory burst oxidase homolog protein C-like [Glycine max]	CMGC	*CLKGDNSPSSFPK*	43.961	40.815
XP_003532261.1	PREDICTED: respiratory burst oxidase homolog protein C-like [Glycine max]	TKL	*CLKGDNSPSSFPK*	5.55	5.299
XP_003532261.1	PREDICTED: respiratory burst oxidase homolog protein C-like [Glycine max]	CK1/CK1	*CLKGDNSPSSFPK*	10.707	7.443
XP_003532261.1	PREDICTED: respiratory burst oxidase homolog protein C-like [Glycine max]	CMGC/CDK	*CLKGDNSPSSFPK*	14.512	10.587
XP_003532261.1	PREDICTED: respiratory burst oxidase homolog protein C-like [Glycine max]	CMGC/CK2	*CLKGDNSPSSFPK*	4.063	2.665
XP_003532261.1	PREDICTED: respiratory burst oxidase homolog protein C-like [Glycine max]	CMGC/DYRK	*CLKGDNSPSSFPK*	22.128	17.356
XP_003532261.1	PREDICTED: respiratory burst oxidase homolog protein C-like [Glycine max]	CMGC/GSK	*CLKGDNSPSSFPK*	10.719	8.674
XP_003532261.1	PREDICTED: respiratory burst oxidase homolog protein C-like [Glycine max]	CMGC/MAPK	*CLKGDNSPSSFPK*	15.489	12.837
XP_003532261.1	PREDICTED: respiratory burst oxidase homolog protein C-like [Glycine max]	Atypical/PIKK	*CLKGDNSPSSFPK*	12.791	12.124
XP_003532261.1	PREDICTED: respiratory burst oxidase homolog protein C-like [Glycine max]	Other/Haspin	*CLKGDNSPSSFPK*	7.133	0.998
XP_003532261.1	PREDICTED: respiratory burst oxidase homolog protein C-like [Glycine max]	Other/CAMKK	*CLKGDNSPSSFPK*	3.153	3.05
XP_003532261.1	PREDICTED: respiratory burst oxidase homolog protein C-like [Glycine max]	Other/TLK	*CLKGDNSPSSFPK*	3.299	2.277
XP_003532261.1	PREDICTED: respiratory burst oxidase homolog protein C-like [Glycine max]	Dual/TK	*CLKGDNSPSSFPK*	54.145	47.151
XP_006589099.1	PREDICTED: titin-like isoform X3 [Glycine max]	CMGC	*EKEPVETDEEKQV*	42.427	40.815
XP_006589099.1	PREDICTED: titin-like isoform X3 [Glycine max]	CK1/CK1	*EKEPVETDEEKQV*	8.979	7.443
XP_006589099.1	PREDICTED: titin-like isoform X3 [Glycine max]	CMGC/CK2	*EKEPVETDEEKQV*	9.392	2.665
XP_006589099.1	PREDICTED: titin-like isoform X3 [Glycine max]	Other/Haspin	*EKEPVETDEEKQV*	6.262	0.998
XP_006589099.1	PREDICTED: titin-like isoform X3 [Glycine max]	Other/TLK	*EKEPVETDEEKQV*	2.823	2.277
XP_006589099.1	PREDICTED: titin-like isoform X3 [Glycine max]	Dual/TK	*EKEPVETDEEKQV*	59.369	47.151
XP_003524883.1	PREDICTED: cyclin-dependent kinase G-2-like [Glycine max]	CAMK	*LRNKLLSPEESKV*	4.343	3.428
XP_003524883.1	PREDICTED: cyclin-dependent kinase G-2-like [Glycine max]	CK1	*LRNKLLSPEESKV*	6.623	6.306
XP_003524883.1	PREDICTED: cyclin-dependent kinase G-2-like [Glycine max]	CMGC	*LRNKLLSPEESKV*	47.254	40.815
XP_003524883.1	PREDICTED: cyclin-dependent kinase G-2-like [Glycine max]	AGC/PKA	*LRNKLLSPEESKV*	23.429	22.884
XP_003524883.1	PREDICTED: cyclin-dependent kinase G-2-like [Glycine max]	AGC/RSK	*LRNKLLSPEESKV*	13.268	10.901
XP_003524883.1	PREDICTED: cyclin-dependent kinase G-2-like [Glycine max]	CAMK/CAMKL	*LRNKLLSPEESKV*	8.139	7.568
XP_003524883.1	PREDICTED: cyclin-dependent kinase G-2-like [Glycine max]	CMGC/CDK	*LRNKLLSPEESKV*	15.079	10.587
XP_003524883.1	PREDICTED: cyclin-dependent kinase G-2-like [Glycine max]	CMGC/CK2	*LRNKLLSPEESKV*	8.54	2.665
XP_003524883.1	PREDICTED: cyclin-dependent kinase G-2-like [Glycine max]	CMGC/DYRK	*LRNKLLSPEESKV*	23.294	17.356
XP_003524883.1	PREDICTED: cyclin-dependent kinase G-2-like [Glycine max]	CMGC/GSK	*LRNKLLSPEESKV*	12.539	8.674
XP_003524883.1	PREDICTED: cyclin-dependent kinase G-2-like [Glycine max]	CMGC/MAPK	*LRNKLLSPEESKV*	17.109	12.837
XP_003524883.1	PREDICTED: cyclin-dependent kinase G-2-like [Glycine max]	Atypical/PIKK	*LRNKLLSPEESKV*	13.235	12.124
XP_003524883.1	PREDICTED: cyclin-dependent kinase G-2-like [Glycine max]	Other/Haspin	*LRNKLLSPEESKV*	5.939	0.998
XP_003524883.1	PREDICTED: cyclin-dependent kinase G-2-like [Glycine max]	Other/Aur	*LRNKLLSPEESKV*	9.103	8.819
XP_003524883.1	PREDICTED: cyclin-dependent kinase G-2-like [Glycine max]	Other/TLK	*LRNKLLSPEESKV*	3.2	2.277
XP_003524883.1	PREDICTED: cyclin-dependent kinase G-2-like [Glycine max]	Dual/TK	*LRNKLLSPEESKV*	66.964	47.151
XP_003523078.1	PREDICTED: serine/threonine-protein kinase HT1-like [Glycine max]	CK1	*GSAGATTFKKQRQ*	6.323	6.306
XP_003523078.1	PREDICTED: serine/threonine-protein kinase HT1-like [Glycine max]	TKL	*GSAGATTFKKQRQ*	6.195	5.299
XP_003523078.1	PREDICTED: serine/threonine-protein kinase HT1-like [Glycine max]	CMGC/CLK	*GSAGATTFKKQRQ*	99.163	85.655
XP_003523078.1	PREDICTED: serine/threonine-protein kinase HT1-like [Glycine max]	Other/Haspin	*GSAGATTFKKQRQ*	7.49	0.998
XP_003523078.1	PREDICTED: serine/threonine-protein kinase HT1-like [Glycine max]	Other/TLK	*GSAGATTFKKQRQ*	2.877	2.277
XP_003523078.1	PREDICTED: serine/threonine-protein kinase HT1-like [Glycine max]	Other/TTK	*GSAGATTFKKQRQ*	22.308	21.21
XP_003523078.1	PREDICTED: serine/threonine-protein kinase HT1-like [Glycine max]	Dual/TK	*GSAGATTFKKQRQ*	53.193	47.151
XP_003540806.1	PREDICTED: mitochondrial fission protein ELM1-like [Glycine max]	CK1	*QLPEPPSPTGRSG*	8.015	6.306
XP_003540806.1	PREDICTED: mitochondrial fission protein ELM1-like [Glycine max]	CMGC	*QLPEPPSPTGRSG*	44.954	40.815
XP_003540806.1	PREDICTED: mitochondrial fission protein ELM1-like [Glycine max]	CK1/CK1	*QLPEPPSPTGRSG*	8.356	7.443
XP_003540806.1	PREDICTED: mitochondrial fission protein ELM1-like [Glycine max]	CMGC/CDK	*QLPEPPSPTGRSG*	16.333	10.587
XP_003540806.1	PREDICTED: mitochondrial fission protein ELM1-like [Glycine max]	CMGC/DYRK	*QLPEPPSPTGRSG*	24.249	17.356
XP_003540806.1	PREDICTED: mitochondrial fission protein ELM1-like [Glycine max]	CMGC/GSK	*QLPEPPSPTGRSG*	10.342	8.674
XP_003540806.1	PREDICTED: mitochondrial fission protein ELM1-like [Glycine max]	CMGC/MAPK	*QLPEPPSPTGRSG*	18.644	12.837
XP_003540806.1	PREDICTED: mitochondrial fission protein ELM1-like [Glycine max]	Atypical/PIKK	*QLPEPPSPTGRSG*	12.199	12.124
XP_003540806.1	PREDICTED: mitochondrial fission protein ELM1-like [Glycine max]	Other/Haspin	*QLPEPPSPTGRSG*	5.969	0.998
XP_003540806.1	PREDICTED: mitochondrial fission protein ELM1-like [Glycine max]	Other/TLK	*QLPEPPSPTGRSG*	3.073	2.277
XP_003540806.1	PREDICTED: mitochondrial fission protein ELM1-like [Glycine max]	Dual/TK	*QLPEPPSPTGRSG*	54.436	47.151
XP_003539073.1	PREDICTED: serine/arginine repetitive matrix protein 1-like [Glycine max]	AGC	*GRHRSRSISRSPE*	8.11	1.925
XP_003539073.1	PREDICTED: serine/arginine repetitive matrix protein 1-like [Glycine max]	CAMK	*GRHRSRSISRSPE*	6.841	3.428
XP_003539073.1	PREDICTED: serine/arginine repetitive matrix protein 1-like [Glycine max]	CK1	*GRHRSRSISRSPE*	7.282	6.306
XP_003539073.1	PREDICTED: serine/arginine repetitive matrix protein 1-like [Glycine max]	STE	*GRHRSRSISRSPE*	7.26	6.594
XP_003539073.1	PREDICTED: serine/arginine repetitive matrix protein 1-like [Glycine max]	TKL	*GRHRSRSISRSPE*	6.446	5.299
XP_003539073.1	PREDICTED: serine/arginine repetitive matrix protein 1-like [Glycine max]	AGC/NDR	*GRHRSRSISRSPE*	0.004	0.003
XP_003539073.1	PREDICTED: serine/arginine repetitive matrix protein 1-like [Glycine max]	AGC/PKA	*GRHRSRSISRSPE*	27.33	22.884
XP_003539073.1	PREDICTED: serine/arginine repetitive matrix protein 1-like [Glycine max]	AGC/RSK	*GRHRSRSISRSPE*	16.923	10.901
XP_003539073.1	PREDICTED: serine/arginine repetitive matrix protein 1-like [Glycine max]	CAMK/CAMK1	*GRHRSRSISRSPE*	15.473	11.583
XP_003539073.1	PREDICTED: serine/arginine repetitive matrix protein 1-like [Glycine max]	CAMK/CAMKL	*GRHRSRSISRSPE*	9.978	7.568
XP_003539073.1	PREDICTED: serine/arginine repetitive matrix protein 1-like [Glycine max]	CK1/CK1	*GRHRSRSISRSPE*	7.809	7.443
XP_003539073.1	PREDICTED: serine/arginine repetitive matrix protein 1-like [Glycine max]	CMGC/CLK	*GRHRSRSISRSPE*	117.637	85.655
XP_003539073.1	PREDICTED: serine/arginine repetitive matrix protein 1-like [Glycine max]	CMGC/DYRK	*GRHRSRSISRSPE*	21.686	17.356
XP_003539073.1	PREDICTED: serine/arginine repetitive matrix protein 1-like [Glycine max]	CMGC/GSK	*GRHRSRSISRSPE*	9.778	8.674
XP_003539073.1	PREDICTED: serine/arginine repetitive matrix protein 1-like [Glycine max]	Other/Haspin	*GRHRSRSISRSPE*	6.734	0.998
XP_003539073.1	PREDICTED: serine/arginine repetitive matrix protein 1-like [Glycine max]	Other/Aur	*GRHRSRSISRSPE*	8.82	8.819
XP_003539073.1	PREDICTED: serine/arginine repetitive matrix protein 1-like [Glycine max]	Other/TLK	*GRHRSRSISRSPE*	3.115	2.277
XP_003539073.1	PREDICTED: serine/arginine repetitive matrix protein 1-like [Glycine max]	Dual/TK	*GRHRSRSISRSPE*	64.747	47.151
XP_003539073.1	PREDICTED: serine/arginine repetitive matrix protein 1-like [Glycine max]	AGC	*HRSRSISRSPEAQ*	6.104	1.925
XP_003539073.1	PREDICTED: serine/arginine repetitive matrix protein 1-like [Glycine max]	CAMK	*HRSRSISRSPEAQ*	6.261	3.428
XP_003539073.1	PREDICTED: serine/arginine repetitive matrix protein 1-like [Glycine max]	CK1	*HRSRSISRSPEAQ*	7.322	6.306
XP_003539073.1	PREDICTED: serine/arginine repetitive matrix protein 1-like [Glycine max]	TKL	*HRSRSISRSPEAQ*	6.615	5.299
XP_003539073.1	PREDICTED: serine/arginine repetitive matrix protein 1-like [Glycine max]	AGC/NDR	*HRSRSISRSPEAQ*	0.004	0.003
XP_003539073.1	PREDICTED: serine/arginine repetitive matrix protein 1-like [Glycine max]	AGC/PKA	*HRSRSISRSPEAQ*	26.596	22.884
XP_003539073.1	PREDICTED: serine/arginine repetitive matrix protein 1-like [Glycine max]	AGC/RSK	*HRSRSISRSPEAQ*	16.972	10.901
XP_003539073.1	PREDICTED: serine/arginine repetitive matrix protein 1-like [Glycine max]	CAMK/CAMK1	*HRSRSISRSPEAQ*	15.481	11.583
XP_003539073.1	PREDICTED: serine/arginine repetitive matrix protein 1-like [Glycine max]	CAMK/CAMKL	*HRSRSISRSPEAQ*	8.819	7.568
XP_003539073.1	PREDICTED: serine/arginine repetitive matrix protein 1-like [Glycine max]	CK1/CK1	*HRSRSISRSPEAQ*	8.562	7.443
XP_003539073.1	PREDICTED: serine/arginine repetitive matrix protein 1-like [Glycine max]	CMGC/DYRK	*HRSRSISRSPEAQ*	20.513	17.356
XP_003539073.1	PREDICTED: serine/arginine repetitive matrix protein 1-like [Glycine max]	CMGC/GSK	*HRSRSISRSPEAQ*	9.975	8.674
XP_003539073.1	PREDICTED: serine/arginine repetitive matrix protein 1-like [Glycine max]	Other/Haspin	*HRSRSISRSPEAQ*	5.879	0.998
XP_003539073.1	PREDICTED: serine/arginine repetitive matrix protein 1-like [Glycine max]	Other/Aur	*HRSRSISRSPEAQ*	8.982	8.819
XP_003539073.1	PREDICTED: serine/arginine repetitive matrix protein 1-like [Glycine max]	Other/TLK	*HRSRSISRSPEAQ*	3.312	2.277
XP_003539073.1	PREDICTED: serine/arginine repetitive matrix protein 1-like [Glycine max]	Dual/TK	*HRSRSISRSPEAQ*	78.185	47.151
XP_003539073.1	PREDICTED: serine/arginine repetitive matrix protein 1-like [Glycine max]	AGC	*SRSISRSPEAQGP*	2.766	1.925
XP_003539073.1	PREDICTED: serine/arginine repetitive matrix protein 1-like [Glycine max]	CK1	*SRSISRSPEAQGP*	8.715	6.306
XP_003539073.1	PREDICTED: serine/arginine repetitive matrix protein 1-like [Glycine max]	CMGC	*SRSISRSPEAQGP*	44.856	40.815
XP_003539073.1	PREDICTED: serine/arginine repetitive matrix protein 1-like [Glycine max]	TKL	*SRSISRSPEAQGP*	5.825	5.299
XP_003539073.1	PREDICTED: serine/arginine repetitive matrix protein 1-like [Glycine max]	AGC/PKA	*SRSISRSPEAQGP*	22.893	22.884
XP_003539073.1	PREDICTED: serine/arginine repetitive matrix protein 1-like [Glycine max]	CK1/CK1	*SRSISRSPEAQGP*	10.092	7.443
XP_003539073.1	PREDICTED: serine/arginine repetitive matrix protein 1-like [Glycine max]	CMGC/CDK	*SRSISRSPEAQGP*	13.955	10.587
XP_003539073.1	PREDICTED: serine/arginine repetitive matrix protein 1-like [Glycine max]	CMGC/CK2	*SRSISRSPEAQGP*	4.16	2.665
XP_003539073.1	PREDICTED: serine/arginine repetitive matrix protein 1-like [Glycine max]	CMGC/CLK	*SRSISRSPEAQGP*	119.962	85.655
XP_003539073.1	PREDICTED: serine/arginine repetitive matrix protein 1-like [Glycine max]	CMGC/DYRK	*SRSISRSPEAQGP*	23.586	17.356
XP_003539073.1	PREDICTED: serine/arginine repetitive matrix protein 1-like [Glycine max]	CMGC/GSK	*SRSISRSPEAQGP*	9.763	8.674
XP_003539073.1	PREDICTED: serine/arginine repetitive matrix protein 1-like [Glycine max]	CMGC/MAPK	*SRSISRSPEAQGP*	16.854	12.837
XP_003539073.1	PREDICTED: serine/arginine repetitive matrix protein 1-like [Glycine max]	Atypical/PIKK	*SRSISRSPEAQGP*	13.687	12.124
XP_003539073.1	PREDICTED: serine/arginine repetitive matrix protein 1-like [Glycine max]	Other/Haspin	*SRSISRSPEAQGP*	6.496	0.998
XP_003539073.1	PREDICTED: serine/arginine repetitive matrix protein 1-like [Glycine max]	Other/TLK	*SRSISRSPEAQGP*	3.447	2.277
XP_003539073.1	PREDICTED: serine/arginine repetitive matrix protein 1-like [Glycine max]	Other/TTK	*SRSISRSPEAQGP*	21.923	21.21
XP_003539073.1	PREDICTED: serine/arginine repetitive matrix protein 1-like [Glycine max]	Dual/TK	*SRSISRSPEAQGP*	68.07	47.151
XP_006578640.1	PREDICTED: uncharacterized protein LOC100801150 isoform X1 [Glycine max]	CMGC/CLK	*SQIAGGSGNPPSQ*	95.11	85.655
XP_006578640.1	PREDICTED: uncharacterized protein LOC100801150 isoform X1 [Glycine max]	Other/Haspin	*SQIAGGSGNPPSQ*	5.965	0.998
XP_006578640.1	PREDICTED: uncharacterized protein LOC100801150 isoform X1 [Glycine max]	Other/TLK	*SQIAGGSGNPPSQ*	3.396	2.277
XP_003543708.1	PREDICTED: magnesium transporter MRS2-1 [Glycine max]	TKL	*VDGASISAPVSPV*	6.263	5.299
XP_003543708.1	PREDICTED: magnesium transporter MRS2-1 [Glycine max]	CMGC/GSK	*VDGASISAPVSPV*	11.73	8.674
XP_003543708.1	PREDICTED: magnesium transporter MRS2-1 [Glycine max]	Other/Haspin	*VDGASISAPVSPV*	5.955	0.998
XP_003543708.1	PREDICTED: magnesium transporter MRS2-1 [Glycine max]	Other/CAMKK	*VDGASISAPVSPV*	3.423	3.05
XP_003543708.1	PREDICTED: magnesium transporter MRS2-1 [Glycine max]	Other/TLK	*VDGASISAPVSPV*	2.546	2.277
XP_003543708.1	PREDICTED: magnesium transporter MRS2-1 [Glycine max]	Other/PEK	*VDGASISAPVSPV*	1.717	1.697
XP_003543708.1	PREDICTED: magnesium transporter MRS2-1 [Glycine max]	Dual/TK	*VDGASISAPVSPV*	64.158	47.151
XP_003543708.1	PREDICTED: magnesium transporter MRS2-1 [Glycine max]	CMGC	*SISAPVSPVSSPL*	45.554	40.815
XP_003543708.1	PREDICTED: magnesium transporter MRS2-1 [Glycine max]	CK1/CK1	*SISAPVSPVSSPL*	8.96	7.443
XP_003543708.1	PREDICTED: magnesium transporter MRS2-1 [Glycine max]	CMGC/CDK	*SISAPVSPVSSPL*	15.538	10.587
XP_003543708.1	PREDICTED: magnesium transporter MRS2-1 [Glycine max]	CMGC/CK2	*SISAPVSPVSSPL*	2.858	2.665
XP_003543708.1	PREDICTED: magnesium transporter MRS2-1 [Glycine max]	CMGC/CLK	*SISAPVSPVSSPL*	89.899	85.655
XP_003543708.1	PREDICTED: magnesium transporter MRS2-1 [Glycine max]	CMGC/DYRK	*SISAPVSPVSSPL*	22.713	17.356
XP_003543708.1	PREDICTED: magnesium transporter MRS2-1 [Glycine max]	CMGC/GSK	*SISAPVSPVSSPL*	15.201	8.674
XP_003543708.1	PREDICTED: magnesium transporter MRS2-1 [Glycine max]	CMGC/MAPK	*SISAPVSPVSSPL*	18.816	12.837
XP_003543708.1	PREDICTED: magnesium transporter MRS2-1 [Glycine max]	Atypical/PIKK	*SISAPVSPVSSPL*	12.797	12.124
XP_003543708.1	PREDICTED: magnesium transporter MRS2-1 [Glycine max]	Other/Haspin	*SISAPVSPVSSPL*	6.195	0.998
XP_003543708.1	PREDICTED: magnesium transporter MRS2-1 [Glycine max]	Other/CAMKK	*SISAPVSPVSSPL*	3.282	3.05
XP_003543708.1	PREDICTED: magnesium transporter MRS2-1 [Glycine max]	Other/TLK	*SISAPVSPVSSPL*	3.088	2.277
XP_003543708.1	PREDICTED: magnesium transporter MRS2-1 [Glycine max]	Dual/TK	*SISAPVSPVSSPL*	51.92	47.151
XP_003537954.1	PREDICTED: transcription factor bHLH122-like [Glycine max]	CK1/CK1	*DADAEDSLATTQN*	10.229	7.443
XP_003537954.1	PREDICTED: transcription factor bHLH122-like [Glycine max]	CMGC/CK2	*DADAEDSLATTQN*	4.164	2.665
XP_003537954.1	PREDICTED: transcription factor bHLH122-like [Glycine max]	CMGC/CLK	*DADAEDSLATTQN*	99.617	85.655
XP_003537954.1	PREDICTED: transcription factor bHLH122-like [Glycine max]	CMGC/GSK	*DADAEDSLATTQN*	9.851	8.674
XP_003537954.1	PREDICTED: transcription factor bHLH122-like [Glycine max]	STE/STE11	*DADAEDSLATTQN*	5.204	5.196
XP_003537954.1	PREDICTED: transcription factor bHLH122-like [Glycine max]	Other/Haspin	*DADAEDSLATTQN*	6.863	0.998
XP_003537954.1	PREDICTED: transcription factor bHLH122-like [Glycine max]	Other/TLK	*DADAEDSLATTQN*	3.374	2.277
XP_003531942.1	PREDICTED: phototropin-2-like [Glycine max]	TKL	*VIAPSNSANNSKE*	6.934	5.299
XP_003531942.1	PREDICTED: phototropin-2-like [Glycine max]	CK1/CK1	*VIAPSNSANNSKE*	9.04	7.443
XP_003531942.1	PREDICTED: phototropin-2-like [Glycine max]	Other/Haspin	*VIAPSNSANNSKE*	5.934	0.998
XP_003531942.1	PREDICTED: phototropin-2-like [Glycine max]	Other/TLK	*VIAPSNSANNSKE*	3.081	2.277
XP_003531942.1	PREDICTED: phototropin-2-like [Glycine max]	Dual/TK	*VIAPSNSANNSKE*	62.912	47.151
XP_003537172.1	PREDICTED: ADP-ribosylation factor GTPase-activating protein AGD7-like [Glycine max]	CK1	*DWGNEGSPRSKSM*	9.311	6.306
XP_003537172.1	PREDICTED: ADP-ribosylation factor GTPase-activating protein AGD7-like [Glycine max]	CMGC	*DWGNEGSPRSKSM*	45.52	40.815
XP_003537172.1	PREDICTED: ADP-ribosylation factor GTPase-activating protein AGD7-like [Glycine max]	CK1/CK1	*DWGNEGSPRSKSM*	10.017	7.443
XP_003537172.1	PREDICTED: ADP-ribosylation factor GTPase-activating protein AGD7-like [Glycine max]	CMGC/CDK	*DWGNEGSPRSKSM*	14.734	10.587
XP_003537172.1	PREDICTED: ADP-ribosylation factor GTPase-activating protein AGD7-like [Glycine max]	CMGC/CK2	*DWGNEGSPRSKSM*	4.945	2.665
XP_003537172.1	PREDICTED: ADP-ribosylation factor GTPase-activating protein AGD7-like [Glycine max]	CMGC/DYRK	*DWGNEGSPRSKSM*	19.389	17.356
XP_003537172.1	PREDICTED: ADP-ribosylation factor GTPase-activating protein AGD7-like [Glycine max]	CMGC/GSK	*DWGNEGSPRSKSM*	10.704	8.674
XP_003537172.1	PREDICTED: ADP-ribosylation factor GTPase-activating protein AGD7-like [Glycine max]	CMGC/MAPK	*DWGNEGSPRSKSM*	16.849	12.837
XP_003537172.1	PREDICTED: ADP-ribosylation factor GTPase-activating protein AGD7-like [Glycine max]	Atypical/PIKK	*DWGNEGSPRSKSM*	12.984	12.124
XP_003537172.1	PREDICTED: ADP-ribosylation factor GTPase-activating protein AGD7-like [Glycine max]	Other/Haspin	*DWGNEGSPRSKSM*	6.071	0.998
XP_003537172.1	PREDICTED: ADP-ribosylation factor GTPase-activating protein AGD7-like [Glycine max]	Other/TLK	*DWGNEGSPRSKSM*	2.912	2.277
XP_003540446.1	PREDICTED: trafficking protein particle complex II-specific subunit 130 homolog isoform X1 [Glycine max]	AGC	*RRRASLSAGNVPE*	1.942	1.925
XP_003540446.1	PREDICTED: trafficking protein particle complex II-specific subunit 130 homolog isoform X1 [Glycine max]	CK1	*RRRASLSAGNVPE*	6.573	6.306
XP_003540446.1	PREDICTED: trafficking protein particle complex II-specific subunit 130 homolog isoform X1 [Glycine max]	TKL	*RRRASLSAGNVPE*	6.277	5.299
XP_003540446.1	PREDICTED: trafficking protein particle complex II-specific subunit 130 homolog isoform X1 [Glycine max]	CK1/CK1	*RRRASLSAGNVPE*	8.257	7.443
XP_003540446.1	PREDICTED: trafficking protein particle complex II-specific subunit 130 homolog isoform X1 [Glycine max]	Other/Haspin	*RRRASLSAGNVPE*	5.642	0.998
XP_003540446.1	PREDICTED: trafficking protein particle complex II-specific subunit 130 homolog isoform X1 [Glycine max]	Other/CAMKK	*RRRASLSAGNVPE*	3.28	3.05
XP_003540446.1	PREDICTED: trafficking protein particle complex II-specific subunit 130 homolog isoform X1 [Glycine max]	Other/TLK	*RRRASLSAGNVPE*	2.786	2.277
XP_003540446.1	PREDICTED: trafficking protein particle complex II-specific subunit 130 homolog isoform X1 [Glycine max]	Dual/TK	*RRRASLSAGNVPE*	60.743	47.151
XP_003540851.1	PREDICTED: zinc finger CCCH domain-containing protein 13-like isoform X2 [Glycine max]	CAMK	*QIIREYSPTMSLE*	5.175	3.428
XP_003540851.1	PREDICTED: zinc finger CCCH domain-containing protein 13-like isoform X2 [Glycine max]	CK1	*QIIREYSPTMSLE*	8.048	6.306
XP_003540851.1	PREDICTED: zinc finger CCCH domain-containing protein 13-like isoform X2 [Glycine max]	CMGC	*QIIREYSPTMSLE*	43.555	40.815
XP_003540851.1	PREDICTED: zinc finger CCCH domain-containing protein 13-like isoform X2 [Glycine max]	AGC/NDR	*QIIREYSPTMSLE*	0.003	0.003
XP_003540851.1	PREDICTED: zinc finger CCCH domain-containing protein 13-like isoform X2 [Glycine max]	AGC/PKA	*QIIREYSPTMSLE*	23.966	22.884
XP_003540851.1	PREDICTED: zinc finger CCCH domain-containing protein 13-like isoform X2 [Glycine max]	AGC/RSK	*QIIREYSPTMSLE*	13.816	10.901
XP_003540851.1	PREDICTED: zinc finger CCCH domain-containing protein 13-like isoform X2 [Glycine max]	CAMK/CAMK1	*QIIREYSPTMSLE*	12.194	11.583
XP_003540851.1	PREDICTED: zinc finger CCCH domain-containing protein 13-like isoform X2 [Glycine max]	CAMK/CAMKL	*QIIREYSPTMSLE*	8.345	7.568
XP_003540851.1	PREDICTED: zinc finger CCCH domain-containing protein 13-like isoform X2 [Glycine max]	CK1/CK1	*QIIREYSPTMSLE*	9.545	7.443
XP_003540851.1	PREDICTED: zinc finger CCCH domain-containing protein 13-like isoform X2 [Glycine max]	CMGC/CDK	*QIIREYSPTMSLE*	13.1	10.587
XP_003540851.1	PREDICTED: zinc finger CCCH domain-containing protein 13-like isoform X2 [Glycine max]	CMGC/DYRK	*QIIREYSPTMSLE*	25.09	17.356
XP_003540851.1	PREDICTED: zinc finger CCCH domain-containing protein 13-like isoform X2 [Glycine max]	CMGC/GSK	*QIIREYSPTMSLE*	10.966	8.674
XP_003540851.1	PREDICTED: zinc finger CCCH domain-containing protein 13-like isoform X2 [Glycine max]	CMGC/MAPK	*QIIREYSPTMSLE*	17.748	12.837
XP_003540851.1	PREDICTED: zinc finger CCCH domain-containing protein 13-like isoform X2 [Glycine max]	Atypical/PIKK	*QIIREYSPTMSLE*	12.595	12.124
XP_003540851.1	PREDICTED: zinc finger CCCH domain-containing protein 13-like isoform X2 [Glycine max]	Other/Haspin	*QIIREYSPTMSLE*	6.243	0.998
XP_003540851.1	PREDICTED: zinc finger CCCH domain-containing protein 13-like isoform X2 [Glycine max]	Other/TLK	*QIIREYSPTMSLE*	3.914	2.277
XP_003540851.1	PREDICTED: zinc finger CCCH domain-containing protein 13-like isoform X2 [Glycine max]	Dual/TK	*QIIREYSPTMSLE*	71.364	47.151
XP_003531908.1	PREDICTED: protein CROWDED NUCLEI 1-like [Glycine max]	CAMK	*DARRVQSGNDIIE*	5.511	3.428
XP_003531908.1	PREDICTED: protein CROWDED NUCLEI 1-like [Glycine max]	CK1	*DARRVQSGNDIIE*	8.254	6.306
XP_003531908.1	PREDICTED: protein CROWDED NUCLEI 1-like [Glycine max]	TKL	*DARRVQSGNDIIE*	5.741	5.299
XP_003531908.1	PREDICTED: protein CROWDED NUCLEI 1-like [Glycine max]	AGC/PKA	*DARRVQSGNDIIE*	23.796	22.884
XP_003531908.1	PREDICTED: protein CROWDED NUCLEI 1-like [Glycine max]	AGC/RSK	*DARRVQSGNDIIE*	12.508	10.901
XP_003531908.1	PREDICTED: protein CROWDED NUCLEI 1-like [Glycine max]	CAMK/CAMK1	*DARRVQSGNDIIE*	14.48	11.583
XP_003531908.1	PREDICTED: protein CROWDED NUCLEI 1-like [Glycine max]	CAMK/CAMKL	*DARRVQSGNDIIE*	11.056	7.568
XP_003531908.1	PREDICTED: protein CROWDED NUCLEI 1-like [Glycine max]	CK1/CK1	*DARRVQSGNDIIE*	9.291	7.443
XP_003531908.1	PREDICTED: protein CROWDED NUCLEI 1-like [Glycine max]	CMGC/CK2	*DARRVQSGNDIIE*	6.222	2.665
XP_003531908.1	PREDICTED: protein CROWDED NUCLEI 1-like [Glycine max]	CMGC/CLK	*DARRVQSGNDIIE*	102.943	85.655
XP_003531908.1	PREDICTED: protein CROWDED NUCLEI 1-like [Glycine max]	CMGC/DYRK	*DARRVQSGNDIIE*	18.522	17.356
XP_003531908.1	PREDICTED: protein CROWDED NUCLEI 1-like [Glycine max]	Other/Haspin	*DARRVQSGNDIIE*	6.05	0.998
XP_003531908.1	PREDICTED: protein CROWDED NUCLEI 1-like [Glycine max]	Other/Aur	*DARRVQSGNDIIE*	8.934	8.819
XP_003531908.1	PREDICTED: protein CROWDED NUCLEI 1-like [Glycine max]	Other/TLK	*DARRVQSGNDIIE*	3.118	2.277
XP_003531908.1	PREDICTED: protein CROWDED NUCLEI 1-like [Glycine max]	Other/TTK	*DARRVQSGNDIIE*	21.502	21.21
XP_003531908.1	PREDICTED: protein CROWDED NUCLEI 1-like [Glycine max]	Dual/TK	*DARRVQSGNDIIE*	67.908	47.151
XP_003531908.1	PREDICTED: protein CROWDED NUCLEI 1-like [Glycine max]	CK1/CK1	*EADHDPSVENLNN*	11.427	7.443
XP_003531908.1	PREDICTED: protein CROWDED NUCLEI 1-like [Glycine max]	CMGC/CLK	*EADHDPSVENLNN*	99.335	85.655
XP_003531908.1	PREDICTED: protein CROWDED NUCLEI 1-like [Glycine max]	Other/Haspin	*EADHDPSVENLNN*	6.347	0.998
XP_003531908.1	PREDICTED: protein CROWDED NUCLEI 1-like [Glycine max]	Other/TLK	*EADHDPSVENLNN*	3.176	2.277
XP_006585979.1	PREDICTED: paired amphipathic helix protein Sin3-like 3 isoform X1 [Glycine max]	CK1	*SLKSMYSPVLGYL*	7.129	6.306
XP_006585979.1	PREDICTED: paired amphipathic helix protein Sin3-like 3 isoform X1 [Glycine max]	CMGC	*SLKSMYSPVLGYL*	43.081	40.815
XP_006585979.1	PREDICTED: paired amphipathic helix protein Sin3-like 3 isoform X1 [Glycine max]	TKL	*SLKSMYSPVLGYL*	7.939	5.299
XP_006585979.1	PREDICTED: paired amphipathic helix protein Sin3-like 3 isoform X1 [Glycine max]	CK1/CK1	*SLKSMYSPVLGYL*	8.049	7.443
XP_006585979.1	PREDICTED: paired amphipathic helix protein Sin3-like 3 isoform X1 [Glycine max]	CMGC/CDK	*SLKSMYSPVLGYL*	15.251	10.587
XP_006585979.1	PREDICTED: paired amphipathic helix protein Sin3-like 3 isoform X1 [Glycine max]	CMGC/CLK	*SLKSMYSPVLGYL*	87.675	85.655
XP_006585979.1	PREDICTED: paired amphipathic helix protein Sin3-like 3 isoform X1 [Glycine max]	CMGC/DYRK	*SLKSMYSPVLGYL*	20.731	17.356
XP_006585979.1	PREDICTED: paired amphipathic helix protein Sin3-like 3 isoform X1 [Glycine max]	CMGC/MAPK	*SLKSMYSPVLGYL*	16.406	12.837
XP_006585979.1	PREDICTED: paired amphipathic helix protein Sin3-like 3 isoform X1 [Glycine max]	Other/Haspin	*SLKSMYSPVLGYL*	6.082	0.998
XP_006585979.1	PREDICTED: paired amphipathic helix protein Sin3-like 3 isoform X1 [Glycine max]	Other/TLK	*SLKSMYSPVLGYL*	2.856	2.277
XP_003548805.1	PREDICTED: glyceraldehyde-3-phosphate dehydrogenase A, chloroplastic [Glycine max]	TKL	*ELQGILSVCDEPL*	5.941	5.299
XP_003548805.1	PREDICTED: glyceraldehyde-3-phosphate dehydrogenase A, chloroplastic [Glycine max]	CAMK/CAMKL	*ELQGILSVCDEPL*	7.596	7.568
XP_003548805.1	PREDICTED: glyceraldehyde-3-phosphate dehydrogenase A, chloroplastic [Glycine max]	CK1/CK1	*ELQGILSVCDEPL*	10.101	7.443
XP_003548805.1	PREDICTED: glyceraldehyde-3-phosphate dehydrogenase A, chloroplastic [Glycine max]	CMGC/CK2	*ELQGILSVCDEPL*	4.271	2.665
XP_003548805.1	PREDICTED: glyceraldehyde-3-phosphate dehydrogenase A, chloroplastic [Glycine max]	CMGC/GSK	*ELQGILSVCDEPL*	8.727	8.674
XP_003548805.1	PREDICTED: glyceraldehyde-3-phosphate dehydrogenase A, chloroplastic [Glycine max]	Other/Haspin	*ELQGILSVCDEPL*	6.185	0.998
XP_003548805.1	PREDICTED: glyceraldehyde-3-phosphate dehydrogenase A, chloroplastic [Glycine max]	Other/CAMKK	*ELQGILSVCDEPL*	3.759	3.05
XP_003548805.1	PREDICTED: glyceraldehyde-3-phosphate dehydrogenase A, chloroplastic [Glycine max]	Other/TLK	*ELQGILSVCDEPL*	2.833	2.277
XP_006574950.1	PREDICTED: serine/threonine-protein kinase dst1-like isoform X1 [Glycine max]	CK1	*PSSGVASPAWKAR*	10.492	6.306
XP_006574950.1	PREDICTED: serine/threonine-protein kinase dst1-like isoform X1 [Glycine max]	CMGC	*PSSGVASPAWKAR*	43.036	40.815
XP_006574950.1	PREDICTED: serine/threonine-protein kinase dst1-like isoform X1 [Glycine max]	TKL	*PSSGVASPAWKAR*	6.089	5.299
XP_006574950.1	PREDICTED: serine/threonine-protein kinase dst1-like isoform X1 [Glycine max]	CK1/CK1	*PSSGVASPAWKAR*	11.221	7.443
XP_006574950.1	PREDICTED: serine/threonine-protein kinase dst1-like isoform X1 [Glycine max]	CMGC/CDK	*PSSGVASPAWKAR*	15.532	10.587
XP_006574950.1	PREDICTED: serine/threonine-protein kinase dst1-like isoform X1 [Glycine max]	CMGC/DYRK	*PSSGVASPAWKAR*	21.228	17.356
XP_006574950.1	PREDICTED: serine/threonine-protein kinase dst1-like isoform X1 [Glycine max]	CMGC/GSK	*PSSGVASPAWKAR*	10.332	8.674
XP_006574950.1	PREDICTED: serine/threonine-protein kinase dst1-like isoform X1 [Glycine max]	CMGC/MAPK	*PSSGVASPAWKAR*	18.855	12.837
XP_006574950.1	PREDICTED: serine/threonine-protein kinase dst1-like isoform X1 [Glycine max]	STE/STE7	*PSSGVASPAWKAR*	34.569	31.362
XP_006574950.1	PREDICTED: serine/threonine-protein kinase dst1-like isoform X1 [Glycine max]	Atypical/PIKK	*PSSGVASPAWKAR*	13.389	12.124
XP_006574950.1	PREDICTED: serine/threonine-protein kinase dst1-like isoform X1 [Glycine max]	Other/Haspin	*PSSGVASPAWKAR*	5.819	0.998
XP_006574950.1	PREDICTED: serine/threonine-protein kinase dst1-like isoform X1 [Glycine max]	Other/TLK	*PSSGVASPAWKAR*	4.055	2.277
XP_006574950.1	PREDICTED: serine/threonine-protein kinase dst1-like isoform X1 [Glycine max]	Dual/TK	*PSSGVASPAWKAR*	54.883	47.151
XP_006588798.1	PREDICTED: ethylene-insensitive protein 2-like isoform X1 [Glycine max]	CAMK	*RLNRMQSNLEASF*	7.429	3.428
XP_006588798.1	PREDICTED: ethylene-insensitive protein 2-like isoform X1 [Glycine max]	TKL	*RLNRMQSNLEASF*	7.129	5.299
XP_006588798.1	PREDICTED: ethylene-insensitive protein 2-like isoform X1 [Glycine max]	AGC/NDR	*RLNRMQSNLEASF*	0.003	0.003
XP_006588798.1	PREDICTED: ethylene-insensitive protein 2-like isoform X1 [Glycine max]	AGC/PKA	*RLNRMQSNLEASF*	24.391	22.884
XP_006588798.1	PREDICTED: ethylene-insensitive protein 2-like isoform X1 [Glycine max]	AGC/RSK	*RLNRMQSNLEASF*	12.622	10.901
XP_006588798.1	PREDICTED: ethylene-insensitive protein 2-like isoform X1 [Glycine max]	CAMK/CAMK1	*RLNRMQSNLEASF*	16.728	11.583
XP_006588798.1	PREDICTED: ethylene-insensitive protein 2-like isoform X1 [Glycine max]	CAMK/CAMKL	*RLNRMQSNLEASF*	10.794	7.568
XP_006588798.1	PREDICTED: ethylene-insensitive protein 2-like isoform X1 [Glycine max]	CMGC/CK2	*RLNRMQSNLEASF*	5.01	2.665
XP_006588798.1	PREDICTED: ethylene-insensitive protein 2-like isoform X1 [Glycine max]	CMGC/CLK	*RLNRMQSNLEASF*	86.325	85.655
XP_006588798.1	PREDICTED: ethylene-insensitive protein 2-like isoform X1 [Glycine max]	Other/Haspin	*RLNRMQSNLEASF*	6.573	0.998
XP_006588798.1	PREDICTED: ethylene-insensitive protein 2-like isoform X1 [Glycine max]	Other/TLK	*RLNRMQSNLEASF*	2.41	2.277
XP_006588798.1	PREDICTED: ethylene-insensitive protein 2-like isoform X1 [Glycine max]	Dual/TK	*RLNRMQSNLEASF*	55.434	47.151
XP_003536150.1	PREDICTED: ammonium transporter 1 member 2-like [Glycine max]	CMGC	*AAITTPSPPAAPQ*	43.806	40.815
XP_003536150.1	PREDICTED: ammonium transporter 1 member 2-like [Glycine max]	TKL	*AAITTPSPPAAPQ*	5.627	5.299
XP_003536150.1	PREDICTED: ammonium transporter 1 member 2-like [Glycine max]	CMGC/CDK	*AAITTPSPPAAPQ*	14.28	10.587
XP_003536150.1	PREDICTED: ammonium transporter 1 member 2-like [Glycine max]	CMGC/DYRK	*AAITTPSPPAAPQ*	19.549	17.356
XP_003536150.1	PREDICTED: ammonium transporter 1 member 2-like [Glycine max]	CMGC/GSK	*AAITTPSPPAAPQ*	10.567	8.674
XP_003536150.1	PREDICTED: ammonium transporter 1 member 2-like [Glycine max]	CMGC/MAPK	*AAITTPSPPAAPQ*	16.441	12.837
XP_003536150.1	PREDICTED: ammonium transporter 1 member 2-like [Glycine max]	Atypical/PIKK	*AAITTPSPPAAPQ*	12.983	12.124
XP_003536150.1	PREDICTED: ammonium transporter 1 member 2-like [Glycine max]	Other/Haspin	*AAITTPSPPAAPQ*	6.049	0.998
XP_003536150.1	PREDICTED: ammonium transporter 1 member 2-like [Glycine max]	Other/CAMKK	*AAITTPSPPAAPQ*	3.287	3.05
XP_003536150.1	PREDICTED: ammonium transporter 1 member 2-like [Glycine max]	Other/TLK	*AAITTPSPPAAPQ*	3.419	2.277
XP_003536150.1	PREDICTED: ammonium transporter 1 member 2-like [Glycine max]	Dual/TK	*AAITTPSPPAAPQ*	48.313	47.151
XP_003531329.1	PREDICTED: eukaryotic translation initiation factor 4B2-like [Glycine max]	CK1	*GWFSSGSRNRSTS*	9.134	6.306
XP_003531329.1	PREDICTED: eukaryotic translation initiation factor 4B2-like [Glycine max]	CK1/CK1	*GWFSSGSRNRSTS*	10.167	7.443
XP_003531329.1	PREDICTED: eukaryotic translation initiation factor 4B2-like [Glycine max]	CMGC/CLK	*GWFSSGSRNRSTS*	92.149	85.655
XP_003531329.1	PREDICTED: eukaryotic translation initiation factor 4B2-like [Glycine max]	CMGC/GSK	*GWFSSGSRNRSTS*	10.47	8.674
XP_003531329.1	PREDICTED: eukaryotic translation initiation factor 4B2-like [Glycine max]	Other/Haspin	*GWFSSGSRNRSTS*	6.036	0.998
XP_003531329.1	PREDICTED: eukaryotic translation initiation factor 4B2-like [Glycine max]	Other/TLK	*GWFSSGSRNRSTS*	3.064	2.277
XP_003531329.1	PREDICTED: eukaryotic translation initiation factor 4B2-like [Glycine max]	Dual/TK	*GWFSSGSRNRSTS*	52.26	47.151
XP_003537670.1	PREDICTED: lysine histidine transporter-like 8 [Glycine max]	CK1	*FLTPLGSPVRKAL*	6.74	6.306
XP_003537670.1	PREDICTED: lysine histidine transporter-like 8 [Glycine max]	CMGC	*FLTPLGSPVRKAL*	44.411	40.815
XP_003537670.1	PREDICTED: lysine histidine transporter-like 8 [Glycine max]	CMGC/CDK	*FLTPLGSPVRKAL*	17.034	10.587
XP_003537670.1	PREDICTED: lysine histidine transporter-like 8 [Glycine max]	CMGC/DYRK	*FLTPLGSPVRKAL*	22.105	17.356
XP_003537670.1	PREDICTED: lysine histidine transporter-like 8 [Glycine max]	CMGC/GSK	*FLTPLGSPVRKAL*	9.911	8.674
XP_003537670.1	PREDICTED: lysine histidine transporter-like 8 [Glycine max]	CMGC/MAPK	*FLTPLGSPVRKAL*	17.811	12.837
XP_003537670.1	PREDICTED: lysine histidine transporter-like 8 [Glycine max]	Atypical/PIKK	*FLTPLGSPVRKAL*	13.322	12.124
XP_003537670.1	PREDICTED: lysine histidine transporter-like 8 [Glycine max]	Other/Haspin	*FLTPLGSPVRKAL*	5.671	0.998
XP_003537670.1	PREDICTED: lysine histidine transporter-like 8 [Glycine max]	Other/TLK	*FLTPLGSPVRKAL*	4.007	2.277
XP_003537670.1	PREDICTED: lysine histidine transporter-like 8 [Glycine max]	Dual/TK	*FLTPLGSPVRKAL*	51.45	47.151
XP_003532403.1	PREDICTED: methyl-CpG-binding domain-containing protein 13-like [Glycine max]	CMGC	*NCSNMDSPTDVVV*	45.941	40.815
XP_003532403.1	PREDICTED: methyl-CpG-binding domain-containing protein 13-like [Glycine max]	STE	*NCSNMDSPTDVVV*	6.722	6.594
XP_003532403.1	PREDICTED: methyl-CpG-binding domain-containing protein 13-like [Glycine max]	TKL	*NCSNMDSPTDVVV*	5.941	5.299
XP_003532403.1	PREDICTED: methyl-CpG-binding domain-containing protein 13-like [Glycine max]	CK1/CK1	*NCSNMDSPTDVVV*	8.718	7.443
XP_003532403.1	PREDICTED: methyl-CpG-binding domain-containing protein 13-like [Glycine max]	CMGC/CDK	*NCSNMDSPTDVVV*	13.986	10.587
XP_003532403.1	PREDICTED: methyl-CpG-binding domain-containing protein 13-like [Glycine max]	CMGC/CK2	*NCSNMDSPTDVVV*	8.128	2.665
XP_003532403.1	PREDICTED: methyl-CpG-binding domain-containing protein 13-like [Glycine max]	CMGC/DYRK	*NCSNMDSPTDVVV*	21.286	17.356
XP_003532403.1	PREDICTED: methyl-CpG-binding domain-containing protein 13-like [Glycine max]	CMGC/GSK	*NCSNMDSPTDVVV*	10.934	8.674
XP_003532403.1	PREDICTED: methyl-CpG-binding domain-containing protein 13-like [Glycine max]	CMGC/MAPK	*NCSNMDSPTDVVV*	15.222	12.837
XP_003532403.1	PREDICTED: methyl-CpG-binding domain-containing protein 13-like [Glycine max]	Atypical/PIKK	*NCSNMDSPTDVVV*	12.842	12.124
XP_003532403.1	PREDICTED: methyl-CpG-binding domain-containing protein 13-like [Glycine max]	Other/Haspin	*NCSNMDSPTDVVV*	6.44	0.998
XP_003532403.1	PREDICTED: methyl-CpG-binding domain-containing protein 13-like [Glycine max]	Other/TLK	*NCSNMDSPTDVVV*	3.664	2.277
XP_003532403.1	PREDICTED: methyl-CpG-binding domain-containing protein 13-like [Glycine max]	Dual/TK	*NCSNMDSPTDVVV*	54.184	47.151
XP_003554288.1	PREDICTED: plasma membrane ATPase 1-like [Glycine max]	Other/Haspin	*KGLDIDTIQQAYT*	6.965	0.998
XP_003554288.1	PREDICTED: plasma membrane ATPase 1-like [Glycine max]	Other/TLK	*KGLDIDTIQQAYT*	3.394	2.277
XP_003554288.1	PREDICTED: plasma membrane ATPase 1-like [Glycine max]	Dual/TK	*KGLDIDTIQQAYT*	52.164	47.151
XP_003537959.1	PREDICTED: peptidyl-prolyl cis-trans isomerase FKBP53-like [Glycine max]	CMGC	*DTDLVESEDEDGF*	43.69	40.815
XP_003537959.1	PREDICTED: peptidyl-prolyl cis-trans isomerase FKBP53-like [Glycine max]	TKL	*DTDLVESEDEDGF*	5.371	5.299
XP_003537959.1	PREDICTED: peptidyl-prolyl cis-trans isomerase FKBP53-like [Glycine max]	CK1/CK1	*DTDLVESEDEDGF*	10.148	7.443
XP_003537959.1	PREDICTED: peptidyl-prolyl cis-trans isomerase FKBP53-like [Glycine max]	CMGC/CK2	*DTDLVESEDEDGF*	10.663	2.665
XP_003537959.1	PREDICTED: peptidyl-prolyl cis-trans isomerase FKBP53-like [Glycine max]	CMGC/CLK	*DTDLVESEDEDGF*	85.998	85.655
XP_003537959.1	PREDICTED: peptidyl-prolyl cis-trans isomerase FKBP53-like [Glycine max]	Other/Haspin	*DTDLVESEDEDGF*	6.337	0.998
XP_003537959.1	PREDICTED: peptidyl-prolyl cis-trans isomerase FKBP53-like [Glycine max]	Other/TLK	*DTDLVESEDEDGF*	3.228	2.277
XP_003537959.1	PREDICTED: peptidyl-prolyl cis-trans isomerase FKBP53-like [Glycine max]	Dual/TK	*DTDLVESEDEDGF*	53.839	47.151
XP_003536887.1	PREDICTED: uncharacterized protein LOC106794125 isoform X1 [Glycine max]	CAMK	*LFTKFGSNQTALL*	4.165	3.428
XP_003536887.1	PREDICTED: uncharacterized protein LOC106794125 isoform X1 [Glycine max]	AGC/PKA	*LFTKFGSNQTALL*	23.766	22.884
XP_003536887.1	PREDICTED: uncharacterized protein LOC106794125 isoform X1 [Glycine max]	CAMK/CAMKL	*LFTKFGSNQTALL*	8.497	7.568
XP_003536887.1	PREDICTED: uncharacterized protein LOC106794125 isoform X1 [Glycine max]	Other/Haspin	*LFTKFGSNQTALL*	7.655	0.998
XP_003536887.1	PREDICTED: uncharacterized protein LOC106794125 isoform X1 [Glycine max]	Other/TLK	*LFTKFGSNQTALL*	4.429	2.277
XP_003536887.1	PREDICTED: uncharacterized protein LOC106794125 isoform X1 [Glycine max]	Dual/TK	*LFTKFGSNQTALL*	47.569	47.151
XP_003524230.1	PREDICTED: translocase of chloroplast 159, chloroplastic-like [Glycine max]	CK1	*GLEEPESRGVSLD*	9.414	6.306
XP_003524230.1	PREDICTED: translocase of chloroplast 159, chloroplastic-like [Glycine max]	TKL	*GLEEPESRGVSLD*	5.402	5.299
XP_003524230.1	PREDICTED: translocase of chloroplast 159, chloroplastic-like [Glycine max]	CK1/CK1	*GLEEPESRGVSLD*	10.545	7.443
XP_003524230.1	PREDICTED: translocase of chloroplast 159, chloroplastic-like [Glycine max]	CMGC/CK2	*GLEEPESRGVSLD*	2.975	2.665
XP_003524230.1	PREDICTED: translocase of chloroplast 159, chloroplastic-like [Glycine max]	CMGC/GSK	*GLEEPESRGVSLD*	10.565	8.674
XP_003524230.1	PREDICTED: translocase of chloroplast 159, chloroplastic-like [Glycine max]	Other/Haspin	*GLEEPESRGVSLD*	6.013	0.998
XP_003524230.1	PREDICTED: translocase of chloroplast 159, chloroplastic-like [Glycine max]	Other/TLK	*GLEEPESRGVSLD*	3.427	2.277
XP_003524230.1	PREDICTED: translocase of chloroplast 159, chloroplastic-like [Glycine max]	Dual/TK	*GLEEPESRGVSLD*	64.588	47.151
NP_001242751.1	polypyrimidine tract-binding protein homolog 3-like [Glycine max]	CK1	*MYAAQGSGARAVG*	8.71	6.306
NP_001242751.1	polypyrimidine tract-binding protein homolog 3-like [Glycine max]	TKL	*MYAAQGSGARAVG*	5.715	5.299
NP_001242751.1	polypyrimidine tract-binding protein homolog 3-like [Glycine max]	CK1/CK1	*MYAAQGSGARAVG*	9.415	7.443
NP_001242751.1	polypyrimidine tract-binding protein homolog 3-like [Glycine max]	Other/Haspin	*MYAAQGSGARAVG*	6.241	0.998
NP_001242751.1	polypyrimidine tract-binding protein homolog 3-like [Glycine max]	Other/TLK	*MYAAQGSGARAVG*	3.102	2.277
NP_001242751.1	polypyrimidine tract-binding protein homolog 3-like [Glycine max]	Dual/TK	*MYAAQGSGARAVG*	47.851	47.151
XP_003531632.1	PREDICTED: RWD domain-containing protein 1-like [Glycine max]	CK1/CK1	*CQDDVGSTEAEEA*	10.598	7.443
XP_003531632.1	PREDICTED: RWD domain-containing protein 1-like [Glycine max]	CMGC/CK2	*CQDDVGSTEAEEA*	5.477	2.665
XP_003531632.1	PREDICTED: RWD domain-containing protein 1-like [Glycine max]	Other/Haspin	*CQDDVGSTEAEEA*	5.889	0.998
XP_003531632.1	PREDICTED: RWD domain-containing protein 1-like [Glycine max]	Other/TLK	*CQDDVGSTEAEEA*	3.463	2.277
XP_003531632.1	PREDICTED: RWD domain-containing protein 1-like [Glycine max]	Dual/TK	*CQDDVGSTEAEEA*	69.103	47.151
XP_003533927.1	PREDICTED: exocyst complex component SEC3A isoform X2 [Glycine max]	AGC	*SKSGKNSAELEAL*	3.133	1.925
XP_003533927.1	PREDICTED: exocyst complex component SEC3A isoform X2 [Glycine max]	CK1	*SKSGKNSAELEAL*	10.074	6.306
XP_003533927.1	PREDICTED: exocyst complex component SEC3A isoform X2 [Glycine max]	TKL	*SKSGKNSAELEAL*	6.367	5.299
XP_003533927.1	PREDICTED: exocyst complex component SEC3A isoform X2 [Glycine max]	AGC/PKA	*SKSGKNSAELEAL*	23.463	22.884
XP_003533927.1	PREDICTED: exocyst complex component SEC3A isoform X2 [Glycine max]	CK1/CK1	*SKSGKNSAELEAL*	10.493	7.443
XP_003533927.1	PREDICTED: exocyst complex component SEC3A isoform X2 [Glycine max]	CMGC/CK2	*SKSGKNSAELEAL*	3.713	2.665
XP_003533927.1	PREDICTED: exocyst complex component SEC3A isoform X2 [Glycine max]	CMGC/CLK	*SKSGKNSAELEAL*	106.842	85.655
XP_003533927.1	PREDICTED: exocyst complex component SEC3A isoform X2 [Glycine max]	Other/Haspin	*SKSGKNSAELEAL*	5.646	0.998
XP_003533927.1	PREDICTED: exocyst complex component SEC3A isoform X2 [Glycine max]	Other/Aur	*SKSGKNSAELEAL*	10.014	8.819
XP_003533927.1	PREDICTED: exocyst complex component SEC3A isoform X2 [Glycine max]	Other/TLK	*SKSGKNSAELEAL*	3.215	2.277
XP_003533927.1	PREDICTED: exocyst complex component SEC3A isoform X2 [Glycine max]	Other/TTK	*SKSGKNSAELEAL*	21.356	21.21
XP_003533927.1	PREDICTED: exocyst complex component SEC3A isoform X2 [Glycine max]	Dual/TK	*SKSGKNSAELEAL*	49.785	47.151
XP_003527717.1	PREDICTED: protein WEAK CHLOROPLAST MOVEMENT UNDER BLUE LIGHT 1 [Glycine max]	CK1	*VVNQGKSPRGSFE*	7.264	6.306
XP_003527717.1	PREDICTED: protein WEAK CHLOROPLAST MOVEMENT UNDER BLUE LIGHT 1 [Glycine max]	CMGC	*VVNQGKSPRGSFE*	44.952	40.815
XP_003527717.1	PREDICTED: protein WEAK CHLOROPLAST MOVEMENT UNDER BLUE LIGHT 1 [Glycine max]	CK1/CK1	*VVNQGKSPRGSFE*	8.476	7.443
XP_003527717.1	PREDICTED: protein WEAK CHLOROPLAST MOVEMENT UNDER BLUE LIGHT 1 [Glycine max]	CMGC/CDK	*VVNQGKSPRGSFE*	15.184	10.587
XP_003527717.1	PREDICTED: protein WEAK CHLOROPLAST MOVEMENT UNDER BLUE LIGHT 1 [Glycine max]	CMGC/DYRK	*VVNQGKSPRGSFE*	20.141	17.356
XP_003527717.1	PREDICTED: protein WEAK CHLOROPLAST MOVEMENT UNDER BLUE LIGHT 1 [Glycine max]	CMGC/GSK	*VVNQGKSPRGSFE*	13.112	8.674
XP_003527717.1	PREDICTED: protein WEAK CHLOROPLAST MOVEMENT UNDER BLUE LIGHT 1 [Glycine max]	CMGC/MAPK	*VVNQGKSPRGSFE*	16.432	12.837
XP_003527717.1	PREDICTED: protein WEAK CHLOROPLAST MOVEMENT UNDER BLUE LIGHT 1 [Glycine max]	Other/Haspin	*VVNQGKSPRGSFE*	6.041	0.998
XP_003527717.1	PREDICTED: protein WEAK CHLOROPLAST MOVEMENT UNDER BLUE LIGHT 1 [Glycine max]	Other/TLK	*VVNQGKSPRGSFE*	2.963	2.277
XP_003527717.1	PREDICTED: protein WEAK CHLOROPLAST MOVEMENT UNDER BLUE LIGHT 1 [Glycine max]	Dual/TK	*VVNQGKSPRGSFE*	57.128	47.151
XP_006589734.1	PREDICTED: serine/threonine-protein kinase STY46-like [Glycine max]	CK1	*AQSGVMTAETGTY*	7.511	6.306
XP_006589734.1	PREDICTED: serine/threonine-protein kinase STY46-like [Glycine max]	TKL	*AQSGVMTAETGTY*	6.055	5.299
XP_006589734.1	PREDICTED: serine/threonine-protein kinase STY46-like [Glycine max]	CK1/CK1	*AQSGVMTAETGTY*	8.097	7.443
XP_006589734.1	PREDICTED: serine/threonine-protein kinase STY46-like [Glycine max]	Other/Haspin	*AQSGVMTAETGTY*	6.848	0.998
XP_006589734.1	PREDICTED: serine/threonine-protein kinase STY46-like [Glycine max]	Other/TLK	*AQSGVMTAETGTY*	3.006	2.277
XP_006589734.1	PREDICTED: serine/threonine-protein kinase STY46-like [Glycine max]	Other/PEK	*AQSGVMTAETGTY*	1.724	1.697
XP_006589734.1	PREDICTED: serine/threonine-protein kinase STY46-like [Glycine max]	Dual/TK	*AQSGVMTAETGTY*	47.501	47.151
XP_003546863.1	PREDICTED: protein FLX-like 1 [Glycine max]	CMGC/CDK	*PHAAGLSPPLHDQ*	13.401	10.587
XP_003546863.1	PREDICTED: protein FLX-like 1 [Glycine max]	CMGC/DYRK	*PHAAGLSPPLHDQ*	20.982	17.356
XP_003546863.1	PREDICTED: protein FLX-like 1 [Glycine max]	CMGC/MAPK	*PHAAGLSPPLHDQ*	15.792	12.837
XP_003546863.1	PREDICTED: protein FLX-like 1 [Glycine max]	Atypical/PIKK	*PHAAGLSPPLHDQ*	12.716	12.124
XP_003546863.1	PREDICTED: protein FLX-like 1 [Glycine max]	Other/Haspin	*PHAAGLSPPLHDQ*	5.931	0.998
XP_003546863.1	PREDICTED: protein FLX-like 1 [Glycine max]	Other/TLK	*PHAAGLSPPLHDQ*	3.344	2.277
XP_003546863.1	PREDICTED: protein FLX-like 1 [Glycine max]	Dual/TK	*PHAAGLSPPLHDQ*	51.403	47.151
XP_006604847.1	PREDICTED: protein WVD2-like 1 isoform X1 [Glycine max]	CMGC	*ASGLNLSPKANNI*	43.563	40.815
XP_006604847.1	PREDICTED: protein WVD2-like 1 isoform X1 [Glycine max]	TKL	*ASGLNLSPKANNI*	5.346	5.299
XP_006604847.1	PREDICTED: protein WVD2-like 1 isoform X1 [Glycine max]	CMGC/CDK	*ASGLNLSPKANNI*	15.013	10.587
XP_006604847.1	PREDICTED: protein WVD2-like 1 isoform X1 [Glycine max]	CMGC/CK2	*ASGLNLSPKANNI*	3.116	2.665
XP_006604847.1	PREDICTED: protein WVD2-like 1 isoform X1 [Glycine max]	CMGC/DYRK	*ASGLNLSPKANNI*	19.25	17.356
XP_006604847.1	PREDICTED: protein WVD2-like 1 isoform X1 [Glycine max]	CMGC/MAPK	*ASGLNLSPKANNI*	14.348	12.837
XP_006604847.1	PREDICTED: protein WVD2-like 1 isoform X1 [Glycine max]	Atypical/PIKK	*ASGLNLSPKANNI*	12.493	12.124
XP_006604847.1	PREDICTED: protein WVD2-like 1 isoform X1 [Glycine max]	Other/Haspin	*ASGLNLSPKANNI*	6.08	0.998
XP_006604847.1	PREDICTED: protein WVD2-like 1 isoform X1 [Glycine max]	Other/TLK	*ASGLNLSPKANNI*	2.635	2.277
XP_006604847.1	PREDICTED: protein WVD2-like 1 isoform X1 [Glycine max]	Other/PEK	*ASGLNLSPKANNI*	1.762	1.697
XP_006604847.1	PREDICTED: protein WVD2-like 1 isoform X1 [Glycine max]	Dual/TK	*ASGLNLSPKANNI*	51.142	47.151
XP_014621228.1	PREDICTED: uncharacterized protein LOC100777100 [Glycine max]	CAMK	*VLDHSQSFGKGIS*	4.31	3.428
XP_014621228.1	PREDICTED: uncharacterized protein LOC100777100 [Glycine max]	CK1	*VLDHSQSFGKGIS*	8.425	6.306
XP_014621228.1	PREDICTED: uncharacterized protein LOC100777100 [Glycine max]	TKL	*VLDHSQSFGKGIS*	6.97	5.299
XP_014621228.1	PREDICTED: uncharacterized protein LOC100777100 [Glycine max]	CAMK/CAMKL	*VLDHSQSFGKGIS*	9.118	7.568
XP_014621228.1	PREDICTED: uncharacterized protein LOC100777100 [Glycine max]	CK1/CK1	*VLDHSQSFGKGIS*	9.236	7.443
XP_014621228.1	PREDICTED: uncharacterized protein LOC100777100 [Glycine max]	Other/Haspin	*VLDHSQSFGKGIS*	5.985	0.998
XP_014621228.1	PREDICTED: uncharacterized protein LOC100777100 [Glycine max]	Other/TLK	*VLDHSQSFGKGIS*	3.227	2.277
XP_014621228.1	PREDICTED: uncharacterized protein LOC100777100 [Glycine max]	Dual/TK	*VLDHSQSFGKGIS*	49.161	47.151
XP_006587695.1	PREDICTED: uncharacterized protein LOC100809429 [Glycine max]	CMGC	*SGDVVNTPGNVTG*	43.828	40.815
XP_006587695.1	PREDICTED: uncharacterized protein LOC100809429 [Glycine max]	TKL	*SGDVVNTPGNVTG*	5.871	5.299
XP_006587695.1	PREDICTED: uncharacterized protein LOC100809429 [Glycine max]	CK1/CK1	*SGDVVNTPGNVTG*	7.736	7.443
XP_006587695.1	PREDICTED: uncharacterized protein LOC100809429 [Glycine max]	CMGC/CDK	*SGDVVNTPGNVTG*	15.382	10.587
XP_006587695.1	PREDICTED: uncharacterized protein LOC100809429 [Glycine max]	CMGC/DYRK	*SGDVVNTPGNVTG*	22.707	17.356
XP_006587695.1	PREDICTED: uncharacterized protein LOC100809429 [Glycine max]	CMGC/GSK	*SGDVVNTPGNVTG*	9.826	8.674
XP_006587695.1	PREDICTED: uncharacterized protein LOC100809429 [Glycine max]	CMGC/MAPK	*SGDVVNTPGNVTG*	16.182	12.837
XP_006587695.1	PREDICTED: uncharacterized protein LOC100809429 [Glycine max]	Atypical/PIKK	*SGDVVNTPGNVTG*	12.68	12.124
XP_006587695.1	PREDICTED: uncharacterized protein LOC100809429 [Glycine max]	Other/Haspin	*SGDVVNTPGNVTG*	6.357	0.998
XP_006587695.1	PREDICTED: uncharacterized protein LOC100809429 [Glycine max]	Other/TLK	*SGDVVNTPGNVTG*	2.657	2.277
NP_001237487.1	abscisic stress ripening-like protein [Glycine max]	CK1	*YNKTSYSSDEPAS*	7.801	6.306
NP_001237487.1	abscisic stress ripening-like protein [Glycine max]	CMGC	*YNKTSYSSDEPAS*	42.256	40.815
NP_001237487.1	abscisic stress ripening-like protein [Glycine max]	TKL	*YNKTSYSSDEPAS*	6.642	5.299
NP_001237487.1	abscisic stress ripening-like protein [Glycine max]	CK1/CK1	*YNKTSYSSDEPAS*	8.936	7.443
NP_001237487.1	abscisic stress ripening-like protein [Glycine max]	CMGC/CK2	*YNKTSYSSDEPAS*	7.942	2.665
NP_001237487.1	abscisic stress ripening-like protein [Glycine max]	Other/Haspin	*YNKTSYSSDEPAS*	6.198	0.998
NP_001237487.1	abscisic stress ripening-like protein [Glycine max]	Other/TLK	*YNKTSYSSDEPAS*	2.847	2.277
NP_001237487.1	abscisic stress ripening-like protein [Glycine max]	Dual/TK	*YNKTSYSSDEPAS*	59.255	47.151
NP_001237487.1	abscisic stress ripening-like protein [Glycine max]	CK1	*NKTSYSSDEPASG*	7.993	6.306
NP_001237487.1	abscisic stress ripening-like protein [Glycine max]	CMGC	*NKTSYSSDEPASG*	41.476	40.815
NP_001237487.1	abscisic stress ripening-like protein [Glycine max]	TKL	*NKTSYSSDEPASG*	6.056	5.299
NP_001237487.1	abscisic stress ripening-like protein [Glycine max]	CK1/CK1	*NKTSYSSDEPASG*	8.062	7.443
NP_001237487.1	abscisic stress ripening-like protein [Glycine max]	CMGC/CK2	*NKTSYSSDEPASG*	7.601	2.665
NP_001237487.1	abscisic stress ripening-like protein [Glycine max]	CMGC/CLK	*NKTSYSSDEPASG*	103.529	85.655
NP_001237487.1	abscisic stress ripening-like protein [Glycine max]	Other/Haspin	*NKTSYSSDEPASG*	6.525	0.998
NP_001237487.1	abscisic stress ripening-like protein [Glycine max]	Other/TLK	*NKTSYSSDEPASG*	4.246	2.277
NP_001237487.1	abscisic stress ripening-like protein [Glycine max]	Dual/TK	*NKTSYSSDEPASG*	54.812	47.151
XP_006585081.1	PREDICTED: myosin-binding protein 2-like [Glycine max]	CMGC	*AEDVELSGDELDF*	41.758	40.815
XP_006585081.1	PREDICTED: myosin-binding protein 2-like [Glycine max]	CK1/CK1	*AEDVELSGDELDF*	10.417	7.443
XP_006585081.1	PREDICTED: myosin-binding protein 2-like [Glycine max]	CMGC/CK2	*AEDVELSGDELDF*	8.693	2.665
XP_006585081.1	PREDICTED: myosin-binding protein 2-like [Glycine max]	Other/Haspin	*AEDVELSGDELDF*	6.185	0.998
XP_006585081.1	PREDICTED: myosin-binding protein 2-like [Glycine max]	Other/TLK	*AEDVELSGDELDF*	3.303	2.277
XP_003521276.1	PREDICTED: shaggy-related protein kinase theta [Glycine max]	TK/InsR	*GEPNISYICSRYY*	18.175	13.349
XP_003521276.1	PREDICTED: shaggy-related protein kinase theta [Glycine max]	Dual/CAMK	*GEPNISYICSRYY*	2.951	1.637
XP_003521276.1	PREDICTED: shaggy-related protein kinase theta [Glycine max]	Dual/CMGC	*GEPNISYICSRYY*	0.000119	0
XP_003521276.1	PREDICTED: shaggy-related protein kinase theta [Glycine max]	Dual/CAMK/CAMKL	*GEPNISYICSRYY*	2.112	1.867
XP_003521276.1	PREDICTED: shaggy-related protein kinase theta [Glycine max]	Dual/Other/PEK	*GEPNISYICSRYY*	2.044	1.815
XP_003542671.1	PREDICTED: uncharacterized protein LOC100784254 [Glycine max]	CK1	*IPHPKDSPHEPEI*	7.208	6.306
XP_003542671.1	PREDICTED: uncharacterized protein LOC100784254 [Glycine max]	CMGC	*IPHPKDSPHEPEI*	46.25	40.815
XP_003542671.1	PREDICTED: uncharacterized protein LOC100784254 [Glycine max]	TKL	*IPHPKDSPHEPEI*	6.021	5.299
XP_003542671.1	PREDICTED: uncharacterized protein LOC100784254 [Glycine max]	AGC/PKA	*IPHPKDSPHEPEI*	23.168	22.884
XP_003542671.1	PREDICTED: uncharacterized protein LOC100784254 [Glycine max]	CK1/CK1	*IPHPKDSPHEPEI*	8.688	7.443
XP_003542671.1	PREDICTED: uncharacterized protein LOC100784254 [Glycine max]	CMGC/CDK	*IPHPKDSPHEPEI*	14.509	10.587
XP_003542671.1	PREDICTED: uncharacterized protein LOC100784254 [Glycine max]	CMGC/CK2	*IPHPKDSPHEPEI*	7.984	2.665
XP_003542671.1	PREDICTED: uncharacterized protein LOC100784254 [Glycine max]	CMGC/DYRK	*IPHPKDSPHEPEI*	23.664	17.356
XP_003542671.1	PREDICTED: uncharacterized protein LOC100784254 [Glycine max]	CMGC/GSK	*IPHPKDSPHEPEI*	9.32	8.674
XP_003542671.1	PREDICTED: uncharacterized protein LOC100784254 [Glycine max]	CMGC/MAPK	*IPHPKDSPHEPEI*	15.573	12.837
XP_003542671.1	PREDICTED: uncharacterized protein LOC100784254 [Glycine max]	Atypical/PIKK	*IPHPKDSPHEPEI*	12.53	12.124
XP_003542671.1	PREDICTED: uncharacterized protein LOC100784254 [Glycine max]	Other/WEE	*IPHPKDSPHEPEI*	2.516	2.306
XP_003542671.1	PREDICTED: uncharacterized protein LOC100784254 [Glycine max]	Other/Haspin	*IPHPKDSPHEPEI*	6.191	0.998
XP_003542671.1	PREDICTED: uncharacterized protein LOC100784254 [Glycine max]	Other/TLK	*IPHPKDSPHEPEI*	2.609	2.277
XP_003542671.1	PREDICTED: uncharacterized protein LOC100784254 [Glycine max]	Dual/TK	*IPHPKDSPHEPEI*	47.424	47.151
XP_014626566.1	PREDICTED: intersectin-2-like [Glycine max]	CK1	*DSDPFGSGPFRTS*	7.667	6.306
XP_014626566.1	PREDICTED: intersectin-2-like [Glycine max]	CK1/CK1	*DSDPFGSGPFRTS*	9.18	7.443
XP_014626566.1	PREDICTED: intersectin-2-like [Glycine max]	Other/Haspin	*DSDPFGSGPFRTS*	6.01	0.998
XP_014626566.1	PREDICTED: intersectin-2-like [Glycine max]	Other/TLK	*DSDPFGSGPFRTS*	3.097	2.277
XP_014626566.1	PREDICTED: intersectin-2-like [Glycine max]	Dual/TK	*DSDPFGSGPFRTS*	56.128	47.151
XP_003538973.2	PREDICTED: pre-mRNA-processing protein 40C-like isoform X2 [Glycine max]	CK1	*SLQNSPSALDLIK*	7.175	6.306
XP_003538973.2	PREDICTED: pre-mRNA-processing protein 40C-like isoform X2 [Glycine max]	CAMK/CAMK1	*SLQNSPSALDLIK*	11.671	11.583
XP_003538973.2	PREDICTED: pre-mRNA-processing protein 40C-like isoform X2 [Glycine max]	CAMK/CAMKL	*SLQNSPSALDLIK*	9.313	7.568
XP_003538973.2	PREDICTED: pre-mRNA-processing protein 40C-like isoform X2 [Glycine max]	CK1/CK1	*SLQNSPSALDLIK*	8.016	7.443
XP_003538973.2	PREDICTED: pre-mRNA-processing protein 40C-like isoform X2 [Glycine max]	Other/Haspin	*SLQNSPSALDLIK*	6.888	0.998
XP_003538973.2	PREDICTED: pre-mRNA-processing protein 40C-like isoform X2 [Glycine max]	Other/TLK	*SLQNSPSALDLIK*	2.882	2.277
XP_006592181.1	PREDICTED: serine/arginine repetitive matrix protein 1-like [Glycine max]	CK1	*PGRHHRSPSPLGR*	7.073	6.306
XP_006592181.1	PREDICTED: serine/arginine repetitive matrix protein 1-like [Glycine max]	CMGC	*PGRHHRSPSPLGR*	44.38	40.815
XP_006592181.1	PREDICTED: serine/arginine repetitive matrix protein 1-like [Glycine max]	STE	*PGRHHRSPSPLGR*	6.777	6.594
XP_006592181.1	PREDICTED: serine/arginine repetitive matrix protein 1-like [Glycine max]	TKL	*PGRHHRSPSPLGR*	6.591	5.299
XP_006592181.1	PREDICTED: serine/arginine repetitive matrix protein 1-like [Glycine max]	CAMK/CAMKL	*PGRHHRSPSPLGR*	7.853	7.568
XP_006592181.1	PREDICTED: serine/arginine repetitive matrix protein 1-like [Glycine max]	CK1/CK1	*PGRHHRSPSPLGR*	7.655	7.443
XP_006592181.1	PREDICTED: serine/arginine repetitive matrix protein 1-like [Glycine max]	CMGC/CDK	*PGRHHRSPSPLGR*	15.069	10.587
XP_006592181.1	PREDICTED: serine/arginine repetitive matrix protein 1-like [Glycine max]	CMGC/DYRK	*PGRHHRSPSPLGR*	21.652	17.356
XP_006592181.1	PREDICTED: serine/arginine repetitive matrix protein 1-like [Glycine max]	CMGC/GSK	*PGRHHRSPSPLGR*	10.924	8.674
XP_006592181.1	PREDICTED: serine/arginine repetitive matrix protein 1-like [Glycine max]	CMGC/MAPK	*PGRHHRSPSPLGR*	15.581	12.837
XP_006592181.1	PREDICTED: serine/arginine repetitive matrix protein 1-like [Glycine max]	Atypical/PIKK	*PGRHHRSPSPLGR*	12.187	12.124
XP_006592181.1	PREDICTED: serine/arginine repetitive matrix protein 1-like [Glycine max]	Other/Haspin	*PGRHHRSPSPLGR*	6.432	0.998
XP_006592181.1	PREDICTED: serine/arginine repetitive matrix protein 1-like [Glycine max]	Other/Aur	*PGRHHRSPSPLGR*	8.919	8.819
XP_006592181.1	PREDICTED: serine/arginine repetitive matrix protein 1-like [Glycine max]	Other/TLK	*PGRHHRSPSPLGR*	3.74	2.277
XP_006592181.1	PREDICTED: serine/arginine repetitive matrix protein 1-like [Glycine max]	Other/Bud32	*PGRHHRSPSPLGR*	3.123	2.937
XP_006592181.1	PREDICTED: serine/arginine repetitive matrix protein 1-like [Glycine max]	AGC	*RHHRSPSPLGRRR*	6.159	1.925
XP_006592181.1	PREDICTED: serine/arginine repetitive matrix protein 1-like [Glycine max]	CAMK	*RHHRSPSPLGRRR*	5.69	3.428
XP_006592181.1	PREDICTED: serine/arginine repetitive matrix protein 1-like [Glycine max]	CK1	*RHHRSPSPLGRRR*	6.983	6.306
XP_006592181.1	PREDICTED: serine/arginine repetitive matrix protein 1-like [Glycine max]	CMGC	*RHHRSPSPLGRRR*	44.11	40.815
XP_006592181.1	PREDICTED: serine/arginine repetitive matrix protein 1-like [Glycine max]	STE	*RHHRSPSPLGRRR*	6.745	6.594
XP_006592181.1	PREDICTED: serine/arginine repetitive matrix protein 1-like [Glycine max]	AGC/NDR	*RHHRSPSPLGRRR*	0.006	0.003
XP_006592181.1	PREDICTED: serine/arginine repetitive matrix protein 1-like [Glycine max]	AGC/PKA	*RHHRSPSPLGRRR*	25.626	22.884
XP_006592181.1	PREDICTED: serine/arginine repetitive matrix protein 1-like [Glycine max]	AGC/RSK	*RHHRSPSPLGRRR*	15.726	10.901
XP_006592181.1	PREDICTED: serine/arginine repetitive matrix protein 1-like [Glycine max]	CAMK/CAMK1	*RHHRSPSPLGRRR*	12.99	11.583
XP_006592181.1	PREDICTED: serine/arginine repetitive matrix protein 1-like [Glycine max]	CAMK/CAMKL	*RHHRSPSPLGRRR*	8.691	7.568
XP_006592181.1	PREDICTED: serine/arginine repetitive matrix protein 1-like [Glycine max]	CK1/CK1	*RHHRSPSPLGRRR*	7.947	7.443
XP_006592181.1	PREDICTED: serine/arginine repetitive matrix protein 1-like [Glycine max]	CMGC/CDK	*RHHRSPSPLGRRR*	15.456	10.587
XP_006592181.1	PREDICTED: serine/arginine repetitive matrix protein 1-like [Glycine max]	CMGC/DYRK	*RHHRSPSPLGRRR*	26.78	17.356
XP_006592181.1	PREDICTED: serine/arginine repetitive matrix protein 1-like [Glycine max]	CMGC/GSK	*RHHRSPSPLGRRR*	9.851	8.674
XP_006592181.1	PREDICTED: serine/arginine repetitive matrix protein 1-like [Glycine max]	CMGC/MAPK	*RHHRSPSPLGRRR*	20.084	12.837
XP_006592181.1	PREDICTED: serine/arginine repetitive matrix protein 1-like [Glycine max]	Atypical/PIKK	*RHHRSPSPLGRRR*	12.426	12.124
XP_006592181.1	PREDICTED: serine/arginine repetitive matrix protein 1-like [Glycine max]	Other/Haspin	*RHHRSPSPLGRRR*	6.606	0.998
XP_006592181.1	PREDICTED: serine/arginine repetitive matrix protein 1-like [Glycine max]	Dual/TK	*RHHRSPSPLGRRR*	56.269	47.151
XP_003551426.1	PREDICTED: WEB family protein At5g55860-like [Glycine max]	Other/Haspin	*TLLPNISGIFQRK*	7.747	0.998
XP_003551426.1	PREDICTED: WEB family protein At5g55860-like [Glycine max]	Other/TLK	*TLLPNISGIFQRK*	3.308	2.277
NP_001238167.1	guanine nucleotide regulatory protein [Glycine max]	CK1	*DTAGQESFRSITR*	10.227	6.306
NP_001238167.1	guanine nucleotide regulatory protein [Glycine max]	TKL	*DTAGQESFRSITR*	5.694	5.299
NP_001238167.1	guanine nucleotide regulatory protein [Glycine max]	CAMK/CAMKL	*DTAGQESFRSITR*	7.982	7.568
NP_001238167.1	guanine nucleotide regulatory protein [Glycine max]	CK1/CK1	*DTAGQESFRSITR*	10.749	7.443
NP_001238167.1	guanine nucleotide regulatory protein [Glycine max]	CMGC/CK2	*DTAGQESFRSITR*	3.928	2.665
NP_001238167.1	guanine nucleotide regulatory protein [Glycine max]	CMGC/CLK	*DTAGQESFRSITR*	90.096	85.655
NP_001238167.1	guanine nucleotide regulatory protein [Glycine max]	Other/WEE	*DTAGQESFRSITR*	2.307	2.306
NP_001238167.1	guanine nucleotide regulatory protein [Glycine max]	Other/Haspin	*DTAGQESFRSITR*	5.874	0.998
NP_001238167.1	guanine nucleotide regulatory protein [Glycine max]	Other/TLK	*DTAGQESFRSITR*	2.82	2.277
NP_001238167.1	guanine nucleotide regulatory protein [Glycine max]	Dual/TK	*DTAGQESFRSITR*	53.112	47.151
XP_003536582.1	PREDICTED: zinc finger protein ZAT10-like [Glycine max]	CK1	*QSHKEASPPLKLS*	7.174	6.306
XP_003536582.1	PREDICTED: zinc finger protein ZAT10-like [Glycine max]	CMGC	*QSHKEASPPLKLS*	43.603	40.815
XP_003536582.1	PREDICTED: zinc finger protein ZAT10-like [Glycine max]	STE	*QSHKEASPPLKLS*	7.222	6.594
XP_003536582.1	PREDICTED: zinc finger protein ZAT10-like [Glycine max]	TKL	*QSHKEASPPLKLS*	5.45	5.299
XP_003536582.1	PREDICTED: zinc finger protein ZAT10-like [Glycine max]	AGC/RSK	*QSHKEASPPLKLS*	12.321	10.901
XP_003536582.1	PREDICTED: zinc finger protein ZAT10-like [Glycine max]	CK1/CK1	*QSHKEASPPLKLS*	7.806	7.443
XP_003536582.1	PREDICTED: zinc finger protein ZAT10-like [Glycine max]	CMGC/CDK	*QSHKEASPPLKLS*	13.878	10.587
XP_003536582.1	PREDICTED: zinc finger protein ZAT10-like [Glycine max]	CMGC/CLK	*QSHKEASPPLKLS*	95.223	85.655
XP_003536582.1	PREDICTED: zinc finger protein ZAT10-like [Glycine max]	CMGC/DYRK	*QSHKEASPPLKLS*	23.08	17.356
XP_003536582.1	PREDICTED: zinc finger protein ZAT10-like [Glycine max]	CMGC/GSK	*QSHKEASPPLKLS*	9.366	8.674
XP_003536582.1	PREDICTED: zinc finger protein ZAT10-like [Glycine max]	CMGC/MAPK	*QSHKEASPPLKLS*	16.59	12.837
XP_003536582.1	PREDICTED: zinc finger protein ZAT10-like [Glycine max]	Atypical/PIKK	*QSHKEASPPLKLS*	13.448	12.124
XP_003536582.1	PREDICTED: zinc finger protein ZAT10-like [Glycine max]	Other/Haspin	*QSHKEASPPLKLS*	5.873	0.998
XP_003536582.1	PREDICTED: zinc finger protein ZAT10-like [Glycine max]	Other/TLK	*QSHKEASPPLKLS*	3.596	2.277
XP_003536582.1	PREDICTED: zinc finger protein ZAT10-like [Glycine max]	Dual/TK	*QSHKEASPPLKLS*	54.801	47.151
XP_003527273.1	PREDICTED: monosaccharide-sensing protein 2-like [Glycine max]	CK1	*HGSILGSMRRHSS*	7.183	6.306
XP_003527273.1	PREDICTED: monosaccharide-sensing protein 2-like [Glycine max]	CK1/CK1	*HGSILGSMRRHSS*	8.054	7.443
XP_003527273.1	PREDICTED: monosaccharide-sensing protein 2-like [Glycine max]	Other/Haspin	*HGSILGSMRRHSS*	6.123	0.998
XP_003527273.1	PREDICTED: monosaccharide-sensing protein 2-like [Glycine max]	Other/TLK	*HGSILGSMRRHSS*	3.54	2.277
XP_003527273.1	PREDICTED: monosaccharide-sensing protein 2-like [Glycine max]	Dual/TK	*HGSILGSMRRHSS*	64.448	47.151
XP_003517610.1	PREDICTED: chaperone protein dnaJ 10 isoform X1 [Glycine max]	AGC	*TSPKSSSPDFSSQ*	3.798	1.925
XP_003517610.1	PREDICTED: chaperone protein dnaJ 10 isoform X1 [Glycine max]	CAMK	*TSPKSSSPDFSSQ*	3.892	3.428
XP_003517610.1	PREDICTED: chaperone protein dnaJ 10 isoform X1 [Glycine max]	CMGC	*TSPKSSSPDFSSQ*	45.679	40.815
XP_003517610.1	PREDICTED: chaperone protein dnaJ 10 isoform X1 [Glycine max]	TKL	*TSPKSSSPDFSSQ*	6.533	5.299
XP_003517610.1	PREDICTED: chaperone protein dnaJ 10 isoform X1 [Glycine max]	AGC/PKA	*TSPKSSSPDFSSQ*	23.751	22.884
XP_003517610.1	PREDICTED: chaperone protein dnaJ 10 isoform X1 [Glycine max]	AGC/RSK	*TSPKSSSPDFSSQ*	12.077	10.901
XP_003517610.1	PREDICTED: chaperone protein dnaJ 10 isoform X1 [Glycine max]	CMGC/CDK	*TSPKSSSPDFSSQ*	14.516	10.587
XP_003517610.1	PREDICTED: chaperone protein dnaJ 10 isoform X1 [Glycine max]	CMGC/CK2	*TSPKSSSPDFSSQ*	4.922	2.665
XP_003517610.1	PREDICTED: chaperone protein dnaJ 10 isoform X1 [Glycine max]	CMGC/CLK	*TSPKSSSPDFSSQ*	115.8	85.655
XP_003517610.1	PREDICTED: chaperone protein dnaJ 10 isoform X1 [Glycine max]	CMGC/DYRK	*TSPKSSSPDFSSQ*	24.165	17.356
XP_003517610.1	PREDICTED: chaperone protein dnaJ 10 isoform X1 [Glycine max]	CMGC/GSK	*TSPKSSSPDFSSQ*	13.401	8.674
XP_003517610.1	PREDICTED: chaperone protein dnaJ 10 isoform X1 [Glycine max]	CMGC/MAPK	*TSPKSSSPDFSSQ*	17.269	12.837
XP_003517610.1	PREDICTED: chaperone protein dnaJ 10 isoform X1 [Glycine max]	Atypical/PIKK	*TSPKSSSPDFSSQ*	13.654	12.124
XP_003517610.1	PREDICTED: chaperone protein dnaJ 10 isoform X1 [Glycine max]	Other/Haspin	*TSPKSSSPDFSSQ*	6.247	0.998
XP_003517610.1	PREDICTED: chaperone protein dnaJ 10 isoform X1 [Glycine max]	Other/TLK	*TSPKSSSPDFSSQ*	3.283	2.277
XP_003517610.1	PREDICTED: chaperone protein dnaJ 10 isoform X1 [Glycine max]	Dual/TK	*TSPKSSSPDFSSQ*	63.928	47.151
XP_006595661.1	PREDICTED: WRKY transcription factor 1-like [Glycine max]	TKL	*ADQNIPSDELQQR*	5.503	5.299
XP_006595661.1	PREDICTED: WRKY transcription factor 1-like [Glycine max]	CMGC/CK2	*ADQNIPSDELQQR*	4.44	2.665
XP_006595661.1	PREDICTED: WRKY transcription factor 1-like [Glycine max]	Other/Haspin	*ADQNIPSDELQQR*	5.907	0.998
XP_006595661.1	PREDICTED: WRKY transcription factor 1-like [Glycine max]	Other/TLK	*ADQNIPSDELQQR*	3.394	2.277
XP_003528150.1	PREDICTED: uncharacterized protein LOC100782659 [Glycine max]	CMGC	*IKADAESPVQILS*	43.468	40.815
XP_003528150.1	PREDICTED: uncharacterized protein LOC100782659 [Glycine max]	TKL	*IKADAESPVQILS*	5.615	5.299
XP_003528150.1	PREDICTED: uncharacterized protein LOC100782659 [Glycine max]	CK1/CK1	*IKADAESPVQILS*	12.252	7.443
XP_003528150.1	PREDICTED: uncharacterized protein LOC100782659 [Glycine max]	CMGC/CDK	*IKADAESPVQILS*	14.97	10.587
XP_003528150.1	PREDICTED: uncharacterized protein LOC100782659 [Glycine max]	CMGC/CK2	*IKADAESPVQILS*	4.446	2.665
XP_003528150.1	PREDICTED: uncharacterized protein LOC100782659 [Glycine max]	CMGC/DYRK	*IKADAESPVQILS*	21.722	17.356
XP_003528150.1	PREDICTED: uncharacterized protein LOC100782659 [Glycine max]	CMGC/MAPK	*IKADAESPVQILS*	15.443	12.837
XP_003528150.1	PREDICTED: uncharacterized protein LOC100782659 [Glycine max]	Atypical/PIKK	*IKADAESPVQILS*	12.485	12.124
XP_003528150.1	PREDICTED: uncharacterized protein LOC100782659 [Glycine max]	Other/Haspin	*IKADAESPVQILS*	6.7	0.998
XP_003528150.1	PREDICTED: uncharacterized protein LOC100782659 [Glycine max]	Other/TLK	*IKADAESPVQILS*	3.11	2.277
XP_003528150.1	PREDICTED: uncharacterized protein LOC100782659 [Glycine max]	Dual/TK	*IKADAESPVQILS*	67.683	47.151
XP_003547667.1	PREDICTED: protein TPLATE-like [Glycine max]	CK1	*RPKTPKSDDEDEE*	7.353	6.306
XP_003547667.1	PREDICTED: protein TPLATE-like [Glycine max]	CMGC	*RPKTPKSDDEDEE*	44.878	40.815
XP_003547667.1	PREDICTED: protein TPLATE-like [Glycine max]	TKL	*RPKTPKSDDEDEE*	6.022	5.299
XP_003547667.1	PREDICTED: protein TPLATE-like [Glycine max]	CK1/CK1	*RPKTPKSDDEDEE*	8.452	7.443
XP_003547667.1	PREDICTED: protein TPLATE-like [Glycine max]	CMGC/CK2	*RPKTPKSDDEDEE*	11.682	2.665
XP_003547667.1	PREDICTED: protein TPLATE-like [Glycine max]	CMGC/CLK	*RPKTPKSDDEDEE*	99.221	85.655
XP_003547667.1	PREDICTED: protein TPLATE-like [Glycine max]	Other/Haspin	*RPKTPKSDDEDEE*	6.034	0.998
XP_003547667.1	PREDICTED: protein TPLATE-like [Glycine max]	Other/TLK	*RPKTPKSDDEDEE*	2.608	2.277
XP_003547667.1	PREDICTED: protein TPLATE-like [Glycine max]	Dual/TK	*RPKTPKSDDEDEE*	62.203	47.151
XP_006592181.1	PREDICTED: serine/arginine repetitive matrix protein 1-like [Glycine max]	CAMK	*SPIRRVSPSPIRK*	5.485	3.428
XP_006592181.1	PREDICTED: serine/arginine repetitive matrix protein 1-like [Glycine max]	CK1	*SPIRRVSPSPIRK*	7.338	6.306
XP_006592181.1	PREDICTED: serine/arginine repetitive matrix protein 1-like [Glycine max]	CMGC	*SPIRRVSPSPIRK*	44.218	40.815
XP_006592181.1	PREDICTED: serine/arginine repetitive matrix protein 1-like [Glycine max]	STE	*SPIRRVSPSPIRK*	8.322	6.594
XP_006592181.1	PREDICTED: serine/arginine repetitive matrix protein 1-like [Glycine max]	TKL	*SPIRRVSPSPIRK*	5.427	5.299
XP_006592181.1	PREDICTED: serine/arginine repetitive matrix protein 1-like [Glycine max]	AGC/NDR	*SPIRRVSPSPIRK*	0.003	0.003
XP_006592181.1	PREDICTED: serine/arginine repetitive matrix protein 1-like [Glycine max]	AGC/PKA	*SPIRRVSPSPIRK*	29.127	22.884
XP_006592181.1	PREDICTED: serine/arginine repetitive matrix protein 1-like [Glycine max]	AGC/RSK	*SPIRRVSPSPIRK*	15.638	10.901
XP_006592181.1	PREDICTED: serine/arginine repetitive matrix protein 1-like [Glycine max]	CAMK/CAMK1	*SPIRRVSPSPIRK*	12.921	11.583
XP_006592181.1	PREDICTED: serine/arginine repetitive matrix protein 1-like [Glycine max]	CAMK/CAMKL	*SPIRRVSPSPIRK*	8.796	7.568
XP_006592181.1	PREDICTED: serine/arginine repetitive matrix protein 1-like [Glycine max]	CK1/CK1	*SPIRRVSPSPIRK*	7.943	7.443
XP_006592181.1	PREDICTED: serine/arginine repetitive matrix protein 1-like [Glycine max]	CMGC/CDK	*SPIRRVSPSPIRK*	15.751	10.587
XP_006592181.1	PREDICTED: serine/arginine repetitive matrix protein 1-like [Glycine max]	CMGC/CK2	*SPIRRVSPSPIRK*	2.741	2.665
XP_006592181.1	PREDICTED: serine/arginine repetitive matrix protein 1-like [Glycine max]	CMGC/CLK	*SPIRRVSPSPIRK*	111.048	85.655
XP_006592181.1	PREDICTED: serine/arginine repetitive matrix protein 1-like [Glycine max]	CMGC/DYRK	*SPIRRVSPSPIRK*	30.193	17.356
XP_006592181.1	PREDICTED: serine/arginine repetitive matrix protein 1-like [Glycine max]	CMGC/MAPK	*SPIRRVSPSPIRK*	17.077	12.837
XP_006592181.1	PREDICTED: serine/arginine repetitive matrix protein 1-like [Glycine max]	STE/STE20	*SPIRRVSPSPIRK*	7.55	6.147
XP_006592181.1	PREDICTED: serine/arginine repetitive matrix protein 1-like [Glycine max]	Atypical/PIKK	*SPIRRVSPSPIRK*	12.565	12.124
XP_006592181.1	PREDICTED: serine/arginine repetitive matrix protein 1-like [Glycine max]	Other/Haspin	*SPIRRVSPSPIRK*	7.728	0.998
XP_006592181.1	PREDICTED: serine/arginine repetitive matrix protein 1-like [Glycine max]	Other/Aur	*SPIRRVSPSPIRK*	12.49	8.819
XP_006592181.1	PREDICTED: serine/arginine repetitive matrix protein 1-like [Glycine max]	Other/TLK	*SPIRRVSPSPIRK*	3.094	2.277
XP_006592181.1	PREDICTED: serine/arginine repetitive matrix protein 1-like [Glycine max]	Dual/TK	*SPIRRVSPSPIRK*	57.542	47.151
XP_006592181.1	PREDICTED: serine/arginine repetitive matrix protein 1-like [Glycine max]	AGC	*IRRVSPSPIRKNS*	3.468	1.925
XP_006592181.1	PREDICTED: serine/arginine repetitive matrix protein 1-like [Glycine max]	CK1	*IRRVSPSPIRKNS*	7.208	6.306
XP_006592181.1	PREDICTED: serine/arginine repetitive matrix protein 1-like [Glycine max]	CMGC	*IRRVSPSPIRKNS*	44.753	40.815
XP_006592181.1	PREDICTED: serine/arginine repetitive matrix protein 1-like [Glycine max]	CK1/CK1	*IRRVSPSPIRKNS*	7.927	7.443
XP_006592181.1	PREDICTED: serine/arginine repetitive matrix protein 1-like [Glycine max]	CMGC/CDK	*IRRVSPSPIRKNS*	17.048	10.587
XP_006592181.1	PREDICTED: serine/arginine repetitive matrix protein 1-like [Glycine max]	CMGC/DYRK	*IRRVSPSPIRKNS*	25.847	17.356
XP_006592181.1	PREDICTED: serine/arginine repetitive matrix protein 1-like [Glycine max]	CMGC/GSK	*IRRVSPSPIRKNS*	10.06	8.674
XP_006592181.1	PREDICTED: serine/arginine repetitive matrix protein 1-like [Glycine max]	CMGC/MAPK	*IRRVSPSPIRKNS*	16.868	12.837
XP_006592181.1	PREDICTED: serine/arginine repetitive matrix protein 1-like [Glycine max]	Atypical/PIKK	*IRRVSPSPIRKNS*	12.3	12.124
XP_006592181.1	PREDICTED: serine/arginine repetitive matrix protein 1-like [Glycine max]	Other/Haspin	*IRRVSPSPIRKNS*	5.868	0.998
XP_006592181.1	PREDICTED: serine/arginine repetitive matrix protein 1-like [Glycine max]	Other/TLK	*IRRVSPSPIRKNS*	2.811	2.277
XP_006592181.1	PREDICTED: serine/arginine repetitive matrix protein 1-like [Glycine max]	Dual/TK	*IRRVSPSPIRKNS*	55.601	47.151
XP_003528940.1	PREDICTED: uncharacterized protein LOC100798389 [Glycine max]	CMGC	*KGQCLCSPTTHEG*	43.586	40.815
XP_003528940.1	PREDICTED: uncharacterized protein LOC100798389 [Glycine max]	CK1/CK1	*KGQCLCSPTTHEG*	7.866	7.443
XP_003528940.1	PREDICTED: uncharacterized protein LOC100798389 [Glycine max]	CMGC/CDK	*KGQCLCSPTTHEG*	15.561	10.587
XP_003528940.1	PREDICTED: uncharacterized protein LOC100798389 [Glycine max]	CMGC/DYRK	*KGQCLCSPTTHEG*	21.906	17.356
XP_003528940.1	PREDICTED: uncharacterized protein LOC100798389 [Glycine max]	CMGC/GSK	*KGQCLCSPTTHEG*	9.866	8.674
XP_003528940.1	PREDICTED: uncharacterized protein LOC100798389 [Glycine max]	CMGC/MAPK	*KGQCLCSPTTHEG*	16.216	12.837
XP_003528940.1	PREDICTED: uncharacterized protein LOC100798389 [Glycine max]	Atypical/PIKK	*KGQCLCSPTTHEG*	12.382	12.124
XP_003528940.1	PREDICTED: uncharacterized protein LOC100798389 [Glycine max]	Other/Haspin	*KGQCLCSPTTHEG*	6.89	0.998
XP_003528940.1	PREDICTED: uncharacterized protein LOC100798389 [Glycine max]	Other/TLK	*KGQCLCSPTTHEG*	3.338	2.277
XP_003528940.1	PREDICTED: uncharacterized protein LOC100798389 [Glycine max]	Dual/TK	*KGQCLCSPTTHEG*	49.358	47.151
NP_001237575.1	uncharacterized protein LOC100499895 [Glycine max]	CK1	*AAEATKSFDESKE*	8.557	6.306
NP_001237575.1	uncharacterized protein LOC100499895 [Glycine max]	CMGC	*AAEATKSFDESKE*	42.083	40.815
NP_001237575.1	uncharacterized protein LOC100499895 [Glycine max]	STE	*AAEATKSFDESKE*	7.335	6.594
NP_001237575.1	uncharacterized protein LOC100499895 [Glycine max]	TKL	*AAEATKSFDESKE*	6.422	5.299
NP_001237575.1	uncharacterized protein LOC100499895 [Glycine max]	CK1/CK1	*AAEATKSFDESKE*	9.406	7.443
NP_001237575.1	uncharacterized protein LOC100499895 [Glycine max]	CMGC/CK2	*AAEATKSFDESKE*	7.535	2.665
NP_001237575.1	uncharacterized protein LOC100499895 [Glycine max]	CMGC/CLK	*AAEATKSFDESKE*	106.36	85.655
NP_001237575.1	uncharacterized protein LOC100499895 [Glycine max]	Other/Haspin	*AAEATKSFDESKE*	5.681	0.998
NP_001237575.1	uncharacterized protein LOC100499895 [Glycine max]	Other/TLK	*AAEATKSFDESKE*	2.975	2.277
NP_001237575.1	uncharacterized protein LOC100499895 [Glycine max]	Other/PEK	*AAEATKSFDESKE*	1.714	1.697
NP_001237575.1	uncharacterized protein LOC100499895 [Glycine max]	Dual/TK	*AAEATKSFDESKE*	60.451	47.151
XP_006585869.1	PREDICTED: uncharacterized protein LOC100786931 isoform X2 [Glycine max]	CMGC	*WFAAGLSPNVPGK*	43.947	40.815
XP_006585869.1	PREDICTED: uncharacterized protein LOC100786931 isoform X2 [Glycine max]	CMGC/CDK	*WFAAGLSPNVPGK*	14.053	10.587
XP_006585869.1	PREDICTED: uncharacterized protein LOC100786931 isoform X2 [Glycine max]	CMGC/DYRK	*WFAAGLSPNVPGK*	20.365	17.356
XP_006585869.1	PREDICTED: uncharacterized protein LOC100786931 isoform X2 [Glycine max]	CMGC/GSK	*WFAAGLSPNVPGK*	9.098	8.674
XP_006585869.1	PREDICTED: uncharacterized protein LOC100786931 isoform X2 [Glycine max]	CMGC/MAPK	*WFAAGLSPNVPGK*	15.967	12.837
XP_006585869.1	PREDICTED: uncharacterized protein LOC100786931 isoform X2 [Glycine max]	Atypical/PIKK	*WFAAGLSPNVPGK*	12.47	12.124
XP_006585869.1	PREDICTED: uncharacterized protein LOC100786931 isoform X2 [Glycine max]	Other/Haspin	*WFAAGLSPNVPGK*	6.854	0.998
XP_006585869.1	PREDICTED: uncharacterized protein LOC100786931 isoform X2 [Glycine max]	Other/TLK	*WFAAGLSPNVPGK*	3.179	2.277
XP_006585869.1	PREDICTED: uncharacterized protein LOC100786931 isoform X2 [Glycine max]	Dual/TK	*WFAAGLSPNVPGK*	47.267	47.151
XP_003535492.1	PREDICTED: uncharacterized protein LOC100781293 [Glycine max]	CK1/CK1	*ALLDCGSDGVDNG*	7.68	7.443
XP_003535492.1	PREDICTED: uncharacterized protein LOC100781293 [Glycine max]	CMGC/CK2	*ALLDCGSDGVDNG*	5.662	2.665
XP_003535492.1	PREDICTED: uncharacterized protein LOC100781293 [Glycine max]	Other/Haspin	*ALLDCGSDGVDNG*	5.944	0.998
XP_003535492.1	PREDICTED: uncharacterized protein LOC100781293 [Glycine max]	Other/TLK	*ALLDCGSDGVDNG*	3.559	2.277
XP_003535492.1	PREDICTED: uncharacterized protein LOC100781293 [Glycine max]	Dual/TK	*ALLDCGSDGVDNG*	57.615	47.151
XP_014631546.1	PREDICTED: NASP-related protein sim3-like [Glycine max]	CMGC	*VDAAAHSGEETVS*	41.474	40.815
XP_014631546.1	PREDICTED: NASP-related protein sim3-like [Glycine max]	CK1/CK1	*VDAAAHSGEETVS*	10.661	7.443
XP_014631546.1	PREDICTED: NASP-related protein sim3-like [Glycine max]	CMGC/CK2	*VDAAAHSGEETVS*	7.43	2.665
XP_014631546.1	PREDICTED: NASP-related protein sim3-like [Glycine max]	STE/STE11	*VDAAAHSGEETVS*	5.201	5.196
XP_014631546.1	PREDICTED: NASP-related protein sim3-like [Glycine max]	Other/Haspin	*VDAAAHSGEETVS*	6.773	0.998
XP_014631546.1	PREDICTED: NASP-related protein sim3-like [Glycine max]	Other/TLK	*VDAAAHSGEETVS*	2.722	2.277
XP_014631546.1	PREDICTED: NASP-related protein sim3-like [Glycine max]	Other/Bud32	*VDAAAHSGEETVS*	3.13	2.937
XP_014631546.1	PREDICTED: NASP-related protein sim3-like [Glycine max]	Dual/TK	*VDAAAHSGEETVS*	56.945	47.151
XP_006598983.1	PREDICTED: CCR4-NOT transcription complex subunit 3-like isoform X2 [Glycine max]	Other/Haspin	*LSKVAPSLSLKNT*	6.545	0.998
XP_006598983.1	PREDICTED: CCR4-NOT transcription complex subunit 3-like isoform X2 [Glycine max]	Other/TLK	*LSKVAPSLSLKNT*	3.55	2.277
XP_006598983.1	PREDICTED: CCR4-NOT transcription complex subunit 3-like isoform X2 [Glycine max]	Dual/TK	*LSKVAPSLSLKNT*	48.442	47.151
XP_006598983.1	PREDICTED: CCR4-NOT transcription complex subunit 3-like isoform X2 [Glycine max]	CK1	*KVAPSLSLKNTLT*	7.227	6.306
XP_006598983.1	PREDICTED: CCR4-NOT transcription complex subunit 3-like isoform X2 [Glycine max]	TKL	*KVAPSLSLKNTLT*	7.142	5.299
XP_006598983.1	PREDICTED: CCR4-NOT transcription complex subunit 3-like isoform X2 [Glycine max]	CK1/CK1	*KVAPSLSLKNTLT*	8.926	7.443
XP_006598983.1	PREDICTED: CCR4-NOT transcription complex subunit 3-like isoform X2 [Glycine max]	Other/Haspin	*KVAPSLSLKNTLT*	5.848	0.998
XP_006598983.1	PREDICTED: CCR4-NOT transcription complex subunit 3-like isoform X2 [Glycine max]	Other/TLK	*KVAPSLSLKNTLT*	3.423	2.277
XP_006598983.1	PREDICTED: CCR4-NOT transcription complex subunit 3-like isoform X2 [Glycine max]	Dual/TK	*KVAPSLSLKNTLT*	59.817	47.151
XP_006598912.1	PREDICTED: uncharacterized protein LOC100800527 isoform X1 [Glycine max]	CK1	*NTSSIASPVYAKG*	8.056	6.306
XP_006598912.1	PREDICTED: uncharacterized protein LOC100800527 isoform X1 [Glycine max]	CMGC	*NTSSIASPVYAKG*	43.979	40.815
XP_006598912.1	PREDICTED: uncharacterized protein LOC100800527 isoform X1 [Glycine max]	TKL	*NTSSIASPVYAKG*	7.77	5.299
XP_006598912.1	PREDICTED: uncharacterized protein LOC100800527 isoform X1 [Glycine max]	CK1/CK1	*NTSSIASPVYAKG*	8.531	7.443
XP_006598912.1	PREDICTED: uncharacterized protein LOC100800527 isoform X1 [Glycine max]	CMGC/CDK	*NTSSIASPVYAKG*	16.48	10.587
XP_006598912.1	PREDICTED: uncharacterized protein LOC100800527 isoform X1 [Glycine max]	CMGC/CLK	*NTSSIASPVYAKG*	102.852	85.655
XP_006598912.1	PREDICTED: uncharacterized protein LOC100800527 isoform X1 [Glycine max]	CMGC/DYRK	*NTSSIASPVYAKG*	21.031	17.356
XP_006598912.1	PREDICTED: uncharacterized protein LOC100800527 isoform X1 [Glycine max]	CMGC/GSK	*NTSSIASPVYAKG*	9.984	8.674
XP_006598912.1	PREDICTED: uncharacterized protein LOC100800527 isoform X1 [Glycine max]	CMGC/MAPK	*NTSSIASPVYAKG*	18.231	12.837
XP_006598912.1	PREDICTED: uncharacterized protein LOC100800527 isoform X1 [Glycine max]	Atypical/PIKK	*NTSSIASPVYAKG*	12.825	12.124
XP_006598912.1	PREDICTED: uncharacterized protein LOC100800527 isoform X1 [Glycine max]	Other/Haspin	*NTSSIASPVYAKG*	6.342	0.998
XP_006598912.1	PREDICTED: uncharacterized protein LOC100800527 isoform X1 [Glycine max]	Other/TLK	*NTSSIASPVYAKG*	3.892	2.277
XP_006598912.1	PREDICTED: uncharacterized protein LOC100800527 isoform X1 [Glycine max]	Dual/TK	*NTSSIASPVYAKG*	55.885	47.151
NP_001237988.1	uncharacterized protein LOC100101840 [Glycine max]	CK1	*SEKSHLSDNESVE*	8.192	6.306
NP_001237988.1	uncharacterized protein LOC100101840 [Glycine max]	CMGC	*SEKSHLSDNESVE*	43.382	40.815
NP_001237988.1	uncharacterized protein LOC100101840 [Glycine max]	TKL	*SEKSHLSDNESVE*	6.933	5.299
NP_001237988.1	uncharacterized protein LOC100101840 [Glycine max]	CK1/CK1	*SEKSHLSDNESVE*	9.7	7.443
NP_001237988.1	uncharacterized protein LOC100101840 [Glycine max]	CMGC/CK2	*SEKSHLSDNESVE*	9.626	2.665
NP_001237988.1	uncharacterized protein LOC100101840 [Glycine max]	CMGC/GSK	*SEKSHLSDNESVE*	9.103	8.674
NP_001237988.1	uncharacterized protein LOC100101840 [Glycine max]	Other/Haspin	*SEKSHLSDNESVE*	6.335	0.998
NP_001237988.1	uncharacterized protein LOC100101840 [Glycine max]	Other/TLK	*SEKSHLSDNESVE*	2.457	2.277
NP_001237988.1	uncharacterized protein LOC100101840 [Glycine max]	Dual/TK	*SEKSHLSDNESVE*	55.253	47.151
NP_001276245.1	patellin-3-like [Glycine max]	CK1	*PESESLSLKEDSN*	9.34	6.306
NP_001276245.1	patellin-3-like [Glycine max]	CMGC	*PESESLSLKEDSN*	41.324	40.815
NP_001276245.1	patellin-3-like [Glycine max]	TKL	*PESESLSLKEDSN*	6.581	5.299
NP_001276245.1	patellin-3-like [Glycine max]	CK1/CK1	*PESESLSLKEDSN*	10.617	7.443
NP_001276245.1	patellin-3-like [Glycine max]	CMGC/CK2	*PESESLSLKEDSN*	7.956	2.665
NP_001276245.1	patellin-3-like [Glycine max]	Other/Haspin	*PESESLSLKEDSN*	6.351	0.998
NP_001276245.1	patellin-3-like [Glycine max]	Other/TLK	*PESESLSLKEDSN*	3.494	2.277
NP_001276245.1	patellin-3-like [Glycine max]	Dual/TK	*PESESLSLKEDSN*	56.993	47.151
XP_003525746.1	PREDICTED: PGR5-like protein 1A, chloroplastic [Glycine max]	CK1	*FEDDSNTVDSKIL*	10.854	6.306
XP_003525746.1	PREDICTED: PGR5-like protein 1A, chloroplastic [Glycine max]	TKL	*FEDDSNTVDSKIL*	7.092	5.299
XP_003525746.1	PREDICTED: PGR5-like protein 1A, chloroplastic [Glycine max]	CK1/CK1	*FEDDSNTVDSKIL*	11.217	7.443
XP_003525746.1	PREDICTED: PGR5-like protein 1A, chloroplastic [Glycine max]	Other/Haspin	*FEDDSNTVDSKIL*	6.363	0.998
XP_003525746.1	PREDICTED: PGR5-like protein 1A, chloroplastic [Glycine max]	Other/TLK	*FEDDSNTVDSKIL*	3.251	2.277
XP_003525746.1	PREDICTED: PGR5-like protein 1A, chloroplastic [Glycine max]	Other/TTK	*FEDDSNTVDSKIL*	23.643	21.21
XP_003525746.1	PREDICTED: PGR5-like protein 1A, chloroplastic [Glycine max]	Dual/TK	*FEDDSNTVDSKIL*	51.68	47.151
XP_003531401.1	PREDICTED: probable serine/threonine-protein kinase kinX [Glycine max]	CAMK	*PIVKQESPRPDEK*	4.332	3.428
XP_003531401.1	PREDICTED: probable serine/threonine-protein kinase kinX [Glycine max]	CMGC	*PIVKQESPRPDEK*	45.527	40.815
XP_003531401.1	PREDICTED: probable serine/threonine-protein kinase kinX [Glycine max]	CAMK/CAMKL	*PIVKQESPRPDEK*	7.883	7.568
XP_003531401.1	PREDICTED: probable serine/threonine-protein kinase kinX [Glycine max]	CMGC/CDK	*PIVKQESPRPDEK*	15.282	10.587
XP_003531401.1	PREDICTED: probable serine/threonine-protein kinase kinX [Glycine max]	CMGC/CK2	*PIVKQESPRPDEK*	4.336	2.665
XP_003531401.1	PREDICTED: probable serine/threonine-protein kinase kinX [Glycine max]	CMGC/DYRK	*PIVKQESPRPDEK*	23.326	17.356
XP_003531401.1	PREDICTED: probable serine/threonine-protein kinase kinX [Glycine max]	CMGC/GSK	*PIVKQESPRPDEK*	11.085	8.674
XP_003531401.1	PREDICTED: probable serine/threonine-protein kinase kinX [Glycine max]	CMGC/MAPK	*PIVKQESPRPDEK*	16.19	12.837
XP_003531401.1	PREDICTED: probable serine/threonine-protein kinase kinX [Glycine max]	Other/Haspin	*PIVKQESPRPDEK*	7.104	0.998
XP_003531401.1	PREDICTED: probable serine/threonine-protein kinase kinX [Glycine max]	Other/TLK	*PIVKQESPRPDEK*	3.518	2.277
XP_003531401.1	PREDICTED: probable serine/threonine-protein kinase kinX [Glycine max]	Dual/TK	*PIVKQESPRPDEK*	57.663	47.151
XP_003551662.1	PREDICTED: uncharacterized protein LOC100782204 isoform X2 [Glycine max]	CAMK	*TLGRILSLPEYNF*	6.985	3.428
XP_003551662.1	PREDICTED: uncharacterized protein LOC100782204 isoform X2 [Glycine max]	TKL	*TLGRILSLPEYNF*	5.919	5.299
XP_003551662.1	PREDICTED: uncharacterized protein LOC100782204 isoform X2 [Glycine max]	AGC/NDR	*TLGRILSLPEYNF*	0.003	0.003
XP_003551662.1	PREDICTED: uncharacterized protein LOC100782204 isoform X2 [Glycine max]	AGC/PKA	*TLGRILSLPEYNF*	26.356	22.884
XP_003551662.1	PREDICTED: uncharacterized protein LOC100782204 isoform X2 [Glycine max]	AGC/RSK	*TLGRILSLPEYNF*	13.552	10.901
XP_003551662.1	PREDICTED: uncharacterized protein LOC100782204 isoform X2 [Glycine max]	CAMK/CAMK1	*TLGRILSLPEYNF*	13.903	11.583
XP_003551662.1	PREDICTED: uncharacterized protein LOC100782204 isoform X2 [Glycine max]	CAMK/CAMKL	*TLGRILSLPEYNF*	10.792	7.568
XP_003551662.1	PREDICTED: uncharacterized protein LOC100782204 isoform X2 [Glycine max]	CMGC/CK2	*TLGRILSLPEYNF*	4.587	2.665
XP_003551662.1	PREDICTED: uncharacterized protein LOC100782204 isoform X2 [Glycine max]	CMGC/CLK	*TLGRILSLPEYNF*	86.61	85.655
XP_003551662.1	PREDICTED: uncharacterized protein LOC100782204 isoform X2 [Glycine max]	STE/STE20	*TLGRILSLPEYNF*	6.518	6.147
XP_003551662.1	PREDICTED: uncharacterized protein LOC100782204 isoform X2 [Glycine max]	Other/Haspin	*TLGRILSLPEYNF*	6.109	0.998
XP_003551662.1	PREDICTED: uncharacterized protein LOC100782204 isoform X2 [Glycine max]	Other/TLK	*TLGRILSLPEYNF*	2.369	2.277
XP_003551662.1	PREDICTED: uncharacterized protein LOC100782204 isoform X2 [Glycine max]	Dual/TK	*TLGRILSLPEYNF*	61.949	47.151
XP_003520997.1	PREDICTED: uncharacterized protein LOC100798650 [Glycine max]	CMGC	*DHANYESAEDDDG*	42.218	40.815
XP_003520997.1	PREDICTED: uncharacterized protein LOC100798650 [Glycine max]	CK1/CK1	*DHANYESAEDDDG*	9.162	7.443
XP_003520997.1	PREDICTED: uncharacterized protein LOC100798650 [Glycine max]	CMGC/CK2	*DHANYESAEDDDG*	9.97	2.665
XP_003520997.1	PREDICTED: uncharacterized protein LOC100798650 [Glycine max]	Other/Haspin	*DHANYESAEDDDG*	6.068	0.998
XP_003520997.1	PREDICTED: uncharacterized protein LOC100798650 [Glycine max]	Other/TLK	*DHANYESAEDDDG*	3.219	2.277
XP_003520997.1	PREDICTED: uncharacterized protein LOC100798650 [Glycine max]	Dual/TK	*DHANYESAEDDDG*	48.042	47.151
XP_003541464.1	PREDICTED: U4/U6.U5 tri-snRNP-associated protein 2-like [Glycine max]	CMGC	*YGEADDSDEEDDS*	44.843	40.815
XP_003541464.1	PREDICTED: U4/U6.U5 tri-snRNP-associated protein 2-like [Glycine max]	CK1/CK1	*YGEADDSDEEDDS*	11.18	7.443
XP_003541464.1	PREDICTED: U4/U6.U5 tri-snRNP-associated protein 2-like [Glycine max]	CMGC/CK2	*YGEADDSDEEDDS*	13.671	2.665
XP_003541464.1	PREDICTED: U4/U6.U5 tri-snRNP-associated protein 2-like [Glycine max]	Other/Haspin	*YGEADDSDEEDDS*	6.408	0.998
XP_003541464.1	PREDICTED: U4/U6.U5 tri-snRNP-associated protein 2-like [Glycine max]	Other/TLK	*YGEADDSDEEDDS*	3.029	2.277
XP_003541464.1	PREDICTED: U4/U6.U5 tri-snRNP-associated protein 2-like [Glycine max]	Dual/TK	*YGEADDSDEEDDS*	61.162	47.151
XP_006579597.1	PREDICTED: uncharacterized protein LOC100790427 isoform X1 [Glycine max]	CK1	*SEDKPPSPKRQKV*	6.681	6.306
XP_006579597.1	PREDICTED: uncharacterized protein LOC100790427 isoform X1 [Glycine max]	CMGC	*SEDKPPSPKRQKV*	44.528	40.815
XP_006579597.1	PREDICTED: uncharacterized protein LOC100790427 isoform X1 [Glycine max]	STE	*SEDKPPSPKRQKV*	6.664	6.594
XP_006579597.1	PREDICTED: uncharacterized protein LOC100790427 isoform X1 [Glycine max]	TKL	*SEDKPPSPKRQKV*	6.171	5.299
XP_006579597.1	PREDICTED: uncharacterized protein LOC100790427 isoform X1 [Glycine max]	CMGC/CDK	*SEDKPPSPKRQKV*	16.631	10.587
XP_006579597.1	PREDICTED: uncharacterized protein LOC100790427 isoform X1 [Glycine max]	CMGC/CLK	*SEDKPPSPKRQKV*	120.283	85.655
XP_006579597.1	PREDICTED: uncharacterized protein LOC100790427 isoform X1 [Glycine max]	CMGC/DYRK	*SEDKPPSPKRQKV*	26.069	17.356
XP_006579597.1	PREDICTED: uncharacterized protein LOC100790427 isoform X1 [Glycine max]	CMGC/GSK	*SEDKPPSPKRQKV*	9.174	8.674
XP_006579597.1	PREDICTED: uncharacterized protein LOC100790427 isoform X1 [Glycine max]	CMGC/MAPK	*SEDKPPSPKRQKV*	16.812	12.837
XP_006579597.1	PREDICTED: uncharacterized protein LOC100790427 isoform X1 [Glycine max]	Atypical/PIKK	*SEDKPPSPKRQKV*	12.804	12.124
XP_006579597.1	PREDICTED: uncharacterized protein LOC100790427 isoform X1 [Glycine max]	Other/Haspin	*SEDKPPSPKRQKV*	6.003	0.998
XP_006579597.1	PREDICTED: uncharacterized protein LOC100790427 isoform X1 [Glycine max]	Other/TLK	*SEDKPPSPKRQKV*	2.771	2.277
XP_006579597.1	PREDICTED: uncharacterized protein LOC100790427 isoform X1 [Glycine max]	Dual/TK	*SEDKPPSPKRQKV*	70.32	47.151
XP_003531993.1	PREDICTED: alpha-glucan water dikinase, chloroplastic isoform X1 [Glycine max]	Other/TLK	*GKWVLPSHHPDGT*	3.255	2.277
NP_001237806.1	uncharacterized protein LOC100500421 [Glycine max]	CMGC	*VFHHDKSPHHHKE*	42.544	40.815
NP_001237806.1	uncharacterized protein LOC100500421 [Glycine max]	CK1/CK1	*VFHHDKSPHHHKE*	8.883	7.443
NP_001237806.1	uncharacterized protein LOC100500421 [Glycine max]	CMGC/CDK	*VFHHDKSPHHHKE*	15.546	10.587
NP_001237806.1	uncharacterized protein LOC100500421 [Glycine max]	CMGC/DYRK	*VFHHDKSPHHHKE*	20.523	17.356
NP_001237806.1	uncharacterized protein LOC100500421 [Glycine max]	CMGC/GSK	*VFHHDKSPHHHKE*	9.028	8.674
NP_001237806.1	uncharacterized protein LOC100500421 [Glycine max]	CMGC/MAPK	*VFHHDKSPHHHKE*	14.063	12.837
NP_001237806.1	uncharacterized protein LOC100500421 [Glycine max]	Other/Haspin	*VFHHDKSPHHHKE*	6.16	0.998
NP_001237806.1	uncharacterized protein LOC100500421 [Glycine max]	Other/TLK	*VFHHDKSPHHHKE*	2.613	2.277
XP_003524736.1	PREDICTED: potassium transporter 7-like [Glycine max]	CMGC	*QEDEDPSEIEDFD*	42.437	40.815
XP_003524736.1	PREDICTED: potassium transporter 7-like [Glycine max]	CK1/CK1	*QEDEDPSEIEDFD*	11.604	7.443
XP_003524736.1	PREDICTED: potassium transporter 7-like [Glycine max]	CMGC/CK2	*QEDEDPSEIEDFD*	8.041	2.665
XP_003524736.1	PREDICTED: potassium transporter 7-like [Glycine max]	Other/Haspin	*QEDEDPSEIEDFD*	6.455	0.998
XP_003524736.1	PREDICTED: potassium transporter 7-like [Glycine max]	Other/TLK	*QEDEDPSEIEDFD*	3.31	2.277
XP_003524736.1	PREDICTED: potassium transporter 7-like [Glycine max]	Dual/TK	*QEDEDPSEIEDFD*	67.247	47.151
XP_003535616.2	PREDICTED: low-temperature-induced 65 kDa protein isoform X1 [Glycine max]	AGC	*KVTRTSTGGVGTE*	3.198	1.925
XP_003535616.2	PREDICTED: low-temperature-induced 65 kDa protein isoform X1 [Glycine max]	CAMK	*KVTRTSTGGVGTE*	4.18	3.428
XP_003535616.2	PREDICTED: low-temperature-induced 65 kDa protein isoform X1 [Glycine max]	CK1	*KVTRTSTGGVGTE*	6.324	6.306
XP_003535616.2	PREDICTED: low-temperature-induced 65 kDa protein isoform X1 [Glycine max]	STE	*KVTRTSTGGVGTE*	6.995	6.594
XP_003535616.2	PREDICTED: low-temperature-induced 65 kDa protein isoform X1 [Glycine max]	TKL	*KVTRTSTGGVGTE*	6.508	5.299
XP_003535616.2	PREDICTED: low-temperature-induced 65 kDa protein isoform X1 [Glycine max]	AGC/NDR	*KVTRTSTGGVGTE*	0.003	0.003
XP_003535616.2	PREDICTED: low-temperature-induced 65 kDa protein isoform X1 [Glycine max]	AGC/RSK	*KVTRTSTGGVGTE*	11.161	10.901
XP_003535616.2	PREDICTED: low-temperature-induced 65 kDa protein isoform X1 [Glycine max]	CAMK/CAMK1	*KVTRTSTGGVGTE*	13.405	11.583
XP_003535616.2	PREDICTED: low-temperature-induced 65 kDa protein isoform X1 [Glycine max]	CAMK/CAMKL	*KVTRTSTGGVGTE*	7.774	7.568
XP_003535616.2	PREDICTED: low-temperature-induced 65 kDa protein isoform X1 [Glycine max]	CMGC/CLK	*KVTRTSTGGVGTE*	93.122	85.655
XP_003535616.2	PREDICTED: low-temperature-induced 65 kDa protein isoform X1 [Glycine max]	CMGC/DYRK	*KVTRTSTGGVGTE*	19.421	17.356
XP_003535616.2	PREDICTED: low-temperature-induced 65 kDa protein isoform X1 [Glycine max]	Other/Haspin	*KVTRTSTGGVGTE*	5.838	0.998
XP_003535616.2	PREDICTED: low-temperature-induced 65 kDa protein isoform X1 [Glycine max]	Other/TLK	*KVTRTSTGGVGTE*	3.621	2.277
XP_003535616.2	PREDICTED: low-temperature-induced 65 kDa protein isoform X1 [Glycine max]	Dual/TK	*KVTRTSTGGVGTE*	62.291	47.151
XP_003516296.1	PREDICTED: probable protein S-acyltransferase 22 [Glycine max]	CMGC/CDK	*HRGAWCTPPRLFL*	14.092	10.587
XP_003516296.1	PREDICTED: probable protein S-acyltransferase 22 [Glycine max]	CMGC/GSK	*HRGAWCTPPRLFL*	10.139	8.674
XP_003516296.1	PREDICTED: probable protein S-acyltransferase 22 [Glycine max]	CMGC/MAPK	*HRGAWCTPPRLFL*	15.056	12.837
XP_003516296.1	PREDICTED: probable protein S-acyltransferase 22 [Glycine max]	Other/Haspin	*HRGAWCTPPRLFL*	6.143	0.998
XP_003516296.1	PREDICTED: probable protein S-acyltransferase 22 [Glycine max]	Other/TLK	*HRGAWCTPPRLFL*	2.379	2.277
NP_001242616.1	uncharacterized protein LOC100813237 [Glycine max]	CK1	*QDGSDYSDGPRGK*	8.788	6.306
NP_001242616.1	uncharacterized protein LOC100813237 [Glycine max]	CK1/CK1	*QDGSDYSDGPRGK*	10.011	7.443
NP_001242616.1	uncharacterized protein LOC100813237 [Glycine max]	CMGC/CK2	*QDGSDYSDGPRGK*	4.869	2.665
NP_001242616.1	uncharacterized protein LOC100813237 [Glycine max]	Other/Haspin	*QDGSDYSDGPRGK*	6.973	0.998
NP_001242616.1	uncharacterized protein LOC100813237 [Glycine max]	Other/TLK	*QDGSDYSDGPRGK*	2.986	2.277
NP_001235393.1	uncharacterized protein LOC100306717 [Glycine max]	CK1	*KSMEVSSEGDSSG*	9.224	6.306
NP_001235393.1	uncharacterized protein LOC100306717 [Glycine max]	CMGC	*KSMEVSSEGDSSG*	42.156	40.815
NP_001235393.1	uncharacterized protein LOC100306717 [Glycine max]	TKL	*KSMEVSSEGDSSG*	5.708	5.299
NP_001235393.1	uncharacterized protein LOC100306717 [Glycine max]	CK1/CK1	*KSMEVSSEGDSSG*	10.309	7.443
NP_001235393.1	uncharacterized protein LOC100306717 [Glycine max]	CMGC/CK2	*KSMEVSSEGDSSG*	10.203	2.665
NP_001235393.1	uncharacterized protein LOC100306717 [Glycine max]	CMGC/GSK	*KSMEVSSEGDSSG*	8.926	8.674
NP_001235393.1	uncharacterized protein LOC100306717 [Glycine max]	Other/Haspin	*KSMEVSSEGDSSG*	6.197	0.998
NP_001235393.1	uncharacterized protein LOC100306717 [Glycine max]	Other/TLK	*KSMEVSSEGDSSG*	3.255	2.277
NP_001235393.1	uncharacterized protein LOC100306717 [Glycine max]	Dual/TK	*KSMEVSSEGDSSG*	56.344	47.151
XP_003518875.1	PREDICTED: protein IQ-DOMAIN 14 isoform X2 [Glycine max]	CAMK	*PSPRAPSPRPPSP*	5.627	3.428
XP_003518875.1	PREDICTED: protein IQ-DOMAIN 14 isoform X2 [Glycine max]	CMGC	*PSPRAPSPRPPSP*	44.957	40.815
XP_003518875.1	PREDICTED: protein IQ-DOMAIN 14 isoform X2 [Glycine max]	AGC/PKA	*PSPRAPSPRPPSP*	25.332	22.884
XP_003518875.1	PREDICTED: protein IQ-DOMAIN 14 isoform X2 [Glycine max]	AGC/RSK	*PSPRAPSPRPPSP*	16.542	10.901
XP_003518875.1	PREDICTED: protein IQ-DOMAIN 14 isoform X2 [Glycine max]	CAMK/CAMK1	*PSPRAPSPRPPSP*	11.694	11.583
XP_003518875.1	PREDICTED: protein IQ-DOMAIN 14 isoform X2 [Glycine max]	CAMK/CAMKL	*PSPRAPSPRPPSP*	7.617	7.568
XP_003518875.1	PREDICTED: protein IQ-DOMAIN 14 isoform X2 [Glycine max]	CMGC/CDK	*PSPRAPSPRPPSP*	15.977	10.587
XP_003518875.1	PREDICTED: protein IQ-DOMAIN 14 isoform X2 [Glycine max]	CMGC/CLK	*PSPRAPSPRPPSP*	97.053	85.655
XP_003518875.1	PREDICTED: protein IQ-DOMAIN 14 isoform X2 [Glycine max]	CMGC/DYRK	*PSPRAPSPRPPSP*	28.067	17.356
XP_003518875.1	PREDICTED: protein IQ-DOMAIN 14 isoform X2 [Glycine max]	CMGC/GSK	*PSPRAPSPRPPSP*	10.264	8.674
XP_003518875.1	PREDICTED: protein IQ-DOMAIN 14 isoform X2 [Glycine max]	CMGC/MAPK	*PSPRAPSPRPPSP*	18.974	12.837
XP_003518875.1	PREDICTED: protein IQ-DOMAIN 14 isoform X2 [Glycine max]	Atypical/PIKK	*PSPRAPSPRPPSP*	12.548	12.124
XP_003518875.1	PREDICTED: protein IQ-DOMAIN 14 isoform X2 [Glycine max]	Other/Haspin	*PSPRAPSPRPPSP*	6.69	0.998
XP_003518875.1	PREDICTED: protein IQ-DOMAIN 14 isoform X2 [Glycine max]	Other/TLK	*PSPRAPSPRPPSP*	3.331	2.277
XP_003518875.1	PREDICTED: protein IQ-DOMAIN 14 isoform X2 [Glycine max]	Dual/TK	*PSPRAPSPRPPSP*	68.622	47.151
XP_003518875.1	PREDICTED: protein IQ-DOMAIN 14 isoform X2 [Glycine max]	CAMK	*PSPRPPSPRAASP*	5.169	3.428
XP_003518875.1	PREDICTED: protein IQ-DOMAIN 14 isoform X2 [Glycine max]	CMGC	*PSPRPPSPRAASP*	44.887	40.815
XP_003518875.1	PREDICTED: protein IQ-DOMAIN 14 isoform X2 [Glycine max]	STE	*PSPRPPSPRAASP*	7.58	6.594
XP_003518875.1	PREDICTED: protein IQ-DOMAIN 14 isoform X2 [Glycine max]	AGC/PKA	*PSPRPPSPRAASP*	25.289	22.884
XP_003518875.1	PREDICTED: protein IQ-DOMAIN 14 isoform X2 [Glycine max]	AGC/RSK	*PSPRPPSPRAASP*	16.535	10.901
XP_003518875.1	PREDICTED: protein IQ-DOMAIN 14 isoform X2 [Glycine max]	CAMK/CAMKL	*PSPRPPSPRAASP*	8.746	7.568
XP_003518875.1	PREDICTED: protein IQ-DOMAIN 14 isoform X2 [Glycine max]	CMGC/CDK	*PSPRPPSPRAASP*	15.622	10.587
XP_003518875.1	PREDICTED: protein IQ-DOMAIN 14 isoform X2 [Glycine max]	CMGC/CK2	*PSPRPPSPRAASP*	3.004	2.665
XP_003518875.1	PREDICTED: protein IQ-DOMAIN 14 isoform X2 [Glycine max]	CMGC/CLK	*PSPRPPSPRAASP*	95.173	85.655
XP_003518875.1	PREDICTED: protein IQ-DOMAIN 14 isoform X2 [Glycine max]	CMGC/DYRK	*PSPRPPSPRAASP*	28.427	17.356
XP_003518875.1	PREDICTED: protein IQ-DOMAIN 14 isoform X2 [Glycine max]	CMGC/GSK	*PSPRPPSPRAASP*	10.697	8.674
XP_003518875.1	PREDICTED: protein IQ-DOMAIN 14 isoform X2 [Glycine max]	CMGC/MAPK	*PSPRPPSPRAASP*	19.991	12.837
XP_003518875.1	PREDICTED: protein IQ-DOMAIN 14 isoform X2 [Glycine max]	CMGC/RCK	*PSPRPPSPRAASP*	5.236	4.171
XP_003518875.1	PREDICTED: protein IQ-DOMAIN 14 isoform X2 [Glycine max]	Atypical/PIKK	*PSPRPPSPRAASP*	12.409	12.124
XP_003518875.1	PREDICTED: protein IQ-DOMAIN 14 isoform X2 [Glycine max]	Other/Haspin	*PSPRPPSPRAASP*	6.359	0.998
XP_003518875.1	PREDICTED: protein IQ-DOMAIN 14 isoform X2 [Glycine max]	Other/TLK	*PSPRPPSPRAASP*	3.191	2.277
XP_003518875.1	PREDICTED: protein IQ-DOMAIN 14 isoform X2 [Glycine max]	Dual/TK	*PSPRPPSPRAASP*	68.406	47.151
XP_003539553.1	PREDICTED: trihelix transcription factor ASIL1-like [Glycine max]	CK1	*FPAKKPSPPPPSS*	6.91	6.306
XP_003539553.1	PREDICTED: trihelix transcription factor ASIL1-like [Glycine max]	CMGC	*FPAKKPSPPPPSS*	44.119	40.815
XP_003539553.1	PREDICTED: trihelix transcription factor ASIL1-like [Glycine max]	STE	*FPAKKPSPPPPSS*	6.699	6.594
XP_003539553.1	PREDICTED: trihelix transcription factor ASIL1-like [Glycine max]	TKL	*FPAKKPSPPPPSS*	5.589	5.299
XP_003539553.1	PREDICTED: trihelix transcription factor ASIL1-like [Glycine max]	AGC/PKA	*FPAKKPSPPPPSS*	25.77	22.884
XP_003539553.1	PREDICTED: trihelix transcription factor ASIL1-like [Glycine max]	AGC/RSK	*FPAKKPSPPPPSS*	12.913	10.901
XP_003539553.1	PREDICTED: trihelix transcription factor ASIL1-like [Glycine max]	CMGC/CDK	*FPAKKPSPPPPSS*	14.81	10.587
XP_003539553.1	PREDICTED: trihelix transcription factor ASIL1-like [Glycine max]	CMGC/DYRK	*FPAKKPSPPPPSS*	26.172	17.356
XP_003539553.1	PREDICTED: trihelix transcription factor ASIL1-like [Glycine max]	CMGC/GSK	*FPAKKPSPPPPSS*	9.77	8.674
XP_003539553.1	PREDICTED: trihelix transcription factor ASIL1-like [Glycine max]	CMGC/MAPK	*FPAKKPSPPPPSS*	15.806	12.837
XP_003539553.1	PREDICTED: trihelix transcription factor ASIL1-like [Glycine max]	Atypical/PIKK	*FPAKKPSPPPPSS*	12.947	12.124
XP_003539553.1	PREDICTED: trihelix transcription factor ASIL1-like [Glycine max]	Other/WEE	*FPAKKPSPPPPSS*	2.361	2.306
XP_003539553.1	PREDICTED: trihelix transcription factor ASIL1-like [Glycine max]	Other/Haspin	*FPAKKPSPPPPSS*	5.761	0.998
XP_003539553.1	PREDICTED: trihelix transcription factor ASIL1-like [Glycine max]	Other/TLK	*FPAKKPSPPPPSS*	3.296	2.277
XP_003539553.1	PREDICTED: trihelix transcription factor ASIL1-like [Glycine max]	Dual/TK	*FPAKKPSPPPPSS*	68.735	47.151
XP_003516854.1	PREDICTED: serine/threonine-protein kinase STN7, chloroplastic-like [Glycine max]	TKL	*QRKIIRTLNESMD*	6.119	5.299
XP_003516854.1	PREDICTED: serine/threonine-protein kinase STN7, chloroplastic-like [Glycine max]	CMGC/CK2	*QRKIIRTLNESMD*	4.324	2.665
XP_003516854.1	PREDICTED: serine/threonine-protein kinase STN7, chloroplastic-like [Glycine max]	CMGC/GSK	*QRKIIRTLNESMD*	8.682	8.674
XP_003516854.1	PREDICTED: serine/threonine-protein kinase STN7, chloroplastic-like [Glycine max]	Other/Haspin	*QRKIIRTLNESMD*	6.827	0.998
XP_003516854.1	PREDICTED: serine/threonine-protein kinase STN7, chloroplastic-like [Glycine max]	Other/TLK	*QRKIIRTLNESMD*	3.19	2.277
XP_003516854.1	PREDICTED: serine/threonine-protein kinase STN7, chloroplastic-like [Glycine max]	Other/TTK	*QRKIIRTLNESMD*	21.85	21.21
XP_003516854.1	PREDICTED: serine/threonine-protein kinase STN7, chloroplastic-like [Glycine max]	Dual/TK	*QRKIIRTLNESMD*	63.147	47.151
XP_003516854.1	PREDICTED: serine/threonine-protein kinase STN7, chloroplastic-like [Glycine max]	CAMK/CAMKL	*IRTLNESMDELTR*	8.489	7.568
XP_003516854.1	PREDICTED: serine/threonine-protein kinase STN7, chloroplastic-like [Glycine max]	CK1/CK1	*IRTLNESMDELTR*	9.37	7.443
XP_003516854.1	PREDICTED: serine/threonine-protein kinase STN7, chloroplastic-like [Glycine max]	CMGC/CK2	*IRTLNESMDELTR*	7.095	2.665
XP_003516854.1	PREDICTED: serine/threonine-protein kinase STN7, chloroplastic-like [Glycine max]	Other/Haspin	*IRTLNESMDELTR*	6.012	0.998
XP_003516854.1	PREDICTED: serine/threonine-protein kinase STN7, chloroplastic-like [Glycine max]	Other/TLK	*IRTLNESMDELTR*	3.582	2.277
XP_003516854.1	PREDICTED: serine/threonine-protein kinase STN7, chloroplastic-like [Glycine max]	Dual/TK	*IRTLNESMDELTR*	56.464	47.151
XP_006584935.1	PREDICTED: uncharacterized protein LOC100815489 isoform X1 [Glycine max]	CK1	*LSLEEGSEDDVTD*	10.123	6.306
XP_006584935.1	PREDICTED: uncharacterized protein LOC100815489 isoform X1 [Glycine max]	CMGC	*LSLEEGSEDDVTD*	41.718	40.815
XP_006584935.1	PREDICTED: uncharacterized protein LOC100815489 isoform X1 [Glycine max]	CK1/CK1	*LSLEEGSEDDVTD*	11.452	7.443
XP_006584935.1	PREDICTED: uncharacterized protein LOC100815489 isoform X1 [Glycine max]	CMGC/CK2	*LSLEEGSEDDVTD*	11.161	2.665
XP_006584935.1	PREDICTED: uncharacterized protein LOC100815489 isoform X1 [Glycine max]	Other/Haspin	*LSLEEGSEDDVTD*	6.185	0.998
XP_006584935.1	PREDICTED: uncharacterized protein LOC100815489 isoform X1 [Glycine max]	Other/TLK	*LSLEEGSEDDVTD*	3.811	2.277
XP_006584935.1	PREDICTED: uncharacterized protein LOC100815489 isoform X1 [Glycine max]	Other/TTK	*LSLEEGSEDDVTD*	22.179	21.21
XP_006584935.1	PREDICTED: uncharacterized protein LOC100815489 isoform X1 [Glycine max]	Other/PEK	*LSLEEGSEDDVTD*	1.718	1.697
XP_006584935.1	PREDICTED: uncharacterized protein LOC100815489 isoform X1 [Glycine max]	Dual/TK	*LSLEEGSEDDVTD*	58.099	47.151
XP_003546420.1	PREDICTED: villin-4 isoform X1 [Glycine max]	CAMK	*PNARNLSTPPPVI*	5.677	3.428
XP_003546420.1	PREDICTED: villin-4 isoform X1 [Glycine max]	AGC/NDR	*PNARNLSTPPPVI*	0.003	0.003
XP_003546420.1	PREDICTED: villin-4 isoform X1 [Glycine max]	AGC/PKA	*PNARNLSTPPPVI*	23.882	22.884
XP_003546420.1	PREDICTED: villin-4 isoform X1 [Glycine max]	AGC/RSK	*PNARNLSTPPPVI*	13.906	10.901
XP_003546420.1	PREDICTED: villin-4 isoform X1 [Glycine max]	CAMK/CAMK1	*PNARNLSTPPPVI*	14.14	11.583
XP_003546420.1	PREDICTED: villin-4 isoform X1 [Glycine max]	CAMK/CAMKL	*PNARNLSTPPPVI*	8.002	7.568
XP_003546420.1	PREDICTED: villin-4 isoform X1 [Glycine max]	Other/Haspin	*PNARNLSTPPPVI*	5.973	0.998
XP_003546420.1	PREDICTED: villin-4 isoform X1 [Glycine max]	Other/Aur	*PNARNLSTPPPVI*	9.378	8.819
XP_003546420.1	PREDICTED: villin-4 isoform X1 [Glycine max]	Other/TLK	*PNARNLSTPPPVI*	3.231	2.277
XP_003546420.1	PREDICTED: villin-4 isoform X1 [Glycine max]	Dual/TK	*PNARNLSTPPPVI*	63.517	47.151
XP_003546420.1	PREDICTED: villin-4 isoform X1 [Glycine max]	CMGC	*NARNLSTPPPVIR*	42.761	40.815
XP_003546420.1	PREDICTED: villin-4 isoform X1 [Glycine max]	CMGC/CDK	*NARNLSTPPPVIR*	14.65	10.587
XP_003546420.1	PREDICTED: villin-4 isoform X1 [Glycine max]	CMGC/DYRK	*NARNLSTPPPVIR*	20.93	17.356
XP_003546420.1	PREDICTED: villin-4 isoform X1 [Glycine max]	CMGC/GSK	*NARNLSTPPPVIR*	9.528	8.674
XP_003546420.1	PREDICTED: villin-4 isoform X1 [Glycine max]	CMGC/MAPK	*NARNLSTPPPVIR*	14.293	12.837
XP_003546420.1	PREDICTED: villin-4 isoform X1 [Glycine max]	Atypical/PIKK	*NARNLSTPPPVIR*	12.206	12.124
XP_003546420.1	PREDICTED: villin-4 isoform X1 [Glycine max]	Other/Haspin	*NARNLSTPPPVIR*	5.872	0.998
XP_003546420.1	PREDICTED: villin-4 isoform X1 [Glycine max]	Other/TLK	*NARNLSTPPPVIR*	3.47	2.277
XP_003546420.1	PREDICTED: villin-4 isoform X1 [Glycine max]	Dual/TK	*NARNLSTPPPVIR*	48.27	47.151
XP_006579510.1	PREDICTED: uncharacterized protein LOC100780128 isoform X1 [Glycine max]	CAMK	*GLRENPSFDGDLH*	3.985	3.428
XP_006579510.1	PREDICTED: uncharacterized protein LOC100780128 isoform X1 [Glycine max]	CK1	*GLRENPSFDGDLH*	8.089	6.306
XP_006579510.1	PREDICTED: uncharacterized protein LOC100780128 isoform X1 [Glycine max]	CAMK/CAMKL	*GLRENPSFDGDLH*	8.741	7.568
XP_006579510.1	PREDICTED: uncharacterized protein LOC100780128 isoform X1 [Glycine max]	CK1/CK1	*GLRENPSFDGDLH*	8.526	7.443
XP_006579510.1	PREDICTED: uncharacterized protein LOC100780128 isoform X1 [Glycine max]	TKL/MLK	*GLRENPSFDGDLH*	88.597	85.293
XP_006579510.1	PREDICTED: uncharacterized protein LOC100780128 isoform X1 [Glycine max]	Other/Haspin	*GLRENPSFDGDLH*	6.173	0.998
XP_006579510.1	PREDICTED: uncharacterized protein LOC100780128 isoform X1 [Glycine max]	Other/TLK	*GLRENPSFDGDLH*	3.45	2.277
XP_006579510.1	PREDICTED: uncharacterized protein LOC100780128 isoform X1 [Glycine max]	Dual/TK	*GLRENPSFDGDLH*	53.936	47.151
XP_006596386.1	PREDICTED: E3 ubiquitin-protein ligase UPL1-like [Glycine max]	CK1	*TPLSHFSPVVGRD*	7.732	6.306
XP_006596386.1	PREDICTED: E3 ubiquitin-protein ligase UPL1-like [Glycine max]	CMGC	*TPLSHFSPVVGRD*	43.955	40.815
XP_006596386.1	PREDICTED: E3 ubiquitin-protein ligase UPL1-like [Glycine max]	CK1/CK1	*TPLSHFSPVVGRD*	8.741	7.443
XP_006596386.1	PREDICTED: E3 ubiquitin-protein ligase UPL1-like [Glycine max]	CMGC/CDK	*TPLSHFSPVVGRD*	15.879	10.587
XP_006596386.1	PREDICTED: E3 ubiquitin-protein ligase UPL1-like [Glycine max]	CMGC/DYRK	*TPLSHFSPVVGRD*	19.599	17.356
XP_006596386.1	PREDICTED: E3 ubiquitin-protein ligase UPL1-like [Glycine max]	CMGC/GSK	*TPLSHFSPVVGRD*	9.42	8.674
XP_006596386.1	PREDICTED: E3 ubiquitin-protein ligase UPL1-like [Glycine max]	CMGC/MAPK	*TPLSHFSPVVGRD*	16.273	12.837
XP_006596386.1	PREDICTED: E3 ubiquitin-protein ligase UPL1-like [Glycine max]	Atypical/PIKK	*TPLSHFSPVVGRD*	12.7	12.124
XP_006596386.1	PREDICTED: E3 ubiquitin-protein ligase UPL1-like [Glycine max]	Other/Haspin	*TPLSHFSPVVGRD*	6.901	0.998
XP_006596386.1	PREDICTED: E3 ubiquitin-protein ligase UPL1-like [Glycine max]	Other/TLK	*TPLSHFSPVVGRD*	3.095	2.277
XP_003556105.1	PREDICTED: low-temperature-induced 65 kDa protein [Glycine max]	CK1	*LLGGVSSTTEIDQ*	8.934	6.306
XP_003556105.1	PREDICTED: low-temperature-induced 65 kDa protein [Glycine max]	CAMK/CAMKL	*LLGGVSSTTEIDQ*	9.018	7.568
XP_003556105.1	PREDICTED: low-temperature-induced 65 kDa protein [Glycine max]	CK1/CK1	*LLGGVSSTTEIDQ*	10.012	7.443
XP_003556105.1	PREDICTED: low-temperature-induced 65 kDa protein [Glycine max]	CMGC/CK2	*LLGGVSSTTEIDQ*	7.285	2.665
XP_003556105.1	PREDICTED: low-temperature-induced 65 kDa protein [Glycine max]	Other/Haspin	*LLGGVSSTTEIDQ*	6.147	0.998
XP_003556105.1	PREDICTED: low-temperature-induced 65 kDa protein [Glycine max]	Other/TLK	*LLGGVSSTTEIDQ*	3.33	2.277
XP_003556105.1	PREDICTED: low-temperature-induced 65 kDa protein [Glycine max]	Dual/TK	*LLGGVSSTTEIDQ*	54.112	47.151
XP_006581180.1	PREDICTED: protein IQ-DOMAIN 32-like [Glycine max]	TKL	*KNLMTKSNVSYIS*	5.486	5.299
XP_006581180.1	PREDICTED: protein IQ-DOMAIN 32-like [Glycine max]	CK1/CK1	*KNLMTKSNVSYIS*	8.207	7.443
XP_006581180.1	PREDICTED: protein IQ-DOMAIN 32-like [Glycine max]	Other/Haspin	*KNLMTKSNVSYIS*	6.255	0.998
XP_006581180.1	PREDICTED: protein IQ-DOMAIN 32-like [Glycine max]	Other/TLK	*KNLMTKSNVSYIS*	3.599	2.277
XP_003525636.1	PREDICTED: G patch domain-containing protein TGH-like isoform X1 [Glycine max]	CMGC	*LYKAIFSDDSDDE*	41.873	40.815
XP_003525636.1	PREDICTED: G patch domain-containing protein TGH-like isoform X1 [Glycine max]	CMGC/CK2	*LYKAIFSDDSDDE*	7.385	2.665
XP_003525636.1	PREDICTED: G patch domain-containing protein TGH-like isoform X1 [Glycine max]	Other/Haspin	*LYKAIFSDDSDDE*	6.306	0.998
XP_003525636.1	PREDICTED: G patch domain-containing protein TGH-like isoform X1 [Glycine max]	Other/TLK	*LYKAIFSDDSDDE*	3.468	2.277
XP_003525636.1	PREDICTED: G patch domain-containing protein TGH-like isoform X1 [Glycine max]	Dual/TK	*LYKAIFSDDSDDE*	60.013	47.151
XP_003525636.1	PREDICTED: G patch domain-containing protein TGH-like isoform X1 [Glycine max]	CMGC	*AIFSDDSDDEGPS*	43.588	40.815
XP_003525636.1	PREDICTED: G patch domain-containing protein TGH-like isoform X1 [Glycine max]	CK1/CK1	*AIFSDDSDDEGPS*	12.685	7.443
XP_003525636.1	PREDICTED: G patch domain-containing protein TGH-like isoform X1 [Glycine max]	CMGC/CK2	*AIFSDDSDDEGPS*	13.087	2.665
XP_003525636.1	PREDICTED: G patch domain-containing protein TGH-like isoform X1 [Glycine max]	CMGC/CLK	*AIFSDDSDDEGPS*	89.339	85.655
XP_003525636.1	PREDICTED: G patch domain-containing protein TGH-like isoform X1 [Glycine max]	Other/Haspin	*AIFSDDSDDEGPS*	6.196	0.998
XP_003525636.1	PREDICTED: G patch domain-containing protein TGH-like isoform X1 [Glycine max]	Other/TLK	*AIFSDDSDDEGPS*	3.159	2.277
XP_003525636.1	PREDICTED: G patch domain-containing protein TGH-like isoform X1 [Glycine max]	Dual/TK	*AIFSDDSDDEGPS*	49.599	47.151
XP_003537506.1	PREDICTED: apoptotic chromatin condensation inducer in the nucleus-like isoform X1 [Glycine max]	AGC	*KRSFSRSDSSATD*	2.783	1.925
XP_003537506.1	PREDICTED: apoptotic chromatin condensation inducer in the nucleus-like isoform X1 [Glycine max]	CK1	*KRSFSRSDSSATD*	7.873	6.306
XP_003537506.1	PREDICTED: apoptotic chromatin condensation inducer in the nucleus-like isoform X1 [Glycine max]	TKL	*KRSFSRSDSSATD*	6.985	5.299
XP_003537506.1	PREDICTED: apoptotic chromatin condensation inducer in the nucleus-like isoform X1 [Glycine max]	CK1/CK1	*KRSFSRSDSSATD*	9.139	7.443
XP_003537506.1	PREDICTED: apoptotic chromatin condensation inducer in the nucleus-like isoform X1 [Glycine max]	CMGC/CK2	*KRSFSRSDSSATD*	6.585	2.665
XP_003537506.1	PREDICTED: apoptotic chromatin condensation inducer in the nucleus-like isoform X1 [Glycine max]	CMGC/CLK	*KRSFSRSDSSATD*	102.621	85.655
XP_003537506.1	PREDICTED: apoptotic chromatin condensation inducer in the nucleus-like isoform X1 [Glycine max]	Other/Haspin	*KRSFSRSDSSATD*	7.129	0.998
XP_003537506.1	PREDICTED: apoptotic chromatin condensation inducer in the nucleus-like isoform X1 [Glycine max]	Other/TLK	*KRSFSRSDSSATD*	3.626	2.277
XP_003537506.1	PREDICTED: apoptotic chromatin condensation inducer in the nucleus-like isoform X1 [Glycine max]	Dual/TK	*KRSFSRSDSSATD*	57.078	47.151
XP_003537506.1	PREDICTED: apoptotic chromatin condensation inducer in the nucleus-like isoform X1 [Glycine max]	CAMK	*SFSRSDSSATDDT*	6.209	3.428
XP_003537506.1	PREDICTED: apoptotic chromatin condensation inducer in the nucleus-like isoform X1 [Glycine max]	CK1	*SFSRSDSSATDDT*	8.798	6.306
XP_003537506.1	PREDICTED: apoptotic chromatin condensation inducer in the nucleus-like isoform X1 [Glycine max]	STE	*SFSRSDSSATDDT*	6.941	6.594
XP_003537506.1	PREDICTED: apoptotic chromatin condensation inducer in the nucleus-like isoform X1 [Glycine max]	TKL	*SFSRSDSSATDDT*	5.731	5.299
XP_003537506.1	PREDICTED: apoptotic chromatin condensation inducer in the nucleus-like isoform X1 [Glycine max]	AGC/NDR	*SFSRSDSSATDDT*	0.003	0.003
XP_003537506.1	PREDICTED: apoptotic chromatin condensation inducer in the nucleus-like isoform X1 [Glycine max]	AGC/PKA	*SFSRSDSSATDDT*	25.551	22.884
XP_003537506.1	PREDICTED: apoptotic chromatin condensation inducer in the nucleus-like isoform X1 [Glycine max]	AGC/RSK	*SFSRSDSSATDDT*	12.303	10.901
XP_003537506.1	PREDICTED: apoptotic chromatin condensation inducer in the nucleus-like isoform X1 [Glycine max]	CAMK/CAMK1	*SFSRSDSSATDDT*	15.615	11.583
XP_003537506.1	PREDICTED: apoptotic chromatin condensation inducer in the nucleus-like isoform X1 [Glycine max]	CAMK/CAMKL	*SFSRSDSSATDDT*	9.493	7.568
XP_003537506.1	PREDICTED: apoptotic chromatin condensation inducer in the nucleus-like isoform X1 [Glycine max]	CK1/CK1	*SFSRSDSSATDDT*	9.618	7.443
XP_003537506.1	PREDICTED: apoptotic chromatin condensation inducer in the nucleus-like isoform X1 [Glycine max]	CMGC/CK2	*SFSRSDSSATDDT*	7.105	2.665
XP_003537506.1	PREDICTED: apoptotic chromatin condensation inducer in the nucleus-like isoform X1 [Glycine max]	CMGC/CLK	*SFSRSDSSATDDT*	118.905	85.655
XP_003537506.1	PREDICTED: apoptotic chromatin condensation inducer in the nucleus-like isoform X1 [Glycine max]	Other/Haspin	*SFSRSDSSATDDT*	7.017	0.998
XP_003537506.1	PREDICTED: apoptotic chromatin condensation inducer in the nucleus-like isoform X1 [Glycine max]	Other/TLK	*SFSRSDSSATDDT*	3.451	2.277
XP_003537506.1	PREDICTED: apoptotic chromatin condensation inducer in the nucleus-like isoform X1 [Glycine max]	Dual/TK	*SFSRSDSSATDDT*	76.421	47.151
XP_003521377.1	PREDICTED: protein IQ-DOMAIN 1-like [Glycine max]	CK1	*SLVSVQSDRFRRH*	7.52	6.306
XP_003521377.1	PREDICTED: protein IQ-DOMAIN 1-like [Glycine max]	TKL	*SLVSVQSDRFRRH*	6.248	5.299
XP_003521377.1	PREDICTED: protein IQ-DOMAIN 1-like [Glycine max]	CAMK/CAMKL	*SLVSVQSDRFRRH*	8.308	7.568
XP_003521377.1	PREDICTED: protein IQ-DOMAIN 1-like [Glycine max]	CK1/CK1	*SLVSVQSDRFRRH*	8.676	7.443
XP_003521377.1	PREDICTED: protein IQ-DOMAIN 1-like [Glycine max]	CMGC/CK2	*SLVSVQSDRFRRH*	3.12	2.665
XP_003521377.1	PREDICTED: protein IQ-DOMAIN 1-like [Glycine max]	CMGC/CLK	*SLVSVQSDRFRRH*	99.642	85.655
XP_003521377.1	PREDICTED: protein IQ-DOMAIN 1-like [Glycine max]	Other/Haspin	*SLVSVQSDRFRRH*	6.981	0.998
XP_003521377.1	PREDICTED: protein IQ-DOMAIN 1-like [Glycine max]	Other/TLK	*SLVSVQSDRFRRH*	2.779	2.277
XP_003554849.2	PREDICTED: uncharacterized protein LOC100796021 isoform X1 [Glycine max]	CK1	*SRSENASPMVSPE*	8.563	6.306
XP_003554849.2	PREDICTED: uncharacterized protein LOC100796021 isoform X1 [Glycine max]	CMGC	*SRSENASPMVSPE*	44.734	40.815
XP_003554849.2	PREDICTED: uncharacterized protein LOC100796021 isoform X1 [Glycine max]	TKL	*SRSENASPMVSPE*	5.829	5.299
XP_003554849.2	PREDICTED: uncharacterized protein LOC100796021 isoform X1 [Glycine max]	CK1/CK1	*SRSENASPMVSPE*	9.722	7.443
XP_003554849.2	PREDICTED: uncharacterized protein LOC100796021 isoform X1 [Glycine max]	CMGC/CDK	*SRSENASPMVSPE*	15.105	10.587
XP_003554849.2	PREDICTED: uncharacterized protein LOC100796021 isoform X1 [Glycine max]	CMGC/DYRK	*SRSENASPMVSPE*	23.219	17.356
XP_003554849.2	PREDICTED: uncharacterized protein LOC100796021 isoform X1 [Glycine max]	CMGC/GSK	*SRSENASPMVSPE*	14.214	8.674
XP_003554849.2	PREDICTED: uncharacterized protein LOC100796021 isoform X1 [Glycine max]	CMGC/MAPK	*SRSENASPMVSPE*	17.132	12.837
XP_003554849.2	PREDICTED: uncharacterized protein LOC100796021 isoform X1 [Glycine max]	Other/Haspin	*SRSENASPMVSPE*	6.031	0.998
XP_003554849.2	PREDICTED: uncharacterized protein LOC100796021 isoform X1 [Glycine max]	Other/TLK	*SRSENASPMVSPE*	3.448	2.277
XP_003554849.2	PREDICTED: uncharacterized protein LOC100796021 isoform X1 [Glycine max]	Dual/TK	*SRSENASPMVSPE*	62.852	47.151
XP_003554849.2	PREDICTED: uncharacterized protein LOC100796021 isoform X1 [Glycine max]	CK1	*NASPMVSPERKSP*	7.31	6.306
XP_003554849.2	PREDICTED: uncharacterized protein LOC100796021 isoform X1 [Glycine max]	CMGC	*NASPMVSPERKSP*	45.213	40.815
XP_003554849.2	PREDICTED: uncharacterized protein LOC100796021 isoform X1 [Glycine max]	TKL	*NASPMVSPERKSP*	6.71	5.299
XP_003554849.2	PREDICTED: uncharacterized protein LOC100796021 isoform X1 [Glycine max]	CK1/CK1	*NASPMVSPERKSP*	7.609	7.443
XP_003554849.2	PREDICTED: uncharacterized protein LOC100796021 isoform X1 [Glycine max]	CMGC/CDK	*NASPMVSPERKSP*	16.956	10.587
XP_003554849.2	PREDICTED: uncharacterized protein LOC100796021 isoform X1 [Glycine max]	CMGC/DYRK	*NASPMVSPERKSP*	22.143	17.356
XP_003554849.2	PREDICTED: uncharacterized protein LOC100796021 isoform X1 [Glycine max]	CMGC/GSK	*NASPMVSPERKSP*	10.518	8.674
XP_003554849.2	PREDICTED: uncharacterized protein LOC100796021 isoform X1 [Glycine max]	CMGC/MAPK	*NASPMVSPERKSP*	17.334	12.837
XP_003554849.2	PREDICTED: uncharacterized protein LOC100796021 isoform X1 [Glycine max]	Atypical/PIKK	*NASPMVSPERKSP*	13.366	12.124
XP_003554849.2	PREDICTED: uncharacterized protein LOC100796021 isoform X1 [Glycine max]	Other/Haspin	*NASPMVSPERKSP*	5.938	0.998
XP_003554849.2	PREDICTED: uncharacterized protein LOC100796021 isoform X1 [Glycine max]	Other/TLK	*NASPMVSPERKSP*	3.794	2.277
XP_003554849.2	PREDICTED: uncharacterized protein LOC100796021 isoform X1 [Glycine max]	Dual/TK	*NASPMVSPERKSP*	64.5	47.151
XP_003540215.2	PREDICTED: AP-2 complex subunit alpha-1-like [Glycine max]	CK1	*SLVKVPSMSSNVD*	6.71	6.306
XP_003540215.2	PREDICTED: AP-2 complex subunit alpha-1-like [Glycine max]	STE	*SLVKVPSMSSNVD*	7.554	6.594
XP_003540215.2	PREDICTED: AP-2 complex subunit alpha-1-like [Glycine max]	CAMK/CAMK1	*SLVKVPSMSSNVD*	12.054	11.583
XP_003540215.2	PREDICTED: AP-2 complex subunit alpha-1-like [Glycine max]	CAMK/CAMKL	*SLVKVPSMSSNVD*	9.498	7.568
XP_003540215.2	PREDICTED: AP-2 complex subunit alpha-1-like [Glycine max]	CK1/CK1	*SLVKVPSMSSNVD*	7.517	7.443
XP_003540215.2	PREDICTED: AP-2 complex subunit alpha-1-like [Glycine max]	CMGC/CLK	*SLVKVPSMSSNVD*	101.922	85.655
XP_003540215.2	PREDICTED: AP-2 complex subunit alpha-1-like [Glycine max]	Other/Haspin	*SLVKVPSMSSNVD*	6.389	0.998
XP_003540215.2	PREDICTED: AP-2 complex subunit alpha-1-like [Glycine max]	Other/TLK	*SLVKVPSMSSNVD*	2.723	2.277
XP_003540215.2	PREDICTED: AP-2 complex subunit alpha-1-like [Glycine max]	Dual/TK	*SLVKVPSMSSNVD*	62.285	47.151
XP_003523184.1	PREDICTED: staphylococcal nuclease domain-containing protein 1 [Glycine max]	CMGC	*QYGDIQSDDEDTA*	44.208	40.815
XP_003523184.1	PREDICTED: staphylococcal nuclease domain-containing protein 1 [Glycine max]	TKL	*QYGDIQSDDEDTA*	7.357	5.299
XP_003523184.1	PREDICTED: staphylococcal nuclease domain-containing protein 1 [Glycine max]	CK1/CK1	*QYGDIQSDDEDTA*	8.434	7.443
XP_003523184.1	PREDICTED: staphylococcal nuclease domain-containing protein 1 [Glycine max]	CMGC/CK2	*QYGDIQSDDEDTA*	12.078	2.665
XP_003523184.1	PREDICTED: staphylococcal nuclease domain-containing protein 1 [Glycine max]	Other/Haspin	*QYGDIQSDDEDTA*	6.056	0.998
XP_003523184.1	PREDICTED: staphylococcal nuclease domain-containing protein 1 [Glycine max]	Other/TLK	*QYGDIQSDDEDTA*	2.797	2.277
XP_003523184.1	PREDICTED: staphylococcal nuclease domain-containing protein 1 [Glycine max]	Other/TTK	*QYGDIQSDDEDTA*	21.332	21.21
XP_003523184.1	PREDICTED: staphylococcal nuclease domain-containing protein 1 [Glycine max]	Dual/TK	*QYGDIQSDDEDTA*	72.823	47.151
XP_014627307.1	PREDICTED: DEAD-box ATP-dependent RNA helicase 46-like isoform X1 [Glycine max]	CAMK	*RNDRGRSPDKGSS*	4.823	3.428
XP_014627307.1	PREDICTED: DEAD-box ATP-dependent RNA helicase 46-like isoform X1 [Glycine max]	CK1	*RNDRGRSPDKGSS*	9.314	6.306
XP_014627307.1	PREDICTED: DEAD-box ATP-dependent RNA helicase 46-like isoform X1 [Glycine max]	CMGC	*RNDRGRSPDKGSS*	46.433	40.815
XP_014627307.1	PREDICTED: DEAD-box ATP-dependent RNA helicase 46-like isoform X1 [Glycine max]	STE	*RNDRGRSPDKGSS*	7.117	6.594
XP_014627307.1	PREDICTED: DEAD-box ATP-dependent RNA helicase 46-like isoform X1 [Glycine max]	AGC/NDR	*RNDRGRSPDKGSS*	0.003	0.003
XP_014627307.1	PREDICTED: DEAD-box ATP-dependent RNA helicase 46-like isoform X1 [Glycine max]	AGC/PKA	*RNDRGRSPDKGSS*	25.64	22.884
XP_014627307.1	PREDICTED: DEAD-box ATP-dependent RNA helicase 46-like isoform X1 [Glycine max]	AGC/RSK	*RNDRGRSPDKGSS*	15.38	10.901
XP_014627307.1	PREDICTED: DEAD-box ATP-dependent RNA helicase 46-like isoform X1 [Glycine max]	CAMK/CAMK1	*RNDRGRSPDKGSS*	12.28	11.583
XP_014627307.1	PREDICTED: DEAD-box ATP-dependent RNA helicase 46-like isoform X1 [Glycine max]	CK1/CK1	*RNDRGRSPDKGSS*	9.77	7.443
XP_014627307.1	PREDICTED: DEAD-box ATP-dependent RNA helicase 46-like isoform X1 [Glycine max]	CMGC/CDK	*RNDRGRSPDKGSS*	17.235	10.587
XP_014627307.1	PREDICTED: DEAD-box ATP-dependent RNA helicase 46-like isoform X1 [Glycine max]	CMGC/CK2	*RNDRGRSPDKGSS*	5.706	2.665
XP_014627307.1	PREDICTED: DEAD-box ATP-dependent RNA helicase 46-like isoform X1 [Glycine max]	CMGC/CLK	*RNDRGRSPDKGSS*	108.843	85.655
XP_014627307.1	PREDICTED: DEAD-box ATP-dependent RNA helicase 46-like isoform X1 [Glycine max]	CMGC/DYRK	*RNDRGRSPDKGSS*	27.528	17.356
XP_014627307.1	PREDICTED: DEAD-box ATP-dependent RNA helicase 46-like isoform X1 [Glycine max]	CMGC/GSK	*RNDRGRSPDKGSS*	10.159	8.674
XP_014627307.1	PREDICTED: DEAD-box ATP-dependent RNA helicase 46-like isoform X1 [Glycine max]	CMGC/MAPK	*RNDRGRSPDKGSS*	18.081	12.837
XP_014627307.1	PREDICTED: DEAD-box ATP-dependent RNA helicase 46-like isoform X1 [Glycine max]	Atypical/PIKK	*RNDRGRSPDKGSS*	13.67	12.124
XP_014627307.1	PREDICTED: DEAD-box ATP-dependent RNA helicase 46-like isoform X1 [Glycine max]	Other/Haspin	*RNDRGRSPDKGSS*	6.46	0.998
XP_014627307.1	PREDICTED: DEAD-box ATP-dependent RNA helicase 46-like isoform X1 [Glycine max]	Other/Aur	*RNDRGRSPDKGSS*	9.75	8.819
XP_014627307.1	PREDICTED: DEAD-box ATP-dependent RNA helicase 46-like isoform X1 [Glycine max]	Other/TLK	*RNDRGRSPDKGSS*	2.991	2.277
XP_014627307.1	PREDICTED: DEAD-box ATP-dependent RNA helicase 46-like isoform X1 [Glycine max]	Dual/TK	*RNDRGRSPDKGSS*	70.619	47.151
XP_003522580.1	PREDICTED: DNA ligase 1-like isoform X1 [Glycine max]	CMGC	*EEKMEDSPVLGLL*	44.173	40.815
XP_003522580.1	PREDICTED: DNA ligase 1-like isoform X1 [Glycine max]	CK1/CK1	*EEKMEDSPVLGLL*	10.348	7.443
XP_003522580.1	PREDICTED: DNA ligase 1-like isoform X1 [Glycine max]	CMGC/CDK	*EEKMEDSPVLGLL*	14.638	10.587
XP_003522580.1	PREDICTED: DNA ligase 1-like isoform X1 [Glycine max]	CMGC/CK2	*EEKMEDSPVLGLL*	4.084	2.665
XP_003522580.1	PREDICTED: DNA ligase 1-like isoform X1 [Glycine max]	CMGC/CLK	*EEKMEDSPVLGLL*	86.842	85.655
XP_003522580.1	PREDICTED: DNA ligase 1-like isoform X1 [Glycine max]	CMGC/DYRK	*EEKMEDSPVLGLL*	22.223	17.356
XP_003522580.1	PREDICTED: DNA ligase 1-like isoform X1 [Glycine max]	CMGC/MAPK	*EEKMEDSPVLGLL*	15.205	12.837
XP_003522580.1	PREDICTED: DNA ligase 1-like isoform X1 [Glycine max]	Atypical/PIKK	*EEKMEDSPVLGLL*	13.016	12.124
XP_003522580.1	PREDICTED: DNA ligase 1-like isoform X1 [Glycine max]	Other/Haspin	*EEKMEDSPVLGLL*	6.24	0.998
XP_003522580.1	PREDICTED: DNA ligase 1-like isoform X1 [Glycine max]	Other/TLK	*EEKMEDSPVLGLL*	3.257	2.277
XP_003522580.1	PREDICTED: DNA ligase 1-like isoform X1 [Glycine max]	Other/ULK	*EEKMEDSPVLGLL*	38.973	36.383
XP_003548514.1	PREDICTED: uncharacterized protein LOC100810477 [Glycine max]	AGC	*VRFRSSSFSEGAV*	8.055	1.925
XP_003548514.1	PREDICTED: uncharacterized protein LOC100810477 [Glycine max]	CAMK	*VRFRSSSFSEGAV*	6.899	3.428
XP_003548514.1	PREDICTED: uncharacterized protein LOC100810477 [Glycine max]	CK1	*VRFRSSSFSEGAV*	7.83	6.306
XP_003548514.1	PREDICTED: uncharacterized protein LOC100810477 [Glycine max]	STE	*VRFRSSSFSEGAV*	6.95	6.594
XP_003548514.1	PREDICTED: uncharacterized protein LOC100810477 [Glycine max]	TKL	*VRFRSSSFSEGAV*	6.988	5.299
XP_003548514.1	PREDICTED: uncharacterized protein LOC100810477 [Glycine max]	AGC/NDR	*VRFRSSSFSEGAV*	0.004	0.003
XP_003548514.1	PREDICTED: uncharacterized protein LOC100810477 [Glycine max]	AGC/PKA	*VRFRSSSFSEGAV*	26.305	22.884
XP_003548514.1	PREDICTED: uncharacterized protein LOC100810477 [Glycine max]	AGC/RSK	*VRFRSSSFSEGAV*	16.842	10.901
XP_003548514.1	PREDICTED: uncharacterized protein LOC100810477 [Glycine max]	CAMK/CAMK1	*VRFRSSSFSEGAV*	15.601	11.583
XP_003548514.1	PREDICTED: uncharacterized protein LOC100810477 [Glycine max]	CAMK/CAMKL	*VRFRSSSFSEGAV*	10.282	7.568
XP_003548514.1	PREDICTED: uncharacterized protein LOC100810477 [Glycine max]	CK1/CK1	*VRFRSSSFSEGAV*	9.336	7.443
XP_003548514.1	PREDICTED: uncharacterized protein LOC100810477 [Glycine max]	CMGC/CK2	*VRFRSSSFSEGAV*	7.488	2.665
XP_003548514.1	PREDICTED: uncharacterized protein LOC100810477 [Glycine max]	CMGC/CLK	*VRFRSSSFSEGAV*	93.795	85.655
XP_003548514.1	PREDICTED: uncharacterized protein LOC100810477 [Glycine max]	Atypical/PIKK	*VRFRSSSFSEGAV*	12.173	12.124
XP_003548514.1	PREDICTED: uncharacterized protein LOC100810477 [Glycine max]	Other/Haspin	*VRFRSSSFSEGAV*	6.038	0.998
XP_003548514.1	PREDICTED: uncharacterized protein LOC100810477 [Glycine max]	Other/TLK	*VRFRSSSFSEGAV*	2.817	2.277
XP_003548514.1	PREDICTED: uncharacterized protein LOC100810477 [Glycine max]	Dual/TK	*VRFRSSSFSEGAV*	64.62	47.151
XP_003542649.1	PREDICTED: probable sucrose-phosphate synthase [Glycine max]	CK1	*SLNLKFSLDGEKS*	8.886	6.306
XP_003542649.1	PREDICTED: probable sucrose-phosphate synthase [Glycine max]	TKL	*SLNLKFSLDGEKS*	6.313	5.299
XP_003542649.1	PREDICTED: probable sucrose-phosphate synthase [Glycine max]	CK1/CK1	*SLNLKFSLDGEKS*	9.752	7.443
XP_003542649.1	PREDICTED: probable sucrose-phosphate synthase [Glycine max]	CMGC/CK2	*SLNLKFSLDGEKS*	2.805	2.665
XP_003542649.1	PREDICTED: probable sucrose-phosphate synthase [Glycine max]	CMGC/CLK	*SLNLKFSLDGEKS*	100.837	85.655
XP_003542649.1	PREDICTED: probable sucrose-phosphate synthase [Glycine max]	Other/Haspin	*SLNLKFSLDGEKS*	5.963	0.998
XP_003542649.1	PREDICTED: probable sucrose-phosphate synthase [Glycine max]	Other/TLK	*SLNLKFSLDGEKS*	2.783	2.277
XP_003542649.1	PREDICTED: probable sucrose-phosphate synthase [Glycine max]	Dual/TK	*SLNLKFSLDGEKS*	59.894	47.151
NP_001242190.1	uncharacterized protein LOC100776268 [Glycine max]	CK1/CK1	*APEENCSAKPTKQ*	7.802	7.443
NP_001242190.1	uncharacterized protein LOC100776268 [Glycine max]	Other/Haspin	*APEENCSAKPTKQ*	5.769	0.998
NP_001242190.1	uncharacterized protein LOC100776268 [Glycine max]	Other/TLK	*APEENCSAKPTKQ*	3.08	2.277
NP_001242190.1	uncharacterized protein LOC100776268 [Glycine max]	Other/PEK	*APEENCSAKPTKQ*	1.739	1.697
NP_001242190.1	uncharacterized protein LOC100776268 [Glycine max]	Dual/TK	*APEENCSAKPTKQ*	55.518	47.151
XP_014621603.1	PREDICTED: putative leucine-rich repeat receptor-like protein kinase At2g19210 isoform X1 [Glycine max]	CK1/CK1	*CTEQDDSLHQFKK*	10.079	7.443
XP_014621603.1	PREDICTED: putative leucine-rich repeat receptor-like protein kinase At2g19210 isoform X1 [Glycine max]	Other/Haspin	*CTEQDDSLHQFKK*	7.04	0.998
XP_014621603.1	PREDICTED: putative leucine-rich repeat receptor-like protein kinase At2g19210 isoform X1 [Glycine max]	Other/TLK	*CTEQDDSLHQFKK*	3.375	2.277
XP_003532181.1	PREDICTED: WEB family protein At5g55860-like [Glycine max]	Other/Haspin	*ALLPNISGIFQRK*	7.694	0.998
XP_003532181.1	PREDICTED: WEB family protein At5g55860-like [Glycine max]	Other/TLK	*ALLPNISGIFQRK*	3.348	2.277
XP_003532181.1	PREDICTED: WEB family protein At5g55860-like [Glycine max]	Dual/TK	*ALLPNISGIFQRK*	48.933	47.151
XP_006580806.2	PREDICTED: probable hexokinase-like 2 protein [Glycine max]	TKL	*EQQLRKTNQIIRK*	6.362	5.299
XP_006580806.2	PREDICTED: probable hexokinase-like 2 protein [Glycine max]	CMGC/CLK	*EQQLRKTNQIIRK*	96.234	85.655
XP_006580806.2	PREDICTED: probable hexokinase-like 2 protein [Glycine max]	Other/Haspin	*EQQLRKTNQIIRK*	8.169	0.998
XP_006580806.2	PREDICTED: probable hexokinase-like 2 protein [Glycine max]	Other/Aur	*EQQLRKTNQIIRK*	10.041	8.819
XP_006580806.2	PREDICTED: probable hexokinase-like 2 protein [Glycine max]	Other/TLK	*EQQLRKTNQIIRK*	2.678	2.277
XP_006580806.2	PREDICTED: probable hexokinase-like 2 protein [Glycine max]	Other/TTK	*EQQLRKTNQIIRK*	23.909	21.21
XP_006580806.2	PREDICTED: probable hexokinase-like 2 protein [Glycine max]	Other/PEK	*EQQLRKTNQIIRK*	1.725	1.697
XP_003536195.1	PREDICTED: heat shock factor-binding protein 1 [Glycine max]	CK1/CK1	*AEMGVESSPSPAT*	9.156	7.443
XP_003536195.1	PREDICTED: heat shock factor-binding protein 1 [Glycine max]	CMGC/CK2	*AEMGVESSPSPAT*	4.946	2.665
XP_003536195.1	PREDICTED: heat shock factor-binding protein 1 [Glycine max]	Other/Haspin	*AEMGVESSPSPAT*	5.947	0.998
XP_003536195.1	PREDICTED: heat shock factor-binding protein 1 [Glycine max]	Other/TLK	*AEMGVESSPSPAT*	2.893	2.277
XP_003536195.1	PREDICTED: heat shock factor-binding protein 1 [Glycine max]	Dual/TK	*AEMGVESSPSPAT*	57.174	47.151
XP_003536195.1	PREDICTED: heat shock factor-binding protein 1 [Glycine max]	CK1	*EMGVESSPSPATP*	7.996	6.306
XP_003536195.1	PREDICTED: heat shock factor-binding protein 1 [Glycine max]	CMGC	*EMGVESSPSPATP*	45.1	40.815
XP_003536195.1	PREDICTED: heat shock factor-binding protein 1 [Glycine max]	CK1/CK1	*EMGVESSPSPATP*	9.353	7.443
XP_003536195.1	PREDICTED: heat shock factor-binding protein 1 [Glycine max]	CMGC/CDK	*EMGVESSPSPATP*	14.645	10.587
XP_003536195.1	PREDICTED: heat shock factor-binding protein 1 [Glycine max]	CMGC/CK2	*EMGVESSPSPATP*	4.198	2.665
XP_003536195.1	PREDICTED: heat shock factor-binding protein 1 [Glycine max]	CMGC/DYRK	*EMGVESSPSPATP*	22.973	17.356
XP_003536195.1	PREDICTED: heat shock factor-binding protein 1 [Glycine max]	CMGC/GSK	*EMGVESSPSPATP*	11.137	8.674
XP_003536195.1	PREDICTED: heat shock factor-binding protein 1 [Glycine max]	CMGC/MAPK	*EMGVESSPSPATP*	15.995	12.837
XP_003536195.1	PREDICTED: heat shock factor-binding protein 1 [Glycine max]	Atypical/PIKK	*EMGVESSPSPATP*	13.405	12.124
XP_003536195.1	PREDICTED: heat shock factor-binding protein 1 [Glycine max]	Other/Haspin	*EMGVESSPSPATP*	6.526	0.998
XP_003536195.1	PREDICTED: heat shock factor-binding protein 1 [Glycine max]	Other/TLK	*EMGVESSPSPATP*	2.59	2.277
XP_003536195.1	PREDICTED: heat shock factor-binding protein 1 [Glycine max]	Dual/TK	*EMGVESSPSPATP*	49.344	47.151
XP_003522940.1	PREDICTED: protein TSS-like [Glycine max]	CMGC	*SPLLPVSPRRSPH*	45.215	40.815
XP_003522940.1	PREDICTED: protein TSS-like [Glycine max]	CMGC/CDK	*SPLLPVSPRRSPH*	16.463	10.587
XP_003522940.1	PREDICTED: protein TSS-like [Glycine max]	CMGC/DYRK	*SPLLPVSPRRSPH*	21.807	17.356
XP_003522940.1	PREDICTED: protein TSS-like [Glycine max]	CMGC/GSK	*SPLLPVSPRRSPH*	13.598	8.674
XP_003522940.1	PREDICTED: protein TSS-like [Glycine max]	CMGC/MAPK	*SPLLPVSPRRSPH*	18.288	12.837
XP_003522940.1	PREDICTED: protein TSS-like [Glycine max]	Atypical/PIKK	*SPLLPVSPRRSPH*	12.206	12.124
XP_003522940.1	PREDICTED: protein TSS-like [Glycine max]	Other/Haspin	*SPLLPVSPRRSPH*	6.087	0.998
XP_003522940.1	PREDICTED: protein TSS-like [Glycine max]	Other/TLK	*SPLLPVSPRRSPH*	3.175	2.277
XP_003522940.1	PREDICTED: protein TSS-like [Glycine max]	Other/PEK	*SPLLPVSPRRSPH*	1.715	1.697
XP_003526699.1	PREDICTED: cyclic nucleotide-gated ion channel 1-like [Glycine max]	CMGC/CLK	*TTNGGRTGFFNSE*	88.502	85.655
XP_003526699.1	PREDICTED: cyclic nucleotide-gated ion channel 1-like [Glycine max]	Other/Haspin	*TTNGGRTGFFNSE*	6.802	0.998
XP_003526699.1	PREDICTED: cyclic nucleotide-gated ion channel 1-like [Glycine max]	Other/TLK	*TTNGGRTGFFNSE*	3.001	2.277
NP_001242698.1	uncharacterized protein LOC100786889 [Glycine max]	Other/Haspin	*FERQIVSVDAKRA*	6.492	0.998
NP_001242698.1	uncharacterized protein LOC100786889 [Glycine max]	Other/TLK	*FERQIVSVDAKRA*	3.145	2.277
NP_001242698.1	uncharacterized protein LOC100786889 [Glycine max]	Other/TTK	*FERQIVSVDAKRA*	23.782	21.21
NP_001242698.1	uncharacterized protein LOC100786889 [Glycine max]	Dual/TK	*FERQIVSVDAKRA*	54.347	47.151
XP_003535062.1	PREDICTED: FIP1[V]-like protein isoform X2 [Glycine max]	CK1	*EKGLKGSGDEERA*	9.038	6.306
XP_003535062.1	PREDICTED: FIP1[V]-like protein isoform X2 [Glycine max]	CMGC	*EKGLKGSGDEERA*	42.83	40.815
XP_003535062.1	PREDICTED: FIP1[V]-like protein isoform X2 [Glycine max]	TKL	*EKGLKGSGDEERA*	5.736	5.299
XP_003535062.1	PREDICTED: FIP1[V]-like protein isoform X2 [Glycine max]	AGC/PKA	*EKGLKGSGDEERA*	24.615	22.884
XP_003535062.1	PREDICTED: FIP1[V]-like protein isoform X2 [Glycine max]	CK1/CK1	*EKGLKGSGDEERA*	9.896	7.443
XP_003535062.1	PREDICTED: FIP1[V]-like protein isoform X2 [Glycine max]	CMGC/CK2	*EKGLKGSGDEERA*	9.181	2.665
XP_003535062.1	PREDICTED: FIP1[V]-like protein isoform X2 [Glycine max]	CMGC/CLK	*EKGLKGSGDEERA*	109.581	85.655
XP_003535062.1	PREDICTED: FIP1[V]-like protein isoform X2 [Glycine max]	Other/Haspin	*EKGLKGSGDEERA*	6.395	0.998
XP_003535062.1	PREDICTED: FIP1[V]-like protein isoform X2 [Glycine max]	Other/TLK	*EKGLKGSGDEERA*	2.43	2.277
XP_003535062.1	PREDICTED: FIP1[V]-like protein isoform X2 [Glycine max]	Other/TTK	*EKGLKGSGDEERA*	21.338	21.21
XP_003535062.1	PREDICTED: FIP1[V]-like protein isoform X2 [Glycine max]	Dual/TK	*EKGLKGSGDEERA*	60.658	47.151
XP_003534419.1	PREDICTED: dynamin-2B-like isoform X1 [Glycine max]	CK1	*NGSAESSPRSSSG*	8.6	6.306
XP_003534419.1	PREDICTED: dynamin-2B-like isoform X1 [Glycine max]	CMGC	*NGSAESSPRSSSG*	45.743	40.815
XP_003534419.1	PREDICTED: dynamin-2B-like isoform X1 [Glycine max]	CK1/CK1	*NGSAESSPRSSSG*	9.684	7.443
XP_003534419.1	PREDICTED: dynamin-2B-like isoform X1 [Glycine max]	CMGC/CDK	*NGSAESSPRSSSG*	14.732	10.587
XP_003534419.1	PREDICTED: dynamin-2B-like isoform X1 [Glycine max]	CMGC/CK2	*NGSAESSPRSSSG*	4.926	2.665
XP_003534419.1	PREDICTED: dynamin-2B-like isoform X1 [Glycine max]	CMGC/CLK	*NGSAESSPRSSSG*	102.436	85.655
XP_003534419.1	PREDICTED: dynamin-2B-like isoform X1 [Glycine max]	CMGC/DYRK	*NGSAESSPRSSSG*	21.769	17.356
XP_003534419.1	PREDICTED: dynamin-2B-like isoform X1 [Glycine max]	CMGC/GSK	*NGSAESSPRSSSG*	13.654	8.674
XP_003534419.1	PREDICTED: dynamin-2B-like isoform X1 [Glycine max]	CMGC/MAPK	*NGSAESSPRSSSG*	17.166	12.837
XP_003534419.1	PREDICTED: dynamin-2B-like isoform X1 [Glycine max]	Atypical/PIKK	*NGSAESSPRSSSG*	12.691	12.124
XP_003534419.1	PREDICTED: dynamin-2B-like isoform X1 [Glycine max]	Other/Haspin	*NGSAESSPRSSSG*	6.117	0.998
XP_003534419.1	PREDICTED: dynamin-2B-like isoform X1 [Glycine max]	Other/TLK	*NGSAESSPRSSSG*	3.798	2.277
XP_003534419.1	PREDICTED: dynamin-2B-like isoform X1 [Glycine max]	Other/PEK	*NGSAESSPRSSSG*	1.765	1.697
XP_003534419.1	PREDICTED: dynamin-2B-like isoform X1 [Glycine max]	Dual/TK	*NGSAESSPRSSSG*	60.283	47.151
XP_003518361.2	PREDICTED: sucrose synthase 7-like [Glycine max]	CAMK	*ALKRTDSVVDNMP*	7.799	3.428
XP_003518361.2	PREDICTED: sucrose synthase 7-like [Glycine max]	CK1	*ALKRTDSVVDNMP*	8.495	6.306
XP_003518361.2	PREDICTED: sucrose synthase 7-like [Glycine max]	STE	*ALKRTDSVVDNMP*	10.596	6.594
XP_003518361.2	PREDICTED: sucrose synthase 7-like [Glycine max]	AGC/NDR	*ALKRTDSVVDNMP*	0.003	0.003
XP_003518361.2	PREDICTED: sucrose synthase 7-like [Glycine max]	AGC/PKA	*ALKRTDSVVDNMP*	24.341	22.884
XP_003518361.2	PREDICTED: sucrose synthase 7-like [Glycine max]	AGC/RSK	*ALKRTDSVVDNMP*	13.104	10.901
XP_003518361.2	PREDICTED: sucrose synthase 7-like [Glycine max]	CAMK/CAMK1	*ALKRTDSVVDNMP*	15.384	11.583
XP_003518361.2	PREDICTED: sucrose synthase 7-like [Glycine max]	CAMK/CAMKL	*ALKRTDSVVDNMP*	10.012	7.568
XP_003518361.2	PREDICTED: sucrose synthase 7-like [Glycine max]	CK1/CK1	*ALKRTDSVVDNMP*	9.219	7.443
XP_003518361.2	PREDICTED: sucrose synthase 7-like [Glycine max]	CMGC/CK2	*ALKRTDSVVDNMP*	7.297	2.665
XP_003518361.2	PREDICTED: sucrose synthase 7-like [Glycine max]	CMGC/CLK	*ALKRTDSVVDNMP*	106.52	85.655
XP_003518361.2	PREDICTED: sucrose synthase 7-like [Glycine max]	CMGC/DYRK	*ALKRTDSVVDNMP*	19.316	17.356
XP_003518361.2	PREDICTED: sucrose synthase 7-like [Glycine max]	STE/STE20	*ALKRTDSVVDNMP*	8.267	6.147
XP_003518361.2	PREDICTED: sucrose synthase 7-like [Glycine max]	Other/Haspin	*ALKRTDSVVDNMP*	5.926	0.998
XP_003518361.2	PREDICTED: sucrose synthase 7-like [Glycine max]	Other/Aur	*ALKRTDSVVDNMP*	9.354	8.819
XP_003518361.2	PREDICTED: sucrose synthase 7-like [Glycine max]	Other/TLK	*ALKRTDSVVDNMP*	2.993	2.277
XP_003518361.2	PREDICTED: sucrose synthase 7-like [Glycine max]	Other/TTK	*ALKRTDSVVDNMP*	21.513	21.21
XP_003518361.2	PREDICTED: sucrose synthase 7-like [Glycine max]	Dual/TK	*ALKRTDSVVDNMP*	64.24	47.151
NP_001235236.1	uncharacterized protein LOC100499731 [Glycine max]	CK1	*SSEERSTGGSQFF*	9.351	6.306
NP_001235236.1	uncharacterized protein LOC100499731 [Glycine max]	TKL	*SSEERSTGGSQFF*	7.047	5.299
NP_001235236.1	uncharacterized protein LOC100499731 [Glycine max]	CK1/CK1	*SSEERSTGGSQFF*	10.549	7.443
NP_001235236.1	uncharacterized protein LOC100499731 [Glycine max]	CMGC/CK2	*SSEERSTGGSQFF*	3.077	2.665
NP_001235236.1	uncharacterized protein LOC100499731 [Glycine max]	Other/Haspin	*SSEERSTGGSQFF*	6.236	0.998
NP_001235236.1	uncharacterized protein LOC100499731 [Glycine max]	Other/Aur	*SSEERSTGGSQFF*	10.041	8.819
NP_001235236.1	uncharacterized protein LOC100499731 [Glycine max]	Other/TLK	*SSEERSTGGSQFF*	2.734	2.277
NP_001235236.1	uncharacterized protein LOC100499731 [Glycine max]	Dual/TK	*SSEERSTGGSQFF*	50.827	47.151
XP_003517560.2	PREDICTED: uncharacterized protein LOC100799306 isoform X1 [Glycine max]	CK1/CK1	*TGDQANSGTDKVS*	11.372	7.443
XP_003517560.2	PREDICTED: uncharacterized protein LOC100799306 isoform X1 [Glycine max]	CMGC/CK2	*TGDQANSGTDKVS*	5.989	2.665
XP_003517560.2	PREDICTED: uncharacterized protein LOC100799306 isoform X1 [Glycine max]	CMGC/CLK	*TGDQANSGTDKVS*	89.882	85.655
XP_003517560.2	PREDICTED: uncharacterized protein LOC100799306 isoform X1 [Glycine max]	Other/Haspin	*TGDQANSGTDKVS*	6.708	0.998
XP_003517560.2	PREDICTED: uncharacterized protein LOC100799306 isoform X1 [Glycine max]	Other/TLK	*TGDQANSGTDKVS*	3.078	2.277
XP_003517560.2	PREDICTED: uncharacterized protein LOC100799306 isoform X1 [Glycine max]	Dual/TK	*TGDQANSGTDKVS*	54.18	47.151
XP_003534295.1	PREDICTED: transcription factor IWS1 [Glycine max]	CK1	*DYDDVQSDREPSP*	9.813	6.306
XP_003534295.1	PREDICTED: transcription factor IWS1 [Glycine max]	CMGC	*DYDDVQSDREPSP*	43.351	40.815
XP_003534295.1	PREDICTED: transcription factor IWS1 [Glycine max]	TKL	*DYDDVQSDREPSP*	5.744	5.299
XP_003534295.1	PREDICTED: transcription factor IWS1 [Glycine max]	CK1/CK1	*DYDDVQSDREPSP*	10.73	7.443
XP_003534295.1	PREDICTED: transcription factor IWS1 [Glycine max]	CMGC/CK2	*DYDDVQSDREPSP*	9.627	2.665
XP_003534295.1	PREDICTED: transcription factor IWS1 [Glycine max]	CMGC/CLK	*DYDDVQSDREPSP*	94.061	85.655
XP_003534295.1	PREDICTED: transcription factor IWS1 [Glycine max]	Other/Haspin	*DYDDVQSDREPSP*	6.3	0.998
XP_003534295.1	PREDICTED: transcription factor IWS1 [Glycine max]	Other/TLK	*DYDDVQSDREPSP*	3.332	2.277
XP_003534295.1	PREDICTED: transcription factor IWS1 [Glycine max]	Dual/TK	*DYDDVQSDREPSP*	66.048	47.151
XP_003534295.1	PREDICTED: transcription factor IWS1 [Glycine max]	CAMK	*QSDREPSPEPRHQ*	4.558	3.428
XP_003534295.1	PREDICTED: transcription factor IWS1 [Glycine max]	CK1	*QSDREPSPEPRHQ*	8.87	6.306
XP_003534295.1	PREDICTED: transcription factor IWS1 [Glycine max]	CMGC	*QSDREPSPEPRHQ*	45.401	40.815
XP_003534295.1	PREDICTED: transcription factor IWS1 [Glycine max]	STE	*QSDREPSPEPRHQ*	6.618	6.594
XP_003534295.1	PREDICTED: transcription factor IWS1 [Glycine max]	AGC/PKA	*QSDREPSPEPRHQ*	23.748	22.884
XP_003534295.1	PREDICTED: transcription factor IWS1 [Glycine max]	AGC/RSK	*QSDREPSPEPRHQ*	15.987	10.901
XP_003534295.1	PREDICTED: transcription factor IWS1 [Glycine max]	CAMK/CAMK1	*QSDREPSPEPRHQ*	11.939	11.583
XP_003534295.1	PREDICTED: transcription factor IWS1 [Glycine max]	CK1/CK1	*QSDREPSPEPRHQ*	9.725	7.443
XP_003534295.1	PREDICTED: transcription factor IWS1 [Glycine max]	CMGC/CDK	*QSDREPSPEPRHQ*	14.481	10.587
XP_003534295.1	PREDICTED: transcription factor IWS1 [Glycine max]	CMGC/CK2	*QSDREPSPEPRHQ*	3.265	2.665
XP_003534295.1	PREDICTED: transcription factor IWS1 [Glycine max]	CMGC/CLK	*QSDREPSPEPRHQ*	101.023	85.655
XP_003534295.1	PREDICTED: transcription factor IWS1 [Glycine max]	CMGC/DYRK	*QSDREPSPEPRHQ*	27.699	17.356
XP_003534295.1	PREDICTED: transcription factor IWS1 [Glycine max]	CMGC/GSK	*QSDREPSPEPRHQ*	9.128	8.674
XP_003534295.1	PREDICTED: transcription factor IWS1 [Glycine max]	CMGC/MAPK	*QSDREPSPEPRHQ*	17.019	12.837
XP_003534295.1	PREDICTED: transcription factor IWS1 [Glycine max]	Atypical/PIKK	*QSDREPSPEPRHQ*	14.167	12.124
XP_003534295.1	PREDICTED: transcription factor IWS1 [Glycine max]	Other/Haspin	*QSDREPSPEPRHQ*	6.147	0.998
XP_003534295.1	PREDICTED: transcription factor IWS1 [Glycine max]	Other/TLK	*QSDREPSPEPRHQ*	3.247	2.277
XP_003534295.1	PREDICTED: transcription factor IWS1 [Glycine max]	Dual/TK	*QSDREPSPEPRHQ*	66.675	47.151
XP_003556105.1	PREDICTED: low-temperature-induced 65 kDa protein [Glycine max]	CK1/CK1	*VENLGKSGIDSGG*	9.475	7.443
XP_003556105.1	PREDICTED: low-temperature-induced 65 kDa protein [Glycine max]	CMGC/CK2	*VENLGKSGIDSGG*	4.098	2.665
XP_003556105.1	PREDICTED: low-temperature-induced 65 kDa protein [Glycine max]	CMGC/GSK	*VENLGKSGIDSGG*	10.106	8.674
XP_003556105.1	PREDICTED: low-temperature-induced 65 kDa protein [Glycine max]	Other/Haspin	*VENLGKSGIDSGG*	5.925	0.998
XP_003556105.1	PREDICTED: low-temperature-induced 65 kDa protein [Glycine max]	Other/TLK	*VENLGKSGIDSGG*	2.728	2.277
XP_003556105.1	PREDICTED: low-temperature-induced 65 kDa protein [Glycine max]	Other/TTK	*VENLGKSGIDSGG*	22.231	21.21
XP_003556105.1	PREDICTED: low-temperature-induced 65 kDa protein [Glycine max]	Dual/TK	*VENLGKSGIDSGG*	52.717	47.151
XP_006577130.1	PREDICTED: uncharacterized protein LOC100779172 [Glycine max]	CK1	*ISKSVNSPQVAGN*	7.86	6.306
XP_006577130.1	PREDICTED: uncharacterized protein LOC100779172 [Glycine max]	CMGC	*ISKSVNSPQVAGN*	44.07	40.815
XP_006577130.1	PREDICTED: uncharacterized protein LOC100779172 [Glycine max]	TKL	*ISKSVNSPQVAGN*	6.129	5.299
XP_006577130.1	PREDICTED: uncharacterized protein LOC100779172 [Glycine max]	CK1/CK1	*ISKSVNSPQVAGN*	8.725	7.443
XP_006577130.1	PREDICTED: uncharacterized protein LOC100779172 [Glycine max]	CMGC/CDK	*ISKSVNSPQVAGN*	15.764	10.587
XP_006577130.1	PREDICTED: uncharacterized protein LOC100779172 [Glycine max]	CMGC/DYRK	*ISKSVNSPQVAGN*	21.939	17.356
XP_006577130.1	PREDICTED: uncharacterized protein LOC100779172 [Glycine max]	CMGC/GSK	*ISKSVNSPQVAGN*	10.804	8.674
XP_006577130.1	PREDICTED: uncharacterized protein LOC100779172 [Glycine max]	CMGC/MAPK	*ISKSVNSPQVAGN*	16.9	12.837
XP_006577130.1	PREDICTED: uncharacterized protein LOC100779172 [Glycine max]	Atypical/PIKK	*ISKSVNSPQVAGN*	12.237	12.124
XP_006577130.1	PREDICTED: uncharacterized protein LOC100779172 [Glycine max]	Other/Haspin	*ISKSVNSPQVAGN*	6.998	0.998
XP_006577130.1	PREDICTED: uncharacterized protein LOC100779172 [Glycine max]	Other/TLK	*ISKSVNSPQVAGN*	2.793	2.277
XP_006577130.1	PREDICTED: uncharacterized protein LOC100779172 [Glycine max]	Other/TTK	*ISKSVNSPQVAGN*	22.859	21.21
XP_006580346.1	PREDICTED: auxilin-related protein 2-like [Glycine max]	CK1	*RLNTSTSWTGDKE*	8.154	6.306
XP_006580346.1	PREDICTED: auxilin-related protein 2-like [Glycine max]	TKL	*RLNTSTSWTGDKE*	5.514	5.299
XP_006580346.1	PREDICTED: auxilin-related protein 2-like [Glycine max]	CK1/CK1	*RLNTSTSWTGDKE*	9.765	7.443
XP_006580346.1	PREDICTED: auxilin-related protein 2-like [Glycine max]	CMGC/CLK	*RLNTSTSWTGDKE*	91.76	85.655
XP_006580346.1	PREDICTED: auxilin-related protein 2-like [Glycine max]	Other/WEE	*RLNTSTSWTGDKE*	2.456	2.306
XP_006580346.1	PREDICTED: auxilin-related protein 2-like [Glycine max]	Other/Haspin	*RLNTSTSWTGDKE*	6.026	0.998
XP_006580346.1	PREDICTED: auxilin-related protein 2-like [Glycine max]	Other/TLK	*RLNTSTSWTGDKE*	2.777	2.277
XP_006580346.1	PREDICTED: auxilin-related protein 2-like [Glycine max]	Dual/TK	*RLNTSTSWTGDKE*	60.078	47.151
XP_003526341.1	PREDICTED: nipped-B-like protein [Glycine max]	CK1	*LSREEISPNSYLA*	9.982	6.306
XP_003526341.1	PREDICTED: nipped-B-like protein [Glycine max]	CMGC	*LSREEISPNSYLA*	42.931	40.815
XP_003526341.1	PREDICTED: nipped-B-like protein [Glycine max]	CK1/CK1	*LSREEISPNSYLA*	10.781	7.443
XP_003526341.1	PREDICTED: nipped-B-like protein [Glycine max]	CMGC/CDK	*LSREEISPNSYLA*	13.748	10.587
XP_003526341.1	PREDICTED: nipped-B-like protein [Glycine max]	CMGC/CK2	*LSREEISPNSYLA*	2.798	2.665
XP_003526341.1	PREDICTED: nipped-B-like protein [Glycine max]	CMGC/DYRK	*LSREEISPNSYLA*	22.011	17.356
XP_003526341.1	PREDICTED: nipped-B-like protein [Glycine max]	CMGC/GSK	*LSREEISPNSYLA*	9.07	8.674
XP_003526341.1	PREDICTED: nipped-B-like protein [Glycine max]	CMGC/MAPK	*LSREEISPNSYLA*	13.854	12.837
XP_003526341.1	PREDICTED: nipped-B-like protein [Glycine max]	Atypical/PIKK	*LSREEISPNSYLA*	12.237	12.124
XP_003526341.1	PREDICTED: nipped-B-like protein [Glycine max]	Other/Haspin	*LSREEISPNSYLA*	5.908	0.998
XP_003526341.1	PREDICTED: nipped-B-like protein [Glycine max]	Other/TLK	*LSREEISPNSYLA*	3.567	2.277
XP_003526341.1	PREDICTED: nipped-B-like protein [Glycine max]	Other/TTK	*LSREEISPNSYLA*	22.223	21.21
XP_003526341.1	PREDICTED: nipped-B-like protein [Glycine max]	Dual/TK	*LSREEISPNSYLA*	57.238	47.151
NP_001235360.1	calmodulin-binding receptor-like cytoplasmic kinase [Glycine max]	CK1	*DSDNSKSLGDSEE*	9.592	6.306
NP_001235360.1	calmodulin-binding receptor-like cytoplasmic kinase [Glycine max]	CMGC	*DSDNSKSLGDSEE*	42.393	40.815
NP_001235360.1	calmodulin-binding receptor-like cytoplasmic kinase [Glycine max]	TKL	*DSDNSKSLGDSEE*	6.007	5.299
NP_001235360.1	calmodulin-binding receptor-like cytoplasmic kinase [Glycine max]	CK1/CK1	*DSDNSKSLGDSEE*	10.795	7.443
NP_001235360.1	calmodulin-binding receptor-like cytoplasmic kinase [Glycine max]	CMGC/CK2	*DSDNSKSLGDSEE*	7.435	2.665
NP_001235360.1	calmodulin-binding receptor-like cytoplasmic kinase [Glycine max]	CMGC/CLK	*DSDNSKSLGDSEE*	92.515	85.655
NP_001235360.1	calmodulin-binding receptor-like cytoplasmic kinase [Glycine max]	CMGC/GSK	*DSDNSKSLGDSEE*	10.721	8.674
NP_001235360.1	calmodulin-binding receptor-like cytoplasmic kinase [Glycine max]	Atypical/PIKK	*DSDNSKSLGDSEE*	12.557	12.124
NP_001235360.1	calmodulin-binding receptor-like cytoplasmic kinase [Glycine max]	Other/Haspin	*DSDNSKSLGDSEE*	6.178	0.998
NP_001235360.1	calmodulin-binding receptor-like cytoplasmic kinase [Glycine max]	Other/Aur	*DSDNSKSLGDSEE*	9.093	8.819
NP_001235360.1	calmodulin-binding receptor-like cytoplasmic kinase [Glycine max]	Other/TLK	*DSDNSKSLGDSEE*	3.113	2.277
NP_001235360.1	calmodulin-binding receptor-like cytoplasmic kinase [Glycine max]	Dual/TK	*DSDNSKSLGDSEE*	49.979	47.151
XP_003549417.1	PREDICTED: uncharacterized WD repeat-containing protein alr3466 [Glycine max]	CAMK	*RHHRMASDADSLP*	5.613	3.428
XP_003549417.1	PREDICTED: uncharacterized WD repeat-containing protein alr3466 [Glycine max]	CK1	*RHHRMASDADSLP*	7.423	6.306
XP_003549417.1	PREDICTED: uncharacterized WD repeat-containing protein alr3466 [Glycine max]	CMGC	*RHHRMASDADSLP*	41.524	40.815
XP_003549417.1	PREDICTED: uncharacterized WD repeat-containing protein alr3466 [Glycine max]	STE	*RHHRMASDADSLP*	6.837	6.594
XP_003549417.1	PREDICTED: uncharacterized WD repeat-containing protein alr3466 [Glycine max]	TKL	*RHHRMASDADSLP*	8.109	5.299
XP_003549417.1	PREDICTED: uncharacterized WD repeat-containing protein alr3466 [Glycine max]	AGC/NDR	*RHHRMASDADSLP*	0.006	0.003
XP_003549417.1	PREDICTED: uncharacterized WD repeat-containing protein alr3466 [Glycine max]	AGC/PKA	*RHHRMASDADSLP*	24.183	22.884
XP_003549417.1	PREDICTED: uncharacterized WD repeat-containing protein alr3466 [Glycine max]	AGC/RSK	*RHHRMASDADSLP*	13.468	10.901
XP_003549417.1	PREDICTED: uncharacterized WD repeat-containing protein alr3466 [Glycine max]	CAMK/CAMK1	*RHHRMASDADSLP*	14.235	11.583
XP_003549417.1	PREDICTED: uncharacterized WD repeat-containing protein alr3466 [Glycine max]	CAMK/CAMKL	*RHHRMASDADSLP*	8.973	7.568
XP_003549417.1	PREDICTED: uncharacterized WD repeat-containing protein alr3466 [Glycine max]	CK1/CK1	*RHHRMASDADSLP*	8.339	7.443
XP_003549417.1	PREDICTED: uncharacterized WD repeat-containing protein alr3466 [Glycine max]	CMGC/CK2	*RHHRMASDADSLP*	10.387	2.665
XP_003549417.1	PREDICTED: uncharacterized WD repeat-containing protein alr3466 [Glycine max]	CMGC/GSK	*RHHRMASDADSLP*	8.785	8.674
XP_003549417.1	PREDICTED: uncharacterized WD repeat-containing protein alr3466 [Glycine max]	Other/Haspin	*RHHRMASDADSLP*	6.044	0.998
XP_003549417.1	PREDICTED: uncharacterized WD repeat-containing protein alr3466 [Glycine max]	Other/TLK	*RHHRMASDADSLP*	2.702	2.277
XP_003549417.1	PREDICTED: uncharacterized WD repeat-containing protein alr3466 [Glycine max]	Dual/TK	*RHHRMASDADSLP*	63.146	47.151
XP_003537997.1	PREDICTED: heat shock cognate 70 kDa protein 2 [Glycine max]	AGC	*RRFSDASVQGDMK*	2.225	1.925
XP_003537997.1	PREDICTED: heat shock cognate 70 kDa protein 2 [Glycine max]	CK1	*RRFSDASVQGDMK*	10.458	6.306
XP_003537997.1	PREDICTED: heat shock cognate 70 kDa protein 2 [Glycine max]	CK1/CK1	*RRFSDASVQGDMK*	11.501	7.443
XP_003537997.1	PREDICTED: heat shock cognate 70 kDa protein 2 [Glycine max]	CMGC/CK2	*RRFSDASVQGDMK*	2.714	2.665
XP_003537997.1	PREDICTED: heat shock cognate 70 kDa protein 2 [Glycine max]	CMGC/CLK	*RRFSDASVQGDMK*	91.252	85.655
XP_003537997.1	PREDICTED: heat shock cognate 70 kDa protein 2 [Glycine max]	Other/Haspin	*RRFSDASVQGDMK*	7.318	0.998
XP_003537997.1	PREDICTED: heat shock cognate 70 kDa protein 2 [Glycine max]	Other/TLK	*RRFSDASVQGDMK*	3.208	2.277
XP_003526879.1	PREDICTED: auxilin-related protein 2 [Glycine max]	CK1	*SIQEDMSPKYEEK*	9.388	6.306
XP_003526879.1	PREDICTED: auxilin-related protein 2 [Glycine max]	CMGC	*SIQEDMSPKYEEK*	45.311	40.815
XP_003526879.1	PREDICTED: auxilin-related protein 2 [Glycine max]	CK1/CK1	*SIQEDMSPKYEEK*	9.779	7.443
XP_003526879.1	PREDICTED: auxilin-related protein 2 [Glycine max]	CMGC/CDK	*SIQEDMSPKYEEK*	14.226	10.587
XP_003526879.1	PREDICTED: auxilin-related protein 2 [Glycine max]	CMGC/CK2	*SIQEDMSPKYEEK*	3.488	2.665
XP_003526879.1	PREDICTED: auxilin-related protein 2 [Glycine max]	CMGC/DYRK	*SIQEDMSPKYEEK*	23.118	17.356
XP_003526879.1	PREDICTED: auxilin-related protein 2 [Glycine max]	CMGC/GSK	*SIQEDMSPKYEEK*	10.878	8.674
XP_003526879.1	PREDICTED: auxilin-related protein 2 [Glycine max]	CMGC/MAPK	*SIQEDMSPKYEEK*	16.598	12.837
XP_003526879.1	PREDICTED: auxilin-related protein 2 [Glycine max]	Other/Haspin	*SIQEDMSPKYEEK*	7.248	0.998
XP_003526879.1	PREDICTED: auxilin-related protein 2 [Glycine max]	Other/TLK	*SIQEDMSPKYEEK*	2.659	2.277
XP_003526879.1	PREDICTED: auxilin-related protein 2 [Glycine max]	Other/TTK	*SIQEDMSPKYEEK*	21.612	21.21
XP_003526879.1	PREDICTED: auxilin-related protein 2 [Glycine max]	Dual/TK	*SIQEDMSPKYEEK*	49.1	47.151
XP_003554616.1	PREDICTED: uncharacterized protein At5g39570-like [Glycine max]	CMGC	*EESEYGSGYDGRK*	41.043	40.815
XP_003554616.1	PREDICTED: uncharacterized protein At5g39570-like [Glycine max]	TKL	*EESEYGSGYDGRK*	6.071	5.299
XP_003554616.1	PREDICTED: uncharacterized protein At5g39570-like [Glycine max]	CK1/CK1	*EESEYGSGYDGRK*	10.594	7.443
XP_003554616.1	PREDICTED: uncharacterized protein At5g39570-like [Glycine max]	CMGC/CK2	*EESEYGSGYDGRK*	7.923	2.665
XP_003554616.1	PREDICTED: uncharacterized protein At5g39570-like [Glycine max]	Other/Haspin	*EESEYGSGYDGRK*	7.836	0.998
XP_003554616.1	PREDICTED: uncharacterized protein At5g39570-like [Glycine max]	Other/TLK	*EESEYGSGYDGRK*	3.159	2.277
XP_006602974.1	PREDICTED: auxin transport protein BIG-like [Glycine max]	CAMK	*KVKKLGSGILNKA*	3.9	3.428
XP_006602974.1	PREDICTED: auxin transport protein BIG-like [Glycine max]	AGC/PKA	*KVKKLGSGILNKA*	23.762	22.884
XP_006602974.1	PREDICTED: auxin transport protein BIG-like [Glycine max]	Other/Haspin	*KVKKLGSGILNKA*	5.534	0.998
XP_006602974.1	PREDICTED: auxin transport protein BIG-like [Glycine max]	Other/TLK	*KVKKLGSGILNKA*	3.507	2.277
XP_006602974.1	PREDICTED: auxin transport protein BIG-like [Glycine max]	Other/TTK	*KVKKLGSGILNKA*	21.869	21.21
XP_006602974.1	PREDICTED: auxin transport protein BIG-like [Glycine max]	Dual/TK	*KVKKLGSGILNKA*	55.686	47.151
XP_003524451.1	PREDICTED: BTB/POZ domain-containing protein At1g63850-like [Glycine max]	CMGC	*ELLVSRSPGNQFN*	43.558	40.815
XP_003524451.1	PREDICTED: BTB/POZ domain-containing protein At1g63850-like [Glycine max]	TKL	*ELLVSRSPGNQFN*	5.881	5.299
XP_003524451.1	PREDICTED: BTB/POZ domain-containing protein At1g63850-like [Glycine max]	CAMK/CAMK1	*ELLVSRSPGNQFN*	11.898	11.583
XP_003524451.1	PREDICTED: BTB/POZ domain-containing protein At1g63850-like [Glycine max]	CK1/CK1	*ELLVSRSPGNQFN*	7.875	7.443
XP_003524451.1	PREDICTED: BTB/POZ domain-containing protein At1g63850-like [Glycine max]	CMGC/CDK	*ELLVSRSPGNQFN*	13.715	10.587
XP_003524451.1	PREDICTED: BTB/POZ domain-containing protein At1g63850-like [Glycine max]	CMGC/CK2	*ELLVSRSPGNQFN*	3.132	2.665
XP_003524451.1	PREDICTED: BTB/POZ domain-containing protein At1g63850-like [Glycine max]	CMGC/DYRK	*ELLVSRSPGNQFN*	20.386	17.356
XP_003524451.1	PREDICTED: BTB/POZ domain-containing protein At1g63850-like [Glycine max]	CMGC/MAPK	*ELLVSRSPGNQFN*	15.647	12.837
XP_003524451.1	PREDICTED: BTB/POZ domain-containing protein At1g63850-like [Glycine max]	Atypical/PIKK	*ELLVSRSPGNQFN*	12.737	12.124
XP_003524451.1	PREDICTED: BTB/POZ domain-containing protein At1g63850-like [Glycine max]	Other/Haspin	*ELLVSRSPGNQFN*	6.852	0.998
XP_003524451.1	PREDICTED: BTB/POZ domain-containing protein At1g63850-like [Glycine max]	Other/TLK	*ELLVSRSPGNQFN*	3.658	2.277
XP_006589493.1	PREDICTED: serine/threonine-protein kinase STY8-like isoform X1 [Glycine max]	TKL	*NQGGVMTAETGTY*	5.912	5.299
XP_006589493.1	PREDICTED: serine/threonine-protein kinase STY8-like isoform X1 [Glycine max]	CK1/CK1	*NQGGVMTAETGTY*	7.684	7.443
XP_006589493.1	PREDICTED: serine/threonine-protein kinase STY8-like isoform X1 [Glycine max]	CMGC/CLK	*NQGGVMTAETGTY*	91.223	85.655
XP_006589493.1	PREDICTED: serine/threonine-protein kinase STY8-like isoform X1 [Glycine max]	Other/Haspin	*NQGGVMTAETGTY*	7.008	0.998
XP_006589493.1	PREDICTED: serine/threonine-protein kinase STY8-like isoform X1 [Glycine max]	Other/TLK	*NQGGVMTAETGTY*	2.654	2.277
XP_006589493.1	PREDICTED: serine/threonine-protein kinase STY8-like isoform X1 [Glycine max]	Dual/TK	*NQGGVMTAETGTY*	49.378	47.151
NP_001235026.1	uncharacterized protein LOC100499973 [Glycine max]	CK1	*ISYGEGSPLVKSS*	8.347	6.306
NP_001235026.1	uncharacterized protein LOC100499973 [Glycine max]	CMGC	*ISYGEGSPLVKSS*	43.987	40.815
NP_001235026.1	uncharacterized protein LOC100499973 [Glycine max]	AGC/RSK	*ISYGEGSPLVKSS*	11.069	10.901
NP_001235026.1	uncharacterized protein LOC100499973 [Glycine max]	CK1/CK1	*ISYGEGSPLVKSS*	8.694	7.443
NP_001235026.1	uncharacterized protein LOC100499973 [Glycine max]	CMGC/CDK	*ISYGEGSPLVKSS*	14.942	10.587
NP_001235026.1	uncharacterized protein LOC100499973 [Glycine max]	CMGC/DYRK	*ISYGEGSPLVKSS*	21.175	17.356
NP_001235026.1	uncharacterized protein LOC100499973 [Glycine max]	CMGC/GSK	*ISYGEGSPLVKSS*	9.834	8.674
NP_001235026.1	uncharacterized protein LOC100499973 [Glycine max]	CMGC/MAPK	*ISYGEGSPLVKSS*	16.819	12.837
NP_001235026.1	uncharacterized protein LOC100499973 [Glycine max]	Atypical/PIKK	*ISYGEGSPLVKSS*	12.539	12.124
NP_001235026.1	uncharacterized protein LOC100499973 [Glycine max]	Other/Haspin	*ISYGEGSPLVKSS*	6.02	0.998
NP_001235026.1	uncharacterized protein LOC100499973 [Glycine max]	Other/TLK	*ISYGEGSPLVKSS*	3.151	2.277
NP_001235026.1	uncharacterized protein LOC100499973 [Glycine max]	Dual/TK	*ISYGEGSPLVKSS*	56.955	47.151
NP_001241113.1	uncharacterized protein LOC100790689 [Glycine max]	CMGC	*PPRFRRSPSYGRR*	44.466	40.815
NP_001241113.1	uncharacterized protein LOC100790689 [Glycine max]	STE	*PPRFRRSPSYGRR*	8.118	6.594
NP_001241113.1	uncharacterized protein LOC100790689 [Glycine max]	TKL	*PPRFRRSPSYGRR*	6.273	5.299
NP_001241113.1	uncharacterized protein LOC100790689 [Glycine max]	AGC/PKA	*PPRFRRSPSYGRR*	25.895	22.884
NP_001241113.1	uncharacterized protein LOC100790689 [Glycine max]	CMGC/CDK	*PPRFRRSPSYGRR*	14.958	10.587
NP_001241113.1	uncharacterized protein LOC100790689 [Glycine max]	CMGC/DYRK	*PPRFRRSPSYGRR*	27.42	17.356
NP_001241113.1	uncharacterized protein LOC100790689 [Glycine max]	CMGC/GSK	*PPRFRRSPSYGRR*	9.364	8.674
NP_001241113.1	uncharacterized protein LOC100790689 [Glycine max]	CMGC/MAPK	*PPRFRRSPSYGRR*	16.066	12.837
NP_001241113.1	uncharacterized protein LOC100790689 [Glycine max]	Atypical/PIKK	*PPRFRRSPSYGRR*	12.38	12.124
NP_001241113.1	uncharacterized protein LOC100790689 [Glycine max]	Other/Haspin	*PPRFRRSPSYGRR*	7.147	0.998
NP_001241113.1	uncharacterized protein LOC100790689 [Glycine max]	Other/Aur	*PPRFRRSPSYGRR*	11.417	8.819
NP_001241113.1	uncharacterized protein LOC100790689 [Glycine max]	Other/TLK	*PPRFRRSPSYGRR*	3.372	2.277
XP_003533917.1	PREDICTED: MKI67 FHA domain-interacting nucleolar phosphoprotein-like [Glycine max]	CAMK	*KNLKRASFNKNPS*	4.405	3.428
XP_003533917.1	PREDICTED: MKI67 FHA domain-interacting nucleolar phosphoprotein-like [Glycine max]	STE	*KNLKRASFNKNPS*	9.918	6.594
XP_003533917.1	PREDICTED: MKI67 FHA domain-interacting nucleolar phosphoprotein-like [Glycine max]	TKL	*KNLKRASFNKNPS*	6.087	5.299
XP_003533917.1	PREDICTED: MKI67 FHA domain-interacting nucleolar phosphoprotein-like [Glycine max]	AGC/PKA	*KNLKRASFNKNPS*	27.275	22.884
XP_003533917.1	PREDICTED: MKI67 FHA domain-interacting nucleolar phosphoprotein-like [Glycine max]	AGC/RSK	*KNLKRASFNKNPS*	12.358	10.901
XP_003533917.1	PREDICTED: MKI67 FHA domain-interacting nucleolar phosphoprotein-like [Glycine max]	CMGC/CLK	*KNLKRASFNKNPS*	90.516	85.655
XP_003533917.1	PREDICTED: MKI67 FHA domain-interacting nucleolar phosphoprotein-like [Glycine max]	STE/STE20	*KNLKRASFNKNPS*	8.71	6.147
XP_003533917.1	PREDICTED: MKI67 FHA domain-interacting nucleolar phosphoprotein-like [Glycine max]	Other/Haspin	*KNLKRASFNKNPS*	5.85	0.998
XP_003533917.1	PREDICTED: MKI67 FHA domain-interacting nucleolar phosphoprotein-like [Glycine max]	Other/Aur	*KNLKRASFNKNPS*	12.084	8.819
XP_003533917.1	PREDICTED: MKI67 FHA domain-interacting nucleolar phosphoprotein-like [Glycine max]	Other/TLK	*KNLKRASFNKNPS*	4.056	2.277
XP_003533917.1	PREDICTED: MKI67 FHA domain-interacting nucleolar phosphoprotein-like [Glycine max]	Dual/TK	*KNLKRASFNKNPS*	54.511	47.151
XP_014622662.1	PREDICTED: lysine-specific histone demethylase 1 homolog 3-like isoform X1 [Glycine max]	CK1	*DFVLGFSPKTNNV*	6.552	6.306
XP_014622662.1	PREDICTED: lysine-specific histone demethylase 1 homolog 3-like isoform X1 [Glycine max]	CMGC	*DFVLGFSPKTNNV*	43.718	40.815
XP_014622662.1	PREDICTED: lysine-specific histone demethylase 1 homolog 3-like isoform X1 [Glycine max]	CK1/CK1	*DFVLGFSPKTNNV*	7.486	7.443
XP_014622662.1	PREDICTED: lysine-specific histone demethylase 1 homolog 3-like isoform X1 [Glycine max]	CMGC/CDK	*DFVLGFSPKTNNV*	15.884	10.587
XP_014622662.1	PREDICTED: lysine-specific histone demethylase 1 homolog 3-like isoform X1 [Glycine max]	CMGC/DYRK	*DFVLGFSPKTNNV*	20.15	17.356
XP_014622662.1	PREDICTED: lysine-specific histone demethylase 1 homolog 3-like isoform X1 [Glycine max]	CMGC/GSK	*DFVLGFSPKTNNV*	8.813	8.674
XP_014622662.1	PREDICTED: lysine-specific histone demethylase 1 homolog 3-like isoform X1 [Glycine max]	CMGC/MAPK	*DFVLGFSPKTNNV*	15.185	12.837
XP_014622662.1	PREDICTED: lysine-specific histone demethylase 1 homolog 3-like isoform X1 [Glycine max]	Atypical/PIKK	*DFVLGFSPKTNNV*	12.309	12.124
XP_014622662.1	PREDICTED: lysine-specific histone demethylase 1 homolog 3-like isoform X1 [Glycine max]	Other/Haspin	*DFVLGFSPKTNNV*	7.132	0.998
XP_014622662.1	PREDICTED: lysine-specific histone demethylase 1 homolog 3-like isoform X1 [Glycine max]	Other/TLK	*DFVLGFSPKTNNV*	3.135	2.277
XP_014622662.1	PREDICTED: lysine-specific histone demethylase 1 homolog 3-like isoform X1 [Glycine max]	Dual/TK	*DFVLGFSPKTNNV*	50.495	47.151
XP_003543804.2	PREDICTED: uncharacterized protein LOC100780489 [Glycine max]	CMGC	*LIDADDSDELRSV*	41.162	40.815
XP_003543804.2	PREDICTED: uncharacterized protein LOC100780489 [Glycine max]	CK1/CK1	*LIDADDSDELRSV*	8.441	7.443
XP_003543804.2	PREDICTED: uncharacterized protein LOC100780489 [Glycine max]	CMGC/CK2	*LIDADDSDELRSV*	7.086	2.665
XP_003543804.2	PREDICTED: uncharacterized protein LOC100780489 [Glycine max]	Other/Haspin	*LIDADDSDELRSV*	6.193	0.998
XP_003543804.2	PREDICTED: uncharacterized protein LOC100780489 [Glycine max]	Other/TLK	*LIDADDSDELRSV*	3.686	2.277
XP_003543804.2	PREDICTED: uncharacterized protein LOC100780489 [Glycine max]	Dual/TK	*LIDADDSDELRSV*	54.697	47.151
XP_003521312.1	PREDICTED: uncharacterized protein LOC100788436 [Glycine max]	CAMK	*LIRRVQSDGNLQD*	6.954	3.428
XP_003521312.1	PREDICTED: uncharacterized protein LOC100788436 [Glycine max]	CK1	*LIRRVQSDGNLQD*	7.41	6.306
XP_003521312.1	PREDICTED: uncharacterized protein LOC100788436 [Glycine max]	AGC/NDR	*LIRRVQSDGNLQD*	0.003	0.003
XP_003521312.1	PREDICTED: uncharacterized protein LOC100788436 [Glycine max]	AGC/PKA	*LIRRVQSDGNLQD*	24.906	22.884
XP_003521312.1	PREDICTED: uncharacterized protein LOC100788436 [Glycine max]	AGC/RSK	*LIRRVQSDGNLQD*	12.742	10.901
XP_003521312.1	PREDICTED: uncharacterized protein LOC100788436 [Glycine max]	CAMK/CAMK1	*LIRRVQSDGNLQD*	15.569	11.583
XP_003521312.1	PREDICTED: uncharacterized protein LOC100788436 [Glycine max]	CAMK/CAMKL	*LIRRVQSDGNLQD*	12.616	7.568
XP_003521312.1	PREDICTED: uncharacterized protein LOC100788436 [Glycine max]	CK1/CK1	*LIRRVQSDGNLQD*	8.48	7.443
XP_003521312.1	PREDICTED: uncharacterized protein LOC100788436 [Glycine max]	CMGC/CK2	*LIRRVQSDGNLQD*	4.915	2.665
XP_003521312.1	PREDICTED: uncharacterized protein LOC100788436 [Glycine max]	CMGC/DYRK	*LIRRVQSDGNLQD*	18.626	17.356
XP_003521312.1	PREDICTED: uncharacterized protein LOC100788436 [Glycine max]	Other/Haspin	*LIRRVQSDGNLQD*	6.074	0.998
XP_003521312.1	PREDICTED: uncharacterized protein LOC100788436 [Glycine max]	Other/TLK	*LIRRVQSDGNLQD*	3.809	2.277
XP_003521312.1	PREDICTED: uncharacterized protein LOC100788436 [Glycine max]	Dual/TK	*LIRRVQSDGNLQD*	72.865	47.151
XP_003534086.1	PREDICTED: beta-amylase 1, chloroplastic [Glycine max]	CK1	*GCAEGLSPPLSPC*	8.264	6.306
XP_003534086.1	PREDICTED: beta-amylase 1, chloroplastic [Glycine max]	CMGC	*GCAEGLSPPLSPC*	44.037	40.815
XP_003534086.1	PREDICTED: beta-amylase 1, chloroplastic [Glycine max]	CK1/CK1	*GCAEGLSPPLSPC*	8.807	7.443
XP_003534086.1	PREDICTED: beta-amylase 1, chloroplastic [Glycine max]	CMGC/CDK	*GCAEGLSPPLSPC*	13.891	10.587
XP_003534086.1	PREDICTED: beta-amylase 1, chloroplastic [Glycine max]	CMGC/DYRK	*GCAEGLSPPLSPC*	20.378	17.356
XP_003534086.1	PREDICTED: beta-amylase 1, chloroplastic [Glycine max]	CMGC/GSK	*GCAEGLSPPLSPC*	13.968	8.674
XP_003534086.1	PREDICTED: beta-amylase 1, chloroplastic [Glycine max]	CMGC/MAPK	*GCAEGLSPPLSPC*	16.102	12.837
XP_003534086.1	PREDICTED: beta-amylase 1, chloroplastic [Glycine max]	Atypical/PIKK	*GCAEGLSPPLSPC*	12.449	12.124
XP_003534086.1	PREDICTED: beta-amylase 1, chloroplastic [Glycine max]	Other/Haspin	*GCAEGLSPPLSPC*	5.907	0.998
XP_003534086.1	PREDICTED: beta-amylase 1, chloroplastic [Glycine max]	Other/CAMKK	*GCAEGLSPPLSPC*	3.119	3.05
XP_003534086.1	PREDICTED: beta-amylase 1, chloroplastic [Glycine max]	Other/TLK	*GCAEGLSPPLSPC*	3.167	2.277
XP_003534086.1	PREDICTED: beta-amylase 1, chloroplastic [Glycine max]	Dual/TK	*GCAEGLSPPLSPC*	59.067	47.151
XP_003534086.1	PREDICTED: beta-amylase 1, chloroplastic [Glycine max]	CK1	*GLSPPLSPCRSPV*	7.123	6.306
XP_003534086.1	PREDICTED: beta-amylase 1, chloroplastic [Glycine max]	CMGC	*GLSPPLSPCRSPV*	45.278	40.815
XP_003534086.1	PREDICTED: beta-amylase 1, chloroplastic [Glycine max]	TKL	*GLSPPLSPCRSPV*	5.359	5.299
XP_003534086.1	PREDICTED: beta-amylase 1, chloroplastic [Glycine max]	CAMK/CAMKL	*GLSPPLSPCRSPV*	8.388	7.568
XP_003534086.1	PREDICTED: beta-amylase 1, chloroplastic [Glycine max]	CK1/CK1	*GLSPPLSPCRSPV*	7.955	7.443
XP_003534086.1	PREDICTED: beta-amylase 1, chloroplastic [Glycine max]	CMGC/CDK	*GLSPPLSPCRSPV*	16.273	10.587
XP_003534086.1	PREDICTED: beta-amylase 1, chloroplastic [Glycine max]	CMGC/DYRK	*GLSPPLSPCRSPV*	24.655	17.356
XP_003534086.1	PREDICTED: beta-amylase 1, chloroplastic [Glycine max]	CMGC/GSK	*GLSPPLSPCRSPV*	14.408	8.674
XP_003534086.1	PREDICTED: beta-amylase 1, chloroplastic [Glycine max]	CMGC/MAPK	*GLSPPLSPCRSPV*	19.331	12.837
XP_003534086.1	PREDICTED: beta-amylase 1, chloroplastic [Glycine max]	Atypical/PIKK	*GLSPPLSPCRSPV*	12.624	12.124
XP_003534086.1	PREDICTED: beta-amylase 1, chloroplastic [Glycine max]	Other/Haspin	*GLSPPLSPCRSPV*	6.063	0.998
XP_003534086.1	PREDICTED: beta-amylase 1, chloroplastic [Glycine max]	Other/CAMKK	*GLSPPLSPCRSPV*	3.759	3.05
XP_003534086.1	PREDICTED: beta-amylase 1, chloroplastic [Glycine max]	Other/TLK	*GLSPPLSPCRSPV*	3.41	2.277
XP_003534086.1	PREDICTED: beta-amylase 1, chloroplastic [Glycine max]	Dual/TK	*GLSPPLSPCRSPV*	65.785	47.151
XP_003534086.1	PREDICTED: beta-amylase 1, chloroplastic [Glycine max]	CK1	*PLSPCRSPVLRAD*	7.17	6.306
XP_003534086.1	PREDICTED: beta-amylase 1, chloroplastic [Glycine max]	CMGC	*PLSPCRSPVLRAD*	43.551	40.815
XP_003534086.1	PREDICTED: beta-amylase 1, chloroplastic [Glycine max]	CK1/CK1	*PLSPCRSPVLRAD*	7.896	7.443
XP_003534086.1	PREDICTED: beta-amylase 1, chloroplastic [Glycine max]	CMGC/CDK	*PLSPCRSPVLRAD*	14.395	10.587
XP_003534086.1	PREDICTED: beta-amylase 1, chloroplastic [Glycine max]	CMGC/DYRK	*PLSPCRSPVLRAD*	22.487	17.356
XP_003534086.1	PREDICTED: beta-amylase 1, chloroplastic [Glycine max]	CMGC/GSK	*PLSPCRSPVLRAD*	9.175	8.674
XP_003534086.1	PREDICTED: beta-amylase 1, chloroplastic [Glycine max]	CMGC/MAPK	*PLSPCRSPVLRAD*	16.086	12.837
XP_003534086.1	PREDICTED: beta-amylase 1, chloroplastic [Glycine max]	Atypical/PIKK	*PLSPCRSPVLRAD*	13.084	12.124
XP_003534086.1	PREDICTED: beta-amylase 1, chloroplastic [Glycine max]	Other/Haspin	*PLSPCRSPVLRAD*	6.627	0.998
XP_003534086.1	PREDICTED: beta-amylase 1, chloroplastic [Glycine max]	Other/TLK	*PLSPCRSPVLRAD*	3.826	2.277
XP_003534086.1	PREDICTED: beta-amylase 1, chloroplastic [Glycine max]	Dual/TK	*PLSPCRSPVLRAD*	60.911	47.151
XP_006592834.1	PREDICTED: diacylglycerol kinase 5 [Glycine max]	CK1	*DSVVEGSNIDIEG*	7.858	6.306
XP_006592834.1	PREDICTED: diacylglycerol kinase 5 [Glycine max]	CK1/CK1	*DSVVEGSNIDIEG*	9.14	7.443
XP_006592834.1	PREDICTED: diacylglycerol kinase 5 [Glycine max]	CMGC/CK2	*DSVVEGSNIDIEG*	5.246	2.665
XP_006592834.1	PREDICTED: diacylglycerol kinase 5 [Glycine max]	Other/Haspin	*DSVVEGSNIDIEG*	6.292	0.998
XP_006592834.1	PREDICTED: diacylglycerol kinase 5 [Glycine max]	Other/TLK	*DSVVEGSNIDIEG*	3.225	2.277
NP_001241477.1	uncharacterized protein LOC100784610 [Glycine max]	CMGC	*GASAENSGADETE*	41.045	40.815
NP_001241477.1	uncharacterized protein LOC100784610 [Glycine max]	TKL	*GASAENSGADETE*	5.518	5.299
NP_001241477.1	uncharacterized protein LOC100784610 [Glycine max]	CK1/CK1	*GASAENSGADETE*	12.06	7.443
NP_001241477.1	uncharacterized protein LOC100784610 [Glycine max]	CMGC/CK2	*GASAENSGADETE*	8.694	2.665
NP_001241477.1	uncharacterized protein LOC100784610 [Glycine max]	CMGC/CLK	*GASAENSGADETE*	90.721	85.655
NP_001241477.1	uncharacterized protein LOC100784610 [Glycine max]	Other/Haspin	*GASAENSGADETE*	6.041	0.998
NP_001241477.1	uncharacterized protein LOC100784610 [Glycine max]	Other/TLK	*GASAENSGADETE*	3.461	2.277
NP_001241477.1	uncharacterized protein LOC100784610 [Glycine max]	Dual/TK	*GASAENSGADETE*	53.969	47.151
XP_014633924.1	PREDICTED: uncharacterized protein LOC100817937 [Glycine max]	CK1	*AFHHVSSGKHLDD*	7.489	6.306
XP_014633924.1	PREDICTED: uncharacterized protein LOC100817937 [Glycine max]	TKL	*AFHHVSSGKHLDD*	5.618	5.299
XP_014633924.1	PREDICTED: uncharacterized protein LOC100817937 [Glycine max]	CAMK/CAMKL	*AFHHVSSGKHLDD*	8.413	7.568
XP_014633924.1	PREDICTED: uncharacterized protein LOC100817937 [Glycine max]	CK1/CK1	*AFHHVSSGKHLDD*	8.389	7.443
XP_014633924.1	PREDICTED: uncharacterized protein LOC100817937 [Glycine max]	Other/Haspin	*AFHHVSSGKHLDD*	6.281	0.998
XP_014633924.1	PREDICTED: uncharacterized protein LOC100817937 [Glycine max]	Other/TLK	*AFHHVSSGKHLDD*	3.044	2.277
XP_003537696.1	PREDICTED: monosaccharide-sensing protein 2 [Glycine max]	CK1	*SNSSLRSNSSLVH*	9.296	6.306
XP_003537696.1	PREDICTED: monosaccharide-sensing protein 2 [Glycine max]	CK1/CK1	*SNSSLRSNSSLVH*	10.032	7.443
XP_003537696.1	PREDICTED: monosaccharide-sensing protein 2 [Glycine max]	Other/Haspin	*SNSSLRSNSSLVH*	7.058	0.998
XP_003537696.1	PREDICTED: monosaccharide-sensing protein 2 [Glycine max]	Other/Aur	*SNSSLRSNSSLVH*	9.151	8.819
XP_003537696.1	PREDICTED: monosaccharide-sensing protein 2 [Glycine max]	Other/TLK	*SNSSLRSNSSLVH*	3.402	2.277
XP_003537696.1	PREDICTED: monosaccharide-sensing protein 2 [Glycine max]	Other/PEK	*SNSSLRSNSSLVH*	1.713	1.697
NP_001242260.1	uncharacterized protein LOC100780383 [Glycine max]	CAMK	*GLRHQKSVADFIR*	5.52	3.428
NP_001242260.1	uncharacterized protein LOC100780383 [Glycine max]	CK1	*GLRHQKSVADFIR*	9.868	6.306
NP_001242260.1	uncharacterized protein LOC100780383 [Glycine max]	TKL	*GLRHQKSVADFIR*	6.181	5.299
NP_001242260.1	uncharacterized protein LOC100780383 [Glycine max]	CAMK/CAMKL	*GLRHQKSVADFIR*	10.24	7.568
NP_001242260.1	uncharacterized protein LOC100780383 [Glycine max]	CK1/CK1	*GLRHQKSVADFIR*	10.458	7.443
NP_001242260.1	uncharacterized protein LOC100780383 [Glycine max]	CMGC/CK2	*GLRHQKSVADFIR*	3.594	2.665
NP_001242260.1	uncharacterized protein LOC100780383 [Glycine max]	CMGC/CLK	*GLRHQKSVADFIR*	95.816	85.655
NP_001242260.1	uncharacterized protein LOC100780383 [Glycine max]	Other/Haspin	*GLRHQKSVADFIR*	5.782	0.998
NP_001242260.1	uncharacterized protein LOC100780383 [Glycine max]	Other/TLK	*GLRHQKSVADFIR*	3.458	2.277
NP_001238123.1	SNF-1-like serine/threonine protein kinase [Glycine max]	CMGC/GSK	*DGHFLKTSCGSPN*	8.901	8.674
NP_001238123.1	SNF-1-like serine/threonine protein kinase [Glycine max]	Other/Haspin	*DGHFLKTSCGSPN*	6.256	0.998
NP_001238123.1	SNF-1-like serine/threonine protein kinase [Glycine max]	Other/CAMKK	*DGHFLKTSCGSPN*	4.436	3.05
NP_001238123.1	SNF-1-like serine/threonine protein kinase [Glycine max]	Other/TLK	*DGHFLKTSCGSPN*	2.839	2.277
XP_003536104.1	PREDICTED: serine/threonine-protein kinase EDR1 isoform X1 [Glycine max]	CMGC	*KLKDPESPSSSID*	45.996	40.815
XP_003536104.1	PREDICTED: serine/threonine-protein kinase EDR1 isoform X1 [Glycine max]	TKL	*KLKDPESPSSSID*	5.809	5.299
XP_003536104.1	PREDICTED: serine/threonine-protein kinase EDR1 isoform X1 [Glycine max]	CK1/CK1	*KLKDPESPSSSID*	10.731	7.443
XP_003536104.1	PREDICTED: serine/threonine-protein kinase EDR1 isoform X1 [Glycine max]	CMGC/CDK	*KLKDPESPSSSID*	15.183	10.587
XP_003536104.1	PREDICTED: serine/threonine-protein kinase EDR1 isoform X1 [Glycine max]	CMGC/CK2	*KLKDPESPSSSID*	5.664	2.665
XP_003536104.1	PREDICTED: serine/threonine-protein kinase EDR1 isoform X1 [Glycine max]	CMGC/DYRK	*KLKDPESPSSSID*	22.712	17.356
XP_003536104.1	PREDICTED: serine/threonine-protein kinase EDR1 isoform X1 [Glycine max]	CMGC/GSK	*KLKDPESPSSSID*	12.413	8.674
XP_003536104.1	PREDICTED: serine/threonine-protein kinase EDR1 isoform X1 [Glycine max]	CMGC/MAPK	*KLKDPESPSSSID*	18.763	12.837
XP_003536104.1	PREDICTED: serine/threonine-protein kinase EDR1 isoform X1 [Glycine max]	Atypical/PIKK	*KLKDPESPSSSID*	12.602	12.124
XP_003536104.1	PREDICTED: serine/threonine-protein kinase EDR1 isoform X1 [Glycine max]	Other/Haspin	*KLKDPESPSSSID*	6.067	0.998
XP_003536104.1	PREDICTED: serine/threonine-protein kinase EDR1 isoform X1 [Glycine max]	Other/TLK	*KLKDPESPSSSID*	3.262	2.277
XP_003536104.1	PREDICTED: serine/threonine-protein kinase EDR1 isoform X1 [Glycine max]	Dual/TK	*KLKDPESPSSSID*	74.691	47.151
XP_003530688.1	PREDICTED: protein IQ-DOMAIN 31-like [Glycine max]	CAMK	*NFQRRASLPANFT*	7.006	3.428
XP_003530688.1	PREDICTED: protein IQ-DOMAIN 31-like [Glycine max]	CK1	*NFQRRASLPANFT*	7.533	6.306
XP_003530688.1	PREDICTED: protein IQ-DOMAIN 31-like [Glycine max]	STE	*NFQRRASLPANFT*	10.109	6.594
XP_003530688.1	PREDICTED: protein IQ-DOMAIN 31-like [Glycine max]	TKL	*NFQRRASLPANFT*	6.136	5.299
XP_003530688.1	PREDICTED: protein IQ-DOMAIN 31-like [Glycine max]	AGC/NDR	*NFQRRASLPANFT*	0.003	0.003
XP_003530688.1	PREDICTED: protein IQ-DOMAIN 31-like [Glycine max]	AGC/PKA	*NFQRRASLPANFT*	29.923	22.884
XP_003530688.1	PREDICTED: protein IQ-DOMAIN 31-like [Glycine max]	AGC/RSK	*NFQRRASLPANFT*	13.964	10.901
XP_003530688.1	PREDICTED: protein IQ-DOMAIN 31-like [Glycine max]	CAMK/CAMK1	*NFQRRASLPANFT*	15.373	11.583
XP_003530688.1	PREDICTED: protein IQ-DOMAIN 31-like [Glycine max]	CAMK/CAMKL	*NFQRRASLPANFT*	9.067	7.568
XP_003530688.1	PREDICTED: protein IQ-DOMAIN 31-like [Glycine max]	CK1/CK1	*NFQRRASLPANFT*	8.287	7.443
XP_003530688.1	PREDICTED: protein IQ-DOMAIN 31-like [Glycine max]	CMGC/CLK	*NFQRRASLPANFT*	114.983	85.655
XP_003530688.1	PREDICTED: protein IQ-DOMAIN 31-like [Glycine max]	STE/STE20	*NFQRRASLPANFT*	8.827	6.147
XP_003530688.1	PREDICTED: protein IQ-DOMAIN 31-like [Glycine max]	Other/Haspin	*NFQRRASLPANFT*	5.819	0.998
XP_003530688.1	PREDICTED: protein IQ-DOMAIN 31-like [Glycine max]	Other/Aur	*NFQRRASLPANFT*	13.428	8.819
XP_003530688.1	PREDICTED: protein IQ-DOMAIN 31-like [Glycine max]	Other/TLK	*NFQRRASLPANFT*	3.782	2.277
XP_003530688.1	PREDICTED: protein IQ-DOMAIN 31-like [Glycine max]	Dual/TK	*NFQRRASLPANFT*	69.691	47.151
XP_003545704.1	PREDICTED: H/ACA ribonucleoprotein complex subunit 4-like [Glycine max]	CMGC	*KDKVEDSSPELDK*	40.869	40.815
XP_003545704.1	PREDICTED: H/ACA ribonucleoprotein complex subunit 4-like [Glycine max]	CK1/CK1	*KDKVEDSSPELDK*	8.763	7.443
XP_003545704.1	PREDICTED: H/ACA ribonucleoprotein complex subunit 4-like [Glycine max]	CMGC/CK2	*KDKVEDSSPELDK*	10.026	2.665
XP_003545704.1	PREDICTED: H/ACA ribonucleoprotein complex subunit 4-like [Glycine max]	Other/Haspin	*KDKVEDSSPELDK*	7.041	0.998
XP_003545704.1	PREDICTED: H/ACA ribonucleoprotein complex subunit 4-like [Glycine max]	Other/TLK	*KDKVEDSSPELDK*	3.575	2.277
XP_003545704.1	PREDICTED: H/ACA ribonucleoprotein complex subunit 4-like [Glycine max]	Other/Bud32	*KDKVEDSSPELDK*	3.164	2.937
XP_003545704.1	PREDICTED: H/ACA ribonucleoprotein complex subunit 4-like [Glycine max]	CK1	*DKVEDSSPELDKS*	9.988	6.306
XP_003545704.1	PREDICTED: H/ACA ribonucleoprotein complex subunit 4-like [Glycine max]	CMGC	*DKVEDSSPELDKS*	45.517	40.815
XP_003545704.1	PREDICTED: H/ACA ribonucleoprotein complex subunit 4-like [Glycine max]	CK1/CK1	*DKVEDSSPELDKS*	10.45	7.443
XP_003545704.1	PREDICTED: H/ACA ribonucleoprotein complex subunit 4-like [Glycine max]	CMGC/CDK	*DKVEDSSPELDKS*	14.242	10.587
XP_003545704.1	PREDICTED: H/ACA ribonucleoprotein complex subunit 4-like [Glycine max]	CMGC/CK2	*DKVEDSSPELDKS*	5.371	2.665
XP_003545704.1	PREDICTED: H/ACA ribonucleoprotein complex subunit 4-like [Glycine max]	CMGC/CLK	*DKVEDSSPELDKS*	95.513	85.655
XP_003545704.1	PREDICTED: H/ACA ribonucleoprotein complex subunit 4-like [Glycine max]	CMGC/DYRK	*DKVEDSSPELDKS*	22.86	17.356
XP_003545704.1	PREDICTED: H/ACA ribonucleoprotein complex subunit 4-like [Glycine max]	CMGC/GSK	*DKVEDSSPELDKS*	9.783	8.674
XP_003545704.1	PREDICTED: H/ACA ribonucleoprotein complex subunit 4-like [Glycine max]	CMGC/MAPK	*DKVEDSSPELDKS*	15.223	12.837
XP_003545704.1	PREDICTED: H/ACA ribonucleoprotein complex subunit 4-like [Glycine max]	Atypical/PIKK	*DKVEDSSPELDKS*	12.498	12.124
XP_003545704.1	PREDICTED: H/ACA ribonucleoprotein complex subunit 4-like [Glycine max]	Other/Haspin	*DKVEDSSPELDKS*	6.036	0.998
XP_003545704.1	PREDICTED: H/ACA ribonucleoprotein complex subunit 4-like [Glycine max]	Other/TLK	*DKVEDSSPELDKS*	3.494	2.277
XP_003545704.1	PREDICTED: H/ACA ribonucleoprotein complex subunit 4-like [Glycine max]	Other/TTK	*DKVEDSSPELDKS*	23.431	21.21
XP_003545704.1	PREDICTED: H/ACA ribonucleoprotein complex subunit 4-like [Glycine max]	Dual/TK	*DKVEDSSPELDKS*	62.478	47.151
XP_003550422.1	PREDICTED: HVA22-like protein i [Glycine max]	CK1	*SLSTQKSNVAPET*	7.117	6.306
XP_003550422.1	PREDICTED: HVA22-like protein i [Glycine max]	TKL	*SLSTQKSNVAPET*	6.555	5.299
XP_003550422.1	PREDICTED: HVA22-like protein i [Glycine max]	CK1/CK1	*SLSTQKSNVAPET*	8.428	7.443
XP_003550422.1	PREDICTED: HVA22-like protein i [Glycine max]	CMGC/CLK	*SLSTQKSNVAPET*	115.827	85.655
XP_003550422.1	PREDICTED: HVA22-like protein i [Glycine max]	Other/WEE	*SLSTQKSNVAPET*	2.345	2.306
XP_003550422.1	PREDICTED: HVA22-like protein i [Glycine max]	Other/Haspin	*SLSTQKSNVAPET*	5.924	0.998
XP_003550422.1	PREDICTED: HVA22-like protein i [Glycine max]	Other/TLK	*SLSTQKSNVAPET*	3.177	2.277
XP_003550422.1	PREDICTED: HVA22-like protein i [Glycine max]	Dual/TK	*SLSTQKSNVAPET*	61.086	47.151
XP_003522692.1	PREDICTED: la protein 1-like [Glycine max]	CMGC	*MKEAEETESEDNT*	41.924	40.815
XP_003522692.1	PREDICTED: la protein 1-like [Glycine max]	CK1/CK1	*MKEAEETESEDNT*	9.522	7.443
XP_003522692.1	PREDICTED: la protein 1-like [Glycine max]	CMGC/CK2	*MKEAEETESEDNT*	8.761	2.665
XP_003522692.1	PREDICTED: la protein 1-like [Glycine max]	Other/Haspin	*MKEAEETESEDNT*	6.293	0.998
XP_003522692.1	PREDICTED: la protein 1-like [Glycine max]	Other/TLK	*MKEAEETESEDNT*	3.114	2.277
XP_003522692.1	PREDICTED: la protein 1-like [Glycine max]	Other/PEK	*MKEAEETESEDNT*	1.709	1.697
XP_003522692.1	PREDICTED: la protein 1-like [Glycine max]	Dual/TK	*MKEAEETESEDNT*	60.152	47.151
XP_003522692.1	PREDICTED: la protein 1-like [Glycine max]	CK1	*EAEETESEDNTDM*	10.738	6.306
XP_003522692.1	PREDICTED: la protein 1-like [Glycine max]	CMGC	*EAEETESEDNTDM*	41.637	40.815
XP_003522692.1	PREDICTED: la protein 1-like [Glycine max]	CK1/CK1	*EAEETESEDNTDM*	11.984	7.443
XP_003522692.1	PREDICTED: la protein 1-like [Glycine max]	CMGC/CK2	*EAEETESEDNTDM*	7.812	2.665
XP_003522692.1	PREDICTED: la protein 1-like [Glycine max]	STE/STE11	*EAEETESEDNTDM*	5.223	5.196
XP_003522692.1	PREDICTED: la protein 1-like [Glycine max]	Other/Haspin	*EAEETESEDNTDM*	6.194	0.998
XP_003522692.1	PREDICTED: la protein 1-like [Glycine max]	Other/TLK	*EAEETESEDNTDM*	3.172	2.277
XP_003522692.1	PREDICTED: la protein 1-like [Glycine max]	Other/TTK	*EAEETESEDNTDM*	21.389	21.21
XP_003522692.1	PREDICTED: la protein 1-like [Glycine max]	Other/PEK	*EAEETESEDNTDM*	1.699	1.697
XP_003543239.1	PREDICTED: proton pump-interactor 1-like [Glycine max]	Other/TLK	*YRIQHESIPLTEE*	3.476	2.277
XP_003543239.1	PREDICTED: proton pump-interactor 1-like [Glycine max]	Dual/TK	*YRIQHESIPLTEE*	50.145	47.151
NP_001241273.1	uncharacterized protein LOC100790717 [Glycine max]	CK1	*AETKEGSGSEMSL*	9.084	6.306
NP_001241273.1	uncharacterized protein LOC100790717 [Glycine max]	CMGC	*AETKEGSGSEMSL*	40.94	40.815
NP_001241273.1	uncharacterized protein LOC100790717 [Glycine max]	AGC/RSK	*AETKEGSGSEMSL*	10.963	10.901
NP_001241273.1	uncharacterized protein LOC100790717 [Glycine max]	CK1/CK1	*AETKEGSGSEMSL*	9.633	7.443
NP_001241273.1	uncharacterized protein LOC100790717 [Glycine max]	CMGC/CK2	*AETKEGSGSEMSL*	7.928	2.665
NP_001241273.1	uncharacterized protein LOC100790717 [Glycine max]	CMGC/CLK	*AETKEGSGSEMSL*	112.086	85.655
NP_001241273.1	uncharacterized protein LOC100790717 [Glycine max]	Other/Haspin	*AETKEGSGSEMSL*	5.899	0.998
NP_001241273.1	uncharacterized protein LOC100790717 [Glycine max]	Other/TLK	*AETKEGSGSEMSL*	3.972	2.277
NP_001241273.1	uncharacterized protein LOC100790717 [Glycine max]	Other/TTK	*AETKEGSGSEMSL*	21.301	21.21
XP_003555950.1	PREDICTED: phosphatidylinositol 3,4,5-trisphosphate 3-phosphatase and dual-specificity protein phosphatase PTEN [Glycine max]	CAMK	*VDGKTVSSLEVPS*	3.519	3.428
XP_003555950.1	PREDICTED: phosphatidylinositol 3,4,5-trisphosphate 3-phosphatase and dual-specificity protein phosphatase PTEN [Glycine max]	CAMK/CAMKL	*VDGKTVSSLEVPS*	8.429	7.568
XP_003555950.1	PREDICTED: phosphatidylinositol 3,4,5-trisphosphate 3-phosphatase and dual-specificity protein phosphatase PTEN [Glycine max]	CMGC/CK2	*VDGKTVSSLEVPS*	5.406	2.665
XP_003555950.1	PREDICTED: phosphatidylinositol 3,4,5-trisphosphate 3-phosphatase and dual-specificity protein phosphatase PTEN [Glycine max]	Other/Haspin	*VDGKTVSSLEVPS*	6.168	0.998
XP_003555950.1	PREDICTED: phosphatidylinositol 3,4,5-trisphosphate 3-phosphatase and dual-specificity protein phosphatase PTEN [Glycine max]	Other/TLK	*VDGKTVSSLEVPS*	2.505	2.277
XP_003555950.1	PREDICTED: phosphatidylinositol 3,4,5-trisphosphate 3-phosphatase and dual-specificity protein phosphatase PTEN [Glycine max]	Other/Bud32	*VDGKTVSSLEVPS*	3.148	2.937
XP_003555950.1	PREDICTED: phosphatidylinositol 3,4,5-trisphosphate 3-phosphatase and dual-specificity protein phosphatase PTEN [Glycine max]	Dual/TK	*VDGKTVSSLEVPS*	69.094	47.151
XP_003530377.1	PREDICTED: SART-1 family protein DOT2-like [Glycine max]	TKL	*PKSGFATVEKDLP*	5.871	5.299
XP_003530377.1	PREDICTED: SART-1 family protein DOT2-like [Glycine max]	CK1/CK1	*PKSGFATVEKDLP*	8.169	7.443
XP_003530377.1	PREDICTED: SART-1 family protein DOT2-like [Glycine max]	Other/Haspin	*PKSGFATVEKDLP*	5.998	0.998
XP_003530377.1	PREDICTED: SART-1 family protein DOT2-like [Glycine max]	Other/TLK	*PKSGFATVEKDLP*	3.948	2.277
XP_003530377.1	PREDICTED: SART-1 family protein DOT2-like [Glycine max]	Dual/TK	*PKSGFATVEKDLP*	56.853	47.151
XP_003530377.1	PREDICTED: SART-1 family protein DOT2-like [Glycine max]	CMGC	*DLPGGLTPMLGDR*	42.623	40.815
XP_003530377.1	PREDICTED: SART-1 family protein DOT2-like [Glycine max]	CMGC/CDK	*DLPGGLTPMLGDR*	12.649	10.587
XP_003530377.1	PREDICTED: SART-1 family protein DOT2-like [Glycine max]	CMGC/DYRK	*DLPGGLTPMLGDR*	20.747	17.356
XP_003530377.1	PREDICTED: SART-1 family protein DOT2-like [Glycine max]	CMGC/MAPK	*DLPGGLTPMLGDR*	16.318	12.837
XP_003530377.1	PREDICTED: SART-1 family protein DOT2-like [Glycine max]	Other/Haspin	*DLPGGLTPMLGDR*	5.908	0.998
XP_003530377.1	PREDICTED: SART-1 family protein DOT2-like [Glycine max]	Other/TLK	*DLPGGLTPMLGDR*	2.879	2.277
XP_003531255.1	PREDICTED: 14-3-3-like protein C [Glycine max]	STE	*EEQKVDSARAAGG*	8.071	6.594
XP_003531255.1	PREDICTED: 14-3-3-like protein C [Glycine max]	CMGC/CK2	*EEQKVDSARAAGG*	3.042	2.665
XP_003531255.1	PREDICTED: 14-3-3-like protein C [Glycine max]	CMGC/CLK	*EEQKVDSARAAGG*	103.125	85.655
XP_003531255.1	PREDICTED: 14-3-3-like protein C [Glycine max]	Other/Haspin	*EEQKVDSARAAGG*	6.195	0.998
XP_003531255.1	PREDICTED: 14-3-3-like protein C [Glycine max]	Other/TLK	*EEQKVDSARAAGG*	2.905	2.277
XP_003531255.1	PREDICTED: 14-3-3-like protein C [Glycine max]	Other/TTK	*EEQKVDSARAAGG*	22.026	21.21
XP_003531255.1	PREDICTED: 14-3-3-like protein C [Glycine max]	Other/PEK	*EEQKVDSARAAGG*	1.711	1.697
XP_003531255.1	PREDICTED: 14-3-3-like protein C [Glycine max]	Dual/TK	*EEQKVDSARAAGG*	53.258	47.151
XP_003521330.1	PREDICTED: heat shock cognate 70 kDa protein 2 [Glycine max]	CAMK	*LIGRRFSDSSVQS*	6.939	3.428
XP_003521330.1	PREDICTED: heat shock cognate 70 kDa protein 2 [Glycine max]	CK1	*LIGRRFSDSSVQS*	8.88	6.306
XP_003521330.1	PREDICTED: heat shock cognate 70 kDa protein 2 [Glycine max]	STE	*LIGRRFSDSSVQS*	8.132	6.594
XP_003521330.1	PREDICTED: heat shock cognate 70 kDa protein 2 [Glycine max]	AGC/NDR	*LIGRRFSDSSVQS*	0.003	0.003
XP_003521330.1	PREDICTED: heat shock cognate 70 kDa protein 2 [Glycine max]	AGC/PKA	*LIGRRFSDSSVQS*	28.715	22.884
XP_003521330.1	PREDICTED: heat shock cognate 70 kDa protein 2 [Glycine max]	AGC/RSK	*LIGRRFSDSSVQS*	15.158	10.901
XP_003521330.1	PREDICTED: heat shock cognate 70 kDa protein 2 [Glycine max]	CAMK/CAMK1	*LIGRRFSDSSVQS*	14.987	11.583
XP_003521330.1	PREDICTED: heat shock cognate 70 kDa protein 2 [Glycine max]	CAMK/CAMKL	*LIGRRFSDSSVQS*	10.702	7.568
XP_003521330.1	PREDICTED: heat shock cognate 70 kDa protein 2 [Glycine max]	CK1/CK1	*LIGRRFSDSSVQS*	9.858	7.443
XP_003521330.1	PREDICTED: heat shock cognate 70 kDa protein 2 [Glycine max]	CMGC/CK2	*LIGRRFSDSSVQS*	6.028	2.665
XP_003521330.1	PREDICTED: heat shock cognate 70 kDa protein 2 [Glycine max]	CMGC/DYRK	*LIGRRFSDSSVQS*	19.971	17.356
XP_003521330.1	PREDICTED: heat shock cognate 70 kDa protein 2 [Glycine max]	STE/STE20	*LIGRRFSDSSVQS*	6.629	6.147
XP_003521330.1	PREDICTED: heat shock cognate 70 kDa protein 2 [Glycine max]	Other/Haspin	*LIGRRFSDSSVQS*	6.142	0.998
XP_003521330.1	PREDICTED: heat shock cognate 70 kDa protein 2 [Glycine max]	Other/Aur	*LIGRRFSDSSVQS*	11.027	8.819
XP_003521330.1	PREDICTED: heat shock cognate 70 kDa protein 2 [Glycine max]	Other/TLK	*LIGRRFSDSSVQS*	3.022	2.277
XP_003521330.1	PREDICTED: heat shock cognate 70 kDa protein 2 [Glycine max]	Dual/TK	*LIGRRFSDSSVQS*	82.502	47.151
XP_003542649.1	PREDICTED: probable sucrose-phosphate synthase [Glycine max]	CK1	*LENAVLSWSKGIS*	6.582	6.306
XP_003542649.1	PREDICTED: probable sucrose-phosphate synthase [Glycine max]	CK1/CK1	*LENAVLSWSKGIS*	7.969	7.443
XP_003542649.1	PREDICTED: probable sucrose-phosphate synthase [Glycine max]	Other/Haspin	*LENAVLSWSKGIS*	6.152	0.998
XP_003542649.1	PREDICTED: probable sucrose-phosphate synthase [Glycine max]	Other/TLK	*LENAVLSWSKGIS*	3.411	2.277
XP_003542649.1	PREDICTED: probable sucrose-phosphate synthase [Glycine max]	Dual/TK	*LENAVLSWSKGIS*	48.035	47.151
XP_003526436.1	PREDICTED: death-inducer obliterator 1-like isoform X2 [Glycine max]	CMGC	*NLTSSISPTTASH*	44.279	40.815
XP_003526436.1	PREDICTED: death-inducer obliterator 1-like isoform X2 [Glycine max]	TKL	*NLTSSISPTTASH*	5.722	5.299
XP_003526436.1	PREDICTED: death-inducer obliterator 1-like isoform X2 [Glycine max]	CAMK/CAMKL	*NLTSSISPTTASH*	7.815	7.568
XP_003526436.1	PREDICTED: death-inducer obliterator 1-like isoform X2 [Glycine max]	CK1/CK1	*NLTSSISPTTASH*	10.103	7.443
XP_003526436.1	PREDICTED: death-inducer obliterator 1-like isoform X2 [Glycine max]	CMGC/CDK	*NLTSSISPTTASH*	16.255	10.587
XP_003526436.1	PREDICTED: death-inducer obliterator 1-like isoform X2 [Glycine max]	CMGC/CLK	*NLTSSISPTTASH*	102.747	85.655
XP_003526436.1	PREDICTED: death-inducer obliterator 1-like isoform X2 [Glycine max]	CMGC/DYRK	*NLTSSISPTTASH*	23.277	17.356
XP_003526436.1	PREDICTED: death-inducer obliterator 1-like isoform X2 [Glycine max]	CMGC/GSK	*NLTSSISPTTASH*	11.421	8.674
XP_003526436.1	PREDICTED: death-inducer obliterator 1-like isoform X2 [Glycine max]	CMGC/MAPK	*NLTSSISPTTASH*	17.105	12.837
XP_003526436.1	PREDICTED: death-inducer obliterator 1-like isoform X2 [Glycine max]	Atypical/PIKK	*NLTSSISPTTASH*	12.895	12.124
XP_003526436.1	PREDICTED: death-inducer obliterator 1-like isoform X2 [Glycine max]	Other/Haspin	*NLTSSISPTTASH*	7.413	0.998
XP_003526436.1	PREDICTED: death-inducer obliterator 1-like isoform X2 [Glycine max]	Other/TLK	*NLTSSISPTTASH*	4.106	2.277
XP_003526436.1	PREDICTED: death-inducer obliterator 1-like isoform X2 [Glycine max]	Dual/TK	*NLTSSISPTTASH*	49.76	47.151
NP_001237795.1	uncharacterized protein LOC100306628 [Glycine max]	CK1	*KITSLGTTETEES*	7.381	6.306
NP_001237795.1	uncharacterized protein LOC100306628 [Glycine max]	CMGC/CK2	*KITSLGTTETEES*	3.712	2.665
NP_001237795.1	uncharacterized protein LOC100306628 [Glycine max]	Other/Haspin	*KITSLGTTETEES*	6.816	0.998
NP_001237795.1	uncharacterized protein LOC100306628 [Glycine max]	Other/TLK	*KITSLGTTETEES*	3.922	2.277
NP_001237795.1	uncharacterized protein LOC100306628 [Glycine max]	Dual/TK	*KITSLGTTETEES*	58.176	47.151
XP_006592181.1	PREDICTED: serine/arginine repetitive matrix protein 1-like [Glycine max]	CAMK	*VVTRHRSPSLVRR*	5.704	3.428
XP_006592181.1	PREDICTED: serine/arginine repetitive matrix protein 1-like [Glycine max]	CK1	*VVTRHRSPSLVRR*	6.805	6.306
XP_006592181.1	PREDICTED: serine/arginine repetitive matrix protein 1-like [Glycine max]	CMGC	*VVTRHRSPSLVRR*	44.828	40.815
XP_006592181.1	PREDICTED: serine/arginine repetitive matrix protein 1-like [Glycine max]	STE	*VVTRHRSPSLVRR*	9.754	6.594
XP_006592181.1	PREDICTED: serine/arginine repetitive matrix protein 1-like [Glycine max]	TKL	*VVTRHRSPSLVRR*	6.984	5.299
XP_006592181.1	PREDICTED: serine/arginine repetitive matrix protein 1-like [Glycine max]	AGC/NDR	*VVTRHRSPSLVRR*	0.003	0.003
XP_006592181.1	PREDICTED: serine/arginine repetitive matrix protein 1-like [Glycine max]	AGC/PKA	*VVTRHRSPSLVRR*	26.391	22.884
XP_006592181.1	PREDICTED: serine/arginine repetitive matrix protein 1-like [Glycine max]	AGC/RSK	*VVTRHRSPSLVRR*	14.349	10.901
XP_006592181.1	PREDICTED: serine/arginine repetitive matrix protein 1-like [Glycine max]	CAMK/CAMK1	*VVTRHRSPSLVRR*	12.295	11.583
XP_006592181.1	PREDICTED: serine/arginine repetitive matrix protein 1-like [Glycine max]	CAMK/CAMKL	*VVTRHRSPSLVRR*	9.438	7.568
XP_006592181.1	PREDICTED: serine/arginine repetitive matrix protein 1-like [Glycine max]	CMGC/CDK	*VVTRHRSPSLVRR*	15.126	10.587
XP_006592181.1	PREDICTED: serine/arginine repetitive matrix protein 1-like [Glycine max]	CMGC/DYRK	*VVTRHRSPSLVRR*	27.736	17.356
XP_006592181.1	PREDICTED: serine/arginine repetitive matrix protein 1-like [Glycine max]	CMGC/GSK	*VVTRHRSPSLVRR*	12.09	8.674
XP_006592181.1	PREDICTED: serine/arginine repetitive matrix protein 1-like [Glycine max]	CMGC/MAPK	*VVTRHRSPSLVRR*	18.72	12.837
XP_006592181.1	PREDICTED: serine/arginine repetitive matrix protein 1-like [Glycine max]	STE/STE20	*VVTRHRSPSLVRR*	7.207	6.147
XP_006592181.1	PREDICTED: serine/arginine repetitive matrix protein 1-like [Glycine max]	Atypical/PIKK	*VVTRHRSPSLVRR*	12.786	12.124
XP_006592181.1	PREDICTED: serine/arginine repetitive matrix protein 1-like [Glycine max]	Other/Haspin	*VVTRHRSPSLVRR*	7.375	0.998
XP_006592181.1	PREDICTED: serine/arginine repetitive matrix protein 1-like [Glycine max]	Other/Aur	*VVTRHRSPSLVRR*	9.209	8.819
XP_006592181.1	PREDICTED: serine/arginine repetitive matrix protein 1-like [Glycine max]	Other/TLK	*VVTRHRSPSLVRR*	3.711	2.277
XP_006592181.1	PREDICTED: serine/arginine repetitive matrix protein 1-like [Glycine max]	Dual/TK	*VVTRHRSPSLVRR*	74.171	47.151
XP_006592181.1	PREDICTED: serine/arginine repetitive matrix protein 1-like [Glycine max]	AGC	*TRHRSPSLVRRIP*	7.385	1.925
XP_006592181.1	PREDICTED: serine/arginine repetitive matrix protein 1-like [Glycine max]	CAMK	*TRHRSPSLVRRIP*	6.774	3.428
XP_006592181.1	PREDICTED: serine/arginine repetitive matrix protein 1-like [Glycine max]	CK1	*TRHRSPSLVRRIP*	6.814	6.306
XP_006592181.1	PREDICTED: serine/arginine repetitive matrix protein 1-like [Glycine max]	TKL	*TRHRSPSLVRRIP*	6.032	5.299
XP_006592181.1	PREDICTED: serine/arginine repetitive matrix protein 1-like [Glycine max]	AGC/NDR	*TRHRSPSLVRRIP*	0.004	0.003
XP_006592181.1	PREDICTED: serine/arginine repetitive matrix protein 1-like [Glycine max]	AGC/PKA	*TRHRSPSLVRRIP*	26.044	22.884
XP_006592181.1	PREDICTED: serine/arginine repetitive matrix protein 1-like [Glycine max]	AGC/RSK	*TRHRSPSLVRRIP*	15.65	10.901
XP_006592181.1	PREDICTED: serine/arginine repetitive matrix protein 1-like [Glycine max]	CAMK/CAMK1	*TRHRSPSLVRRIP*	14.424	11.583
XP_006592181.1	PREDICTED: serine/arginine repetitive matrix protein 1-like [Glycine max]	CAMK/CAMKL	*TRHRSPSLVRRIP*	9.761	7.568
XP_006592181.1	PREDICTED: serine/arginine repetitive matrix protein 1-like [Glycine max]	CMGC/CLK	*TRHRSPSLVRRIP*	107.897	85.655
XP_006592181.1	PREDICTED: serine/arginine repetitive matrix protein 1-like [Glycine max]	Other/Haspin	*TRHRSPSLVRRIP*	5.867	0.998
XP_006592181.1	PREDICTED: serine/arginine repetitive matrix protein 1-like [Glycine max]	Other/TLK	*TRHRSPSLVRRIP*	2.421	2.277
XP_006592181.1	PREDICTED: serine/arginine repetitive matrix protein 1-like [Glycine max]	Dual/TK	*TRHRSPSLVRRIP*	53.663	47.151
XP_003531482.1	PREDICTED: phosphoglycerate kinase, cytosolic [Glycine max]	CK1	*KSVGDLSAADLKG*	9.967	6.306
XP_003531482.1	PREDICTED: phosphoglycerate kinase, cytosolic [Glycine max]	TKL	*KSVGDLSAADLKG*	5.727	5.299
XP_003531482.1	PREDICTED: phosphoglycerate kinase, cytosolic [Glycine max]	CK1/CK1	*KSVGDLSAADLKG*	10.534	7.443
XP_003531482.1	PREDICTED: phosphoglycerate kinase, cytosolic [Glycine max]	CMGC/CK2	*KSVGDLSAADLKG*	6.494	2.665
XP_003531482.1	PREDICTED: phosphoglycerate kinase, cytosolic [Glycine max]	Other/Haspin	*KSVGDLSAADLKG*	5.76	0.998
XP_003531482.1	PREDICTED: phosphoglycerate kinase, cytosolic [Glycine max]	Other/TLK	*KSVGDLSAADLKG*	3.304	2.277
XP_003531473.1	PREDICTED: YTH domain-containing family protein 1 isoform X1 [Glycine max]	CMGC/CDK	*PVSVLHSPVAKFP*	14.079	10.587
XP_003531473.1	PREDICTED: YTH domain-containing family protein 1 isoform X1 [Glycine max]	CMGC/DYRK	*PVSVLHSPVAKFP*	21.433	17.356
XP_003531473.1	PREDICTED: YTH domain-containing family protein 1 isoform X1 [Glycine max]	CMGC/GSK	*PVSVLHSPVAKFP*	10.056	8.674
XP_003531473.1	PREDICTED: YTH domain-containing family protein 1 isoform X1 [Glycine max]	CMGC/MAPK	*PVSVLHSPVAKFP*	17.099	12.837
XP_003531473.1	PREDICTED: YTH domain-containing family protein 1 isoform X1 [Glycine max]	Atypical/PIKK	*PVSVLHSPVAKFP*	13.222	12.124
XP_003531473.1	PREDICTED: YTH domain-containing family protein 1 isoform X1 [Glycine max]	Other/Haspin	*PVSVLHSPVAKFP*	6.081	0.998
XP_003531473.1	PREDICTED: YTH domain-containing family protein 1 isoform X1 [Glycine max]	Other/TLK	*PVSVLHSPVAKFP*	3.918	2.277
XP_003531473.1	PREDICTED: YTH domain-containing family protein 1 isoform X1 [Glycine max]	Dual/TK	*PVSVLHSPVAKFP*	47.169	47.151
XP_003543769.1	PREDICTED: ABC transporter B family member 19 isoform X1 [Glycine max]	TKL	*NLSYQYSTGADGR*	6.538	5.299
XP_003543769.1	PREDICTED: ABC transporter B family member 19 isoform X1 [Glycine max]	CK1/CK1	*NLSYQYSTGADGR*	8.631	7.443
XP_003543769.1	PREDICTED: ABC transporter B family member 19 isoform X1 [Glycine max]	CMGC/CK2	*NLSYQYSTGADGR*	3.079	2.665
XP_003543769.1	PREDICTED: ABC transporter B family member 19 isoform X1 [Glycine max]	CMGC/CLK	*NLSYQYSTGADGR*	101.12	85.655
XP_003543769.1	PREDICTED: ABC transporter B family member 19 isoform X1 [Glycine max]	Other/Haspin	*NLSYQYSTGADGR*	5.767	0.998
XP_003543769.1	PREDICTED: ABC transporter B family member 19 isoform X1 [Glycine max]	Other/TLK	*NLSYQYSTGADGR*	3.966	2.277
XP_003543769.1	PREDICTED: ABC transporter B family member 19 isoform X1 [Glycine max]	Dual/TK	*NLSYQYSTGADGR*	57.08	47.151
XP_014625415.1	PREDICTED: uncharacterized protein At4g15545 [Glycine max]	AGC	*PQRHSISFATTRG*	2.522	1.925
XP_014625415.1	PREDICTED: uncharacterized protein At4g15545 [Glycine max]	CK1	*PQRHSISFATTRG*	7.687	6.306
XP_014625415.1	PREDICTED: uncharacterized protein At4g15545 [Glycine max]	TKL	*PQRHSISFATTRG*	7.234	5.299
XP_014625415.1	PREDICTED: uncharacterized protein At4g15545 [Glycine max]	AGC/PKA	*PQRHSISFATTRG*	22.926	22.884
XP_014625415.1	PREDICTED: uncharacterized protein At4g15545 [Glycine max]	CAMK/CAMKL	*PQRHSISFATTRG*	7.693	7.568
XP_014625415.1	PREDICTED: uncharacterized protein At4g15545 [Glycine max]	CK1/CK1	*PQRHSISFATTRG*	8.337	7.443
XP_014625415.1	PREDICTED: uncharacterized protein At4g15545 [Glycine max]	STE/STE11	*PQRHSISFATTRG*	5.212	5.196
XP_014625415.1	PREDICTED: uncharacterized protein At4g15545 [Glycine max]	Other/Haspin	*PQRHSISFATTRG*	7.583	0.998
XP_014625415.1	PREDICTED: uncharacterized protein At4g15545 [Glycine max]	Other/TLK	*PQRHSISFATTRG*	3.151	2.277
NP_001242616.1	uncharacterized protein LOC100813237 [Glycine max]	CK1	*PRDDDRSPIDEDD*	11.669	6.306
NP_001242616.1	uncharacterized protein LOC100813237 [Glycine max]	CMGC	*PRDDDRSPIDEDD*	47.871	40.815
NP_001242616.1	uncharacterized protein LOC100813237 [Glycine max]	CK1/CK1	*PRDDDRSPIDEDD*	12.048	7.443
NP_001242616.1	uncharacterized protein LOC100813237 [Glycine max]	CMGC/CDK	*PRDDDRSPIDEDD*	12.413	10.587
NP_001242616.1	uncharacterized protein LOC100813237 [Glycine max]	CMGC/CK2	*PRDDDRSPIDEDD*	8.087	2.665
NP_001242616.1	uncharacterized protein LOC100813237 [Glycine max]	CMGC/CLK	*PRDDDRSPIDEDD*	88.096	85.655
NP_001242616.1	uncharacterized protein LOC100813237 [Glycine max]	CMGC/DYRK	*PRDDDRSPIDEDD*	23.629	17.356
NP_001242616.1	uncharacterized protein LOC100813237 [Glycine max]	CMGC/GSK	*PRDDDRSPIDEDD*	12.001	8.674
NP_001242616.1	uncharacterized protein LOC100813237 [Glycine max]	CMGC/MAPK	*PRDDDRSPIDEDD*	16.324	12.837
NP_001242616.1	uncharacterized protein LOC100813237 [Glycine max]	Atypical/PIKK	*PRDDDRSPIDEDD*	12.679	12.124
NP_001242616.1	uncharacterized protein LOC100813237 [Glycine max]	Other/Haspin	*PRDDDRSPIDEDD*	6.877	0.998
NP_001242616.1	uncharacterized protein LOC100813237 [Glycine max]	Other/TLK	*PRDDDRSPIDEDD*	3.807	2.277
NP_001242616.1	uncharacterized protein LOC100813237 [Glycine max]	Dual/TK	*PRDDDRSPIDEDD*	68.906	47.151
XP_006590878.1	PREDICTED: uncharacterized protein LOC100783658 [Glycine max]	CK1	*LELTSTSADDQEN*	7.613	6.306
XP_006590878.1	PREDICTED: uncharacterized protein LOC100783658 [Glycine max]	CK1/CK1	*LELTSTSADDQEN*	8.976	7.443
XP_006590878.1	PREDICTED: uncharacterized protein LOC100783658 [Glycine max]	CMGC/CK2	*LELTSTSADDQEN*	7.031	2.665
XP_006590878.1	PREDICTED: uncharacterized protein LOC100783658 [Glycine max]	Other/Haspin	*LELTSTSADDQEN*	6.03	0.998
XP_006590878.1	PREDICTED: uncharacterized protein LOC100783658 [Glycine max]	Other/TLK	*LELTSTSADDQEN*	3.706	2.277
XP_006590878.1	PREDICTED: uncharacterized protein LOC100783658 [Glycine max]	Other/TTK	*LELTSTSADDQEN*	24.103	21.21
XP_006595938.1	PREDICTED: uncharacterized protein LOC100805646 isoform X1 [Glycine max]	TKL	*EEVLKKSNEIEAE*	5.632	5.299
XP_006595938.1	PREDICTED: uncharacterized protein LOC100805646 isoform X1 [Glycine max]	CK1/CK1	*EEVLKKSNEIEAE*	7.865	7.443
XP_006595938.1	PREDICTED: uncharacterized protein LOC100805646 isoform X1 [Glycine max]	CMGC/CLK	*EEVLKKSNEIEAE*	116.144	85.655
XP_006595938.1	PREDICTED: uncharacterized protein LOC100805646 isoform X1 [Glycine max]	Other/Haspin	*EEVLKKSNEIEAE*	5.955	0.998
XP_006595938.1	PREDICTED: uncharacterized protein LOC100805646 isoform X1 [Glycine max]	Other/TLK	*EEVLKKSNEIEAE*	2.959	2.277
XP_006595938.1	PREDICTED: uncharacterized protein LOC100805646 isoform X1 [Glycine max]	Other/TTK	*EEVLKKSNEIEAE*	22.299	21.21
XP_006595938.1	PREDICTED: uncharacterized protein LOC100805646 isoform X1 [Glycine max]	Other/PEK	*EEVLKKSNEIEAE*	1.728	1.697
XP_006595938.1	PREDICTED: uncharacterized protein LOC100805646 isoform X1 [Glycine max]	Dual/TK	*EEVLKKSNEIEAE*	53.7	47.151
XP_014630060.1	PREDICTED: E3 ubiquitin-protein ligase UPL1-like isoform X1 [Glycine max]	CK1	*MSVGHSSPVGGRD*	9.312	6.306
XP_014630060.1	PREDICTED: E3 ubiquitin-protein ligase UPL1-like isoform X1 [Glycine max]	CMGC	*MSVGHSSPVGGRD*	44.66	40.815
XP_014630060.1	PREDICTED: E3 ubiquitin-protein ligase UPL1-like isoform X1 [Glycine max]	STE	*MSVGHSSPVGGRD*	6.941	6.594
XP_014630060.1	PREDICTED: E3 ubiquitin-protein ligase UPL1-like isoform X1 [Glycine max]	TKL	*MSVGHSSPVGGRD*	7.424	5.299
XP_014630060.1	PREDICTED: E3 ubiquitin-protein ligase UPL1-like isoform X1 [Glycine max]	CK1/CK1	*MSVGHSSPVGGRD*	10.065	7.443
XP_014630060.1	PREDICTED: E3 ubiquitin-protein ligase UPL1-like isoform X1 [Glycine max]	CMGC/CDK	*MSVGHSSPVGGRD*	15.947	10.587
XP_014630060.1	PREDICTED: E3 ubiquitin-protein ligase UPL1-like isoform X1 [Glycine max]	CMGC/CK2	*MSVGHSSPVGGRD*	2.912	2.665
XP_014630060.1	PREDICTED: E3 ubiquitin-protein ligase UPL1-like isoform X1 [Glycine max]	CMGC/DYRK	*MSVGHSSPVGGRD*	20.237	17.356
XP_014630060.1	PREDICTED: E3 ubiquitin-protein ligase UPL1-like isoform X1 [Glycine max]	CMGC/GSK	*MSVGHSSPVGGRD*	9.798	8.674
XP_014630060.1	PREDICTED: E3 ubiquitin-protein ligase UPL1-like isoform X1 [Glycine max]	CMGC/MAPK	*MSVGHSSPVGGRD*	16.868	12.837
XP_014630060.1	PREDICTED: E3 ubiquitin-protein ligase UPL1-like isoform X1 [Glycine max]	Atypical/PIKK	*MSVGHSSPVGGRD*	12.605	12.124
XP_014630060.1	PREDICTED: E3 ubiquitin-protein ligase UPL1-like isoform X1 [Glycine max]	Other/Haspin	*MSVGHSSPVGGRD*	7.004	0.998
XP_014630060.1	PREDICTED: E3 ubiquitin-protein ligase UPL1-like isoform X1 [Glycine max]	Other/TLK	*MSVGHSSPVGGRD*	3.232	2.277
XP_014630060.1	PREDICTED: E3 ubiquitin-protein ligase UPL1-like isoform X1 [Glycine max]	Dual/TK	*MSVGHSSPVGGRD*	49.004	47.151
XP_003555988.1	PREDICTED: zinc finger protein ZAT10 [Glycine max]	CMGC	*GEQEVESPLPVTA*	43.916	40.815
XP_003555988.1	PREDICTED: zinc finger protein ZAT10 [Glycine max]	CK1/CK1	*GEQEVESPLPVTA*	8.444	7.443
XP_003555988.1	PREDICTED: zinc finger protein ZAT10 [Glycine max]	CMGC/CDK	*GEQEVESPLPVTA*	14.95	10.587
XP_003555988.1	PREDICTED: zinc finger protein ZAT10 [Glycine max]	CMGC/CK2	*GEQEVESPLPVTA*	3.071	2.665
XP_003555988.1	PREDICTED: zinc finger protein ZAT10 [Glycine max]	CMGC/DYRK	*GEQEVESPLPVTA*	22.236	17.356
XP_003555988.1	PREDICTED: zinc finger protein ZAT10 [Glycine max]	CMGC/GSK	*GEQEVESPLPVTA*	10.396	8.674
XP_003555988.1	PREDICTED: zinc finger protein ZAT10 [Glycine max]	CMGC/MAPK	*GEQEVESPLPVTA*	16.937	12.837
XP_003555988.1	PREDICTED: zinc finger protein ZAT10 [Glycine max]	Other/Haspin	*GEQEVESPLPVTA*	5.996	0.998
XP_003555988.1	PREDICTED: zinc finger protein ZAT10 [Glycine max]	Other/TLK	*GEQEVESPLPVTA*	3.106	2.277
XP_003555988.1	PREDICTED: zinc finger protein ZAT10 [Glycine max]	Dual/TK	*GEQEVESPLPVTA*	57.074	47.151
XP_006575481.1	PREDICTED: uncharacterized protein LOC100527920 isoform X1 [Glycine max]	CK1	*AQEQIASSKGQES*	7.68	6.306
XP_006575481.1	PREDICTED: uncharacterized protein LOC100527920 isoform X1 [Glycine max]	TKL	*AQEQIASSKGQES*	6.845	5.299
XP_006575481.1	PREDICTED: uncharacterized protein LOC100527920 isoform X1 [Glycine max]	CK1/CK1	*AQEQIASSKGQES*	8.26	7.443
XP_006575481.1	PREDICTED: uncharacterized protein LOC100527920 isoform X1 [Glycine max]	CMGC/CK2	*AQEQIASSKGQES*	3.334	2.665
XP_006575481.1	PREDICTED: uncharacterized protein LOC100527920 isoform X1 [Glycine max]	Other/Haspin	*AQEQIASSKGQES*	5.987	0.998
XP_006575481.1	PREDICTED: uncharacterized protein LOC100527920 isoform X1 [Glycine max]	Other/TLK	*AQEQIASSKGQES*	3.372	2.277
XP_006575481.1	PREDICTED: uncharacterized protein LOC100527920 isoform X1 [Glycine max]	Dual/TK	*AQEQIASSKGQES*	60.649	47.151
XP_003519527.1	PREDICTED: oxygen-evolving enhancer protein 2, chloroplastic [Glycine max]	CK1	*SPEEFLSKVDYLL*	9.958	6.306
XP_003519527.1	PREDICTED: oxygen-evolving enhancer protein 2, chloroplastic [Glycine max]	TKL	*SPEEFLSKVDYLL*	5.78	5.299
XP_003519527.1	PREDICTED: oxygen-evolving enhancer protein 2, chloroplastic [Glycine max]	CK1/CK1	*SPEEFLSKVDYLL*	10.944	7.443
XP_003519527.1	PREDICTED: oxygen-evolving enhancer protein 2, chloroplastic [Glycine max]	CMGC/CK2	*SPEEFLSKVDYLL*	4.397	2.665
XP_003519527.1	PREDICTED: oxygen-evolving enhancer protein 2, chloroplastic [Glycine max]	Other/Haspin	*SPEEFLSKVDYLL*	7.241	0.998
XP_003519527.1	PREDICTED: oxygen-evolving enhancer protein 2, chloroplastic [Glycine max]	Other/TLK	*SPEEFLSKVDYLL*	2.673	2.277
NP_001235556.1	uncharacterized protein LOC100305961 [Glycine max]	CK1	*KWKSLSSAEKAPY*	6.955	6.306
NP_001235556.1	uncharacterized protein LOC100305961 [Glycine max]	Other/Haspin	*KWKSLSSAEKAPY*	6.233	0.998
NP_001235556.1	uncharacterized protein LOC100305961 [Glycine max]	Other/TLK	*KWKSLSSAEKAPY*	3.492	2.277
NP_001235556.1	uncharacterized protein LOC100305961 [Glycine max]	Other/PEK	*KWKSLSSAEKAPY*	1.735	1.697
NP_001235556.1	uncharacterized protein LOC100305961 [Glycine max]	Dual/TK	*KWKSLSSAEKAPY*	50.677	47.151
XP_006594834.1	PREDICTED: nuclear cap-binding protein subunit 2-like [Glycine max]	AGC	*FRESGDSDEDEED*	2.591	1.925
XP_006594834.1	PREDICTED: nuclear cap-binding protein subunit 2-like [Glycine max]	CK1	*FRESGDSDEDEED*	12.412	6.306
XP_006594834.1	PREDICTED: nuclear cap-binding protein subunit 2-like [Glycine max]	CMGC	*FRESGDSDEDEED*	43.94	40.815
XP_006594834.1	PREDICTED: nuclear cap-binding protein subunit 2-like [Glycine max]	CK1/CK1	*FRESGDSDEDEED*	13.491	7.443
XP_006594834.1	PREDICTED: nuclear cap-binding protein subunit 2-like [Glycine max]	CMGC/CK2	*FRESGDSDEDEED*	13.084	2.665
XP_006594834.1	PREDICTED: nuclear cap-binding protein subunit 2-like [Glycine max]	CMGC/GSK	*FRESGDSDEDEED*	8.794	8.674
XP_006594834.1	PREDICTED: nuclear cap-binding protein subunit 2-like [Glycine max]	Other/Haspin	*FRESGDSDEDEED*	6.228	0.998
XP_006594834.1	PREDICTED: nuclear cap-binding protein subunit 2-like [Glycine max]	Other/TLK	*FRESGDSDEDEED*	3.036	2.277
XP_006594834.1	PREDICTED: nuclear cap-binding protein subunit 2-like [Glycine max]	Dual/TK	*FRESGDSDEDEED*	60.915	47.151
XP_006592841.1	PREDICTED: two pore calcium channel protein 1-like [Glycine max]	TKL	*LLHHMLSAELCQN*	6.75	5.299
XP_006592841.1	PREDICTED: two pore calcium channel protein 1-like [Glycine max]	CAMK/CAMKL	*LLHHMLSAELCQN*	7.651	7.568
XP_006592841.1	PREDICTED: two pore calcium channel protein 1-like [Glycine max]	Other/Haspin	*LLHHMLSAELCQN*	5.986	0.998
XP_006592841.1	PREDICTED: two pore calcium channel protein 1-like [Glycine max]	Other/TLK	*LLHHMLSAELCQN*	3.233	2.277
XP_003526944.1	PREDICTED: protein DEK-like [Glycine max]	CK1	*ESDDEESRSEEEE*	11.763	6.306
XP_003526944.1	PREDICTED: protein DEK-like [Glycine max]	CMGC	*ESDDEESRSEEEE*	43.549	40.815
XP_003526944.1	PREDICTED: protein DEK-like [Glycine max]	CK1/CK1	*ESDDEESRSEEEE*	13.403	7.443
XP_003526944.1	PREDICTED: protein DEK-like [Glycine max]	CMGC/CK2	*ESDDEESRSEEEE*	9.281	2.665
XP_003526944.1	PREDICTED: protein DEK-like [Glycine max]	CMGC/CLK	*ESDDEESRSEEEE*	106.859	85.655
XP_003526944.1	PREDICTED: protein DEK-like [Glycine max]	CMGC/GSK	*ESDDEESRSEEEE*	9.633	8.674
XP_003526944.1	PREDICTED: protein DEK-like [Glycine max]	Other/Haspin	*ESDDEESRSEEEE*	6.255	0.998
XP_003526944.1	PREDICTED: protein DEK-like [Glycine max]	Other/TLK	*ESDDEESRSEEEE*	3.024	2.277
XP_003526944.1	PREDICTED: protein DEK-like [Glycine max]	Dual/TK	*ESDDEESRSEEEE*	66.075	47.151
XP_003526944.1	PREDICTED: protein DEK-like [Glycine max]	CK1	*DDEESRSEEEEEK*	11.495	6.306
XP_003526944.1	PREDICTED: protein DEK-like [Glycine max]	CMGC	*DDEESRSEEEEEK*	43.68	40.815
XP_003526944.1	PREDICTED: protein DEK-like [Glycine max]	TKL	*DDEESRSEEEEEK*	5.409	5.299
XP_003526944.1	PREDICTED: protein DEK-like [Glycine max]	CK1/CK1	*DDEESRSEEEEEK*	12.517	7.443
XP_003526944.1	PREDICTED: protein DEK-like [Glycine max]	CMGC/CK2	*DDEESRSEEEEEK*	11.974	2.665
XP_003526944.1	PREDICTED: protein DEK-like [Glycine max]	CMGC/CLK	*DDEESRSEEEEEK*	99.042	85.655
XP_003526944.1	PREDICTED: protein DEK-like [Glycine max]	Other/Haspin	*DDEESRSEEEEEK*	7.974	0.998
XP_003526944.1	PREDICTED: protein DEK-like [Glycine max]	Other/TLK	*DDEESRSEEEEEK*	3.087	2.277
XP_003526944.1	PREDICTED: protein DEK-like [Glycine max]	Other/Bud32	*DDEESRSEEEEEK*	3.266	2.937
XP_003526944.1	PREDICTED: protein DEK-like [Glycine max]	Dual/TK	*DDEESRSEEEEEK*	52.805	47.151
XP_006594577.1	PREDICTED: stress response protein NST1 [Glycine max]	CAMK	*MTSRTRSLSPGAE*	6.096	3.428
XP_006594577.1	PREDICTED: stress response protein NST1 [Glycine max]	CK1	*MTSRTRSLSPGAE*	8.197	6.306
XP_006594577.1	PREDICTED: stress response protein NST1 [Glycine max]	STE	*MTSRTRSLSPGAE*	8.679	6.594
XP_006594577.1	PREDICTED: stress response protein NST1 [Glycine max]	TKL	*MTSRTRSLSPGAE*	5.373	5.299
XP_006594577.1	PREDICTED: stress response protein NST1 [Glycine max]	AGC/PKA	*MTSRTRSLSPGAE*	26.157	22.884
XP_006594577.1	PREDICTED: stress response protein NST1 [Glycine max]	AGC/RSK	*MTSRTRSLSPGAE*	14.384	10.901
XP_006594577.1	PREDICTED: stress response protein NST1 [Glycine max]	CAMK/CAMK1	*MTSRTRSLSPGAE*	14.7	11.583
XP_006594577.1	PREDICTED: stress response protein NST1 [Glycine max]	CAMK/CAMKL	*MTSRTRSLSPGAE*	8.283	7.568
XP_006594577.1	PREDICTED: stress response protein NST1 [Glycine max]	CK1/CK1	*MTSRTRSLSPGAE*	9.376	7.443
XP_006594577.1	PREDICTED: stress response protein NST1 [Glycine max]	CMGC/CLK	*MTSRTRSLSPGAE*	107.027	85.655
XP_006594577.1	PREDICTED: stress response protein NST1 [Glycine max]	STE/STE20	*MTSRTRSLSPGAE*	7.224	6.147
XP_006594577.1	PREDICTED: stress response protein NST1 [Glycine max]	Atypical/PIKK	*MTSRTRSLSPGAE*	12.195	12.124
XP_006594577.1	PREDICTED: stress response protein NST1 [Glycine max]	Other/Haspin	*MTSRTRSLSPGAE*	6.459	0.998
XP_006594577.1	PREDICTED: stress response protein NST1 [Glycine max]	Other/Aur	*MTSRTRSLSPGAE*	10.259	8.819
XP_006594577.1	PREDICTED: stress response protein NST1 [Glycine max]	Other/TLK	*MTSRTRSLSPGAE*	3.696	2.277
XP_006594577.1	PREDICTED: stress response protein NST1 [Glycine max]	Dual/TK	*MTSRTRSLSPGAE*	70.834	47.151
XP_006594577.1	PREDICTED: stress response protein NST1 [Glycine max]	AGC	*SRTRSLSPGAEIK*	6.591	1.925
XP_006594577.1	PREDICTED: stress response protein NST1 [Glycine max]	CAMK	*SRTRSLSPGAEIK*	5.926	3.428
XP_006594577.1	PREDICTED: stress response protein NST1 [Glycine max]	CK1	*SRTRSLSPGAEIK*	7.826	6.306
XP_006594577.1	PREDICTED: stress response protein NST1 [Glycine max]	CMGC	*SRTRSLSPGAEIK*	45.4	40.815
XP_006594577.1	PREDICTED: stress response protein NST1 [Glycine max]	STE	*SRTRSLSPGAEIK*	7.043	6.594
XP_006594577.1	PREDICTED: stress response protein NST1 [Glycine max]	TKL	*SRTRSLSPGAEIK*	6.586	5.299
XP_006594577.1	PREDICTED: stress response protein NST1 [Glycine max]	AGC/NDR	*SRTRSLSPGAEIK*	0.004	0.003
XP_006594577.1	PREDICTED: stress response protein NST1 [Glycine max]	AGC/PKA	*SRTRSLSPGAEIK*	26.651	22.884
XP_006594577.1	PREDICTED: stress response protein NST1 [Glycine max]	AGC/RSK	*SRTRSLSPGAEIK*	16.789	10.901
XP_006594577.1	PREDICTED: stress response protein NST1 [Glycine max]	CAMK/CAMK1	*SRTRSLSPGAEIK*	14.586	11.583
XP_006594577.1	PREDICTED: stress response protein NST1 [Glycine max]	CAMK/CAMKL	*SRTRSLSPGAEIK*	9.122	7.568
XP_006594577.1	PREDICTED: stress response protein NST1 [Glycine max]	CK1/CK1	*SRTRSLSPGAEIK*	8.153	7.443
XP_006594577.1	PREDICTED: stress response protein NST1 [Glycine max]	CMGC/CDK	*SRTRSLSPGAEIK*	15.387	10.587
XP_006594577.1	PREDICTED: stress response protein NST1 [Glycine max]	CMGC/CK2	*SRTRSLSPGAEIK*	5.017	2.665
XP_006594577.1	PREDICTED: stress response protein NST1 [Glycine max]	CMGC/CLK	*SRTRSLSPGAEIK*	114.959	85.655
XP_006594577.1	PREDICTED: stress response protein NST1 [Glycine max]	CMGC/DYRK	*SRTRSLSPGAEIK*	27.539	17.356
XP_006594577.1	PREDICTED: stress response protein NST1 [Glycine max]	CMGC/GSK	*SRTRSLSPGAEIK*	10.215	8.674
XP_006594577.1	PREDICTED: stress response protein NST1 [Glycine max]	CMGC/MAPK	*SRTRSLSPGAEIK*	19.016	12.837
XP_006594577.1	PREDICTED: stress response protein NST1 [Glycine max]	Atypical/PIKK	*SRTRSLSPGAEIK*	13.464	12.124
XP_006594577.1	PREDICTED: stress response protein NST1 [Glycine max]	Other/Haspin	*SRTRSLSPGAEIK*	6.723	0.998
XP_006594577.1	PREDICTED: stress response protein NST1 [Glycine max]	Other/Aur	*SRTRSLSPGAEIK*	9.042	8.819
XP_006594577.1	PREDICTED: stress response protein NST1 [Glycine max]	Other/TLK	*SRTRSLSPGAEIK*	3.34	2.277
XP_006594577.1	PREDICTED: stress response protein NST1 [Glycine max]	Dual/TK	*SRTRSLSPGAEIK*	64.223	47.151
XP_003543416.1	PREDICTED: BEL1-like homeodomain protein 1 [Glycine max]	CK1	*VVDQPGTPSSSSG*	7.466	6.306
XP_003543416.1	PREDICTED: BEL1-like homeodomain protein 1 [Glycine max]	CMGC	*VVDQPGTPSSSSG*	45.67	40.815
XP_003543416.1	PREDICTED: BEL1-like homeodomain protein 1 [Glycine max]	CK1/CK1	*VVDQPGTPSSSSG*	7.536	7.443
XP_003543416.1	PREDICTED: BEL1-like homeodomain protein 1 [Glycine max]	CMGC/CDK	*VVDQPGTPSSSSG*	15.347	10.587
XP_003543416.1	PREDICTED: BEL1-like homeodomain protein 1 [Glycine max]	CMGC/CK2	*VVDQPGTPSSSSG*	3.394	2.665
XP_003543416.1	PREDICTED: BEL1-like homeodomain protein 1 [Glycine max]	CMGC/DYRK	*VVDQPGTPSSSSG*	22.654	17.356
XP_003543416.1	PREDICTED: BEL1-like homeodomain protein 1 [Glycine max]	CMGC/GSK	*VVDQPGTPSSSSG*	13.83	8.674
XP_003543416.1	PREDICTED: BEL1-like homeodomain protein 1 [Glycine max]	CMGC/MAPK	*VVDQPGTPSSSSG*	18.223	12.837
XP_003543416.1	PREDICTED: BEL1-like homeodomain protein 1 [Glycine max]	Atypical/PIKK	*VVDQPGTPSSSSG*	12.723	12.124
XP_003543416.1	PREDICTED: BEL1-like homeodomain protein 1 [Glycine max]	Other/Haspin	*VVDQPGTPSSSSG*	6.189	0.998
XP_003543416.1	PREDICTED: BEL1-like homeodomain protein 1 [Glycine max]	Other/TLK	*VVDQPGTPSSSSG*	2.841	2.277
XP_003543416.1	PREDICTED: BEL1-like homeodomain protein 1 [Glycine max]	Dual/TK	*VVDQPGTPSSSSG*	57.621	47.151
XP_003542536.1	PREDICTED: ethylene-insensitive protein 2-like [Glycine max]	AGC	*RSLSGKSDDGGNS*	2.288	1.925
XP_003542536.1	PREDICTED: ethylene-insensitive protein 2-like [Glycine max]	CK1	*RSLSGKSDDGGNS*	9.074	6.306
XP_003542536.1	PREDICTED: ethylene-insensitive protein 2-like [Glycine max]	CK1/CK1	*RSLSGKSDDGGNS*	10.195	7.443
XP_003542536.1	PREDICTED: ethylene-insensitive protein 2-like [Glycine max]	CMGC/CK2	*RSLSGKSDDGGNS*	6.26	2.665
XP_003542536.1	PREDICTED: ethylene-insensitive protein 2-like [Glycine max]	CMGC/CLK	*RSLSGKSDDGGNS*	94.854	85.655
XP_003542536.1	PREDICTED: ethylene-insensitive protein 2-like [Glycine max]	Other/Haspin	*RSLSGKSDDGGNS*	5.895	0.998
XP_003542536.1	PREDICTED: ethylene-insensitive protein 2-like [Glycine max]	Other/TLK	*RSLSGKSDDGGNS*	3.109	2.277
XP_003542536.1	PREDICTED: ethylene-insensitive protein 2-like [Glycine max]	CK1	*SDDGGNSIGSLSR*	11.377	6.306
XP_003542536.1	PREDICTED: ethylene-insensitive protein 2-like [Glycine max]	CK1/CK1	*SDDGGNSIGSLSR*	11.723	7.443
XP_003542536.1	PREDICTED: ethylene-insensitive protein 2-like [Glycine max]	CMGC/CK2	*SDDGGNSIGSLSR*	4.169	2.665
XP_003542536.1	PREDICTED: ethylene-insensitive protein 2-like [Glycine max]	CMGC/CLK	*SDDGGNSIGSLSR*	95.036	85.655
XP_003542536.1	PREDICTED: ethylene-insensitive protein 2-like [Glycine max]	Other/Haspin	*SDDGGNSIGSLSR*	6.069	0.998
XP_003542536.1	PREDICTED: ethylene-insensitive protein 2-like [Glycine max]	Other/TLK	*SDDGGNSIGSLSR*	2.92	2.277
XP_003542536.1	PREDICTED: ethylene-insensitive protein 2-like [Glycine max]	Other/Bud32	*SDDGGNSIGSLSR*	3.071	2.937
XP_003542536.1	PREDICTED: ethylene-insensitive protein 2-like [Glycine max]	Dual/TK	*SDDGGNSIGSLSR*	50.815	47.151
XP_003542536.1	PREDICTED: ethylene-insensitive protein 2-like [Glycine max]	AGC	*GGNSIGSLSRLAG*	1.958	1.925
XP_003542536.1	PREDICTED: ethylene-insensitive protein 2-like [Glycine max]	CK1	*GGNSIGSLSRLAG*	8.544	6.306
XP_003542536.1	PREDICTED: ethylene-insensitive protein 2-like [Glycine max]	TKL	*GGNSIGSLSRLAG*	5.605	5.299
XP_003542536.1	PREDICTED: ethylene-insensitive protein 2-like [Glycine max]	CK1/CK1	*GGNSIGSLSRLAG*	9.015	7.443
XP_003542536.1	PREDICTED: ethylene-insensitive protein 2-like [Glycine max]	Other/Haspin	*GGNSIGSLSRLAG*	5.918	0.998
XP_003542536.1	PREDICTED: ethylene-insensitive protein 2-like [Glycine max]	Other/TLK	*GGNSIGSLSRLAG*	3.351	2.277
XP_003542536.1	PREDICTED: ethylene-insensitive protein 2-like [Glycine max]	Other/Bud32	*GGNSIGSLSRLAG*	2.942	2.937
XP_006585999.1	PREDICTED: probable AMP deaminase [Glycine max]	CK1	*RGALSMSVDDSSN*	10.392	6.306
XP_006585999.1	PREDICTED: probable AMP deaminase [Glycine max]	CMGC	*RGALSMSVDDSSN*	42.163	40.815
XP_006585999.1	PREDICTED: probable AMP deaminase [Glycine max]	TKL	*RGALSMSVDDSSN*	6.427	5.299
XP_006585999.1	PREDICTED: probable AMP deaminase [Glycine max]	CK1/CK1	*RGALSMSVDDSSN*	11.301	7.443
XP_006585999.1	PREDICTED: probable AMP deaminase [Glycine max]	CMGC/CK2	*RGALSMSVDDSSN*	7.781	2.665
XP_006585999.1	PREDICTED: probable AMP deaminase [Glycine max]	CMGC/GSK	*RGALSMSVDDSSN*	9.746	8.674
XP_006585999.1	PREDICTED: probable AMP deaminase [Glycine max]	Other/Haspin	*RGALSMSVDDSSN*	6.121	0.998
XP_006585999.1	PREDICTED: probable AMP deaminase [Glycine max]	Other/TLK	*RGALSMSVDDSSN*	2.747	2.277
XP_006585999.1	PREDICTED: probable AMP deaminase [Glycine max]	Dual/TK	*RGALSMSVDDSSN*	47.883	47.151
NP_001235250.1	lipoxygenase [Glycine max]	STE	*NSLARKSLVNADG*	7.688	6.594
NP_001235250.1	lipoxygenase [Glycine max]	TKL	*NSLARKSLVNADG*	5.899	5.299
NP_001235250.1	lipoxygenase [Glycine max]	AGC/PKA	*NSLARKSLVNADG*	25.353	22.884
NP_001235250.1	lipoxygenase [Glycine max]	CMGC/CLK	*NSLARKSLVNADG*	113.066	85.655
NP_001235250.1	lipoxygenase [Glycine max]	STE/STE20	*NSLARKSLVNADG*	6.596	6.147
NP_001235250.1	lipoxygenase [Glycine max]	Other/Haspin	*NSLARKSLVNADG*	6.405	0.998
NP_001235250.1	lipoxygenase [Glycine max]	Other/Aur	*NSLARKSLVNADG*	11.551	8.819
NP_001235250.1	lipoxygenase [Glycine max]	Other/TLK	*NSLARKSLVNADG*	3.917	2.277
NP_001235250.1	lipoxygenase [Glycine max]	Other/PEK	*NSLARKSLVNADG*	1.798	1.697
NP_001235250.1	lipoxygenase [Glycine max]	Dual/TK	*NSLARKSLVNADG*	47.553	47.151
XP_003522455.1	PREDICTED: respiratory burst oxidase homolog protein C-like isoform X1 [Glycine max]	CK1	*SGFGNKSPRGSSP*	7.899	6.306
XP_003522455.1	PREDICTED: respiratory burst oxidase homolog protein C-like isoform X1 [Glycine max]	CMGC	*SGFGNKSPRGSSP*	44.951	40.815
XP_003522455.1	PREDICTED: respiratory burst oxidase homolog protein C-like isoform X1 [Glycine max]	TKL	*SGFGNKSPRGSSP*	5.425	5.299
XP_003522455.1	PREDICTED: respiratory burst oxidase homolog protein C-like isoform X1 [Glycine max]	CK1/CK1	*SGFGNKSPRGSSP*	8.721	7.443
XP_003522455.1	PREDICTED: respiratory burst oxidase homolog protein C-like isoform X1 [Glycine max]	CMGC/CDK	*SGFGNKSPRGSSP*	15.647	10.587
XP_003522455.1	PREDICTED: respiratory burst oxidase homolog protein C-like isoform X1 [Glycine max]	CMGC/CK2	*SGFGNKSPRGSSP*	3.452	2.665
XP_003522455.1	PREDICTED: respiratory burst oxidase homolog protein C-like isoform X1 [Glycine max]	CMGC/CLK	*SGFGNKSPRGSSP*	103.34	85.655
XP_003522455.1	PREDICTED: respiratory burst oxidase homolog protein C-like isoform X1 [Glycine max]	CMGC/DYRK	*SGFGNKSPRGSSP*	20.336	17.356
XP_003522455.1	PREDICTED: respiratory burst oxidase homolog protein C-like isoform X1 [Glycine max]	CMGC/GSK	*SGFGNKSPRGSSP*	12.662	8.674
XP_003522455.1	PREDICTED: respiratory burst oxidase homolog protein C-like isoform X1 [Glycine max]	CMGC/MAPK	*SGFGNKSPRGSSP*	17.759	12.837
XP_003522455.1	PREDICTED: respiratory burst oxidase homolog protein C-like isoform X1 [Glycine max]	Atypical/PIKK	*SGFGNKSPRGSSP*	12.413	12.124
XP_003522455.1	PREDICTED: respiratory burst oxidase homolog protein C-like isoform X1 [Glycine max]	Other/Haspin	*SGFGNKSPRGSSP*	6.017	0.998
XP_003522455.1	PREDICTED: respiratory burst oxidase homolog protein C-like isoform X1 [Glycine max]	Other/TLK	*SGFGNKSPRGSSP*	2.869	2.277
XP_003522455.1	PREDICTED: respiratory burst oxidase homolog protein C-like isoform X1 [Glycine max]	Dual/TK	*SGFGNKSPRGSSP*	54.324	47.151
XP_003549603.1	PREDICTED: histone deacetylase 6-like [Glycine max]	CMGC	*DGEDYDSDPEEGG*	44.141	40.815
XP_003549603.1	PREDICTED: histone deacetylase 6-like [Glycine max]	TKL	*DGEDYDSDPEEGG*	6.249	5.299
XP_003549603.1	PREDICTED: histone deacetylase 6-like [Glycine max]	CK1/CK1	*DGEDYDSDPEEGG*	11.435	7.443
XP_003549603.1	PREDICTED: histone deacetylase 6-like [Glycine max]	CMGC/CK2	*DGEDYDSDPEEGG*	12.755	2.665
XP_003549603.1	PREDICTED: histone deacetylase 6-like [Glycine max]	CMGC/CLK	*DGEDYDSDPEEGG*	87.148	85.655
XP_003549603.1	PREDICTED: histone deacetylase 6-like [Glycine max]	Other/Haspin	*DGEDYDSDPEEGG*	6.139	0.998
XP_003549603.1	PREDICTED: histone deacetylase 6-like [Glycine max]	Other/TLK	*DGEDYDSDPEEGG*	3.006	2.277
XP_003549603.1	PREDICTED: histone deacetylase 6-like [Glycine max]	Dual/TK	*DGEDYDSDPEEGG*	57.163	47.151
NP_001238523.1	uncharacterized protein LOC100305649 [Glycine max]	CMGC	*YNVDEVSEGEGEQ*	41.671	40.815
NP_001238523.1	uncharacterized protein LOC100305649 [Glycine max]	CK1/CK1	*YNVDEVSEGEGEQ*	10.95	7.443
NP_001238523.1	uncharacterized protein LOC100305649 [Glycine max]	CMGC/CK2	*YNVDEVSEGEGEQ*	10.035	2.665
NP_001238523.1	uncharacterized protein LOC100305649 [Glycine max]	Other/Haspin	*YNVDEVSEGEGEQ*	6.329	0.998
NP_001238523.1	uncharacterized protein LOC100305649 [Glycine max]	Other/TLK	*YNVDEVSEGEGEQ*	3.03	2.277
NP_001238523.1	uncharacterized protein LOC100305649 [Glycine max]	Dual/TK	*YNVDEVSEGEGEQ*	49.506	47.151
NP_001238523.1	uncharacterized protein LOC100305649 [Glycine max]	CMGC	*GEGEQVSDSEAPK*	41.84	40.815
NP_001238523.1	uncharacterized protein LOC100305649 [Glycine max]	TKL	*GEGEQVSDSEAPK*	5.592	5.299
NP_001238523.1	uncharacterized protein LOC100305649 [Glycine max]	CK1/CK1	*GEGEQVSDSEAPK*	10.464	7.443
NP_001238523.1	uncharacterized protein LOC100305649 [Glycine max]	CMGC/CK2	*GEGEQVSDSEAPK*	9.201	2.665
NP_001238523.1	uncharacterized protein LOC100305649 [Glycine max]	CMGC/GSK	*GEGEQVSDSEAPK*	9.008	8.674
NP_001238523.1	uncharacterized protein LOC100305649 [Glycine max]	Other/Haspin	*GEGEQVSDSEAPK*	7.595	0.998
NP_001238523.1	uncharacterized protein LOC100305649 [Glycine max]	Other/TLK	*GEGEQVSDSEAPK*	2.952	2.277
NP_001238523.1	uncharacterized protein LOC100305649 [Glycine max]	Other/TTK	*GEGEQVSDSEAPK*	21.403	21.21
NP_001238523.1	uncharacterized protein LOC100305649 [Glycine max]	Dual/TK	*GEGEQVSDSEAPK*	52.133	47.151
XP_003527792.1	PREDICTED: G-type lectin S-receptor-like serine/threonine-protein kinase SD2-5 [Glycine max]	CK1	*KQRLPESPREGSE*	7.954	6.306
XP_003527792.1	PREDICTED: G-type lectin S-receptor-like serine/threonine-protein kinase SD2-5 [Glycine max]	CMGC	*KQRLPESPREGSE*	47.108	40.815
XP_003527792.1	PREDICTED: G-type lectin S-receptor-like serine/threonine-protein kinase SD2-5 [Glycine max]	TKL	*KQRLPESPREGSE*	5.524	5.299
XP_003527792.1	PREDICTED: G-type lectin S-receptor-like serine/threonine-protein kinase SD2-5 [Glycine max]	CK1/CK1	*KQRLPESPREGSE*	9.16	7.443
XP_003527792.1	PREDICTED: G-type lectin S-receptor-like serine/threonine-protein kinase SD2-5 [Glycine max]	CMGC/CDK	*KQRLPESPREGSE*	16.919	10.587
XP_003527792.1	PREDICTED: G-type lectin S-receptor-like serine/threonine-protein kinase SD2-5 [Glycine max]	CMGC/CK2	*KQRLPESPREGSE*	8.791	2.665
XP_003527792.1	PREDICTED: G-type lectin S-receptor-like serine/threonine-protein kinase SD2-5 [Glycine max]	CMGC/DYRK	*KQRLPESPREGSE*	22.537	17.356
XP_003527792.1	PREDICTED: G-type lectin S-receptor-like serine/threonine-protein kinase SD2-5 [Glycine max]	CMGC/GSK	*KQRLPESPREGSE*	10.247	8.674
XP_003527792.1	PREDICTED: G-type lectin S-receptor-like serine/threonine-protein kinase SD2-5 [Glycine max]	CMGC/MAPK	*KQRLPESPREGSE*	17.274	12.837
XP_003527792.1	PREDICTED: G-type lectin S-receptor-like serine/threonine-protein kinase SD2-5 [Glycine max]	Atypical/PIKK	*KQRLPESPREGSE*	12.47	12.124
XP_003527792.1	PREDICTED: G-type lectin S-receptor-like serine/threonine-protein kinase SD2-5 [Glycine max]	Other/Haspin	*KQRLPESPREGSE*	5.918	0.998
XP_003527792.1	PREDICTED: G-type lectin S-receptor-like serine/threonine-protein kinase SD2-5 [Glycine max]	Other/TLK	*KQRLPESPREGSE*	3.373	2.277
XP_003527792.1	PREDICTED: G-type lectin S-receptor-like serine/threonine-protein kinase SD2-5 [Glycine max]	Dual/TK	*KQRLPESPREGSE*	56.447	47.151
XP_003527792.1	PREDICTED: G-type lectin S-receptor-like serine/threonine-protein kinase SD2-5 [Glycine max]	CAMK	*ESPREGSEEDNFL*	4.366	3.428
XP_003527792.1	PREDICTED: G-type lectin S-receptor-like serine/threonine-protein kinase SD2-5 [Glycine max]	CK1	*ESPREGSEEDNFL*	10.32	6.306
XP_003527792.1	PREDICTED: G-type lectin S-receptor-like serine/threonine-protein kinase SD2-5 [Glycine max]	CMGC	*ESPREGSEEDNFL*	41.802	40.815
XP_003527792.1	PREDICTED: G-type lectin S-receptor-like serine/threonine-protein kinase SD2-5 [Glycine max]	AGC/PKA	*ESPREGSEEDNFL*	23.66	22.884
XP_003527792.1	PREDICTED: G-type lectin S-receptor-like serine/threonine-protein kinase SD2-5 [Glycine max]	AGC/RSK	*ESPREGSEEDNFL*	13.905	10.901
XP_003527792.1	PREDICTED: G-type lectin S-receptor-like serine/threonine-protein kinase SD2-5 [Glycine max]	CAMK/CAMK1	*ESPREGSEEDNFL*	12.964	11.583
XP_003527792.1	PREDICTED: G-type lectin S-receptor-like serine/threonine-protein kinase SD2-5 [Glycine max]	CK1/CK1	*ESPREGSEEDNFL*	11.412	7.443
XP_003527792.1	PREDICTED: G-type lectin S-receptor-like serine/threonine-protein kinase SD2-5 [Glycine max]	CMGC/CK2	*ESPREGSEEDNFL*	11.071	2.665
XP_003527792.1	PREDICTED: G-type lectin S-receptor-like serine/threonine-protein kinase SD2-5 [Glycine max]	CMGC/CLK	*ESPREGSEEDNFL*	121.792	85.655
XP_003527792.1	PREDICTED: G-type lectin S-receptor-like serine/threonine-protein kinase SD2-5 [Glycine max]	Other/Haspin	*ESPREGSEEDNFL*	6.279	0.998
XP_003527792.1	PREDICTED: G-type lectin S-receptor-like serine/threonine-protein kinase SD2-5 [Glycine max]	Other/TLK	*ESPREGSEEDNFL*	3.114	2.277
XP_003527792.1	PREDICTED: G-type lectin S-receptor-like serine/threonine-protein kinase SD2-5 [Glycine max]	Dual/TK	*ESPREGSEEDNFL*	54.097	47.151
XP_006577140.1	PREDICTED: heat shock factor-binding protein 1-like [Glycine max]	CMGC	*EMGVESTPSPVAP*	44.032	40.815
XP_006577140.1	PREDICTED: heat shock factor-binding protein 1-like [Glycine max]	TKL	*EMGVESTPSPVAP*	5.357	5.299
XP_006577140.1	PREDICTED: heat shock factor-binding protein 1-like [Glycine max]	CK1/CK1	*EMGVESTPSPVAP*	7.458	7.443
XP_006577140.1	PREDICTED: heat shock factor-binding protein 1-like [Glycine max]	CMGC/CDK	*EMGVESTPSPVAP*	14.084	10.587
XP_006577140.1	PREDICTED: heat shock factor-binding protein 1-like [Glycine max]	CMGC/DYRK	*EMGVESTPSPVAP*	22.148	17.356
XP_006577140.1	PREDICTED: heat shock factor-binding protein 1-like [Glycine max]	CMGC/GSK	*EMGVESTPSPVAP*	9.931	8.674
XP_006577140.1	PREDICTED: heat shock factor-binding protein 1-like [Glycine max]	CMGC/MAPK	*EMGVESTPSPVAP*	15.295	12.837
XP_006577140.1	PREDICTED: heat shock factor-binding protein 1-like [Glycine max]	Atypical/PIKK	*EMGVESTPSPVAP*	12.525	12.124
XP_006577140.1	PREDICTED: heat shock factor-binding protein 1-like [Glycine max]	Other/Haspin	*EMGVESTPSPVAP*	6.153	0.998
XP_006577140.1	PREDICTED: heat shock factor-binding protein 1-like [Glycine max]	Other/TLK	*EMGVESTPSPVAP*	2.581	2.277
XP_006577140.1	PREDICTED: heat shock factor-binding protein 1-like [Glycine max]	Dual/TK	*EMGVESTPSPVAP*	51.553	47.151
XP_006583175.1	PREDICTED: uncharacterized protein LOC100812963 isoform X1 [Glycine max]	CK1	*LGPYDQSPRSFLK*	7.189	6.306
XP_006583175.1	PREDICTED: uncharacterized protein LOC100812963 isoform X1 [Glycine max]	CMGC	*LGPYDQSPRSFLK*	43.584	40.815
XP_006583175.1	PREDICTED: uncharacterized protein LOC100812963 isoform X1 [Glycine max]	CK1/CK1	*LGPYDQSPRSFLK*	8.72	7.443
XP_006583175.1	PREDICTED: uncharacterized protein LOC100812963 isoform X1 [Glycine max]	CMGC/CDK	*LGPYDQSPRSFLK*	14.978	10.587
XP_006583175.1	PREDICTED: uncharacterized protein LOC100812963 isoform X1 [Glycine max]	CMGC/CK2	*LGPYDQSPRSFLK*	3.473	2.665
XP_006583175.1	PREDICTED: uncharacterized protein LOC100812963 isoform X1 [Glycine max]	CMGC/DYRK	*LGPYDQSPRSFLK*	25.141	17.356
XP_006583175.1	PREDICTED: uncharacterized protein LOC100812963 isoform X1 [Glycine max]	CMGC/GSK	*LGPYDQSPRSFLK*	8.989	8.674
XP_006583175.1	PREDICTED: uncharacterized protein LOC100812963 isoform X1 [Glycine max]	CMGC/MAPK	*LGPYDQSPRSFLK*	14.414	12.837
XP_006583175.1	PREDICTED: uncharacterized protein LOC100812963 isoform X1 [Glycine max]	Atypical/PIKK	*LGPYDQSPRSFLK*	12.494	12.124
XP_006583175.1	PREDICTED: uncharacterized protein LOC100812963 isoform X1 [Glycine max]	Other/Haspin	*LGPYDQSPRSFLK*	7.002	0.998
XP_006583175.1	PREDICTED: uncharacterized protein LOC100812963 isoform X1 [Glycine max]	Other/TLK	*LGPYDQSPRSFLK*	3.724	2.277
XP_006583175.1	PREDICTED: uncharacterized protein LOC100812963 isoform X1 [Glycine max]	Other/Bud32	*LGPYDQSPRSFLK*	3.04	2.937
NP_001242869.1	uncharacterized protein LOC100789496 [Glycine max]	CK1	*PKKEDGSQHGSNK*	8.44	6.306
NP_001242869.1	uncharacterized protein LOC100789496 [Glycine max]	CK1/CK1	*PKKEDGSQHGSNK*	9.897	7.443
NP_001242869.1	uncharacterized protein LOC100789496 [Glycine max]	CMGC/CK2	*PKKEDGSQHGSNK*	2.856	2.665
NP_001242869.1	uncharacterized protein LOC100789496 [Glycine max]	Atypical/PIKK	*PKKEDGSQHGSNK*	13.773	12.124
NP_001242869.1	uncharacterized protein LOC100789496 [Glycine max]	Other/Haspin	*PKKEDGSQHGSNK*	7.097	0.998
NP_001242869.1	uncharacterized protein LOC100789496 [Glycine max]	Other/TLK	*PKKEDGSQHGSNK*	3.445	2.277
NP_001242869.1	uncharacterized protein LOC100789496 [Glycine max]	Dual/TK	*PKKEDGSQHGSNK*	51.709	47.151
XP_003540120.1	PREDICTED: germinal center kinase 1-like isoform X4 [Glycine max]	CK1/CK1	*QNKEVHSNSNLSP*	7.516	7.443
XP_003540120.1	PREDICTED: germinal center kinase 1-like isoform X4 [Glycine max]	Other/Haspin	*QNKEVHSNSNLSP*	6.387	0.998
XP_003540120.1	PREDICTED: germinal center kinase 1-like isoform X4 [Glycine max]	Other/TLK	*QNKEVHSNSNLSP*	3.499	2.277
XP_003540120.1	PREDICTED: germinal center kinase 1-like isoform X4 [Glycine max]	Dual/TK	*QNKEVHSNSNLSP*	55.433	47.151
XP_003519577.1	PREDICTED: calcium-dependent protein kinase 33-like [Glycine max]	AGC	*CMSKKGSEPEEHI*	5.782	1.925
XP_003519577.1	PREDICTED: calcium-dependent protein kinase 33-like [Glycine max]	CAMK	*CMSKKGSEPEEHI*	4.162	3.428
XP_003519577.1	PREDICTED: calcium-dependent protein kinase 33-like [Glycine max]	CK1	*CMSKKGSEPEEHI*	7.248	6.306
XP_003519577.1	PREDICTED: calcium-dependent protein kinase 33-like [Glycine max]	CMGC	*CMSKKGSEPEEHI*	41.611	40.815
XP_003519577.1	PREDICTED: calcium-dependent protein kinase 33-like [Glycine max]	TKL	*CMSKKGSEPEEHI*	6.61	5.299
XP_003519577.1	PREDICTED: calcium-dependent protein kinase 33-like [Glycine max]	AGC/PKA	*CMSKKGSEPEEHI*	26.464	22.884
XP_003519577.1	PREDICTED: calcium-dependent protein kinase 33-like [Glycine max]	CAMK/CAMK1	*CMSKKGSEPEEHI*	12.79	11.583
XP_003519577.1	PREDICTED: calcium-dependent protein kinase 33-like [Glycine max]	CAMK/CAMKL	*CMSKKGSEPEEHI*	8.181	7.568
XP_003519577.1	PREDICTED: calcium-dependent protein kinase 33-like [Glycine max]	CK1/CK1	*CMSKKGSEPEEHI*	8.144	7.443
XP_003519577.1	PREDICTED: calcium-dependent protein kinase 33-like [Glycine max]	CMGC/CK2	*CMSKKGSEPEEHI*	9.026	2.665
XP_003519577.1	PREDICTED: calcium-dependent protein kinase 33-like [Glycine max]	Other/Haspin	*CMSKKGSEPEEHI*	6.116	0.998
XP_003519577.1	PREDICTED: calcium-dependent protein kinase 33-like [Glycine max]	Other/TLK	*CMSKKGSEPEEHI*	3.728	2.277
XP_003519577.1	PREDICTED: calcium-dependent protein kinase 33-like [Glycine max]	Dual/TK	*CMSKKGSEPEEHI*	64.966	47.151
XP_003538077.1	PREDICTED: zinc finger protein 622-like isoform X1 [Glycine max]	CK1	*RREVDNSENEESE*	9.266	6.306
XP_003538077.1	PREDICTED: zinc finger protein 622-like isoform X1 [Glycine max]	CMGC	*RREVDNSENEESE*	42.833	40.815
XP_003538077.1	PREDICTED: zinc finger protein 622-like isoform X1 [Glycine max]	CK1/CK1	*RREVDNSENEESE*	11.089	7.443
XP_003538077.1	PREDICTED: zinc finger protein 622-like isoform X1 [Glycine max]	CMGC/CK2	*RREVDNSENEESE*	11.538	2.665
XP_003538077.1	PREDICTED: zinc finger protein 622-like isoform X1 [Glycine max]	Other/Haspin	*RREVDNSENEESE*	6.222	0.998
XP_003538077.1	PREDICTED: zinc finger protein 622-like isoform X1 [Glycine max]	Other/TLK	*RREVDNSENEESE*	2.804	2.277
XP_014618908.1	PREDICTED: serine/threonine-protein kinase prpf4B-like [Glycine max]	CMGC	*TIAAVPSPTSHRY*	43.601	40.815
XP_014618908.1	PREDICTED: serine/threonine-protein kinase prpf4B-like [Glycine max]	CK1/CK1	*TIAAVPSPTSHRY*	8.519	7.443
XP_014618908.1	PREDICTED: serine/threonine-protein kinase prpf4B-like [Glycine max]	CMGC/CDK	*TIAAVPSPTSHRY*	14.95	10.587
XP_014618908.1	PREDICTED: serine/threonine-protein kinase prpf4B-like [Glycine max]	CMGC/DYRK	*TIAAVPSPTSHRY*	22.879	17.356
XP_014618908.1	PREDICTED: serine/threonine-protein kinase prpf4B-like [Glycine max]	CMGC/GSK	*TIAAVPSPTSHRY*	9.654	8.674
XP_014618908.1	PREDICTED: serine/threonine-protein kinase prpf4B-like [Glycine max]	CMGC/MAPK	*TIAAVPSPTSHRY*	16.43	12.837
XP_014618908.1	PREDICTED: serine/threonine-protein kinase prpf4B-like [Glycine max]	Other/Haspin	*TIAAVPSPTSHRY*	6.83	0.998
XP_014618908.1	PREDICTED: serine/threonine-protein kinase prpf4B-like [Glycine max]	Other/TLK	*TIAAVPSPTSHRY*	2.559	2.277
XP_014618908.1	PREDICTED: serine/threonine-protein kinase prpf4B-like [Glycine max]	Other/PEK	*TIAAVPSPTSHRY*	1.736	1.697
XP_006590781.1	PREDICTED: myosin-2-like [Glycine max]	CK1/CK1	*LNEEVGSVQAAAS*	11.536	7.443
XP_006590781.1	PREDICTED: myosin-2-like [Glycine max]	Other/Haspin	*LNEEVGSVQAAAS*	6.805	0.998
XP_006590781.1	PREDICTED: myosin-2-like [Glycine max]	Other/TLK	*LNEEVGSVQAAAS*	3.548	2.277
XP_006590781.1	PREDICTED: myosin-2-like [Glycine max]	Other/TTK	*LNEEVGSVQAAAS*	21.494	21.21
XP_006590781.1	PREDICTED: myosin-2-like [Glycine max]	Dual/TK	*LNEEVGSVQAAAS*	52.867	47.151
XP_003548305.1	PREDICTED: eukaryotic peptide chain release factor subunit 1-3 [Glycine max]	CK1	*RSFDDFSDDGGVY*	9.99	6.306
XP_003548305.1	PREDICTED: eukaryotic peptide chain release factor subunit 1-3 [Glycine max]	CMGC	*RSFDDFSDDGGVY*	40.867	40.815
XP_003548305.1	PREDICTED: eukaryotic peptide chain release factor subunit 1-3 [Glycine max]	CK1/CK1	*RSFDDFSDDGGVY*	11.674	7.443
XP_003548305.1	PREDICTED: eukaryotic peptide chain release factor subunit 1-3 [Glycine max]	CMGC/CK2	*RSFDDFSDDGGVY*	7.024	2.665
XP_003548305.1	PREDICTED: eukaryotic peptide chain release factor subunit 1-3 [Glycine max]	Other/Haspin	*RSFDDFSDDGGVY*	6.311	0.998
XP_003548305.1	PREDICTED: eukaryotic peptide chain release factor subunit 1-3 [Glycine max]	Other/TLK	*RSFDDFSDDGGVY*	2.777	2.277
NP_001238234.1	NAC domain protein NAC3 [Glycine max]	Other/Haspin	*DPLAQLSLPPGFR*	5.874	0.998
NP_001238234.1	NAC domain protein NAC3 [Glycine max]	Other/TLK	*DPLAQLSLPPGFR*	3.277	2.277
XP_006595987.1	PREDICTED: transcription initiation factor TFIID subunit 4b-like [Glycine max]	CAMK	*KLEQQNSFNDPKR*	4.219	3.428
XP_006595987.1	PREDICTED: transcription initiation factor TFIID subunit 4b-like [Glycine max]	CK1	*KLEQQNSFNDPKR*	9.266	6.306
XP_006595987.1	PREDICTED: transcription initiation factor TFIID subunit 4b-like [Glycine max]	STE	*KLEQQNSFNDPKR*	6.673	6.594
XP_006595987.1	PREDICTED: transcription initiation factor TFIID subunit 4b-like [Glycine max]	TKL	*KLEQQNSFNDPKR*	6.497	5.299
XP_006595987.1	PREDICTED: transcription initiation factor TFIID subunit 4b-like [Glycine max]	CAMK/CAMKL	*KLEQQNSFNDPKR*	7.859	7.568
XP_006595987.1	PREDICTED: transcription initiation factor TFIID subunit 4b-like [Glycine max]	CK1/CK1	*KLEQQNSFNDPKR*	9.938	7.443
XP_006595987.1	PREDICTED: transcription initiation factor TFIID subunit 4b-like [Glycine max]	CMGC/CK2	*KLEQQNSFNDPKR*	6.21	2.665
XP_006595987.1	PREDICTED: transcription initiation factor TFIID subunit 4b-like [Glycine max]	Other/WEE	*KLEQQNSFNDPKR*	2.955	2.306
XP_006595987.1	PREDICTED: transcription initiation factor TFIID subunit 4b-like [Glycine max]	Other/Haspin	*KLEQQNSFNDPKR*	5.93	0.998
XP_006595987.1	PREDICTED: transcription initiation factor TFIID subunit 4b-like [Glycine max]	Other/TLK	*KLEQQNSFNDPKR*	3.436	2.277
XP_006595987.1	PREDICTED: transcription initiation factor TFIID subunit 4b-like [Glycine max]	Other/TTK	*KLEQQNSFNDPKR*	22.716	21.21
XP_006595987.1	PREDICTED: transcription initiation factor TFIID subunit 4b-like [Glycine max]	Dual/TK	*KLEQQNSFNDPKR*	51.055	47.151
XP_006586073.1	PREDICTED: callose synthase 7-like [Glycine max]	CAMK	*RMVRAPTRNVELG*	5.53	3.428
XP_006586073.1	PREDICTED: callose synthase 7-like [Glycine max]	TKL	*RMVRAPTRNVELG*	6.443	5.299
XP_006586073.1	PREDICTED: callose synthase 7-like [Glycine max]	AGC/NDR	*RMVRAPTRNVELG*	0.003	0.003
XP_006586073.1	PREDICTED: callose synthase 7-like [Glycine max]	AGC/RSK	*RMVRAPTRNVELG*	12.278	10.901
XP_006586073.1	PREDICTED: callose synthase 7-like [Glycine max]	CAMK/CAMK1	*RMVRAPTRNVELG*	14.488	11.583
XP_006586073.1	PREDICTED: callose synthase 7-like [Glycine max]	CAMK/CAMKL	*RMVRAPTRNVELG*	9.177	7.568
XP_006586073.1	PREDICTED: callose synthase 7-like [Glycine max]	Other/Haspin	*RMVRAPTRNVELG*	6.668	0.998
XP_006586073.1	PREDICTED: callose synthase 7-like [Glycine max]	Other/TLK	*RMVRAPTRNVELG*	2.563	2.277
XP_006586073.1	PREDICTED: callose synthase 7-like [Glycine max]	Other/TTK	*RMVRAPTRNVELG*	21.532	21.21
XP_006586073.1	PREDICTED: callose synthase 7-like [Glycine max]	Dual/TK	*RMVRAPTRNVELG*	57.208	47.151
NP_001235492.1	asparagine synthetase [Glycine max]	CMGC	*IPKMEVSPLGVAI*	43.764	40.815
NP_001235492.1	asparagine synthetase [Glycine max]	CK1/CK1	*IPKMEVSPLGVAI*	7.862	7.443
NP_001235492.1	asparagine synthetase [Glycine max]	CMGC/CDK	*IPKMEVSPLGVAI*	15.248	10.587
NP_001235492.1	asparagine synthetase [Glycine max]	CMGC/DYRK	*IPKMEVSPLGVAI*	22.74	17.356
NP_001235492.1	asparagine synthetase [Glycine max]	CMGC/GSK	*IPKMEVSPLGVAI*	9.862	8.674
NP_001235492.1	asparagine synthetase [Glycine max]	CMGC/MAPK	*IPKMEVSPLGVAI*	15.403	12.837
NP_001235492.1	asparagine synthetase [Glycine max]	Atypical/PIKK	*IPKMEVSPLGVAI*	12.319	12.124
NP_001235492.1	asparagine synthetase [Glycine max]	Other/WEE	*IPKMEVSPLGVAI*	2.344	2.306
NP_001235492.1	asparagine synthetase [Glycine max]	Other/Haspin	*IPKMEVSPLGVAI*	6.278	0.998
NP_001235492.1	asparagine synthetase [Glycine max]	Other/TLK	*IPKMEVSPLGVAI*	2.904	2.277
NP_001237425.1	elongation factor 1-alpha [Glycine max]	STE	*AEMNKRSFKYAWV*	7.613	6.594
NP_001237425.1	elongation factor 1-alpha [Glycine max]	TKL	*AEMNKRSFKYAWV*	7.097	5.299
NP_001237425.1	elongation factor 1-alpha [Glycine max]	AGC/PKA	*AEMNKRSFKYAWV*	23	22.884
NP_001237425.1	elongation factor 1-alpha [Glycine max]	Other/WEE	*AEMNKRSFKYAWV*	2.76	2.306
NP_001237425.1	elongation factor 1-alpha [Glycine max]	Other/Haspin	*AEMNKRSFKYAWV*	7.126	0.998
NP_001237425.1	elongation factor 1-alpha [Glycine max]	Other/Aur	*AEMNKRSFKYAWV*	10.901	8.819
NP_001237425.1	elongation factor 1-alpha [Glycine max]	Other/TLK	*AEMNKRSFKYAWV*	3.185	2.277
NP_001237425.1	elongation factor 1-alpha [Glycine max]	Other/TTK	*AEMNKRSFKYAWV*	22.109	21.21
XP_003531576.1	PREDICTED: transmembrane protein 87B-like [Glycine max]	CMGC	*EEVGEDSDDEEAQ*	44.484	40.815
XP_003531576.1	PREDICTED: transmembrane protein 87B-like [Glycine max]	CK1/CK1	*EEVGEDSDDEEAQ*	10.973	7.443
XP_003531576.1	PREDICTED: transmembrane protein 87B-like [Glycine max]	CMGC/CK2	*EEVGEDSDDEEAQ*	14.597	2.665
XP_003531576.1	PREDICTED: transmembrane protein 87B-like [Glycine max]	CMGC/CLK	*EEVGEDSDDEEAQ*	106.48	85.655
XP_003531576.1	PREDICTED: transmembrane protein 87B-like [Glycine max]	Other/Haspin	*EEVGEDSDDEEAQ*	6.295	0.998
XP_003531576.1	PREDICTED: transmembrane protein 87B-like [Glycine max]	Other/TLK	*EEVGEDSDDEEAQ*	2.92	2.277
XP_003531576.1	PREDICTED: transmembrane protein 87B-like [Glycine max]	Other/TTK	*EEVGEDSDDEEAQ*	21.478	21.21
XP_003531576.1	PREDICTED: transmembrane protein 87B-like [Glycine max]	Dual/TK	*EEVGEDSDDEEAQ*	49.284	47.151
XP_003531576.1	PREDICTED: transmembrane protein 87B-like [Glycine max]	TKL	*DDEEAQSLTKGKQ*	5.87	5.299
[truncated: 79,404 more rows]

## Sheet: Table S3c
Supplementary Table S3c. Mapping of the phosphosite with kinase proteins.
Proteini	Protein Annotationii	Peptideiii	Kinase Familyiv	Kinase Proteinv
XP_003532261.1	PREDICTED: respiratory burst oxidase homolog protein C-like [Glycine max]	CLKGDNpSPSSFPK	CAMK	XP_003519491.1;XP_003518861.1;NP_001238298.1;XP_003519175.1;XP_003531338.1;XP_003528768.1;XP_003526181.1;XP_006574419.1;XP_003519209.1;XP_006585169.1;XP_006578117.1;XP_003542982.1;XP_003547175.1;XP_003524205.1;XP_003539716.2;XP_003543469.1;XP_003520170.1;XP_003526904.1;XP_003519577.1;XP_014622595.1;XP_003521182.1;XP_003544188.1;XP_003555695.1;XP_003535945.1;XP_003525029.1;XP_003529159.1;XP_003516…
XP_003532261.1	PREDICTED: respiratory burst oxidase homolog protein C-like [Glycine max]	CLKGDNpSPSSFPK	CK1	XP_003521300.1;XP_006588686.1;XP_003542428.1;XP_003542336.1;XP_006604500.1;XP_003533767.1;XP_003536218.1
XP_003532261.1	PREDICTED: respiratory burst oxidase homolog protein C-like [Glycine max]	CLKGDNpSPSSFPK	CMGC	NP_001241073.1;XP_003528879.1;XP_003518657.1;XP_003534233.1;NP_001235426.1;XP_003532097.1;NP_001240234.1;NP_001238209.1;XP_014625378.1;XP_003529493.1;XP_003546736.1;NP_001241004.1;XP_006580404.1;XP_003525274.1;XP_003534148.1;XP_003519496.1;XP_003555471.1;XP_003546100.1;XP_003550528.1;XP_006589160.1;XP_003521735.1;XP_003540463.1;XP_003543334.1;XP_003539536.1;XP_003524883.1;XP_014634322.1;XP_003537…
XP_003532261.1	PREDICTED: respiratory burst oxidase homolog protein C-like [Glycine max]	CLKGDNpSPSSFPK	TKL	XP_006606486.1;XP_003529520.1;XP_006577055.1;XP_003525192.1;XP_006584897.1;XP_003534813.2;XP_006594822.1;XP_006592473.1;XP_003527345.1;XP_003545932.1;XP_003543749.2;XP_006585406.1;XP_003545710.2;XP_014633924.1;XP_003532922.1;XP_003538267.1;XP_003549285.1;XP_003522897.1;XP_014622583.1;XP_003518988.1;XP_003525335.1;NP_001238530.1;XP_003517149.1;XP_003549630.1;XP_003537665.1;XP_006583821.1;XP_003523…
XP_006589099.1	PREDICTED: titin-like isoform X3 [Glycine max]	EKEPVEpTDEEKQV	CMGC	NP_001241073.1;XP_003528879.1;XP_003518657.1;XP_003534233.1;NP_001235426.1;XP_003532097.1;NP_001240234.1;NP_001238209.1;XP_014625378.1;XP_003529493.1;XP_003546736.1;NP_001241004.1;XP_006580404.1;XP_003525274.1;XP_003534148.1;XP_003519496.1;XP_003555471.1;XP_003546100.1;XP_003550528.1;XP_006589160.1;XP_003521735.1;XP_003540463.1;XP_003543334.1;XP_003539536.1;XP_003524883.1;XP_014634322.1;XP_003537…
XP_006589099.1	PREDICTED: titin-like isoform X3 [Glycine max]	EKEPVEpTDEEKQV	CK1	XP_003521300.1;XP_006588686.1;XP_003542428.1;XP_003542336.1;XP_006604500.1;XP_003533767.1;XP_003536218.1
XP_003524883.1	PREDICTED: cyclin-dependent kinase G-2-like [Glycine max]	LRNKLLpSPEESKV	CAMK	XP_003519491.1;XP_003518861.1;NP_001238298.1;XP_003519175.1;XP_003531338.1;XP_003528768.1;XP_003526181.1;XP_006574419.1;XP_003519209.1;XP_006585169.1;XP_006578117.1;XP_003542982.1;XP_003547175.1;XP_003524205.1;XP_003539716.2;XP_003543469.1;XP_003520170.1;XP_003526904.1;XP_003519577.1;XP_014622595.1;XP_003521182.1;XP_003544188.1;XP_003555695.1;XP_003535945.1;XP_003525029.1;XP_003529159.1;XP_003516…
XP_003524883.1	PREDICTED: cyclin-dependent kinase G-2-like [Glycine max]	LRNKLLpSPEESKV	CK1	XP_003521300.1;XP_006588686.1;XP_003542428.1;XP_003542336.1;XP_006604500.1;XP_003533767.1;XP_003536218.1
XP_003524883.1	PREDICTED: cyclin-dependent kinase G-2-like [Glycine max]	LRNKLLpSPEESKV	CMGC	NP_001241073.1;XP_003528879.1;XP_003518657.1;XP_003534233.1;NP_001235426.1;XP_003532097.1;NP_001240234.1;NP_001238209.1;XP_014625378.1;XP_003529493.1;XP_003546736.1;NP_001241004.1;XP_006580404.1;XP_003525274.1;XP_003534148.1;XP_003519496.1;XP_003555471.1;XP_003546100.1;XP_003550528.1;XP_006589160.1;XP_003521735.1;XP_003540463.1;XP_003543334.1;XP_003539536.1;XP_003524883.1;XP_014634322.1;XP_003537…
XP_003524883.1	PREDICTED: cyclin-dependent kinase G-2-like [Glycine max]	LRNKLLpSPEESKV	AGC	XP_003531942.1;XP_003547866.1;XP_003543487.1;XP_003533562.1;XP_003539746.1;XP_003534979.1;XP_003547714.1;XP_003537049.1;XP_003539417.1;XP_003533397.1;XP_003516479.1;XP_006583467.1;XP_003536298.1;XP_003519653.1;XP_003522272.1;XP_006595969.1;XP_006594031.1;XP_014618431.1;XP_014625373.1;XP_003535423.1
XP_003523078.1	PREDICTED: serine/threonine-protein kinase HT1-like [Glycine max]	GSAGATpTFKKQRQ	CK1	XP_003521300.1;XP_006588686.1;XP_003542428.1;XP_003542336.1;XP_006604500.1;XP_003533767.1;XP_003536218.1
XP_003523078.1	PREDICTED: serine/threonine-protein kinase HT1-like [Glycine max]	GSAGATpTFKKQRQ	TKL	XP_006606486.1;XP_003529520.1;XP_006577055.1;XP_003525192.1;XP_006584897.1;XP_003534813.2;XP_006594822.1;XP_006592473.1;XP_003527345.1;XP_003545932.1;XP_003543749.2;XP_006585406.1;XP_003545710.2;XP_014633924.1;XP_003532922.1;XP_003538267.1;XP_003549285.1;XP_003522897.1;XP_014622583.1;XP_003518988.1;XP_003525335.1;NP_001238530.1;XP_003517149.1;XP_003549630.1;XP_003537665.1;XP_006583821.1;XP_003523…
XP_003523078.1	PREDICTED: serine/threonine-protein kinase HT1-like [Glycine max]	GSAGATpTFKKQRQ	CMGC	NP_001241073.1;XP_003528879.1;XP_003518657.1;XP_003534233.1;NP_001235426.1;XP_003532097.1;NP_001240234.1;NP_001238209.1;XP_014625378.1;XP_003529493.1;XP_003546736.1;NP_001241004.1;XP_006580404.1;XP_003525274.1;XP_003534148.1;XP_003519496.1;XP_003555471.1;XP_003546100.1;XP_003550528.1;XP_006589160.1;XP_003521735.1;XP_003540463.1;XP_003543334.1;XP_003539536.1;XP_003524883.1;XP_014634322.1;XP_003537…
XP_003540806.1	PREDICTED: mitochondrial fission protein ELM1-like [Glycine max]	QLPEPPpSPTGRSG	CK1	XP_003521300.1;XP_006588686.1;XP_003542428.1;XP_003542336.1;XP_006604500.1;XP_003533767.1;XP_003536218.1
XP_003540806.1	PREDICTED: mitochondrial fission protein ELM1-like [Glycine max]	QLPEPPpSPTGRSG	CMGC	NP_001241073.1;XP_003528879.1;XP_003518657.1;XP_003534233.1;NP_001235426.1;XP_003532097.1;NP_001240234.1;NP_001238209.1;XP_014625378.1;XP_003529493.1;XP_003546736.1;NP_001241004.1;XP_006580404.1;XP_003525274.1;XP_003534148.1;XP_003519496.1;XP_003555471.1;XP_003546100.1;XP_003550528.1;XP_006589160.1;XP_003521735.1;XP_003540463.1;XP_003543334.1;XP_003539536.1;XP_003524883.1;XP_014634322.1;XP_003537…
XP_003539073.1	PREDICTED: serine/arginine repetitive matrix protein 1-like [Glycine max]	GRHRSRpSISRSPE	AGC	XP_003531942.1;XP_003547866.1;XP_003543487.1;XP_003533562.1;XP_003539746.1;XP_003534979.1;XP_003547714.1;XP_003537049.1;XP_003539417.1;XP_003533397.1;XP_003516479.1;XP_006583467.1;XP_003536298.1;XP_003519653.1;XP_003522272.1;XP_006595969.1;XP_006594031.1;XP_014618431.1;XP_014625373.1;XP_003535423.1
XP_003539073.1	PREDICTED: serine/arginine repetitive matrix protein 1-like [Glycine max]	GRHRSRpSISRSPE	CAMK	XP_003519491.1;XP_003518861.1;NP_001238298.1;XP_003519175.1;XP_003531338.1;XP_003528768.1;XP_003526181.1;XP_006574419.1;XP_003519209.1;XP_006585169.1;XP_006578117.1;XP_003542982.1;XP_003547175.1;XP_003524205.1;XP_003539716.2;XP_003543469.1;XP_003520170.1;XP_003526904.1;XP_003519577.1;XP_014622595.1;XP_003521182.1;XP_003544188.1;XP_003555695.1;XP_003535945.1;XP_003525029.1;XP_003529159.1;XP_003516…
XP_003539073.1	PREDICTED: serine/arginine repetitive matrix protein 1-like [Glycine max]	GRHRSRpSISRSPE	CK1	XP_003521300.1;XP_006588686.1;XP_003542428.1;XP_003542336.1;XP_006604500.1;XP_003533767.1;XP_003536218.1
XP_003539073.1	PREDICTED: serine/arginine repetitive matrix protein 1-like [Glycine max]	GRHRSRpSISRSPE	STE	XP_003533990.1;XP_003526863.1;XP_014634480.1;XP_003536457.1;XP_003524546.1;XP_003536176.1;XP_003556424.1;XP_006595097.2;XP_003553827.1;XP_006574950.1;XP_003540120.1;XP_003539605.1;NP_001236577.1;XP_006590808.1;XP_003540639.1
XP_003539073.1	PREDICTED: serine/arginine repetitive matrix protein 1-like [Glycine max]	GRHRSRpSISRSPE	TKL	XP_006606486.1;XP_003529520.1;XP_006577055.1;XP_003525192.1;XP_006584897.1;XP_003534813.2;XP_006594822.1;XP_006592473.1;XP_003527345.1;XP_003545932.1;XP_003543749.2;XP_006585406.1;XP_003545710.2;XP_014633924.1;XP_003532922.1;XP_003538267.1;XP_003549285.1;XP_003522897.1;XP_014622583.1;XP_003518988.1;XP_003525335.1;NP_001238530.1;XP_003517149.1;XP_003549630.1;XP_003537665.1;XP_006583821.1;XP_003523…
XP_003539073.1	PREDICTED: serine/arginine repetitive matrix protein 1-like [Glycine max]	GRHRSRpSISRSPE	CMGC	NP_001241073.1;XP_003528879.1;XP_003518657.1;XP_003534233.1;NP_001235426.1;XP_003532097.1;NP_001240234.1;NP_001238209.1;XP_014625378.1;XP_003529493.1;XP_003546736.1;NP_001241004.1;XP_006580404.1;XP_003525274.1;XP_003534148.1;XP_003519496.1;XP_003555471.1;XP_003546100.1;XP_003550528.1;XP_006589160.1;XP_003521735.1;XP_003540463.1;XP_003543334.1;XP_003539536.1;XP_003524883.1;XP_014634322.1;XP_003537…
XP_003539073.1	PREDICTED: serine/arginine repetitive matrix protein 1-like [Glycine max]	HRSRSIpSRSPEAQ	AGC	XP_003531942.1;XP_003547866.1;XP_003543487.1;XP_003533562.1;XP_003539746.1;XP_003534979.1;XP_003547714.1;XP_003537049.1;XP_003539417.1;XP_003533397.1;XP_003516479.1;XP_006583467.1;XP_003536298.1;XP_003519653.1;XP_003522272.1;XP_006595969.1;XP_006594031.1;XP_014618431.1;XP_014625373.1;XP_003535423.1
XP_003539073.1	PREDICTED: serine/arginine repetitive matrix protein 1-like [Glycine max]	HRSRSIpSRSPEAQ	CAMK	XP_003519491.1;XP_003518861.1;NP_001238298.1;XP_003519175.1;XP_003531338.1;XP_003528768.1;XP_003526181.1;XP_006574419.1;XP_003519209.1;XP_006585169.1;XP_006578117.1;XP_003542982.1;XP_003547175.1;XP_003524205.1;XP_003539716.2;XP_003543469.1;XP_003520170.1;XP_003526904.1;XP_003519577.1;XP_014622595.1;XP_003521182.1;XP_003544188.1;XP_003555695.1;XP_003535945.1;XP_003525029.1;XP_003529159.1;XP_003516…
XP_003539073.1	PREDICTED: serine/arginine repetitive matrix protein 1-like [Glycine max]	HRSRSIpSRSPEAQ	CK1	XP_003521300.1;XP_006588686.1;XP_003542428.1;XP_003542336.1;XP_006604500.1;XP_003533767.1;XP_003536218.1
XP_003539073.1	PREDICTED: serine/arginine repetitive matrix protein 1-like [Glycine max]	HRSRSIpSRSPEAQ	TKL	XP_006606486.1;XP_003529520.1;XP_006577055.1;XP_003525192.1;XP_006584897.1;XP_003534813.2;XP_006594822.1;XP_006592473.1;XP_003527345.1;XP_003545932.1;XP_003543749.2;XP_006585406.1;XP_003545710.2;XP_014633924.1;XP_003532922.1;XP_003538267.1;XP_003549285.1;XP_003522897.1;XP_014622583.1;XP_003518988.1;XP_003525335.1;NP_001238530.1;XP_003517149.1;XP_003549630.1;XP_003537665.1;XP_006583821.1;XP_003523…
XP_003539073.1	PREDICTED: serine/arginine repetitive matrix protein 1-like [Glycine max]	HRSRSIpSRSPEAQ	CMGC	NP_001241073.1;XP_003528879.1;XP_003518657.1;XP_003534233.1;NP_001235426.1;XP_003532097.1;NP_001240234.1;NP_001238209.1;XP_014625378.1;XP_003529493.1;XP_003546736.1;NP_001241004.1;XP_006580404.1;XP_003525274.1;XP_003534148.1;XP_003519496.1;XP_003555471.1;XP_003546100.1;XP_003550528.1;XP_006589160.1;XP_003521735.1;XP_003540463.1;XP_003543334.1;XP_003539536.1;XP_003524883.1;XP_014634322.1;XP_003537…
XP_003539073.1	PREDICTED: serine/arginine repetitive matrix protein 1-like [Glycine max]	SRSISRpSPEAQGP	AGC	XP_003531942.1;XP_003547866.1;XP_003543487.1;XP_003533562.1;XP_003539746.1;XP_003534979.1;XP_003547714.1;XP_003537049.1;XP_003539417.1;XP_003533397.1;XP_003516479.1;XP_006583467.1;XP_003536298.1;XP_003519653.1;XP_003522272.1;XP_006595969.1;XP_006594031.1;XP_014618431.1;XP_014625373.1;XP_003535423.1
XP_003539073.1	PREDICTED: serine/arginine repetitive matrix protein 1-like [Glycine max]	SRSISRpSPEAQGP	CK1	XP_003521300.1;XP_006588686.1;XP_003542428.1;XP_003542336.1;XP_006604500.1;XP_003533767.1;XP_003536218.1
XP_003539073.1	PREDICTED: serine/arginine repetitive matrix protein 1-like [Glycine max]	SRSISRpSPEAQGP	CMGC	NP_001241073.1;XP_003528879.1;XP_003518657.1;XP_003534233.1;NP_001235426.1;XP_003532097.1;NP_001240234.1;NP_001238209.1;XP_014625378.1;XP_003529493.1;XP_003546736.1;NP_001241004.1;XP_006580404.1;XP_003525274.1;XP_003534148.1;XP_003519496.1;XP_003555471.1;XP_003546100.1;XP_003550528.1;XP_006589160.1;XP_003521735.1;XP_003540463.1;XP_003543334.1;XP_003539536.1;XP_003524883.1;XP_014634322.1;XP_003537…
XP_003539073.1	PREDICTED: serine/arginine repetitive matrix protein 1-like [Glycine max]	SRSISRpSPEAQGP	TKL	XP_006606486.1;XP_003529520.1;XP_006577055.1;XP_003525192.1;XP_006584897.1;XP_003534813.2;XP_006594822.1;XP_006592473.1;XP_003527345.1;XP_003545932.1;XP_003543749.2;XP_006585406.1;XP_003545710.2;XP_014633924.1;XP_003532922.1;XP_003538267.1;XP_003549285.1;XP_003522897.1;XP_014622583.1;XP_003518988.1;XP_003525335.1;NP_001238530.1;XP_003517149.1;XP_003549630.1;XP_003537665.1;XP_006583821.1;XP_003523…
XP_006578640.1	PREDICTED: uncharacterized protein LOC100801150 isoform X1 [Glycine max]	SQIAGGpSGNPPSQ	CMGC	NP_001241073.1;XP_003528879.1;XP_003518657.1;XP_003534233.1;NP_001235426.1;XP_003532097.1;NP_001240234.1;NP_001238209.1;XP_014625378.1;XP_003529493.1;XP_003546736.1;NP_001241004.1;XP_006580404.1;XP_003525274.1;XP_003534148.1;XP_003519496.1;XP_003555471.1;XP_003546100.1;XP_003550528.1;XP_006589160.1;XP_003521735.1;XP_003540463.1;XP_003543334.1;XP_003539536.1;XP_003524883.1;XP_014634322.1;XP_003537…
XP_003543708.1	PREDICTED: magnesium transporter MRS2-1 [Glycine max]	VDGASIpSAPVSPV	TKL	XP_006606486.1;XP_003529520.1;XP_006577055.1;XP_003525192.1;XP_006584897.1;XP_003534813.2;XP_006594822.1;XP_006592473.1;XP_003527345.1;XP_003545932.1;XP_003543749.2;XP_006585406.1;XP_003545710.2;XP_014633924.1;XP_003532922.1;XP_003538267.1;XP_003549285.1;XP_003522897.1;XP_014622583.1;XP_003518988.1;XP_003525335.1;NP_001238530.1;XP_003517149.1;XP_003549630.1;XP_003537665.1;XP_006583821.1;XP_003523…
XP_003543708.1	PREDICTED: magnesium transporter MRS2-1 [Glycine max]	VDGASIpSAPVSPV	CMGC	NP_001241073.1;XP_003528879.1;XP_003518657.1;XP_003534233.1;NP_001235426.1;XP_003532097.1;NP_001240234.1;NP_001238209.1;XP_014625378.1;XP_003529493.1;XP_003546736.1;NP_001241004.1;XP_006580404.1;XP_003525274.1;XP_003534148.1;XP_003519496.1;XP_003555471.1;XP_003546100.1;XP_003550528.1;XP_006589160.1;XP_003521735.1;XP_003540463.1;XP_003543334.1;XP_003539536.1;XP_003524883.1;XP_014634322.1;XP_003537…
XP_003543708.1	PREDICTED: magnesium transporter MRS2-1 [Glycine max]	SISAPVpSPVSSPL	CMGC	NP_001241073.1;XP_003528879.1;XP_003518657.1;XP_003534233.1;NP_001235426.1;XP_003532097.1;NP_001240234.1;NP_001238209.1;XP_014625378.1;XP_003529493.1;XP_003546736.1;NP_001241004.1;XP_006580404.1;XP_003525274.1;XP_003534148.1;XP_003519496.1;XP_003555471.1;XP_003546100.1;XP_003550528.1;XP_006589160.1;XP_003521735.1;XP_003540463.1;XP_003543334.1;XP_003539536.1;XP_003524883.1;XP_014634322.1;XP_003537…
XP_003543708.1	PREDICTED: magnesium transporter MRS2-1 [Glycine max]	SISAPVpSPVSSPL	CK1	XP_003521300.1;XP_006588686.1;XP_003542428.1;XP_003542336.1;XP_006604500.1;XP_003533767.1;XP_003536218.1
XP_003537954.1	PREDICTED: transcription factor bHLH122-like [Glycine max]	DADAEDpSLATTQN	CK1	XP_003521300.1;XP_006588686.1;XP_003542428.1;XP_003542336.1;XP_006604500.1;XP_003533767.1;XP_003536218.1
XP_003537954.1	PREDICTED: transcription factor bHLH122-like [Glycine max]	DADAEDpSLATTQN	CMGC	NP_001241073.1;XP_003528879.1;XP_003518657.1;XP_003534233.1;NP_001235426.1;XP_003532097.1;NP_001240234.1;NP_001238209.1;XP_014625378.1;XP_003529493.1;XP_003546736.1;NP_001241004.1;XP_006580404.1;XP_003525274.1;XP_003534148.1;XP_003519496.1;XP_003555471.1;XP_003546100.1;XP_003550528.1;XP_006589160.1;XP_003521735.1;XP_003540463.1;XP_003543334.1;XP_003539536.1;XP_003524883.1;XP_014634322.1;XP_003537…
XP_003537954.1	PREDICTED: transcription factor bHLH122-like [Glycine max]	DADAEDpSLATTQN	STE	XP_003533990.1;XP_003526863.1;XP_014634480.1;XP_003536457.1;XP_003524546.1;XP_003536176.1;XP_003556424.1;XP_006595097.2;XP_003553827.1;XP_006574950.1;XP_003540120.1;XP_003539605.1;NP_001236577.1;XP_006590808.1;XP_003540639.1
XP_003531942.1	PREDICTED: phototropin-2-like [Glycine max]	VIAPSNpSANNSKE	TKL	XP_006606486.1;XP_003529520.1;XP_006577055.1;XP_003525192.1;XP_006584897.1;XP_003534813.2;XP_006594822.1;XP_006592473.1;XP_003527345.1;XP_003545932.1;XP_003543749.2;XP_006585406.1;XP_003545710.2;XP_014633924.1;XP_003532922.1;XP_003538267.1;XP_003549285.1;XP_003522897.1;XP_014622583.1;XP_003518988.1;XP_003525335.1;NP_001238530.1;XP_003517149.1;XP_003549630.1;XP_003537665.1;XP_006583821.1;XP_003523…
XP_003531942.1	PREDICTED: phototropin-2-like [Glycine max]	VIAPSNpSANNSKE	CK1	XP_003521300.1;XP_006588686.1;XP_003542428.1;XP_003542336.1;XP_006604500.1;XP_003533767.1;XP_003536218.1
XP_003537172.1	PREDICTED: ADP-ribosylation factor GTPase-activating protein AGD7-like [Glycine max]	DWGNEGpSPRSKSM	CK1	XP_003521300.1;XP_006588686.1;XP_003542428.1;XP_003542336.1;XP_006604500.1;XP_003533767.1;XP_003536218.1
XP_003537172.1	PREDICTED: ADP-ribosylation factor GTPase-activating protein AGD7-like [Glycine max]	DWGNEGpSPRSKSM	CMGC	NP_001241073.1;XP_003528879.1;XP_003518657.1;XP_003534233.1;NP_001235426.1;XP_003532097.1;NP_001240234.1;NP_001238209.1;XP_014625378.1;XP_003529493.1;XP_003546736.1;NP_001241004.1;XP_006580404.1;XP_003525274.1;XP_003534148.1;XP_003519496.1;XP_003555471.1;XP_003546100.1;XP_003550528.1;XP_006589160.1;XP_003521735.1;XP_003540463.1;XP_003543334.1;XP_003539536.1;XP_003524883.1;XP_014634322.1;XP_003537…
XP_003540446.1	PREDICTED: trafficking protein particle complex II-specific subunit 130 homolog isoform X1 [Glycine max]	RRRASLpSAGNVPE	AGC	XP_003531942.1;XP_003547866.1;XP_003543487.1;XP_003533562.1;XP_003539746.1;XP_003534979.1;XP_003547714.1;XP_003537049.1;XP_003539417.1;XP_003533397.1;XP_003516479.1;XP_006583467.1;XP_003536298.1;XP_003519653.1;XP_003522272.1;XP_006595969.1;XP_006594031.1;XP_014618431.1;XP_014625373.1;XP_003535423.1
XP_003540446.1	PREDICTED: trafficking protein particle complex II-specific subunit 130 homolog isoform X1 [Glycine max]	RRRASLpSAGNVPE	CK1	XP_003521300.1;XP_006588686.1;XP_003542428.1;XP_003542336.1;XP_006604500.1;XP_003533767.1;XP_003536218.1
XP_003540446.1	PREDICTED: trafficking protein particle complex II-specific subunit 130 homolog isoform X1 [Glycine max]	RRRASLpSAGNVPE	TKL	XP_006606486.1;XP_003529520.1;XP_006577055.1;XP_003525192.1;XP_006584897.1;XP_003534813.2;XP_006594822.1;XP_006592473.1;XP_003527345.1;XP_003545932.1;XP_003543749.2;XP_006585406.1;XP_003545710.2;XP_014633924.1;XP_003532922.1;XP_003538267.1;XP_003549285.1;XP_003522897.1;XP_014622583.1;XP_003518988.1;XP_003525335.1;NP_001238530.1;XP_003517149.1;XP_003549630.1;XP_003537665.1;XP_006583821.1;XP_003523…
XP_003540851.1	PREDICTED: zinc finger CCCH domain-containing protein 13-like isoform X2 [Glycine max]	QIIREYpSPTMSLE	CAMK	XP_003519491.1;XP_003518861.1;NP_001238298.1;XP_003519175.1;XP_003531338.1;XP_003528768.1;XP_003526181.1;XP_006574419.1;XP_003519209.1;XP_006585169.1;XP_006578117.1;XP_003542982.1;XP_003547175.1;XP_003524205.1;XP_003539716.2;XP_003543469.1;XP_003520170.1;XP_003526904.1;XP_003519577.1;XP_014622595.1;XP_003521182.1;XP_003544188.1;XP_003555695.1;XP_003535945.1;XP_003525029.1;XP_003529159.1;XP_003516…
XP_003540851.1	PREDICTED: zinc finger CCCH domain-containing protein 13-like isoform X2 [Glycine max]	QIIREYpSPTMSLE	CK1	XP_003521300.1;XP_006588686.1;XP_003542428.1;XP_003542336.1;XP_006604500.1;XP_003533767.1;XP_003536218.1
XP_003540851.1	PREDICTED: zinc finger CCCH domain-containing protein 13-like isoform X2 [Glycine max]	QIIREYpSPTMSLE	CMGC	NP_001241073.1;XP_003528879.1;XP_003518657.1;XP_003534233.1;NP_001235426.1;XP_003532097.1;NP_001240234.1;NP_001238209.1;XP_014625378.1;XP_003529493.1;XP_003546736.1;NP_001241004.1;XP_006580404.1;XP_003525274.1;XP_003534148.1;XP_003519496.1;XP_003555471.1;XP_003546100.1;XP_003550528.1;XP_006589160.1;XP_003521735.1;XP_003540463.1;XP_003543334.1;XP_003539536.1;XP_003524883.1;XP_014634322.1;XP_003537…
XP_003540851.1	PREDICTED: zinc finger CCCH domain-containing protein 13-like isoform X2 [Glycine max]	QIIREYpSPTMSLE	AGC	XP_003531942.1;XP_003547866.1;XP_003543487.1;XP_003533562.1;XP_003539746.1;XP_003534979.1;XP_003547714.1;XP_003537049.1;XP_003539417.1;XP_003533397.1;XP_003516479.1;XP_006583467.1;XP_003536298.1;XP_003519653.1;XP_003522272.1;XP_006595969.1;XP_006594031.1;XP_014618431.1;XP_014625373.1;XP_003535423.1
XP_003531908.1	PREDICTED: protein CROWDED NUCLEI 1-like [Glycine max]	DARRVQpSGNDIIE	CAMK	XP_003519491.1;XP_003518861.1;NP_001238298.1;XP_003519175.1;XP_003531338.1;XP_003528768.1;XP_003526181.1;XP_006574419.1;XP_003519209.1;XP_006585169.1;XP_006578117.1;XP_003542982.1;XP_003547175.1;XP_003524205.1;XP_003539716.2;XP_003543469.1;XP_003520170.1;XP_003526904.1;XP_003519577.1;XP_014622595.1;XP_003521182.1;XP_003544188.1;XP_003555695.1;XP_003535945.1;XP_003525029.1;XP_003529159.1;XP_003516…
XP_003531908.1	PREDICTED: protein CROWDED NUCLEI 1-like [Glycine max]	DARRVQpSGNDIIE	CK1	XP_003521300.1;XP_006588686.1;XP_003542428.1;XP_003542336.1;XP_006604500.1;XP_003533767.1;XP_003536218.1
XP_003531908.1	PREDICTED: protein CROWDED NUCLEI 1-like [Glycine max]	DARRVQpSGNDIIE	TKL	XP_006606486.1;XP_003529520.1;XP_006577055.1;XP_003525192.1;XP_006584897.1;XP_003534813.2;XP_006594822.1;XP_006592473.1;XP_003527345.1;XP_003545932.1;XP_003543749.2;XP_006585406.1;XP_003545710.2;XP_014633924.1;XP_003532922.1;XP_003538267.1;XP_003549285.1;XP_003522897.1;XP_014622583.1;XP_003518988.1;XP_003525335.1;NP_001238530.1;XP_003517149.1;XP_003549630.1;XP_003537665.1;XP_006583821.1;XP_003523…
XP_003531908.1	PREDICTED: protein CROWDED NUCLEI 1-like [Glycine max]	DARRVQpSGNDIIE	AGC	XP_003531942.1;XP_003547866.1;XP_003543487.1;XP_003533562.1;XP_003539746.1;XP_003534979.1;XP_003547714.1;XP_003537049.1;XP_003539417.1;XP_003533397.1;XP_003516479.1;XP_006583467.1;XP_003536298.1;XP_003519653.1;XP_003522272.1;XP_006595969.1;XP_006594031.1;XP_014618431.1;XP_014625373.1;XP_003535423.1
XP_003531908.1	PREDICTED: protein CROWDED NUCLEI 1-like [Glycine max]	DARRVQpSGNDIIE	CMGC	NP_001241073.1;XP_003528879.1;XP_003518657.1;XP_003534233.1;NP_001235426.1;XP_003532097.1;NP_001240234.1;NP_001238209.1;XP_014625378.1;XP_003529493.1;XP_003546736.1;NP_001241004.1;XP_006580404.1;XP_003525274.1;XP_003534148.1;XP_003519496.1;XP_003555471.1;XP_003546100.1;XP_003550528.1;XP_006589160.1;XP_003521735.1;XP_003540463.1;XP_003543334.1;XP_003539536.1;XP_003524883.1;XP_014634322.1;XP_003537…
XP_003531908.1	PREDICTED: protein CROWDED NUCLEI 1-like [Glycine max]	EADHDPpSVENLNN	CK1	XP_003521300.1;XP_006588686.1;XP_003542428.1;XP_003542336.1;XP_006604500.1;XP_003533767.1;XP_003536218.1
XP_003531908.1	PREDICTED: protein CROWDED NUCLEI 1-like [Glycine max]	EADHDPpSVENLNN	CMGC	NP_001241073.1;XP_003528879.1;XP_003518657.1;XP_003534233.1;NP_001235426.1;XP_003532097.1;NP_001240234.1;NP_001238209.1;XP_014625378.1;XP_003529493.1;XP_003546736.1;NP_001241004.1;XP_006580404.1;XP_003525274.1;XP_003534148.1;XP_003519496.1;XP_003555471.1;XP_003546100.1;XP_003550528.1;XP_006589160.1;XP_003521735.1;XP_003540463.1;XP_003543334.1;XP_003539536.1;XP_003524883.1;XP_014634322.1;XP_003537…
XP_006585979.1	PREDICTED: paired amphipathic helix protein Sin3-like 3 isoform X1 [Glycine max]	SLKSMYpSPVLGYL	CK1	XP_003521300.1;XP_006588686.1;XP_003542428.1;XP_003542336.1;XP_006604500.1;XP_003533767.1;XP_003536218.1
XP_006585979.1	PREDICTED: paired amphipathic helix protein Sin3-like 3 isoform X1 [Glycine max]	SLKSMYpSPVLGYL	CMGC	NP_001241073.1;XP_003528879.1;XP_003518657.1;XP_003534233.1;NP_001235426.1;XP_003532097.1;NP_001240234.1;NP_001238209.1;XP_014625378.1;XP_003529493.1;XP_003546736.1;NP_001241004.1;XP_006580404.1;XP_003525274.1;XP_003534148.1;XP_003519496.1;XP_003555471.1;XP_003546100.1;XP_003550528.1;XP_006589160.1;XP_003521735.1;XP_003540463.1;XP_003543334.1;XP_003539536.1;XP_003524883.1;XP_014634322.1;XP_003537…
XP_006585979.1	PREDICTED: paired amphipathic helix protein Sin3-like 3 isoform X1 [Glycine max]	SLKSMYpSPVLGYL	TKL	XP_006606486.1;XP_003529520.1;XP_006577055.1;XP_003525192.1;XP_006584897.1;XP_003534813.2;XP_006594822.1;XP_006592473.1;XP_003527345.1;XP_003545932.1;XP_003543749.2;XP_006585406.1;XP_003545710.2;XP_014633924.1;XP_003532922.1;XP_003538267.1;XP_003549285.1;XP_003522897.1;XP_014622583.1;XP_003518988.1;XP_003525335.1;NP_001238530.1;XP_003517149.1;XP_003549630.1;XP_003537665.1;XP_006583821.1;XP_003523…
XP_003548805.1	PREDICTED: glyceraldehyde-3-phosphate dehydrogenase A, chloroplastic [Glycine max]	ELQGILpSVCDEPL	TKL	XP_006606486.1;XP_003529520.1;XP_006577055.1;XP_003525192.1;XP_006584897.1;XP_003534813.2;XP_006594822.1;XP_006592473.1;XP_003527345.1;XP_003545932.1;XP_003543749.2;XP_006585406.1;XP_003545710.2;XP_014633924.1;XP_003532922.1;XP_003538267.1;XP_003549285.1;XP_003522897.1;XP_014622583.1;XP_003518988.1;XP_003525335.1;NP_001238530.1;XP_003517149.1;XP_003549630.1;XP_003537665.1;XP_006583821.1;XP_003523…
XP_003548805.1	PREDICTED: glyceraldehyde-3-phosphate dehydrogenase A, chloroplastic [Glycine max]	ELQGILpSVCDEPL	CAMK	XP_003519491.1;XP_003518861.1;NP_001238298.1;XP_003519175.1;XP_003531338.1;XP_003528768.1;XP_003526181.1;XP_006574419.1;XP_003519209.1;XP_006585169.1;XP_006578117.1;XP_003542982.1;XP_003547175.1;XP_003524205.1;XP_003539716.2;XP_003543469.1;XP_003520170.1;XP_003526904.1;XP_003519577.1;XP_014622595.1;XP_003521182.1;XP_003544188.1;XP_003555695.1;XP_003535945.1;XP_003525029.1;XP_003529159.1;XP_003516…
XP_003548805.1	PREDICTED: glyceraldehyde-3-phosphate dehydrogenase A, chloroplastic [Glycine max]	ELQGILpSVCDEPL	CK1	XP_003521300.1;XP_006588686.1;XP_003542428.1;XP_003542336.1;XP_006604500.1;XP_003533767.1;XP_003536218.1
XP_003548805.1	PREDICTED: glyceraldehyde-3-phosphate dehydrogenase A, chloroplastic [Glycine max]	ELQGILpSVCDEPL	CMGC	NP_001241073.1;XP_003528879.1;XP_003518657.1;XP_003534233.1;NP_001235426.1;XP_003532097.1;NP_001240234.1;NP_001238209.1;XP_014625378.1;XP_003529493.1;XP_003546736.1;NP_001241004.1;XP_006580404.1;XP_003525274.1;XP_003534148.1;XP_003519496.1;XP_003555471.1;XP_003546100.1;XP_003550528.1;XP_006589160.1;XP_003521735.1;XP_003540463.1;XP_003543334.1;XP_003539536.1;XP_003524883.1;XP_014634322.1;XP_003537…
XP_006574950.1	PREDICTED: serine/threonine-protein kinase dst1-like isoform X1 [Glycine max]	PSSGVApSPAWKAR	CK1	XP_003521300.1;XP_006588686.1;XP_003542428.1;XP_003542336.1;XP_006604500.1;XP_003533767.1;XP_003536218.1
XP_006574950.1	PREDICTED: serine/threonine-protein kinase dst1-like isoform X1 [Glycine max]	PSSGVApSPAWKAR	CMGC	NP_001241073.1;XP_003528879.1;XP_003518657.1;XP_003534233.1;NP_001235426.1;XP_003532097.1;NP_001240234.1;NP_001238209.1;XP_014625378.1;XP_003529493.1;XP_003546736.1;NP_001241004.1;XP_006580404.1;XP_003525274.1;XP_003534148.1;XP_003519496.1;XP_003555471.1;XP_003546100.1;XP_003550528.1;XP_006589160.1;XP_003521735.1;XP_003540463.1;XP_003543334.1;XP_003539536.1;XP_003524883.1;XP_014634322.1;XP_003537…
XP_006574950.1	PREDICTED: serine/threonine-protein kinase dst1-like isoform X1 [Glycine max]	PSSGVApSPAWKAR	TKL	XP_006606486.1;XP_003529520.1;XP_006577055.1;XP_003525192.1;XP_006584897.1;XP_003534813.2;XP_006594822.1;XP_006592473.1;XP_003527345.1;XP_003545932.1;XP_003543749.2;XP_006585406.1;XP_003545710.2;XP_014633924.1;XP_003532922.1;XP_003538267.1;XP_003549285.1;XP_003522897.1;XP_014622583.1;XP_003518988.1;XP_003525335.1;NP_001238530.1;XP_003517149.1;XP_003549630.1;XP_003537665.1;XP_006583821.1;XP_003523…
XP_006574950.1	PREDICTED: serine/threonine-protein kinase dst1-like isoform X1 [Glycine max]	PSSGVApSPAWKAR	STE	XP_003533990.1;XP_003526863.1;XP_014634480.1;XP_003536457.1;XP_003524546.1;XP_003536176.1;XP_003556424.1;XP_006595097.2;XP_003553827.1;XP_006574950.1;XP_003540120.1;XP_003539605.1;NP_001236577.1;XP_006590808.1;XP_003540639.1
XP_006588798.1	PREDICTED: ethylene-insensitive protein 2-like isoform X1 [Glycine max]	RLNRMQpSNLEASF	CAMK	XP_003519491.1;XP_003518861.1;NP_001238298.1;XP_003519175.1;XP_003531338.1;XP_003528768.1;XP_003526181.1;XP_006574419.1;XP_003519209.1;XP_006585169.1;XP_006578117.1;XP_003542982.1;XP_003547175.1;XP_003524205.1;XP_003539716.2;XP_003543469.1;XP_003520170.1;XP_003526904.1;XP_003519577.1;XP_014622595.1;XP_003521182.1;XP_003544188.1;XP_003555695.1;XP_003535945.1;XP_003525029.1;XP_003529159.1;XP_003516…
XP_006588798.1	PREDICTED: ethylene-insensitive protein 2-like isoform X1 [Glycine max]	RLNRMQpSNLEASF	TKL	XP_006606486.1;XP_003529520.1;XP_006577055.1;XP_003525192.1;XP_006584897.1;XP_003534813.2;XP_006594822.1;XP_006592473.1;XP_003527345.1;XP_003545932.1;XP_003543749.2;XP_006585406.1;XP_003545710.2;XP_014633924.1;XP_003532922.1;XP_003538267.1;XP_003549285.1;XP_003522897.1;XP_014622583.1;XP_003518988.1;XP_003525335.1;NP_001238530.1;XP_003517149.1;XP_003549630.1;XP_003537665.1;XP_006583821.1;XP_003523…
XP_006588798.1	PREDICTED: ethylene-insensitive protein 2-like isoform X1 [Glycine max]	RLNRMQpSNLEASF	AGC	XP_003531942.1;XP_003547866.1;XP_003543487.1;XP_003533562.1;XP_003539746.1;XP_003534979.1;XP_003547714.1;XP_003537049.1;XP_003539417.1;XP_003533397.1;XP_003516479.1;XP_006583467.1;XP_003536298.1;XP_003519653.1;XP_003522272.1;XP_006595969.1;XP_006594031.1;XP_014618431.1;XP_014625373.1;XP_003535423.1
XP_006588798.1	PREDICTED: ethylene-insensitive protein 2-like isoform X1 [Glycine max]	RLNRMQpSNLEASF	CMGC	NP_001241073.1;XP_003528879.1;XP_003518657.1;XP_003534233.1;NP_001235426.1;XP_003532097.1;NP_001240234.1;NP_001238209.1;XP_014625378.1;XP_003529493.1;XP_003546736.1;NP_001241004.1;XP_006580404.1;XP_003525274.1;XP_003534148.1;XP_003519496.1;XP_003555471.1;XP_003546100.1;XP_003550528.1;XP_006589160.1;XP_003521735.1;XP_003540463.1;XP_003543334.1;XP_003539536.1;XP_003524883.1;XP_014634322.1;XP_003537…
XP_003536150.1	PREDICTED: ammonium transporter 1 member 2-like [Glycine max]	AAITTPpSPPAAPQ	CMGC	NP_001241073.1;XP_003528879.1;XP_003518657.1;XP_003534233.1;NP_001235426.1;XP_003532097.1;NP_001240234.1;NP_001238209.1;XP_014625378.1;XP_003529493.1;XP_003546736.1;NP_001241004.1;XP_006580404.1;XP_003525274.1;XP_003534148.1;XP_003519496.1;XP_003555471.1;XP_003546100.1;XP_003550528.1;XP_006589160.1;XP_003521735.1;XP_003540463.1;XP_003543334.1;XP_003539536.1;XP_003524883.1;XP_014634322.1;XP_003537…
XP_003536150.1	PREDICTED: ammonium transporter 1 member 2-like [Glycine max]	AAITTPpSPPAAPQ	TKL	XP_006606486.1;XP_003529520.1;XP_006577055.1;XP_003525192.1;XP_006584897.1;XP_003534813.2;XP_006594822.1;XP_006592473.1;XP_003527345.1;XP_003545932.1;XP_003543749.2;XP_006585406.1;XP_003545710.2;XP_014633924.1;XP_003532922.1;XP_003538267.1;XP_003549285.1;XP_003522897.1;XP_014622583.1;XP_003518988.1;XP_003525335.1;NP_001238530.1;XP_003517149.1;XP_003549630.1;XP_003537665.1;XP_006583821.1;XP_003523…
XP_003531329.1	PREDICTED: eukaryotic translation initiation factor 4B2-like [Glycine max]	GWFSSGpSRNRSTS	CK1	XP_003521300.1;XP_006588686.1;XP_003542428.1;XP_003542336.1;XP_006604500.1;XP_003533767.1;XP_003536218.1
XP_003531329.1	PREDICTED: eukaryotic translation initiation factor 4B2-like [Glycine max]	GWFSSGpSRNRSTS	CMGC	NP_001241073.1;XP_003528879.1;XP_003518657.1;XP_003534233.1;NP_001235426.1;XP_003532097.1;NP_001240234.1;NP_001238209.1;XP_014625378.1;XP_003529493.1;XP_003546736.1;NP_001241004.1;XP_006580404.1;XP_003525274.1;XP_003534148.1;XP_003519496.1;XP_003555471.1;XP_003546100.1;XP_003550528.1;XP_006589160.1;XP_003521735.1;XP_003540463.1;XP_003543334.1;XP_003539536.1;XP_003524883.1;XP_014634322.1;XP_003537…
XP_003537670.1	PREDICTED: lysine histidine transporter-like 8 [Glycine max]	FLTPLGpSPVRKAL	CK1	XP_003521300.1;XP_006588686.1;XP_003542428.1;XP_003542336.1;XP_006604500.1;XP_003533767.1;XP_003536218.1
XP_003537670.1	PREDICTED: lysine histidine transporter-like 8 [Glycine max]	FLTPLGpSPVRKAL	CMGC	NP_001241073.1;XP_003528879.1;XP_003518657.1;XP_003534233.1;NP_001235426.1;XP_003532097.1;NP_001240234.1;NP_001238209.1;XP_014625378.1;XP_003529493.1;XP_003546736.1;NP_001241004.1;XP_006580404.1;XP_003525274.1;XP_003534148.1;XP_003519496.1;XP_003555471.1;XP_003546100.1;XP_003550528.1;XP_006589160.1;XP_003521735.1;XP_003540463.1;XP_003543334.1;XP_003539536.1;XP_003524883.1;XP_014634322.1;XP_003537…
XP_003532403.1	PREDICTED: methyl-CpG-binding domain-containing protein 13-like [Glycine max]	NCSNMDpSPTDVVV	CMGC	NP_001241073.1;XP_003528879.1;XP_003518657.1;XP_003534233.1;NP_001235426.1;XP_003532097.1;NP_001240234.1;NP_001238209.1;XP_014625378.1;XP_003529493.1;XP_003546736.1;NP_001241004.1;XP_006580404.1;XP_003525274.1;XP_003534148.1;XP_003519496.1;XP_003555471.1;XP_003546100.1;XP_003550528.1;XP_006589160.1;XP_003521735.1;XP_003540463.1;XP_003543334.1;XP_003539536.1;XP_003524883.1;XP_014634322.1;XP_003537…
XP_003532403.1	PREDICTED: methyl-CpG-binding domain-containing protein 13-like [Glycine max]	NCSNMDpSPTDVVV	STE	XP_003533990.1;XP_003526863.1;XP_014634480.1;XP_003536457.1;XP_003524546.1;XP_003536176.1;XP_003556424.1;XP_006595097.2;XP_003553827.1;XP_006574950.1;XP_003540120.1;XP_003539605.1;NP_001236577.1;XP_006590808.1;XP_003540639.1
XP_003532403.1	PREDICTED: methyl-CpG-binding domain-containing protein 13-like [Glycine max]	NCSNMDpSPTDVVV	TKL	XP_006606486.1;XP_003529520.1;XP_006577055.1;XP_003525192.1;XP_006584897.1;XP_003534813.2;XP_006594822.1;XP_006592473.1;XP_003527345.1;XP_003545932.1;XP_003543749.2;XP_006585406.1;XP_003545710.2;XP_014633924.1;XP_003532922.1;XP_003538267.1;XP_003549285.1;XP_003522897.1;XP_014622583.1;XP_003518988.1;XP_003525335.1;NP_001238530.1;XP_003517149.1;XP_003549630.1;XP_003537665.1;XP_006583821.1;XP_003523…
XP_003532403.1	PREDICTED: methyl-CpG-binding domain-containing protein 13-like [Glycine max]	NCSNMDpSPTDVVV	CK1	XP_003521300.1;XP_006588686.1;XP_003542428.1;XP_003542336.1;XP_006604500.1;XP_003533767.1;XP_003536218.1
XP_003537959.1	PREDICTED: peptidyl-prolyl cis-trans isomerase FKBP53-like [Glycine max]	DTDLVEpSEDEDGF	CMGC	NP_001241073.1;XP_003528879.1;XP_003518657.1;XP_003534233.1;NP_001235426.1;XP_003532097.1;NP_001240234.1;NP_001238209.1;XP_014625378.1;XP_003529493.1;XP_003546736.1;NP_001241004.1;XP_006580404.1;XP_003525274.1;XP_003534148.1;XP_003519496.1;XP_003555471.1;XP_003546100.1;XP_003550528.1;XP_006589160.1;XP_003521735.1;XP_003540463.1;XP_003543334.1;XP_003539536.1;XP_003524883.1;XP_014634322.1;XP_003537…
XP_003537959.1	PREDICTED: peptidyl-prolyl cis-trans isomerase FKBP53-like [Glycine max]	DTDLVEpSEDEDGF	TKL	XP_006606486.1;XP_003529520.1;XP_006577055.1;XP_003525192.1;XP_006584897.1;XP_003534813.2;XP_006594822.1;XP_006592473.1;XP_003527345.1;XP_003545932.1;XP_003543749.2;XP_006585406.1;XP_003545710.2;XP_014633924.1;XP_003532922.1;XP_003538267.1;XP_003549285.1;XP_003522897.1;XP_014622583.1;XP_003518988.1;XP_003525335.1;NP_001238530.1;XP_003517149.1;XP_003549630.1;XP_003537665.1;XP_006583821.1;XP_003523…
XP_003537959.1	PREDICTED: peptidyl-prolyl cis-trans isomerase FKBP53-like [Glycine max]	DTDLVEpSEDEDGF	CK1	XP_003521300.1;XP_006588686.1;XP_003542428.1;XP_003542336.1;XP_006604500.1;XP_003533767.1;XP_003536218.1
XP_003536887.1	PREDICTED: uncharacterized protein LOC106794125 isoform X1 [Glycine max]	LFTKFGpSNQTALL	CAMK	XP_003519491.1;XP_003518861.1;NP_001238298.1;XP_003519175.1;XP_003531338.1;XP_003528768.1;XP_003526181.1;XP_006574419.1;XP_003519209.1;XP_006585169.1;XP_006578117.1;XP_003542982.1;XP_003547175.1;XP_003524205.1;XP_003539716.2;XP_003543469.1;XP_003520170.1;XP_003526904.1;XP_003519577.1;XP_014622595.1;XP_003521182.1;XP_003544188.1;XP_003555695.1;XP_003535945.1;XP_003525029.1;XP_003529159.1;XP_003516…
XP_003536887.1	PREDICTED: uncharacterized protein LOC106794125 isoform X1 [Glycine max]	LFTKFGpSNQTALL	AGC	XP_003531942.1;XP_003547866.1;XP_003543487.1;XP_003533562.1;XP_003539746.1;XP_003534979.1;XP_003547714.1;XP_003537049.1;XP_003539417.1;XP_003533397.1;XP_003516479.1;XP_006583467.1;XP_003536298.1;XP_003519653.1;XP_003522272.1;XP_006595969.1;XP_006594031.1;XP_014618431.1;XP_014625373.1;XP_003535423.1
XP_003524230.1	PREDICTED: translocase of chloroplast 159, chloroplastic-like [Glycine max]	GLEEPEpSRGVSLD	CK1	XP_003521300.1;XP_006588686.1;XP_003542428.1;XP_003542336.1;XP_006604500.1;XP_003533767.1;XP_003536218.1
XP_003524230.1	PREDICTED: translocase of chloroplast 159, chloroplastic-like [Glycine max]	GLEEPEpSRGVSLD	TKL	XP_006606486.1;XP_003529520.1;XP_006577055.1;XP_003525192.1;XP_006584897.1;XP_003534813.2;XP_006594822.1;XP_006592473.1;XP_003527345.1;XP_003545932.1;XP_003543749.2;XP_006585406.1;XP_003545710.2;XP_014633924.1;XP_003532922.1;XP_003538267.1;XP_003549285.1;XP_003522897.1;XP_014622583.1;XP_003518988.1;XP_003525335.1;NP_001238530.1;XP_003517149.1;XP_003549630.1;XP_003537665.1;XP_006583821.1;XP_003523…
XP_003524230.1	PREDICTED: translocase of chloroplast 159, chloroplastic-like [Glycine max]	GLEEPEpSRGVSLD	CMGC	NP_001241073.1;XP_003528879.1;XP_003518657.1;XP_003534233.1;NP_001235426.1;XP_003532097.1;NP_001240234.1;NP_001238209.1;XP_014625378.1;XP_003529493.1;XP_003546736.1;NP_001241004.1;XP_006580404.1;XP_003525274.1;XP_003534148.1;XP_003519496.1;XP_003555471.1;XP_003546100.1;XP_003550528.1;XP_006589160.1;XP_003521735.1;XP_003540463.1;XP_003543334.1;XP_003539536.1;XP_003524883.1;XP_014634322.1;XP_003537…
NP_001242751.1	polypyrimidine tract-binding protein homolog 3-like [Glycine max]	MYAAQGpSGARAVG	CK1	XP_003521300.1;XP_006588686.1;XP_003542428.1;XP_003542336.1;XP_006604500.1;XP_003533767.1;XP_003536218.1
NP_001242751.1	polypyrimidine tract-binding protein homolog 3-like [Glycine max]	MYAAQGpSGARAVG	TKL	XP_006606486.1;XP_003529520.1;XP_006577055.1;XP_003525192.1;XP_006584897.1;XP_003534813.2;XP_006594822.1;XP_006592473.1;XP_003527345.1;XP_003545932.1;XP_003543749.2;XP_006585406.1;XP_003545710.2;XP_014633924.1;XP_003532922.1;XP_003538267.1;XP_003549285.1;XP_003522897.1;XP_014622583.1;XP_003518988.1;XP_003525335.1;NP_001238530.1;XP_003517149.1;XP_003549630.1;XP_003537665.1;XP_006583821.1;XP_003523…
XP_003531632.1	PREDICTED: RWD domain-containing protein 1-like [Glycine max]	CQDDVGpSTEAEEA	CK1	XP_003521300.1;XP_006588686.1;XP_003542428.1;XP_003542336.1;XP_006604500.1;XP_003533767.1;XP_003536218.1
XP_003531632.1	PREDICTED: RWD domain-containing protein 1-like [Glycine max]	CQDDVGpSTEAEEA	CMGC	NP_001241073.1;XP_003528879.1;XP_003518657.1;XP_003534233.1;NP_001235426.1;XP_003532097.1;NP_001240234.1;NP_001238209.1;XP_014625378.1;XP_003529493.1;XP_003546736.1;NP_001241004.1;XP_006580404.1;XP_003525274.1;XP_003534148.1;XP_003519496.1;XP_003555471.1;XP_003546100.1;XP_003550528.1;XP_006589160.1;XP_003521735.1;XP_003540463.1;XP_003543334.1;XP_003539536.1;XP_003524883.1;XP_014634322.1;XP_003537…
XP_003533927.1	PREDICTED: exocyst complex component SEC3A isoform X2 [Glycine max]	SKSGKNpSAELEAL	AGC	XP_003531942.1;XP_003547866.1;XP_003543487.1;XP_003533562.1;XP_003539746.1;XP_003534979.1;XP_003547714.1;XP_003537049.1;XP_003539417.1;XP_003533397.1;XP_003516479.1;XP_006583467.1;XP_003536298.1;XP_003519653.1;XP_003522272.1;XP_006595969.1;XP_006594031.1;XP_014618431.1;XP_014625373.1;XP_003535423.1
XP_003533927.1	PREDICTED: exocyst complex component SEC3A isoform X2 [Glycine max]	SKSGKNpSAELEAL	CK1	XP_003521300.1;XP_006588686.1;XP_003542428.1;XP_003542336.1;XP_006604500.1;XP_003533767.1;XP_003536218.1
XP_003533927.1	PREDICTED: exocyst complex component SEC3A isoform X2 [Glycine max]	SKSGKNpSAELEAL	TKL	XP_006606486.1;XP_003529520.1;XP_006577055.1;XP_003525192.1;XP_006584897.1;XP_003534813.2;XP_006594822.1;XP_006592473.1;XP_003527345.1;XP_003545932.1;XP_003543749.2;XP_006585406.1;XP_003545710.2;XP_014633924.1;XP_003532922.1;XP_003538267.1;XP_003549285.1;XP_003522897.1;XP_014622583.1;XP_003518988.1;XP_003525335.1;NP_001238530.1;XP_003517149.1;XP_003549630.1;XP_003537665.1;XP_006583821.1;XP_003523…
XP_003533927.1	PREDICTED: exocyst complex component SEC3A isoform X2 [Glycine max]	SKSGKNpSAELEAL	CMGC	NP_001241073.1;XP_003528879.1;XP_003518657.1;XP_003534233.1;NP_001235426.1;XP_003532097.1;NP_001240234.1;NP_001238209.1;XP_014625378.1;XP_003529493.1;XP_003546736.1;NP_001241004.1;XP_006580404.1;XP_003525274.1;XP_003534148.1;XP_003519496.1;XP_003555471.1;XP_003546100.1;XP_003550528.1;XP_006589160.1;XP_003521735.1;XP_003540463.1;XP_003543334.1;XP_003539536.1;XP_003524883.1;XP_014634322.1;XP_003537…
XP_003527717.1	PREDICTED: protein WEAK CHLOROPLAST MOVEMENT UNDER BLUE LIGHT 1 [Glycine max]	VVNQGKpSPRGSFE	CK1	XP_003521300.1;XP_006588686.1;XP_003542428.1;XP_003542336.1;XP_006604500.1;XP_003533767.1;XP_003536218.1
XP_003527717.1	PREDICTED: protein WEAK CHLOROPLAST MOVEMENT UNDER BLUE LIGHT 1 [Glycine max]	VVNQGKpSPRGSFE	CMGC	NP_001241073.1;XP_003528879.1;XP_003518657.1;XP_003534233.1;NP_001235426.1;XP_003532097.1;NP_001240234.1;NP_001238209.1;XP_014625378.1;XP_003529493.1;XP_003546736.1;NP_001241004.1;XP_006580404.1;XP_003525274.1;XP_003534148.1;XP_003519496.1;XP_003555471.1;XP_003546100.1;XP_003550528.1;XP_006589160.1;XP_003521735.1;XP_003540463.1;XP_003543334.1;XP_003539536.1;XP_003524883.1;XP_014634322.1;XP_003537…
XP_006589734.1	PREDICTED: serine/threonine-protein kinase STY46-like [Glycine max]	AQSGVMpTAETGTY	CK1	XP_003521300.1;XP_006588686.1;XP_003542428.1;XP_003542336.1;XP_006604500.1;XP_003533767.1;XP_003536218.1
XP_006589734.1	PREDICTED: serine/threonine-protein kinase STY46-like [Glycine max]	AQSGVMpTAETGTY	TKL	XP_006606486.1;XP_003529520.1;XP_006577055.1;XP_003525192.1;XP_006584897.1;XP_003534813.2;XP_006594822.1;XP_006592473.1;XP_003527345.1;XP_003545932.1;XP_003543749.2;XP_006585406.1;XP_003545710.2;XP_014633924.1;XP_003532922.1;XP_003538267.1;XP_003549285.1;XP_003522897.1;XP_014622583.1;XP_003518988.1;XP_003525335.1;NP_001238530.1;XP_003517149.1;XP_003549630.1;XP_003537665.1;XP_006583821.1;XP_003523…
XP_003546863.1	PREDICTED: protein FLX-like 1 [Glycine max]	PHAAGLpSPPLHDQ	CMGC	NP_001241073.1;XP_003528879.1;XP_003518657.1;XP_003534233.1;NP_001235426.1;XP_003532097.1;NP_001240234.1;NP_001238209.1;XP_014625378.1;XP_003529493.1;XP_003546736.1;NP_001241004.1;XP_006580404.1;XP_003525274.1;XP_003534148.1;XP_003519496.1;XP_003555471.1;XP_003546100.1;XP_003550528.1;XP_006589160.1;XP_003521735.1;XP_003540463.1;XP_003543334.1;XP_003539536.1;XP_003524883.1;XP_014634322.1;XP_003537…
XP_006604847.1	PREDICTED: protein WVD2-like 1 isoform X1 [Glycine max]	ASGLNLpSPKANNI	CMGC	NP_001241073.1;XP_003528879.1;XP_003518657.1;XP_003534233.1;NP_001235426.1;XP_003532097.1;NP_001240234.1;NP_001238209.1;XP_014625378.1;XP_003529493.1;XP_003546736.1;NP_001241004.1;XP_006580404.1;XP_003525274.1;XP_003534148.1;XP_003519496.1;XP_003555471.1;XP_003546100.1;XP_003550528.1;XP_006589160.1;XP_003521735.1;XP_003540463.1;XP_003543334.1;XP_003539536.1;XP_003524883.1;XP_014634322.1;XP_003537…
XP_006604847.1	PREDICTED: protein WVD2-like 1 isoform X1 [Glycine max]	ASGLNLpSPKANNI	TKL	XP_006606486.1;XP_003529520.1;XP_006577055.1;XP_003525192.1;XP_006584897.1;XP_003534813.2;XP_006594822.1;XP_006592473.1;XP_003527345.1;XP_003545932.1;XP_003543749.2;XP_006585406.1;XP_003545710.2;XP_014633924.1;XP_003532922.1;XP_003538267.1;XP_003549285.1;XP_003522897.1;XP_014622583.1;XP_003518988.1;XP_003525335.1;NP_001238530.1;XP_003517149.1;XP_003549630.1;XP_003537665.1;XP_006583821.1;XP_003523…
XP_014621228.1	PREDICTED: uncharacterized protein LOC100777100 [Glycine max]	VLDHSQpSFGKGIS	CAMK	XP_003519491.1;XP_003518861.1;NP_001238298.1;XP_003519175.1;XP_003531338.1;XP_003528768.1;XP_003526181.1;XP_006574419.1;XP_003519209.1;XP_006585169.1;XP_006578117.1;XP_003542982.1;XP_003547175.1;XP_003524205.1;XP_003539716.2;XP_003543469.1;XP_003520170.1;XP_003526904.1;XP_003519577.1;XP_014622595.1;XP_003521182.1;XP_003544188.1;XP_003555695.1;XP_003535945.1;XP_003525029.1;XP_003529159.1;XP_003516…
XP_014621228.1	PREDICTED: uncharacterized protein LOC100777100 [Glycine max]	VLDHSQpSFGKGIS	CK1	XP_003521300.1;XP_006588686.1;XP_003542428.1;XP_003542336.1;XP_006604500.1;XP_003533767.1;XP_003536218.1
XP_014621228.1	PREDICTED: uncharacterized protein LOC100777100 [Glycine max]	VLDHSQpSFGKGIS	TKL	XP_006606486.1;XP_003529520.1;XP_006577055.1;XP_003525192.1;XP_006584897.1;XP_003534813.2;XP_006594822.1;XP_006592473.1;XP_003527345.1;XP_003545932.1;XP_003543749.2;XP_006585406.1;XP_003545710.2;XP_014633924.1;XP_003532922.1;XP_003538267.1;XP_003549285.1;XP_003522897.1;XP_014622583.1;XP_003518988.1;XP_003525335.1;NP_001238530.1;XP_003517149.1;XP_003549630.1;XP_003537665.1;XP_006583821.1;XP_003523…
XP_006587695.1	PREDICTED: uncharacterized protein LOC100809429 [Glycine max]	SGDVVNpTPGNVTG	CMGC	NP_001241073.1;XP_003528879.1;XP_003518657.1;XP_003534233.1;NP_001235426.1;XP_003532097.1;NP_001240234.1;NP_001238209.1;XP_014625378.1;XP_003529493.1;XP_003546736.1;NP_001241004.1;XP_006580404.1;XP_003525274.1;XP_003534148.1;XP_003519496.1;XP_003555471.1;XP_003546100.1;XP_003550528.1;XP_006589160.1;XP_003521735.1;XP_003540463.1;XP_003543334.1;XP_003539536.1;XP_003524883.1;XP_014634322.1;XP_003537…
XP_006587695.1	PREDICTED: uncharacterized protein LOC100809429 [Glycine max]	SGDVVNpTPGNVTG	TKL	XP_006606486.1;XP_003529520.1;XP_006577055.1;XP_003525192.1;XP_006584897.1;XP_003534813.2;XP_006594822.1;XP_006592473.1;XP_003527345.1;XP_003545932.1;XP_003543749.2;XP_006585406.1;XP_003545710.2;XP_014633924.1;XP_003532922.1;XP_003538267.1;XP_003549285.1;XP_003522897.1;XP_014622583.1;XP_003518988.1;XP_003525335.1;NP_001238530.1;XP_003517149.1;XP_003549630.1;XP_003537665.1;XP_006583821.1;XP_003523…
XP_006587695.1	PREDICTED: uncharacterized protein LOC100809429 [Glycine max]	SGDVVNpTPGNVTG	CK1	XP_003521300.1;XP_006588686.1;XP_003542428.1;XP_003542336.1;XP_006604500.1;XP_003533767.1;XP_003536218.1
NP_001237487.1	abscisic stress ripening-like protein [Glycine max]	YNKTSYpSSDEPAS	CK1	XP_003521300.1;XP_006588686.1;XP_003542428.1;XP_003542336.1;XP_006604500.1;XP_003533767.1;XP_003536218.1
NP_001237487.1	abscisic stress ripening-like protein [Glycine max]	YNKTSYpSSDEPAS	CMGC	NP_001241073.1;XP_003528879.1;XP_003518657.1;XP_003534233.1;NP_001235426.1;XP_003532097.1;NP_001240234.1;NP_001238209.1;XP_014625378.1;XP_003529493.1;XP_003546736.1;NP_001241004.1;XP_006580404.1;XP_003525274.1;XP_003534148.1;XP_003519496.1;XP_003555471.1;XP_003546100.1;XP_003550528.1;XP_006589160.1;XP_003521735.1;XP_003540463.1;XP_003543334.1;XP_003539536.1;XP_003524883.1;XP_014634322.1;XP_003537…
NP_001237487.1	abscisic stress ripening-like protein [Glycine max]	YNKTSYpSSDEPAS	TKL	XP_006606486.1;XP_003529520.1;XP_006577055.1;XP_003525192.1;XP_006584897.1;XP_003534813.2;XP_006594822.1;XP_006592473.1;XP_003527345.1;XP_003545932.1;XP_003543749.2;XP_006585406.1;XP_003545710.2;XP_014633924.1;XP_003532922.1;XP_003538267.1;XP_003549285.1;XP_003522897.1;XP_014622583.1;XP_003518988.1;XP_003525335.1;NP_001238530.1;XP_003517149.1;XP_003549630.1;XP_003537665.1;XP_006583821.1;XP_003523…
NP_001237487.1	abscisic stress ripening-like protein [Glycine max]	NKTSYSpSDEPASG	CK1	XP_003521300.1;XP_006588686.1;XP_003542428.1;XP_003542336.1;XP_006604500.1;XP_003533767.1;XP_003536218.1
NP_001237487.1	abscisic stress ripening-like protein [Glycine max]	NKTSYSpSDEPASG	CMGC	NP_001241073.1;XP_003528879.1;XP_003518657.1;XP_003534233.1;NP_001235426.1;XP_003532097.1;NP_001240234.1;NP_001238209.1;XP_014625378.1;XP_003529493.1;XP_003546736.1;NP_001241004.1;XP_006580404.1;XP_003525274.1;XP_003534148.1;XP_003519496.1;XP_003555471.1;XP_003546100.1;XP_003550528.1;XP_006589160.1;XP_003521735.1;XP_003540463.1;XP_003543334.1;XP_003539536.1;XP_003524883.1;XP_014634322.1;XP_003537…
NP_001237487.1	abscisic stress ripening-like protein [Glycine max]	NKTSYSpSDEPASG	TKL	XP_006606486.1;XP_003529520.1;XP_006577055.1;XP_003525192.1;XP_006584897.1;XP_003534813.2;XP_006594822.1;XP_006592473.1;XP_003527345.1;XP_003545932.1;XP_003543749.2;XP_006585406.1;XP_003545710.2;XP_014633924.1;XP_003532922.1;XP_003538267.1;XP_003549285.1;XP_003522897.1;XP_014622583.1;XP_003518988.1;XP_003525335.1;NP_001238530.1;XP_003517149.1;XP_003549630.1;XP_003537665.1;XP_006583821.1;XP_003523…
XP_006585081.1	PREDICTED: myosin-binding protein 2-like [Glycine max]	AEDVELpSGDELDF	CMGC	NP_001241073.1;XP_003528879.1;XP_003518657.1;XP_003534233.1;NP_001235426.1;XP_003532097.1;NP_001240234.1;NP_001238209.1;XP_014625378.1;XP_003529493.1;XP_003546736.1;NP_001241004.1;XP_006580404.1;XP_003525274.1;XP_003534148.1;XP_003519496.1;XP_003555471.1;XP_003546100.1;XP_003550528.1;XP_006589160.1;XP_003521735.1;XP_003540463.1;XP_003543334.1;XP_003539536.1;XP_003524883.1;XP_014634322.1;XP_003537…
XP_006585081.1	PREDICTED: myosin-binding protein 2-like [Glycine max]	AEDVELpSGDELDF	CK1	XP_003521300.1;XP_006588686.1;XP_003542428.1;XP_003542336.1;XP_006604500.1;XP_003533767.1;XP_003536218.1
XP_003521276.1	PREDICTED: shaggy-related protein kinase theta [Glycine max]	GEPNISpYICSRYY	D	XP_003519491.1;XP_003518861.1;NP_001238298.1;XP_003519175.1;XP_003531338.1;XP_003528768.1;XP_003526181.1;XP_006574419.1;XP_003519209.1;XP_006585169.1;XP_006578117.1;XP_003542982.1;XP_003547175.1;XP_003524205.1;XP_003539716.2;XP_003543469.1;XP_003520170.1;XP_003526904.1;XP_003519577.1;XP_014622595.1;XP_003521182.1;XP_003544188.1;XP_003555695.1;XP_003535945.1;XP_003525029.1;XP_003529159.1;XP_003516…
XP_003521276.1	PREDICTED: shaggy-related protein kinase theta [Glycine max]	GEPNISpYICSRYY	D	NP_001241073.1;XP_003528879.1;XP_003518657.1;XP_003534233.1;NP_001235426.1;XP_003532097.1;NP_001240234.1;NP_001238209.1;XP_014625378.1;XP_003529493.1;XP_003546736.1;NP_001241004.1;XP_006580404.1;XP_003525274.1;XP_003534148.1;XP_003519496.1;XP_003555471.1;XP_003546100.1;XP_003550528.1;XP_006589160.1;XP_003521735.1;XP_003540463.1;XP_003543334.1;XP_003539536.1;XP_003524883.1;XP_014634322.1;XP_003537…
XP_003542671.1	PREDICTED: uncharacterized protein LOC100784254 [Glycine max]	IPHPKDpSPHEPEI	CK1	XP_003521300.1;XP_006588686.1;XP_003542428.1;XP_003542336.1;XP_006604500.1;XP_003533767.1;XP_003536218.1
XP_003542671.1	PREDICTED: uncharacterized protein LOC100784254 [Glycine max]	IPHPKDpSPHEPEI	CMGC	NP_001241073.1;XP_003528879.1;XP_003518657.1;XP_003534233.1;NP_001235426.1;XP_003532097.1;NP_001240234.1;NP_001238209.1;XP_014625378.1;XP_003529493.1;XP_003546736.1;NP_001241004.1;XP_006580404.1;XP_003525274.1;XP_003534148.1;XP_003519496.1;XP_003555471.1;XP_003546100.1;XP_003550528.1;XP_006589160.1;XP_003521735.1;XP_003540463.1;XP_003543334.1;XP_003539536.1;XP_003524883.1;XP_014634322.1;XP_003537…
XP_003542671.1	PREDICTED: uncharacterized protein LOC100784254 [Glycine max]	IPHPKDpSPHEPEI	TKL	XP_006606486.1;XP_003529520.1;XP_006577055.1;XP_003525192.1;XP_006584897.1;XP_003534813.2;XP_006594822.1;XP_006592473.1;XP_003527345.1;XP_003545932.1;XP_003543749.2;XP_006585406.1;XP_003545710.2;XP_014633924.1;XP_003532922.1;XP_003538267.1;XP_003549285.1;XP_003522897.1;XP_014622583.1;XP_003518988.1;XP_003525335.1;NP_001238530.1;XP_003517149.1;XP_003549630.1;XP_003537665.1;XP_006583821.1;XP_003523…
XP_003542671.1	PREDICTED: uncharacterized protein LOC100784254 [Glycine max]	IPHPKDpSPHEPEI	AGC	XP_003531942.1;XP_003547866.1;XP_003543487.1;XP_003533562.1;XP_003539746.1;XP_003534979.1;XP_003547714.1;XP_003537049.1;XP_003539417.1;XP_003533397.1;XP_003516479.1;XP_006583467.1;XP_003536298.1;XP_003519653.1;XP_003522272.1;XP_006595969.1;XP_006594031.1;XP_014618431.1;XP_014625373.1;XP_003535423.1
XP_014626566.1	PREDICTED: intersectin-2-like [Glycine max]	DSDPFGpSGPFRTS	CK1	XP_003521300.1;XP_006588686.1;XP_003542428.1;XP_003542336.1;XP_006604500.1;XP_003533767.1;XP_003536218.1
XP_003538973.2	PREDICTED: pre-mRNA-processing protein 40C-like isoform X2 [Glycine max]	SLQNSPpSALDLIK	CK1	XP_003521300.1;XP_006588686.1;XP_003542428.1;XP_003542336.1;XP_006604500.1;XP_003533767.1;XP_003536218.1
XP_003538973.2	PREDICTED: pre-mRNA-processing protein 40C-like isoform X2 [Glycine max]	SLQNSPpSALDLIK	CAMK	XP_003519491.1;XP_003518861.1;NP_001238298.1;XP_003519175.1;XP_003531338.1;XP_003528768.1;XP_003526181.1;XP_006574419.1;XP_003519209.1;XP_006585169.1;XP_006578117.1;XP_003542982.1;XP_003547175.1;XP_003524205.1;XP_003539716.2;XP_003543469.1;XP_003520170.1;XP_003526904.1;XP_003519577.1;XP_014622595.1;XP_003521182.1;XP_003544188.1;XP_003555695.1;XP_003535945.1;XP_003525029.1;XP_003529159.1;XP_003516…
XP_006592181.1	PREDICTED: serine/arginine repetitive matrix protein 1-like [Glycine max]	PGRHHRpSPSPLGR	CK1	XP_003521300.1;XP_006588686.1;XP_003542428.1;XP_003542336.1;XP_006604500.1;XP_003533767.1;XP_003536218.1
XP_006592181.1	PREDICTED: serine/arginine repetitive matrix protein 1-like [Glycine max]	PGRHHRpSPSPLGR	CMGC	NP_001241073.1;XP_003528879.1;XP_003518657.1;XP_003534233.1;NP_001235426.1;XP_003532097.1;NP_001240234.1;NP_001238209.1;XP_014625378.1;XP_003529493.1;XP_003546736.1;NP_001241004.1;XP_006580404.1;XP_003525274.1;XP_003534148.1;XP_003519496.1;XP_003555471.1;XP_003546100.1;XP_003550528.1;XP_006589160.1;XP_003521735.1;XP_003540463.1;XP_003543334.1;XP_003539536.1;XP_003524883.1;XP_014634322.1;XP_003537…
XP_006592181.1	PREDICTED: serine/arginine repetitive matrix protein 1-like [Glycine max]	PGRHHRpSPSPLGR	STE	XP_003533990.1;XP_003526863.1;XP_014634480.1;XP_003536457.1;XP_003524546.1;XP_003536176.1;XP_003556424.1;XP_006595097.2;XP_003553827.1;XP_006574950.1;XP_003540120.1;XP_003539605.1;NP_001236577.1;XP_006590808.1;XP_003540639.1
XP_006592181.1	PREDICTED: serine/arginine repetitive matrix protein 1-like [Glycine max]	PGRHHRpSPSPLGR	TKL	XP_006606486.1;XP_003529520.1;XP_006577055.1;XP_003525192.1;XP_006584897.1;XP_003534813.2;XP_006594822.1;XP_006592473.1;XP_003527345.1;XP_003545932.1;XP_003543749.2;XP_006585406.1;XP_003545710.2;XP_014633924.1;XP_003532922.1;XP_003538267.1;XP_003549285.1;XP_003522897.1;XP_014622583.1;XP_003518988.1;XP_003525335.1;NP_001238530.1;XP_003517149.1;XP_003549630.1;XP_003537665.1;XP_006583821.1;XP_003523…
XP_006592181.1	PREDICTED: serine/arginine repetitive matrix protein 1-like [Glycine max]	PGRHHRpSPSPLGR	CAMK	XP_003519491.1;XP_003518861.1;NP_001238298.1;XP_003519175.1;XP_003531338.1;XP_003528768.1;XP_003526181.1;XP_006574419.1;XP_003519209.1;XP_006585169.1;XP_006578117.1;XP_003542982.1;XP_003547175.1;XP_003524205.1;XP_003539716.2;XP_003543469.1;XP_003520170.1;XP_003526904.1;XP_003519577.1;XP_014622595.1;XP_003521182.1;XP_003544188.1;XP_003555695.1;XP_003535945.1;XP_003525029.1;XP_003529159.1;XP_003516…
XP_006592181.1	PREDICTED: serine/arginine repetitive matrix protein 1-like [Glycine max]	RHHRSPpSPLGRRR	AGC	XP_003531942.1;XP_003547866.1;XP_003543487.1;XP_003533562.1;XP_003539746.1;XP_003534979.1;XP_003547714.1;XP_003537049.1;XP_003539417.1;XP_003533397.1;XP_003516479.1;XP_006583467.1;XP_003536298.1;XP_003519653.1;XP_003522272.1;XP_006595969.1;XP_006594031.1;XP_014618431.1;XP_014625373.1;XP_003535423.1
XP_006592181.1	PREDICTED: serine/arginine repetitive matrix protein 1-like [Glycine max]	RHHRSPpSPLGRRR	CAMK	XP_003519491.1;XP_003518861.1;NP_001238298.1;XP_003519175.1;XP_003531338.1;XP_003528768.1;XP_003526181.1;XP_006574419.1;XP_003519209.1;XP_006585169.1;XP_006578117.1;XP_003542982.1;XP_003547175.1;XP_003524205.1;XP_003539716.2;XP_003543469.1;XP_003520170.1;XP_003526904.1;XP_003519577.1;XP_014622595.1;XP_003521182.1;XP_003544188.1;XP_003555695.1;XP_003535945.1;XP_003525029.1;XP_003529159.1;XP_003516…
XP_006592181.1	PREDICTED: serine/arginine repetitive matrix protein 1-like [Glycine max]	RHHRSPpSPLGRRR	CK1	XP_003521300.1;XP_006588686.1;XP_003542428.1;XP_003542336.1;XP_006604500.1;XP_003533767.1;XP_003536218.1
XP_006592181.1	PREDICTED: serine/arginine repetitive matrix protein 1-like [Glycine max]	RHHRSPpSPLGRRR	CMGC	NP_001241073.1;XP_003528879.1;XP_003518657.1;XP_003534233.1;NP_001235426.1;XP_003532097.1;NP_001240234.1;NP_001238209.1;XP_014625378.1;XP_003529493.1;XP_003546736.1;NP_001241004.1;XP_006580404.1;XP_003525274.1;XP_003534148.1;XP_003519496.1;XP_003555471.1;XP_003546100.1;XP_003550528.1;XP_006589160.1;XP_003521735.1;XP_003540463.1;XP_003543334.1;XP_003539536.1;XP_003524883.1;XP_014634322.1;XP_003537…
XP_006592181.1	PREDICTED: serine/arginine repetitive matrix protein 1-like [Glycine max]	RHHRSPpSPLGRRR	STE	XP_003533990.1;XP_003526863.1;XP_014634480.1;XP_003536457.1;XP_003524546.1;XP_003536176.1;XP_003556424.1;XP_006595097.2;XP_003553827.1;XP_006574950.1;XP_003540120.1;XP_003539605.1;NP_001236577.1;XP_006590808.1;XP_003540639.1
NP_001238167.1	guanine nucleotide regulatory protein [Glycine max]	DTAGQEpSFRSITR	CK1	XP_003521300.1;XP_006588686.1;XP_003542428.1;XP_003542336.1;XP_006604500.1;XP_003533767.1;XP_003536218.1
NP_001238167.1	guanine nucleotide regulatory protein [Glycine max]	DTAGQEpSFRSITR	TKL	XP_006606486.1;XP_003529520.1;XP_006577055.1;XP_003525192.1;XP_006584897.1;XP_003534813.2;XP_006594822.1;XP_006592473.1;XP_003527345.1;XP_003545932.1;XP_003543749.2;XP_006585406.1;XP_003545710.2;XP_014633924.1;XP_003532922.1;XP_003538267.1;XP_003549285.1;XP_003522897.1;XP_014622583.1;XP_003518988.1;XP_003525335.1;NP_001238530.1;XP_003517149.1;XP_003549630.1;XP_003537665.1;XP_006583821.1;XP_003523…
NP_001238167.1	guanine nucleotide regulatory protein [Glycine max]	DTAGQEpSFRSITR	CAMK	XP_003519491.1;XP_003518861.1;NP_001238298.1;XP_003519175.1;XP_003531338.1;XP_003528768.1;XP_003526181.1;XP_006574419.1;XP_003519209.1;XP_006585169.1;XP_006578117.1;XP_003542982.1;XP_003547175.1;XP_003524205.1;XP_003539716.2;XP_003543469.1;XP_003520170.1;XP_003526904.1;XP_003519577.1;XP_014622595.1;XP_003521182.1;XP_003544188.1;XP_003555695.1;XP_003535945.1;XP_003525029.1;XP_003529159.1;XP_003516…
NP_001238167.1	guanine nucleotide regulatory protein [Glycine max]	DTAGQEpSFRSITR	CMGC	NP_001241073.1;XP_003528879.1;XP_003518657.1;XP_003534233.1;NP_001235426.1;XP_003532097.1;NP_001240234.1;NP_001238209.1;XP_014625378.1;XP_003529493.1;XP_003546736.1;NP_001241004.1;XP_006580404.1;XP_003525274.1;XP_003534148.1;XP_003519496.1;XP_003555471.1;XP_003546100.1;XP_003550528.1;XP_006589160.1;XP_003521735.1;XP_003540463.1;XP_003543334.1;XP_003539536.1;XP_003524883.1;XP_014634322.1;XP_003537…
XP_003536582.1	PREDICTED: zinc finger protein ZAT10-like [Glycine max]	QSHKEApSPPLKLS	CK1	XP_003521300.1;XP_006588686.1;XP_003542428.1;XP_003542336.1;XP_006604500.1;XP_003533767.1;XP_003536218.1
XP_003536582.1	PREDICTED: zinc finger protein ZAT10-like [Glycine max]	QSHKEApSPPLKLS	CMGC	NP_001241073.1;XP_003528879.1;XP_003518657.1;XP_003534233.1;NP_001235426.1;XP_003532097.1;NP_001240234.1;NP_001238209.1;XP_014625378.1;XP_003529493.1;XP_003546736.1;NP_001241004.1;XP_006580404.1;XP_003525274.1;XP_003534148.1;XP_003519496.1;XP_003555471.1;XP_003546100.1;XP_003550528.1;XP_006589160.1;XP_003521735.1;XP_003540463.1;XP_003543334.1;XP_003539536.1;XP_003524883.1;XP_014634322.1;XP_003537…
XP_003536582.1	PREDICTED: zinc finger protein ZAT10-like [Glycine max]	QSHKEApSPPLKLS	STE	XP_003533990.1;XP_003526863.1;XP_014634480.1;XP_003536457.1;XP_003524546.1;XP_003536176.1;XP_003556424.1;XP_006595097.2;XP_003553827.1;XP_006574950.1;XP_003540120.1;XP_003539605.1;NP_001236577.1;XP_006590808.1;XP_003540639.1
XP_003536582.1	PREDICTED: zinc finger protein ZAT10-like [Glycine max]	QSHKEApSPPLKLS	TKL	XP_006606486.1;XP_003529520.1;XP_006577055.1;XP_003525192.1;XP_006584897.1;XP_003534813.2;XP_006594822.1;XP_006592473.1;XP_003527345.1;XP_003545932.1;XP_003543749.2;XP_006585406.1;XP_003545710.2;XP_014633924.1;XP_003532922.1;XP_003538267.1;XP_003549285.1;XP_003522897.1;XP_014622583.1;XP_003518988.1;XP_003525335.1;NP_001238530.1;XP_003517149.1;XP_003549630.1;XP_003537665.1;XP_006583821.1;XP_003523…
XP_003536582.1	PREDICTED: zinc finger protein ZAT10-like [Glycine max]	QSHKEApSPPLKLS	AGC	XP_003531942.1;XP_003547866.1;XP_003543487.1;XP_003533562.1;XP_003539746.1;XP_003534979.1;XP_003547714.1;XP_003537049.1;XP_003539417.1;XP_003533397.1;XP_003516479.1;XP_006583467.1;XP_003536298.1;XP_003519653.1;XP_003522272.1;XP_006595969.1;XP_006594031.1;XP_014618431.1;XP_014625373.1;XP_003535423.1
XP_003527273.1	PREDICTED: monosaccharide-sensing protein 2-like [Glycine max]	HGSILGpSMRRHSS	CK1	XP_003521300.1;XP_006588686.1;XP_003542428.1;XP_003542336.1;XP_006604500.1;XP_003533767.1;XP_003536218.1
XP_003517610.1	PREDICTED: chaperone protein dnaJ 10 isoform X1 [Glycine max]	TSPKSSpSPDFSSQ	AGC	XP_003531942.1;XP_003547866.1;XP_003543487.1;XP_003533562.1;XP_003539746.1;XP_003534979.1;XP_003547714.1;XP_003537049.1;XP_003539417.1;XP_003533397.1;XP_003516479.1;XP_006583467.1;XP_003536298.1;XP_003519653.1;XP_003522272.1;XP_006595969.1;XP_006594031.1;XP_014618431.1;XP_014625373.1;XP_003535423.1
XP_003517610.1	PREDICTED: chaperone protein dnaJ 10 isoform X1 [Glycine max]	TSPKSSpSPDFSSQ	CAMK	XP_003519491.1;XP_003518861.1;NP_001238298.1;XP_003519175.1;XP_003531338.1;XP_003528768.1;XP_003526181.1;XP_006574419.1;XP_003519209.1;XP_006585169.1;XP_006578117.1;XP_003542982.1;XP_003547175.1;XP_003524205.1;XP_003539716.2;XP_003543469.1;XP_003520170.1;XP_003526904.1;XP_003519577.1;XP_014622595.1;XP_003521182.1;XP_003544188.1;XP_003555695.1;XP_003535945.1;XP_003525029.1;XP_003529159.1;XP_003516…
XP_003517610.1	PREDICTED: chaperone protein dnaJ 10 isoform X1 [Glycine max]	TSPKSSpSPDFSSQ	CMGC	NP_001241073.1;XP_003528879.1;XP_003518657.1;XP_003534233.1;NP_001235426.1;XP_003532097.1;NP_001240234.1;NP_001238209.1;XP_014625378.1;XP_003529493.1;XP_003546736.1;NP_001241004.1;XP_006580404.1;XP_003525274.1;XP_003534148.1;XP_003519496.1;XP_003555471.1;XP_003546100.1;XP_003550528.1;XP_006589160.1;XP_003521735.1;XP_003540463.1;XP_003543334.1;XP_003539536.1;XP_003524883.1;XP_014634322.1;XP_003537…
XP_003517610.1	PREDICTED: chaperone protein dnaJ 10 isoform X1 [Glycine max]	TSPKSSpSPDFSSQ	TKL	XP_006606486.1;XP_003529520.1;XP_006577055.1;XP_003525192.1;XP_006584897.1;XP_003534813.2;XP_006594822.1;XP_006592473.1;XP_003527345.1;XP_003545932.1;XP_003543749.2;XP_006585406.1;XP_003545710.2;XP_014633924.1;XP_003532922.1;XP_003538267.1;XP_003549285.1;XP_003522897.1;XP_014622583.1;XP_003518988.1;XP_003525335.1;NP_001238530.1;XP_003517149.1;XP_003549630.1;XP_003537665.1;XP_006583821.1;XP_003523…
XP_006595661.1	PREDICTED: WRKY transcription factor 1-like [Glycine max]	ADQNIPpSDELQQR	TKL	XP_006606486.1;XP_003529520.1;XP_006577055.1;XP_003525192.1;XP_006584897.1;XP_003534813.2;XP_006594822.1;XP_006592473.1;XP_003527345.1;XP_003545932.1;XP_003543749.2;XP_006585406.1;XP_003545710.2;XP_014633924.1;XP_003532922.1;XP_003538267.1;XP_003549285.1;XP_003522897.1;XP_014622583.1;XP_003518988.1;XP_003525335.1;NP_001238530.1;XP_003517149.1;XP_003549630.1;XP_003537665.1;XP_006583821.1;XP_003523…
XP_006595661.1	PREDICTED: WRKY transcription factor 1-like [Glycine max]	ADQNIPpSDELQQR	CMGC	NP_001241073.1;XP_003528879.1;XP_003518657.1;XP_003534233.1;NP_001235426.1;XP_003532097.1;NP_001240234.1;NP_001238209.1;XP_014625378.1;XP_003529493.1;XP_003546736.1;NP_001241004.1;XP_006580404.1;XP_003525274.1;XP_003534148.1;XP_003519496.1;XP_003555471.1;XP_003546100.1;XP_003550528.1;XP_006589160.1;XP_003521735.1;XP_003540463.1;XP_003543334.1;XP_003539536.1;XP_003524883.1;XP_014634322.1;XP_003537…
XP_003528150.1	PREDICTED: uncharacterized protein LOC100782659 [Glycine max]	IKADAEpSPVQILS	CMGC	NP_001241073.1;XP_003528879.1;XP_003518657.1;XP_003534233.1;NP_001235426.1;XP_003532097.1;NP_001240234.1;NP_001238209.1;XP_014625378.1;XP_003529493.1;XP_003546736.1;NP_001241004.1;XP_006580404.1;XP_003525274.1;XP_003534148.1;XP_003519496.1;XP_003555471.1;XP_003546100.1;XP_003550528.1;XP_006589160.1;XP_003521735.1;XP_003540463.1;XP_003543334.1;XP_003539536.1;XP_003524883.1;XP_014634322.1;XP_003537…
XP_003528150.1	PREDICTED: uncharacterized protein LOC100782659 [Glycine max]	IKADAEpSPVQILS	TKL	XP_006606486.1;XP_003529520.1;XP_006577055.1;XP_003525192.1;XP_006584897.1;XP_003534813.2;XP_006594822.1;XP_006592473.1;XP_003527345.1;XP_003545932.1;XP_003543749.2;XP_006585406.1;XP_003545710.2;XP_014633924.1;XP_003532922.1;XP_003538267.1;XP_003549285.1;XP_003522897.1;XP_014622583.1;XP_003518988.1;XP_003525335.1;NP_001238530.1;XP_003517149.1;XP_003549630.1;XP_003537665.1;XP_006583821.1;XP_003523…
XP_003528150.1	PREDICTED: uncharacterized protein LOC100782659 [Glycine max]	IKADAEpSPVQILS	CK1	XP_003521300.1;XP_006588686.1;XP_003542428.1;XP_003542336.1;XP_006604500.1;XP_003533767.1;XP_003536218.1
XP_003547667.1	PREDICTED: protein TPLATE-like [Glycine max]	RPKTPKpSDDEDEE	CK1	XP_003521300.1;XP_006588686.1;XP_003542428.1;XP_003542336.1;XP_006604500.1;XP_003533767.1;XP_003536218.1
XP_003547667.1	PREDICTED: protein TPLATE-like [Glycine max]	RPKTPKpSDDEDEE	CMGC	NP_001241073.1;XP_003528879.1;XP_003518657.1;XP_003534233.1;NP_001235426.1;XP_003532097.1;NP_001240234.1;NP_001238209.1;XP_014625378.1;XP_003529493.1;XP_003546736.1;NP_001241004.1;XP_006580404.1;XP_003525274.1;XP_003534148.1;XP_003519496.1;XP_003555471.1;XP_003546100.1;XP_003550528.1;XP_006589160.1;XP_003521735.1;XP_003540463.1;XP_003543334.1;XP_003539536.1;XP_003524883.1;XP_014634322.1;XP_003537…
XP_003547667.1	PREDICTED: protein TPLATE-like [Glycine max]	RPKTPKpSDDEDEE	TKL	XP_006606486.1;XP_003529520.1;XP_006577055.1;XP_003525192.1;XP_006584897.1;XP_003534813.2;XP_006594822.1;XP_006592473.1;XP_003527345.1;XP_003545932.1;XP_003543749.2;XP_006585406.1;XP_003545710.2;XP_014633924.1;XP_003532922.1;XP_003538267.1;XP_003549285.1;XP_003522897.1;XP_014622583.1;XP_003518988.1;XP_003525335.1;NP_001238530.1;XP_003517149.1;XP_003549630.1;XP_003537665.1;XP_006583821.1;XP_003523…
XP_006592181.1	PREDICTED: serine/arginine repetitive matrix protein 1-like [Glycine max]	SPIRRVpSPSPIRK	CAMK	XP_003519491.1;XP_003518861.1;NP_001238298.1;XP_003519175.1;XP_003531338.1;XP_003528768.1;XP_003526181.1;XP_006574419.1;XP_003519209.1;XP_006585169.1;XP_006578117.1;XP_003542982.1;XP_003547175.1;XP_003524205.1;XP_003539716.2;XP_003543469.1;XP_003520170.1;XP_003526904.1;XP_003519577.1;XP_014622595.1;XP_003521182.1;XP_003544188.1;XP_003555695.1;XP_003535945.1;XP_003525029.1;XP_003529159.1;XP_003516…
XP_006592181.1	PREDICTED: serine/arginine repetitive matrix protein 1-like [Glycine max]	SPIRRVpSPSPIRK	CK1	XP_003521300.1;XP_006588686.1;XP_003542428.1;XP_003542336.1;XP_006604500.1;XP_003533767.1;XP_003536218.1
XP_006592181.1	PREDICTED: serine/arginine repetitive matrix protein 1-like [Glycine max]	SPIRRVpSPSPIRK	CMGC	NP_001241073.1;XP_003528879.1;XP_003518657.1;XP_003534233.1;NP_001235426.1;XP_003532097.1;NP_001240234.1;NP_001238209.1;XP_014625378.1;XP_003529493.1;XP_003546736.1;NP_001241004.1;XP_006580404.1;XP_003525274.1;XP_003534148.1;XP_003519496.1;XP_003555471.1;XP_003546100.1;XP_003550528.1;XP_006589160.1;XP_003521735.1;XP_003540463.1;XP_003543334.1;XP_003539536.1;XP_003524883.1;XP_014634322.1;XP_003537…
XP_006592181.1	PREDICTED: serine/arginine repetitive matrix protein 1-like [Glycine max]	SPIRRVpSPSPIRK	STE	XP_003533990.1;XP_003526863.1;XP_014634480.1;XP_003536457.1;XP_003524546.1;XP_003536176.1;XP_003556424.1;XP_006595097.2;XP_003553827.1;XP_006574950.1;XP_003540120.1;XP_003539605.1;NP_001236577.1;XP_006590808.1;XP_003540639.1
XP_006592181.1	PREDICTED: serine/arginine repetitive matrix protein 1-like [Glycine max]	SPIRRVpSPSPIRK	TKL	XP_006606486.1;XP_003529520.1;XP_006577055.1;XP_003525192.1;XP_006584897.1;XP_003534813.2;XP_006594822.1;XP_006592473.1;XP_003527345.1;XP_003545932.1;XP_003543749.2;XP_006585406.1;XP_003545710.2;XP_014633924.1;XP_003532922.1;XP_003538267.1;XP_003549285.1;XP_003522897.1;XP_014622583.1;XP_003518988.1;XP_003525335.1;NP_001238530.1;XP_003517149.1;XP_003549630.1;XP_003537665.1;XP_006583821.1;XP_003523…
XP_006592181.1	PREDICTED: serine/arginine repetitive matrix protein 1-like [Glycine max]	SPIRRVpSPSPIRK	AGC	XP_003531942.1;XP_003547866.1;XP_003543487.1;XP_003533562.1;XP_003539746.1;XP_003534979.1;XP_003547714.1;XP_003537049.1;XP_003539417.1;XP_003533397.1;XP_003516479.1;XP_006583467.1;XP_003536298.1;XP_003519653.1;XP_003522272.1;XP_006595969.1;XP_006594031.1;XP_014618431.1;XP_014625373.1;XP_003535423.1
XP_006592181.1	PREDICTED: serine/arginine repetitive matrix protein 1-like [Glycine max]	IRRVSPpSPIRKNS	AGC	XP_003531942.1;XP_003547866.1;XP_003543487.1;XP_003533562.1;XP_003539746.1;XP_003534979.1;XP_003547714.1;XP_003537049.1;XP_003539417.1;XP_003533397.1;XP_003516479.1;XP_006583467.1;XP_003536298.1;XP_003519653.1;XP_003522272.1;XP_006595969.1;XP_006594031.1;XP_014618431.1;XP_014625373.1;XP_003535423.1
XP_006592181.1	PREDICTED: serine/arginine repetitive matrix protein 1-like [Glycine max]	IRRVSPpSPIRKNS	CK1	XP_003521300.1;XP_006588686.1;XP_003542428.1;XP_003542336.1;XP_006604500.1;XP_003533767.1;XP_003536218.1
XP_006592181.1	PREDICTED: serine/arginine repetitive matrix protein 1-like [Glycine max]	IRRVSPpSPIRKNS	CMGC	NP_001241073.1;XP_003528879.1;XP_003518657.1;XP_003534233.1;NP_001235426.1;XP_003532097.1;NP_001240234.1;NP_001238209.1;XP_014625378.1;XP_003529493.1;XP_003546736.1;NP_001241004.1;XP_006580404.1;XP_003525274.1;XP_003534148.1;XP_003519496.1;XP_003555471.1;XP_003546100.1;XP_003550528.1;XP_006589160.1;XP_003521735.1;XP_003540463.1;XP_003543334.1;XP_003539536.1;XP_003524883.1;XP_014634322.1;XP_003537…
XP_003528940.1	PREDICTED: uncharacterized protein LOC100798389 [Glycine max]	KGQCLCpSPTTHEG	CMGC	NP_001241073.1;XP_003528879.1;XP_003518657.1;XP_003534233.1;NP_001235426.1;XP_003532097.1;NP_001240234.1;NP_001238209.1;XP_014625378.1;XP_003529493.1;XP_003546736.1;NP_001241004.1;XP_006580404.1;XP_003525274.1;XP_003534148.1;XP_003519496.1;XP_003555471.1;XP_003546100.1;XP_003550528.1;XP_006589160.1;XP_003521735.1;XP_003540463.1;XP_003543334.1;XP_003539536.1;XP_003524883.1;XP_014634322.1;XP_003537…
XP_003528940.1	PREDICTED: uncharacterized protein LOC100798389 [Glycine max]	KGQCLCpSPTTHEG	CK1	XP_003521300.1;XP_006588686.1;XP_003542428.1;XP_003542336.1;XP_006604500.1;XP_003533767.1;XP_003536218.1
NP_001237575.1	uncharacterized protein LOC100499895 [Glycine max]	AAEATKpSFDESKE	CK1	XP_003521300.1;XP_006588686.1;XP_003542428.1;XP_003542336.1;XP_006604500.1;XP_003533767.1;XP_003536218.1
NP_001237575.1	uncharacterized protein LOC100499895 [Glycine max]	AAEATKpSFDESKE	CMGC	NP_001241073.1;XP_003528879.1;XP_003518657.1;XP_003534233.1;NP_001235426.1;XP_003532097.1;NP_001240234.1;NP_001238209.1;XP_014625378.1;XP_003529493.1;XP_003546736.1;NP_001241004.1;XP_006580404.1;XP_003525274.1;XP_003534148.1;XP_003519496.1;XP_003555471.1;XP_003546100.1;XP_003550528.1;XP_006589160.1;XP_003521735.1;XP_003540463.1;XP_003543334.1;XP_003539536.1;XP_003524883.1;XP_014634322.1;XP_003537…
NP_001237575.1	uncharacterized protein LOC100499895 [Glycine max]	AAEATKpSFDESKE	STE	XP_003533990.1;XP_003526863.1;XP_014634480.1;XP_003536457.1;XP_003524546.1;XP_003536176.1;XP_003556424.1;XP_006595097.2;XP_003553827.1;XP_006574950.1;XP_003540120.1;XP_003539605.1;NP_001236577.1;XP_006590808.1;XP_003540639.1
NP_001237575.1	uncharacterized protein LOC100499895 [Glycine max]	AAEATKpSFDESKE	TKL	XP_006606486.1;XP_003529520.1;XP_006577055.1;XP_003525192.1;XP_006584897.1;XP_003534813.2;XP_006594822.1;XP_006592473.1;XP_003527345.1;XP_003545932.1;XP_003543749.2;XP_006585406.1;XP_003545710.2;XP_014633924.1;XP_003532922.1;XP_003538267.1;XP_003549285.1;XP_003522897.1;XP_014622583.1;XP_003518988.1;XP_003525335.1;NP_001238530.1;XP_003517149.1;XP_003549630.1;XP_003537665.1;XP_006583821.1;XP_003523…
XP_006585869.1	PREDICTED: uncharacterized protein LOC100786931 isoform X2 [Glycine max]	WFAAGLpSPNVPGK	CMGC	NP_001241073.1;XP_003528879.1;XP_003518657.1;XP_003534233.1;NP_001235426.1;XP_003532097.1;NP_001240234.1;NP_001238209.1;XP_014625378.1;XP_003529493.1;XP_003546736.1;NP_001241004.1;XP_006580404.1;XP_003525274.1;XP_003534148.1;XP_003519496.1;XP_003555471.1;XP_003546100.1;XP_003550528.1;XP_006589160.1;XP_003521735.1;XP_003540463.1;XP_003543334.1;XP_003539536.1;XP_003524883.1;XP_014634322.1;XP_003537…
XP_003535492.1	PREDICTED: uncharacterized protein LOC100781293 [Glycine max]	ALLDCGpSDGVDNG	CK1	XP_003521300.1;XP_006588686.1;XP_003542428.1;XP_003542336.1;XP_006604500.1;XP_003533767.1;XP_003536218.1
XP_003535492.1	PREDICTED: uncharacterized protein LOC100781293 [Glycine max]	ALLDCGpSDGVDNG	CMGC	NP_001241073.1;XP_003528879.1;XP_003518657.1;XP_003534233.1;NP_001235426.1;XP_003532097.1;NP_001240234.1;NP_001238209.1;XP_014625378.1;XP_003529493.1;XP_003546736.1;NP_001241004.1;XP_006580404.1;XP_003525274.1;XP_003534148.1;XP_003519496.1;XP_003555471.1;XP_003546100.1;XP_003550528.1;XP_006589160.1;XP_003521735.1;XP_003540463.1;XP_003543334.1;XP_003539536.1;XP_003524883.1;XP_014634322.1;XP_003537…
XP_014631546.1	PREDICTED: NASP-related protein sim3-like [Glycine max]	VDAAAHpSGEETVS	CMGC	NP_001241073.1;XP_003528879.1;XP_003518657.1;XP_003534233.1;NP_001235426.1;XP_003532097.1;NP_001240234.1;NP_001238209.1;XP_014625378.1;XP_003529493.1;XP_003546736.1;NP_001241004.1;XP_006580404.1;XP_003525274.1;XP_003534148.1;XP_003519496.1;XP_003555471.1;XP_003546100.1;XP_003550528.1;XP_006589160.1;XP_003521735.1;XP_003540463.1;XP_003543334.1;XP_003539536.1;XP_003524883.1;XP_014634322.1;XP_003537…
XP_014631546.1	PREDICTED: NASP-related protein sim3-like [Glycine max]	VDAAAHpSGEETVS	CK1	XP_003521300.1;XP_006588686.1;XP_003542428.1;XP_003542336.1;XP_006604500.1;XP_003533767.1;XP_003536218.1
XP_014631546.1	PREDICTED: NASP-related protein sim3-like [Glycine max]	VDAAAHpSGEETVS	STE	XP_003533990.1;XP_003526863.1;XP_014634480.1;XP_003536457.1;XP_003524546.1;XP_003536176.1;XP_003556424.1;XP_006595097.2;XP_003553827.1;XP_006574950.1;XP_003540120.1;XP_003539605.1;NP_001236577.1;XP_006590808.1;XP_003540639.1
XP_006598983.1	PREDICTED: CCR4-NOT transcription complex subunit 3-like isoform X2 [Glycine max]	KVAPSLpSLKNTLT	CK1	XP_003521300.1;XP_006588686.1;XP_003542428.1;XP_003542336.1;XP_006604500.1;XP_003533767.1;XP_003536218.1
XP_006598983.1	PREDICTED: CCR4-NOT transcription complex subunit 3-like isoform X2 [Glycine max]	KVAPSLpSLKNTLT	TKL	XP_006606486.1;XP_003529520.1;XP_006577055.1;XP_003525192.1;XP_006584897.1;XP_003534813.2;XP_006594822.1;XP_006592473.1;XP_003527345.1;XP_003545932.1;XP_003543749.2;XP_006585406.1;XP_003545710.2;XP_014633924.1;XP_003532922.1;XP_003538267.1;XP_003549285.1;XP_003522897.1;XP_014622583.1;XP_003518988.1;XP_003525335.1;NP_001238530.1;XP_003517149.1;XP_003549630.1;XP_003537665.1;XP_006583821.1;XP_003523…
XP_006598912.1	PREDICTED: uncharacterized protein LOC100800527 isoform X1 [Glycine max]	NTSSIApSPVYAKG	CK1	XP_003521300.1;XP_006588686.1;XP_003542428.1;XP_003542336.1;XP_006604500.1;XP_003533767.1;XP_003536218.1
XP_006598912.1	PREDICTED: uncharacterized protein LOC100800527 isoform X1 [Glycine max]	NTSSIApSPVYAKG	CMGC	NP_001241073.1;XP_003528879.1;XP_003518657.1;XP_003534233.1;NP_001235426.1;XP_003532097.1;NP_001240234.1;NP_001238209.1;XP_014625378.1;XP_003529493.1;XP_003546736.1;NP_001241004.1;XP_006580404.1;XP_003525274.1;XP_003534148.1;XP_003519496.1;XP_003555471.1;XP_003546100.1;XP_003550528.1;XP_006589160.1;XP_003521735.1;XP_003540463.1;XP_003543334.1;XP_003539536.1;XP_003524883.1;XP_014634322.1;XP_003537…
XP_006598912.1	PREDICTED: uncharacterized protein LOC100800527 isoform X1 [Glycine max]	NTSSIApSPVYAKG	TKL	XP_006606486.1;XP_003529520.1;XP_006577055.1;XP_003525192.1;XP_006584897.1;XP_003534813.2;XP_006594822.1;XP_006592473.1;XP_003527345.1;XP_003545932.1;XP_003543749.2;XP_006585406.1;XP_003545710.2;XP_014633924.1;XP_003532922.1;XP_003538267.1;XP_003549285.1;XP_003522897.1;XP_014622583.1;XP_003518988.1;XP_003525335.1;NP_001238530.1;XP_003517149.1;XP_003549630.1;XP_003537665.1;XP_006583821.1;XP_003523…
NP_001237988.1	uncharacterized protein LOC100101840 [Glycine max]	SEKSHLpSDNESVE	CK1	XP_003521300.1;XP_006588686.1;XP_003542428.1;XP_003542336.1;XP_006604500.1;XP_003533767.1;XP_003536218.1
NP_001237988.1	uncharacterized protein LOC100101840 [Glycine max]	SEKSHLpSDNESVE	CMGC	NP_001241073.1;XP_003528879.1;XP_003518657.1;XP_003534233.1;NP_001235426.1;XP_003532097.1;NP_001240234.1;NP_001238209.1;XP_014625378.1;XP_003529493.1;XP_003546736.1;NP_001241004.1;XP_006580404.1;XP_003525274.1;XP_003534148.1;XP_003519496.1;XP_003555471.1;XP_003546100.1;XP_003550528.1;XP_006589160.1;XP_003521735.1;XP_003540463.1;XP_003543334.1;XP_003539536.1;XP_003524883.1;XP_014634322.1;XP_003537…
NP_001237988.1	uncharacterized protein LOC100101840 [Glycine max]	SEKSHLpSDNESVE	TKL	XP_006606486.1;XP_003529520.1;XP_006577055.1;XP_003525192.1;XP_006584897.1;XP_003534813.2;XP_006594822.1;XP_006592473.1;XP_003527345.1;XP_003545932.1;XP_003543749.2;XP_006585406.1;XP_003545710.2;XP_014633924.1;XP_003532922.1;XP_003538267.1;XP_003549285.1;XP_003522897.1;XP_014622583.1;XP_003518988.1;XP_003525335.1;NP_001238530.1;XP_003517149.1;XP_003549630.1;XP_003537665.1;XP_006583821.1;XP_003523…
NP_001276245.1	patellin-3-like [Glycine max]	PESESLpSLKEDSN	CK1	XP_003521300.1;XP_006588686.1;XP_003542428.1;XP_003542336.1;XP_006604500.1;XP_003533767.1;XP_003536218.1
NP_001276245.1	patellin-3-like [Glycine max]	PESESLpSLKEDSN	CMGC	NP_001241073.1;XP_003528879.1;XP_003518657.1;XP_003534233.1;NP_001235426.1;XP_003532097.1;NP_001240234.1;NP_001238209.1;XP_014625378.1;XP_003529493.1;XP_003546736.1;NP_001241004.1;XP_006580404.1;XP_003525274.1;XP_003534148.1;XP_003519496.1;XP_003555471.1;XP_003546100.1;XP_003550528.1;XP_006589160.1;XP_003521735.1;XP_003540463.1;XP_003543334.1;XP_003539536.1;XP_003524883.1;XP_014634322.1;XP_003537…
NP_001276245.1	patellin-3-like [Glycine max]	PESESLpSLKEDSN	TKL	XP_006606486.1;XP_003529520.1;XP_006577055.1;XP_003525192.1;XP_006584897.1;XP_003534813.2;XP_006594822.1;XP_006592473.1;XP_003527345.1;XP_003545932.1;XP_003543749.2;XP_006585406.1;XP_003545710.2;XP_014633924.1;XP_003532922.1;XP_003538267.1;XP_003549285.1;XP_003522897.1;XP_014622583.1;XP_003518988.1;XP_003525335.1;NP_001238530.1;XP_003517149.1;XP_003549630.1;XP_003537665.1;XP_006583821.1;XP_003523…
XP_003525746.1	PREDICTED: PGR5-like protein 1A, chloroplastic [Glycine max]	FEDDSNpTVDSKIL	CK1	XP_003521300.1;XP_006588686.1;XP_003542428.1;XP_003542336.1;XP_006604500.1;XP_003533767.1;XP_003536218.1
XP_003525746.1	PREDICTED: PGR5-like protein 1A, chloroplastic [Glycine max]	FEDDSNpTVDSKIL	TKL	XP_006606486.1;XP_003529520.1;XP_006577055.1;XP_003525192.1;XP_006584897.1;XP_003534813.2;XP_006594822.1;XP_006592473.1;XP_003527345.1;XP_003545932.1;XP_003543749.2;XP_006585406.1;XP_003545710.2;XP_014633924.1;XP_003532922.1;XP_003538267.1;XP_003549285.1;XP_003522897.1;XP_014622583.1;XP_003518988.1;XP_003525335.1;NP_001238530.1;XP_003517149.1;XP_003549630.1;XP_003537665.1;XP_006583821.1;XP_003523…
XP_003531401.1	PREDICTED: probable serine/threonine-protein kinase kinX [Glycine max]	PIVKQEpSPRPDEK	CAMK	XP_003519491.1;XP_003518861.1;NP_001238298.1;XP_003519175.1;XP_003531338.1;XP_003528768.1;XP_003526181.1;XP_006574419.1;XP_003519209.1;XP_006585169.1;XP_006578117.1;XP_003542982.1;XP_003547175.1;XP_003524205.1;XP_003539716.2;XP_003543469.1;XP_003520170.1;XP_003526904.1;XP_003519577.1;XP_014622595.1;XP_003521182.1;XP_003544188.1;XP_003555695.1;XP_003535945.1;XP_003525029.1;XP_003529159.1;XP_003516…
XP_003531401.1	PREDICTED: probable serine/threonine-protein kinase kinX [Glycine max]	PIVKQEpSPRPDEK	CMGC	NP_001241073.1;XP_003528879.1;XP_003518657.1;XP_003534233.1;NP_001235426.1;XP_003532097.1;NP_001240234.1;NP_001238209.1;XP_014625378.1;XP_003529493.1;XP_003546736.1;NP_001241004.1;XP_006580404.1;XP_003525274.1;XP_003534148.1;XP_003519496.1;XP_003555471.1;XP_003546100.1;XP_003550528.1;XP_006589160.1;XP_003521735.1;XP_003540463.1;XP_003543334.1;XP_003539536.1;XP_003524883.1;XP_014634322.1;XP_003537…
XP_003551662.1	PREDICTED: uncharacterized protein LOC100782204 isoform X2 [Glycine max]	TLGRILpSLPEYNF	CAMK	XP_003519491.1;XP_003518861.1;NP_001238298.1;XP_003519175.1;XP_003531338.1;XP_003528768.1;XP_003526181.1;XP_006574419.1;XP_003519209.1;XP_006585169.1;XP_006578117.1;XP_003542982.1;XP_003547175.1;XP_003524205.1;XP_003539716.2;XP_003543469.1;XP_003520170.1;XP_003526904.1;XP_003519577.1;XP_014622595.1;XP_003521182.1;XP_003544188.1;XP_003555695.1;XP_003535945.1;XP_003525029.1;XP_003529159.1;XP_003516…
XP_003551662.1	PREDICTED: uncharacterized protein LOC100782204 isoform X2 [Glycine max]	TLGRILpSLPEYNF	TKL	XP_006606486.1;XP_003529520.1;XP_006577055.1;XP_003525192.1;XP_006584897.1;XP_003534813.2;XP_006594822.1;XP_006592473.1;XP_003527345.1;XP_003545932.1;XP_003543749.2;XP_006585406.1;XP_003545710.2;XP_014633924.1;XP_003532922.1;XP_003538267.1;XP_003549285.1;XP_003522897.1;XP_014622583.1;XP_003518988.1;XP_003525335.1;NP_001238530.1;XP_003517149.1;XP_003549630.1;XP_003537665.1;XP_006583821.1;XP_003523…
XP_003551662.1	PREDICTED: uncharacterized protein LOC100782204 isoform X2 [Glycine max]	TLGRILpSLPEYNF	AGC	XP_003531942.1;XP_003547866.1;XP_003543487.1;XP_003533562.1;XP_003539746.1;XP_003534979.1;XP_003547714.1;XP_003537049.1;XP_003539417.1;XP_003533397.1;XP_003516479.1;XP_006583467.1;XP_003536298.1;XP_003519653.1;XP_003522272.1;XP_006595969.1;XP_006594031.1;XP_014618431.1;XP_014625373.1;XP_003535423.1
XP_003551662.1	PREDICTED: uncharacterized protein LOC100782204 isoform X2 [Glycine max]	TLGRILpSLPEYNF	CMGC	NP_001241073.1;XP_003528879.1;XP_003518657.1;XP_003534233.1;NP_001235426.1;XP_003532097.1;NP_001240234.1;NP_001238209.1;XP_014625378.1;XP_003529493.1;XP_003546736.1;NP_001241004.1;XP_006580404.1;XP_003525274.1;XP_003534148.1;XP_003519496.1;XP_003555471.1;XP_003546100.1;XP_003550528.1;XP_006589160.1;XP_003521735.1;XP_003540463.1;XP_003543334.1;XP_003539536.1;XP_003524883.1;XP_014634322.1;XP_003537…
XP_003551662.1	PREDICTED: uncharacterized protein LOC100782204 isoform X2 [Glycine max]	TLGRILpSLPEYNF	STE	XP_003533990.1;XP_003526863.1;XP_014634480.1;XP_003536457.1;XP_003524546.1;XP_003536176.1;XP_003556424.1;XP_006595097.2;XP_003553827.1;XP_006574950.1;XP_003540120.1;XP_003539605.1;NP_001236577.1;XP_006590808.1;XP_003540639.1
XP_003520997.1	PREDICTED: uncharacterized protein LOC100798650 [Glycine max]	DHANYEpSAEDDDG	CMGC	NP_001241073.1;XP_003528879.1;XP_003518657.1;XP_003534233.1;NP_001235426.1;XP_003532097.1;NP_001240234.1;NP_001238209.1;XP_014625378.1;XP_003529493.1;XP_003546736.1;NP_001241004.1;XP_006580404.1;XP_003525274.1;XP_003534148.1;XP_003519496.1;XP_003555471.1;XP_003546100.1;XP_003550528.1;XP_006589160.1;XP_003521735.1;XP_003540463.1;XP_003543334.1;XP_003539536.1;XP_003524883.1;XP_014634322.1;XP_003537…
XP_003520997.1	PREDICTED: uncharacterized protein LOC100798650 [Glycine max]	DHANYEpSAEDDDG	CK1	XP_003521300.1;XP_006588686.1;XP_003542428.1;XP_003542336.1;XP_006604500.1;XP_003533767.1;XP_003536218.1
XP_003541464.1	PREDICTED: U4/U6.U5 tri-snRNP-associated protein 2-like [Glycine max]	YGEADDpSDEEDDS	CMGC	NP_001241073.1;XP_003528879.1;XP_003518657.1;XP_003534233.1;NP_001235426.1;XP_003532097.1;NP_001240234.1;NP_001238209.1;XP_014625378.1;XP_003529493.1;XP_003546736.1;NP_001241004.1;XP_006580404.1;XP_003525274.1;XP_003534148.1;XP_003519496.1;XP_003555471.1;XP_003546100.1;XP_003550528.1;XP_006589160.1;XP_003521735.1;XP_003540463.1;XP_003543334.1;XP_003539536.1;XP_003524883.1;XP_014634322.1;XP_003537…
XP_003541464.1	PREDICTED: U4/U6.U5 tri-snRNP-associated protein 2-like [Glycine max]	YGEADDpSDEEDDS	CK1	XP_003521300.1;XP_006588686.1;XP_003542428.1;XP_003542336.1;XP_006604500.1;XP_003533767.1;XP_003536218.1
XP_006579597.1	PREDICTED: uncharacterized protein LOC100790427 isoform X1 [Glycine max]	SEDKPPpSPKRQKV	CK1	XP_003521300.1;XP_006588686.1;XP_003542428.1;XP_003542336.1;XP_006604500.1;XP_003533767.1;XP_003536218.1
XP_006579597.1	PREDICTED: uncharacterized protein LOC100790427 isoform X1 [Glycine max]	SEDKPPpSPKRQKV	CMGC	NP_001241073.1;XP_003528879.1;XP_003518657.1;XP_003534233.1;NP_001235426.1;XP_003532097.1;NP_001240234.1;NP_001238209.1;XP_014625378.1;XP_003529493.1;XP_003546736.1;NP_001241004.1;XP_006580404.1;XP_003525274.1;XP_003534148.1;XP_003519496.1;XP_003555471.1;XP_003546100.1;XP_003550528.1;XP_006589160.1;XP_003521735.1;XP_003540463.1;XP_003543334.1;XP_003539536.1;XP_003524883.1;XP_014634322.1;XP_003537…
XP_006579597.1	PREDICTED: uncharacterized protein LOC100790427 isoform X1 [Glycine max]	SEDKPPpSPKRQKV	STE	XP_003533990.1;XP_003526863.1;XP_014634480.1;XP_003536457.1;XP_003524546.1;XP_003536176.1;XP_003556424.1;XP_006595097.2;XP_003553827.1;XP_006574950.1;XP_003540120.1;XP_003539605.1;NP_001236577.1;XP_006590808.1;XP_003540639.1
XP_006579597.1	PREDICTED: uncharacterized protein LOC100790427 isoform X1 [Glycine max]	SEDKPPpSPKRQKV	TKL	XP_006606486.1;XP_003529520.1;XP_006577055.1;XP_003525192.1;XP_006584897.1;XP_003534813.2;XP_006594822.1;XP_006592473.1;XP_003527345.1;XP_003545932.1;XP_003543749.2;XP_006585406.1;XP_003545710.2;XP_014633924.1;XP_003532922.1;XP_003538267.1;XP_003549285.1;XP_003522897.1;XP_014622583.1;XP_003518988.1;XP_003525335.1;NP_001238530.1;XP_003517149.1;XP_003549630.1;XP_003537665.1;XP_006583821.1;XP_003523…
NP_001237806.1	uncharacterized protein LOC100500421 [Glycine max]	VFHHDKpSPHHHKE	CMGC	NP_001241073.1;XP_003528879.1;XP_003518657.1;XP_003534233.1;NP_001235426.1;XP_003532097.1;NP_001240234.1;NP_001238209.1;XP_014625378.1;XP_003529493.1;XP_003546736.1;NP_001241004.1;XP_006580404.1;XP_003525274.1;XP_003534148.1;XP_003519496.1;XP_003555471.1;XP_003546100.1;XP_003550528.1;XP_006589160.1;XP_003521735.1;XP_003540463.1;XP_003543334.1;XP_003539536.1;XP_003524883.1;XP_014634322.1;XP_003537…
NP_001237806.1	uncharacterized protein LOC100500421 [Glycine max]	VFHHDKpSPHHHKE	CK1	XP_003521300.1;XP_006588686.1;XP_003542428.1;XP_003542336.1;XP_006604500.1;XP_003533767.1;XP_003536218.1
XP_003524736.1	PREDICTED: potassium transporter 7-like [Glycine max]	QEDEDPpSEIEDFD	CMGC	NP_001241073.1;XP_003528879.1;XP_003518657.1;XP_003534233.1;NP_001235426.1;XP_003532097.1;NP_001240234.1;NP_001238209.1;XP_014625378.1;XP_003529493.1;XP_003546736.1;NP_001241004.1;XP_006580404.1;XP_003525274.1;XP_003534148.1;XP_003519496.1;XP_003555471.1;XP_003546100.1;XP_003550528.1;XP_006589160.1;XP_003521735.1;XP_003540463.1;XP_003543334.1;XP_003539536.1;XP_003524883.1;XP_014634322.1;XP_003537…
XP_003524736.1	PREDICTED: potassium transporter 7-like [Glycine max]	QEDEDPpSEIEDFD	CK1	XP_003521300.1;XP_006588686.1;XP_003542428.1;XP_003542336.1;XP_006604500.1;XP_003533767.1;XP_003536218.1
XP_003535616.2	PREDICTED: low-temperature-induced 65 kDa protein isoform X1 [Glycine max]	KVTRTSpTGGVGTE	AGC	XP_003531942.1;XP_003547866.1;XP_003543487.1;XP_003533562.1;XP_003539746.1;XP_003534979.1;XP_003547714.1;XP_003537049.1;XP_003539417.1;XP_003533397.1;XP_003516479.1;XP_006583467.1;XP_003536298.1;XP_003519653.1;XP_003522272.1;XP_006595969.1;XP_006594031.1;XP_014618431.1;XP_014625373.1;XP_003535423.1
XP_003535616.2	PREDICTED: low-temperature-induced 65 kDa protein isoform X1 [Glycine max]	KVTRTSpTGGVGTE	CAMK	XP_003519491.1;XP_003518861.1;NP_001238298.1;XP_003519175.1;XP_003531338.1;XP_003528768.1;XP_003526181.1;XP_006574419.1;XP_003519209.1;XP_006585169.1;XP_006578117.1;XP_003542982.1;XP_003547175.1;XP_003524205.1;XP_003539716.2;XP_003543469.1;XP_003520170.1;XP_003526904.1;XP_003519577.1;XP_014622595.1;XP_003521182.1;XP_003544188.1;XP_003555695.1;XP_003535945.1;XP_003525029.1;XP_003529159.1;XP_003516…
XP_003535616.2	PREDICTED: low-temperature-induced 65 kDa protein isoform X1 [Glycine max]	KVTRTSpTGGVGTE	CK1	XP_003521300.1;XP_006588686.1;XP_003542428.1;XP_003542336.1;XP_006604500.1;XP_003533767.1;XP_003536218.1
XP_003535616.2	PREDICTED: low-temperature-induced 65 kDa protein isoform X1 [Glycine max]	KVTRTSpTGGVGTE	STE	XP_003533990.1;XP_003526863.1;XP_014634480.1;XP_003536457.1;XP_003524546.1;XP_003536176.1;XP_003556424.1;XP_006595097.2;XP_003553827.1;XP_006574950.1;XP_003540120.1;XP_003539605.1;NP_001236577.1;XP_006590808.1;XP_003540639.1
XP_003535616.2	PREDICTED: low-temperature-induced 65 kDa protein isoform X1 [Glycine max]	KVTRTSpTGGVGTE	TKL	XP_006606486.1;XP_003529520.1;XP_006577055.1;XP_003525192.1;XP_006584897.1;XP_003534813.2;XP_006594822.1;XP_006592473.1;XP_003527345.1;XP_003545932.1;XP_003543749.2;XP_006585406.1;XP_003545710.2;XP_014633924.1;XP_003532922.1;XP_003538267.1;XP_003549285.1;XP_003522897.1;XP_014622583.1;XP_003518988.1;XP_003525335.1;NP_001238530.1;XP_003517149.1;XP_003549630.1;XP_003537665.1;XP_006583821.1;XP_003523…
XP_003535616.2	PREDICTED: low-temperature-induced 65 kDa protein isoform X1 [Glycine max]	KVTRTSpTGGVGTE	CMGC	NP_001241073.1;XP_003528879.1;XP_003518657.1;XP_003534233.1;NP_001235426.1;XP_003532097.1;NP_001240234.1;NP_001238209.1;XP_014625378.1;XP_003529493.1;XP_003546736.1;NP_001241004.1;XP_006580404.1;XP_003525274.1;XP_003534148.1;XP_003519496.1;XP_003555471.1;XP_003546100.1;XP_003550528.1;XP_006589160.1;XP_003521735.1;XP_003540463.1;XP_003543334.1;XP_003539536.1;XP_003524883.1;XP_014634322.1;XP_003537…
XP_003516296.1	PREDICTED: probable protein S-acyltransferase 22 [Glycine max]	HRGAWCpTPPRLFL	CMGC	NP_001241073.1;XP_003528879.1;XP_003518657.1;XP_003534233.1;NP_001235426.1;XP_003532097.1;NP_001240234.1;NP_001238209.1;XP_014625378.1;XP_003529493.1;XP_003546736.1;NP_001241004.1;XP_006580404.1;XP_003525274.1;XP_003534148.1;XP_003519496.1;XP_003555471.1;XP_003546100.1;XP_003550528.1;XP_006589160.1;XP_003521735.1;XP_003540463.1;XP_003543334.1;XP_003539536.1;XP_003524883.1;XP_014634322.1;XP_003537…
NP_001242616.1	uncharacterized protein LOC100813237 [Glycine max]	QDGSDYpSDGPRGK	CK1	XP_003521300.1;XP_006588686.1;XP_003542428.1;XP_003542336.1;XP_006604500.1;XP_003533767.1;XP_003536218.1
NP_001242616.1	uncharacterized protein LOC100813237 [Glycine max]	QDGSDYpSDGPRGK	CMGC	NP_001241073.1;XP_003528879.1;XP_003518657.1;XP_003534233.1;NP_001235426.1;XP_003532097.1;NP_001240234.1;NP_001238209.1;XP_014625378.1;XP_003529493.1;XP_003546736.1;NP_001241004.1;XP_006580404.1;XP_003525274.1;XP_003534148.1;XP_003519496.1;XP_003555471.1;XP_003546100.1;XP_003550528.1;XP_006589160.1;XP_003521735.1;XP_003540463.1;XP_003543334.1;XP_003539536.1;XP_003524883.1;XP_014634322.1;XP_003537…
NP_001235393.1	uncharacterized protein LOC100306717 [Glycine max]	KSMEVSpSEGDSSG	CK1	XP_003521300.1;XP_006588686.1;XP_003542428.1;XP_003542336.1;XP_006604500.1;XP_003533767.1;XP_003536218.1
NP_001235393.1	uncharacterized protein LOC100306717 [Glycine max]	KSMEVSpSEGDSSG	CMGC	NP_001241073.1;XP_003528879.1;XP_003518657.1;XP_003534233.1;NP_001235426.1;XP_003532097.1;NP_001240234.1;NP_001238209.1;XP_014625378.1;XP_003529493.1;XP_003546736.1;NP_001241004.1;XP_006580404.1;XP_003525274.1;XP_003534148.1;XP_003519496.1;XP_003555471.1;XP_003546100.1;XP_003550528.1;XP_006589160.1;XP_003521735.1;XP_003540463.1;XP_003543334.1;XP_003539536.1;XP_003524883.1;XP_014634322.1;XP_003537…
NP_001235393.1	uncharacterized protein LOC100306717 [Glycine max]	KSMEVSpSEGDSSG	TKL	XP_006606486.1;XP_003529520.1;XP_006577055.1;XP_003525192.1;XP_006584897.1;XP_003534813.2;XP_006594822.1;XP_006592473.1;XP_003527345.1;XP_003545932.1;XP_003543749.2;XP_006585406.1;XP_003545710.2;XP_014633924.1;XP_003532922.1;XP_003538267.1;XP_003549285.1;XP_003522897.1;XP_014622583.1;XP_003518988.1;XP_003525335.1;NP_001238530.1;XP_003517149.1;XP_003549630.1;XP_003537665.1;XP_006583821.1;XP_003523…
XP_003518875.1	PREDICTED: protein IQ-DOMAIN 14 isoform X2 [Glycine max]	PSPRAPpSPRPPSP	CAMK	XP_003519491.1;XP_003518861.1;NP_001238298.1;XP_003519175.1;XP_003531338.1;XP_003528768.1;XP_003526181.1;XP_006574419.1;XP_003519209.1;XP_006585169.1;XP_006578117.1;XP_003542982.1;XP_003547175.1;XP_003524205.1;XP_003539716.2;XP_003543469.1;XP_003520170.1;XP_003526904.1;XP_003519577.1;XP_014622595.1;XP_003521182.1;XP_003544188.1;XP_003555695.1;XP_003535945.1;XP_003525029.1;XP_003529159.1;XP_003516…
XP_003518875.1	PREDICTED: protein IQ-DOMAIN 14 isoform X2 [Glycine max]	PSPRAPpSPRPPSP	CMGC	NP_001241073.1;XP_003528879.1;XP_003518657.1;XP_003534233.1;NP_001235426.1;XP_003532097.1;NP_001240234.1;NP_001238209.1;XP_014625378.1;XP_003529493.1;XP_003546736.1;NP_001241004.1;XP_006580404.1;XP_003525274.1;XP_003534148.1;XP_003519496.1;XP_003555471.1;XP_003546100.1;XP_003550528.1;XP_006589160.1;XP_003521735.1;XP_003540463.1;XP_003543334.1;XP_003539536.1;XP_003524883.1;XP_014634322.1;XP_003537…
XP_003518875.1	PREDICTED: protein IQ-DOMAIN 14 isoform X2 [Glycine max]	PSPRAPpSPRPPSP	AGC	XP_003531942.1;XP_003547866.1;XP_003543487.1;XP_003533562.1;XP_003539746.1;XP_003534979.1;XP_003547714.1;XP_003537049.1;XP_003539417.1;XP_003533397.1;XP_003516479.1;XP_006583467.1;XP_003536298.1;XP_003519653.1;XP_003522272.1;XP_006595969.1;XP_006594031.1;XP_014618431.1;XP_014625373.1;XP_003535423.1
XP_003518875.1	PREDICTED: protein IQ-DOMAIN 14 isoform X2 [Glycine max]	PSPRPPpSPRAASP	CAMK	XP_003519491.1;XP_003518861.1;NP_001238298.1;XP_003519175.1;XP_003531338.1;XP_003528768.1;XP_003526181.1;XP_006574419.1;XP_003519209.1;XP_006585169.1;XP_006578117.1;XP_003542982.1;XP_003547175.1;XP_003524205.1;XP_003539716.2;XP_003543469.1;XP_003520170.1;XP_003526904.1;XP_003519577.1;XP_014622595.1;XP_003521182.1;XP_003544188.1;XP_003555695.1;XP_003535945.1;XP_003525029.1;XP_003529159.1;XP_003516…
XP_003518875.1	PREDICTED: protein IQ-DOMAIN 14 isoform X2 [Glycine max]	PSPRPPpSPRAASP	CMGC	NP_001241073.1;XP_003528879.1;XP_003518657.1;XP_003534233.1;NP_001235426.1;XP_003532097.1;NP_001240234.1;NP_001238209.1;XP_014625378.1;XP_003529493.1;XP_003546736.1;NP_001241004.1;XP_006580404.1;XP_003525274.1;XP_003534148.1;XP_003519496.1;XP_003555471.1;XP_003546100.1;XP_003550528.1;XP_006589160.1;XP_003521735.1;XP_003540463.1;XP_003543334.1;XP_003539536.1;XP_003524883.1;XP_014634322.1;XP_003537…
XP_003518875.1	PREDICTED: protein IQ-DOMAIN 14 isoform X2 [Glycine max]	PSPRPPpSPRAASP	STE	XP_003533990.1;XP_003526863.1;XP_014634480.1;XP_003536457.1;XP_003524546.1;XP_003536176.1;XP_003556424.1;XP_006595097.2;XP_003553827.1;XP_006574950.1;XP_003540120.1;XP_003539605.1;NP_001236577.1;XP_006590808.1;XP_003540639.1
XP_003518875.1	PREDICTED: protein IQ-DOMAIN 14 isoform X2 [Glycine max]	PSPRPPpSPRAASP	AGC	XP_003531942.1;XP_003547866.1;XP_003543487.1;XP_003533562.1;XP_003539746.1;XP_003534979.1;XP_003547714.1;XP_003537049.1;XP_003539417.1;XP_003533397.1;XP_003516479.1;XP_006583467.1;XP_003536298.1;XP_003519653.1;XP_003522272.1;XP_006595969.1;XP_006594031.1;XP_014618431.1;XP_014625373.1;XP_003535423.1
XP_003539553.1	PREDICTED: trihelix transcription factor ASIL1-like [Glycine max]	FPAKKPpSPPPPSS	CK1	XP_003521300.1;XP_006588686.1;XP_003542428.1;XP_003542336.1;XP_006604500.1;XP_003533767.1;XP_003536218.1
XP_003539553.1	PREDICTED: trihelix transcription factor ASIL1-like [Glycine max]	FPAKKPpSPPPPSS	CMGC	NP_001241073.1;XP_003528879.1;XP_003518657.1;XP_003534233.1;NP_001235426.1;XP_003532097.1;NP_001240234.1;NP_001238209.1;XP_014625378.1;XP_003529493.1;XP_003546736.1;NP_001241004.1;XP_006580404.1;XP_003525274.1;XP_003534148.1;XP_003519496.1;XP_003555471.1;XP_003546100.1;XP_003550528.1;XP_006589160.1;XP_003521735.1;XP_003540463.1;XP_003543334.1;XP_003539536.1;XP_003524883.1;XP_014634322.1;XP_003537…
XP_003539553.1	PREDICTED: trihelix transcription factor ASIL1-like [Glycine max]	FPAKKPpSPPPPSS	STE	XP_003533990.1;XP_003526863.1;XP_014634480.1;XP_003536457.1;XP_003524546.1;XP_003536176.1;XP_003556424.1;XP_006595097.2;XP_003553827.1;XP_006574950.1;XP_003540120.1;XP_003539605.1;NP_001236577.1;XP_006590808.1;XP_003540639.1
XP_003539553.1	PREDICTED: trihelix transcription factor ASIL1-like [Glycine max]	FPAKKPpSPPPPSS	TKL	XP_006606486.1;XP_003529520.1;XP_006577055.1;XP_003525192.1;XP_006584897.1;XP_003534813.2;XP_006594822.1;XP_006592473.1;XP_003527345.1;XP_003545932.1;XP_003543749.2;XP_006585406.1;XP_003545710.2;XP_014633924.1;XP_003532922.1;XP_003538267.1;XP_003549285.1;XP_003522897.1;XP_014622583.1;XP_003518988.1;XP_003525335.1;NP_001238530.1;XP_003517149.1;XP_003549630.1;XP_003537665.1;XP_006583821.1;XP_003523…
XP_003539553.1	PREDICTED: trihelix transcription factor ASIL1-like [Glycine max]	FPAKKPpSPPPPSS	AGC	XP_003531942.1;XP_003547866.1;XP_003543487.1;XP_003533562.1;XP_003539746.1;XP_003534979.1;XP_003547714.1;XP_003537049.1;XP_003539417.1;XP_003533397.1;XP_003516479.1;XP_006583467.1;XP_003536298.1;XP_003519653.1;XP_003522272.1;XP_006595969.1;XP_006594031.1;XP_014618431.1;XP_014625373.1;XP_003535423.1
XP_003516854.1	PREDICTED: serine/threonine-protein kinase STN7, chloroplastic-like [Glycine max]	QRKIIRpTLNESMD	TKL	XP_006606486.1;XP_003529520.1;XP_006577055.1;XP_003525192.1;XP_006584897.1;XP_003534813.2;XP_006594822.1;XP_006592473.1;XP_003527345.1;XP_003545932.1;XP_003543749.2;XP_006585406.1;XP_003545710.2;XP_014633924.1;XP_003532922.1;XP_003538267.1;XP_003549285.1;XP_003522897.1;XP_014622583.1;XP_003518988.1;XP_003525335.1;NP_001238530.1;XP_003517149.1;XP_003549630.1;XP_003537665.1;XP_006583821.1;XP_003523…
XP_003516854.1	PREDICTED: serine/threonine-protein kinase STN7, chloroplastic-like [Glycine max]	QRKIIRpTLNESMD	CMGC	NP_001241073.1;XP_003528879.1;XP_003518657.1;XP_003534233.1;NP_001235426.1;XP_003532097.1;NP_001240234.1;NP_001238209.1;XP_014625378.1;XP_003529493.1;XP_003546736.1;NP_001241004.1;XP_006580404.1;XP_003525274.1;XP_003534148.1;XP_003519496.1;XP_003555471.1;XP_003546100.1;XP_003550528.1;XP_006589160.1;XP_003521735.1;XP_003540463.1;XP_003543334.1;XP_003539536.1;XP_003524883.1;XP_014634322.1;XP_003537…
XP_003516854.1	PREDICTED: serine/threonine-protein kinase STN7, chloroplastic-like [Glycine max]	IRTLNEpSMDELTR	CAMK	XP_003519491.1;XP_003518861.1;NP_001238298.1;XP_003519175.1;XP_003531338.1;XP_003528768.1;XP_003526181.1;XP_006574419.1;XP_003519209.1;XP_006585169.1;XP_006578117.1;XP_003542982.1;XP_003547175.1;XP_003524205.1;XP_003539716.2;XP_003543469.1;XP_003520170.1;XP_003526904.1;XP_003519577.1;XP_014622595.1;XP_003521182.1;XP_003544188.1;XP_003555695.1;XP_003535945.1;XP_003525029.1;XP_003529159.1;XP_003516…
XP_003516854.1	PREDICTED: serine/threonine-protein kinase STN7, chloroplastic-like [Glycine max]	IRTLNEpSMDELTR	CK1	XP_003521300.1;XP_006588686.1;XP_003542428.1;XP_003542336.1;XP_006604500.1;XP_003533767.1;XP_003536218.1
XP_003516854.1	PREDICTED: serine/threonine-protein kinase STN7, chloroplastic-like [Glycine max]	IRTLNEpSMDELTR	CMGC	NP_001241073.1;XP_003528879.1;XP_003518657.1;XP_003534233.1;NP_001235426.1;XP_003532097.1;NP_001240234.1;NP_001238209.1;XP_014625378.1;XP_003529493.1;XP_003546736.1;NP_001241004.1;XP_006580404.1;XP_003525274.1;XP_003534148.1;XP_003519496.1;XP_003555471.1;XP_003546100.1;XP_003550528.1;XP_006589160.1;XP_003521735.1;XP_003540463.1;XP_003543334.1;XP_003539536.1;XP_003524883.1;XP_014634322.1;XP_003537…
XP_006584935.1	PREDICTED: uncharacterized protein LOC100815489 isoform X1 [Glycine max]	LSLEEGpSEDDVTD	CK1	XP_003521300.1;XP_006588686.1;XP_003542428.1;XP_003542336.1;XP_006604500.1;XP_003533767.1;XP_003536218.1
XP_006584935.1	PREDICTED: uncharacterized protein LOC100815489 isoform X1 [Glycine max]	LSLEEGpSEDDVTD	CMGC	NP_001241073.1;XP_003528879.1;XP_003518657.1;XP_003534233.1;NP_001235426.1;XP_003532097.1;NP_001240234.1;NP_001238209.1;XP_014625378.1;XP_003529493.1;XP_003546736.1;NP_001241004.1;XP_006580404.1;XP_003525274.1;XP_003534148.1;XP_003519496.1;XP_003555471.1;XP_003546100.1;XP_003550528.1;XP_006589160.1;XP_003521735.1;XP_003540463.1;XP_003543334.1;XP_003539536.1;XP_003524883.1;XP_014634322.1;XP_003537…
XP_003546420.1	PREDICTED: villin-4 isoform X1 [Glycine max]	PNARNLpSTPPPVI	CAMK	XP_003519491.1;XP_003518861.1;NP_001238298.1;XP_003519175.1;XP_003531338.1;XP_003528768.1;XP_003526181.1;XP_006574419.1;XP_003519209.1;XP_006585169.1;XP_006578117.1;XP_003542982.1;XP_003547175.1;XP_003524205.1;XP_003539716.2;XP_003543469.1;XP_003520170.1;XP_003526904.1;XP_003519577.1;XP_014622595.1;XP_003521182.1;XP_003544188.1;XP_003555695.1;XP_003535945.1;XP_003525029.1;XP_003529159.1;XP_003516…
XP_003546420.1	PREDICTED: villin-4 isoform X1 [Glycine max]	PNARNLpSTPPPVI	AGC	XP_003531942.1;XP_003547866.1;XP_003543487.1;XP_003533562.1;XP_003539746.1;XP_003534979.1;XP_003547714.1;XP_003537049.1;XP_003539417.1;XP_003533397.1;XP_003516479.1;XP_006583467.1;XP_003536298.1;XP_003519653.1;XP_003522272.1;XP_006595969.1;XP_006594031.1;XP_014618431.1;XP_014625373.1;XP_003535423.1
XP_003546420.1	PREDICTED: villin-4 isoform X1 [Glycine max]	NARNLSpTPPPVIR	CMGC	NP_001241073.1;XP_003528879.1;XP_003518657.1;XP_003534233.1;NP_001235426.1;XP_003532097.1;NP_001240234.1;NP_001238209.1;XP_014625378.1;XP_003529493.1;XP_003546736.1;NP_001241004.1;XP_006580404.1;XP_003525274.1;XP_003534148.1;XP_003519496.1;XP_003555471.1;XP_003546100.1;XP_003550528.1;XP_006589160.1;XP_003521735.1;XP_003540463.1;XP_003543334.1;XP_003539536.1;XP_003524883.1;XP_014634322.1;XP_003537…
XP_006579510.1	PREDICTED: uncharacterized protein LOC100780128 isoform X1 [Glycine max]	GLRENPpSFDGDLH	CAMK	XP_003519491.1;XP_003518861.1;NP_001238298.1;XP_003519175.1;XP_003531338.1;XP_003528768.1;XP_003526181.1;XP_006574419.1;XP_003519209.1;XP_006585169.1;XP_006578117.1;XP_003542982.1;XP_003547175.1;XP_003524205.1;XP_003539716.2;XP_003543469.1;XP_003520170.1;XP_003526904.1;XP_003519577.1;XP_014622595.1;XP_003521182.1;XP_003544188.1;XP_003555695.1;XP_003535945.1;XP_003525029.1;XP_003529159.1;XP_003516…
XP_006579510.1	PREDICTED: uncharacterized protein LOC100780128 isoform X1 [Glycine max]	GLRENPpSFDGDLH	CK1	XP_003521300.1;XP_006588686.1;XP_003542428.1;XP_003542336.1;XP_006604500.1;XP_003533767.1;XP_003536218.1
XP_006579510.1	PREDICTED: uncharacterized protein LOC100780128 isoform X1 [Glycine max]	GLRENPpSFDGDLH	TKL	XP_006606486.1;XP_003529520.1;XP_006577055.1;XP_003525192.1;XP_006584897.1;XP_003534813.2;XP_006594822.1;XP_006592473.1;XP_003527345.1;XP_003545932.1;XP_003543749.2;XP_006585406.1;XP_003545710.2;XP_014633924.1;XP_003532922.1;XP_003538267.1;XP_003549285.1;XP_003522897.1;XP_014622583.1;XP_003518988.1;XP_003525335.1;NP_001238530.1;XP_003517149.1;XP_003549630.1;XP_003537665.1;XP_006583821.1;XP_003523…
XP_006596386.1	PREDICTED: E3 ubiquitin-protein ligase UPL1-like [Glycine max]	TPLSHFpSPVVGRD	CK1	XP_003521300.1;XP_006588686.1;XP_003542428.1;XP_003542336.1;XP_006604500.1;XP_003533767.1;XP_003536218.1
XP_006596386.1	PREDICTED: E3 ubiquitin-protein ligase UPL1-like [Glycine max]	TPLSHFpSPVVGRD	CMGC	NP_001241073.1;XP_003528879.1;XP_003518657.1;XP_003534233.1;NP_001235426.1;XP_003532097.1;NP_001240234.1;NP_001238209.1;XP_014625378.1;XP_003529493.1;XP_003546736.1;NP_001241004.1;XP_006580404.1;XP_003525274.1;XP_003534148.1;XP_003519496.1;XP_003555471.1;XP_003546100.1;XP_003550528.1;XP_006589160.1;XP_003521735.1;XP_003540463.1;XP_003543334.1;XP_003539536.1;XP_003524883.1;XP_014634322.1;XP_003537…
XP_003556105.1	PREDICTED: low-temperature-induced 65 kDa protein [Glycine max]	LLGGVSpSTTEIDQ	CK1	XP_003521300.1;XP_006588686.1;XP_003542428.1;XP_003542336.1;XP_006604500.1;XP_003533767.1;XP_003536218.1
XP_003556105.1	PREDICTED: low-temperature-induced 65 kDa protein [Glycine max]	LLGGVSpSTTEIDQ	CAMK	XP_003519491.1;XP_003518861.1;NP_001238298.1;XP_003519175.1;XP_003531338.1;XP_003528768.1;XP_003526181.1;XP_006574419.1;XP_003519209.1;XP_006585169.1;XP_006578117.1;XP_003542982.1;XP_003547175.1;XP_003524205.1;XP_003539716.2;XP_003543469.1;XP_003520170.1;XP_003526904.1;XP_003519577.1;XP_014622595.1;XP_003521182.1;XP_003544188.1;XP_003555695.1;XP_003535945.1;XP_003525029.1;XP_003529159.1;XP_003516…
XP_003556105.1	PREDICTED: low-temperature-induced 65 kDa protein [Glycine max]	LLGGVSpSTTEIDQ	CMGC	NP_001241073.1;XP_003528879.1;XP_003518657.1;XP_003534233.1;NP_001235426.1;XP_003532097.1;NP_001240234.1;NP_001238209.1;XP_014625378.1;XP_003529493.1;XP_003546736.1;NP_001241004.1;XP_006580404.1;XP_003525274.1;XP_003534148.1;XP_003519496.1;XP_003555471.1;XP_003546100.1;XP_003550528.1;XP_006589160.1;XP_003521735.1;XP_003540463.1;XP_003543334.1;XP_003539536.1;XP_003524883.1;XP_014634322.1;XP_003537…
XP_006581180.1	PREDICTED: protein IQ-DOMAIN 32-like [Glycine max]	KNLMTKpSNVSYIS	TKL	XP_006606486.1;XP_003529520.1;XP_006577055.1;XP_003525192.1;XP_006584897.1;XP_003534813.2;XP_006594822.1;XP_006592473.1;XP_003527345.1;XP_003545932.1;XP_003543749.2;XP_006585406.1;XP_003545710.2;XP_014633924.1;XP_003532922.1;XP_003538267.1;XP_003549285.1;XP_003522897.1;XP_014622583.1;XP_003518988.1;XP_003525335.1;NP_001238530.1;XP_003517149.1;XP_003549630.1;XP_003537665.1;XP_006583821.1;XP_003523…
XP_006581180.1	PREDICTED: protein IQ-DOMAIN 32-like [Glycine max]	KNLMTKpSNVSYIS	CK1	XP_003521300.1;XP_006588686.1;XP_003542428.1;XP_003542336.1;XP_006604500.1;XP_003533767.1;XP_003536218.1
XP_003525636.1	PREDICTED: G patch domain-containing protein TGH-like isoform X1 [Glycine max]	LYKAIFpSDDSDDE	CMGC	NP_001241073.1;XP_003528879.1;XP_003518657.1;XP_003534233.1;NP_001235426.1;XP_003532097.1;NP_001240234.1;NP_001238209.1;XP_014625378.1;XP_003529493.1;XP_003546736.1;NP_001241004.1;XP_006580404.1;XP_003525274.1;XP_003534148.1;XP_003519496.1;XP_003555471.1;XP_003546100.1;XP_003550528.1;XP_006589160.1;XP_003521735.1;XP_003540463.1;XP_003543334.1;XP_003539536.1;XP_003524883.1;XP_014634322.1;XP_003537…
XP_003525636.1	PREDICTED: G patch domain-containing protein TGH-like isoform X1 [Glycine max]	AIFSDDpSDDEGPS	CMGC	NP_001241073.1;XP_003528879.1;XP_003518657.1;XP_003534233.1;NP_001235426.1;XP_003532097.1;NP_001240234.1;NP_001238209.1;XP_014625378.1;XP_003529493.1;XP_003546736.1;NP_001241004.1;XP_006580404.1;XP_003525274.1;XP_003534148.1;XP_003519496.1;XP_003555471.1;XP_003546100.1;XP_003550528.1;XP_006589160.1;XP_003521735.1;XP_003540463.1;XP_003543334.1;XP_003539536.1;XP_003524883.1;XP_014634322.1;XP_003537…
XP_003525636.1	PREDICTED: G patch domain-containing protein TGH-like isoform X1 [Glycine max]	AIFSDDpSDDEGPS	CK1	XP_003521300.1;XP_006588686.1;XP_003542428.1;XP_003542336.1;XP_006604500.1;XP_003533767.1;XP_003536218.1
XP_003537506.1	PREDICTED: apoptotic chromatin condensation inducer in the nucleus-like isoform X1 [Glycine max]	KRSFSRpSDSSATD	AGC	XP_003531942.1;XP_003547866.1;XP_003543487.1;XP_003533562.1;XP_003539746.1;XP_003534979.1;XP_003547714.1;XP_003537049.1;XP_003539417.1;XP_003533397.1;XP_003516479.1;XP_006583467.1;XP_003536298.1;XP_003519653.1;XP_003522272.1;XP_006595969.1;XP_006594031.1;XP_014618431.1;XP_014625373.1;XP_003535423.1
XP_003537506.1	PREDICTED: apoptotic chromatin condensation inducer in the nucleus-like isoform X1 [Glycine max]	KRSFSRpSDSSATD	CK1	XP_003521300.1;XP_006588686.1;XP_003542428.1;XP_003542336.1;XP_006604500.1;XP_003533767.1;XP_003536218.1
XP_003537506.1	PREDICTED: apoptotic chromatin condensation inducer in the nucleus-like isoform X1 [Glycine max]	KRSFSRpSDSSATD	TKL	XP_006606486.1;XP_003529520.1;XP_006577055.1;XP_003525192.1;XP_006584897.1;XP_003534813.2;XP_006594822.1;XP_006592473.1;XP_003527345.1;XP_003545932.1;XP_003543749.2;XP_006585406.1;XP_003545710.2;XP_014633924.1;XP_003532922.1;XP_003538267.1;XP_003549285.1;XP_003522897.1;XP_014622583.1;XP_003518988.1;XP_003525335.1;NP_001238530.1;XP_003517149.1;XP_003549630.1;XP_003537665.1;XP_006583821.1;XP_003523…
XP_003537506.1	PREDICTED: apoptotic chromatin condensation inducer in the nucleus-like isoform X1 [Glycine max]	KRSFSRpSDSSATD	CMGC	NP_001241073.1;XP_003528879.1;XP_003518657.1;XP_003534233.1;NP_001235426.1;XP_003532097.1;NP_001240234.1;NP_001238209.1;XP_014625378.1;XP_003529493.1;XP_003546736.1;NP_001241004.1;XP_006580404.1;XP_003525274.1;XP_003534148.1;XP_003519496.1;XP_003555471.1;XP_003546100.1;XP_003550528.1;XP_006589160.1;XP_003521735.1;XP_003540463.1;XP_003543334.1;XP_003539536.1;XP_003524883.1;XP_014634322.1;XP_003537…
XP_003537506.1	PREDICTED: apoptotic chromatin condensation inducer in the nucleus-like isoform X1 [Glycine max]	SFSRSDpSSATDDT	CAMK	XP_003519491.1;XP_003518861.1;NP_001238298.1;XP_003519175.1;XP_003531338.1;XP_003528768.1;XP_003526181.1;XP_006574419.1;XP_003519209.1;XP_006585169.1;XP_006578117.1;XP_003542982.1;XP_003547175.1;XP_003524205.1;XP_003539716.2;XP_003543469.1;XP_003520170.1;XP_003526904.1;XP_003519577.1;XP_014622595.1;XP_003521182.1;XP_003544188.1;XP_003555695.1;XP_003535945.1;XP_003525029.1;XP_003529159.1;XP_003516…
XP_003537506.1	PREDICTED: apoptotic chromatin condensation inducer in the nucleus-like isoform X1 [Glycine max]	SFSRSDpSSATDDT	CK1	XP_003521300.1;XP_006588686.1;XP_003542428.1;XP_003542336.1;XP_006604500.1;XP_003533767.1;XP_003536218.1
XP_003537506.1	PREDICTED: apoptotic chromatin condensation inducer in the nucleus-like isoform X1 [Glycine max]	SFSRSDpSSATDDT	STE	XP_003533990.1;XP_003526863.1;XP_014634480.1;XP_003536457.1;XP_003524546.1;XP_003536176.1;XP_003556424.1;XP_006595097.2;XP_003553827.1;XP_006574950.1;XP_003540120.1;XP_003539605.1;NP_001236577.1;XP_006590808.1;XP_003540639.1
XP_003537506.1	PREDICTED: apoptotic chromatin condensation inducer in the nucleus-like isoform X1 [Glycine max]	SFSRSDpSSATDDT	TKL	XP_006606486.1;XP_003529520.1;XP_006577055.1;XP_003525192.1;XP_006584897.1;XP_003534813.2;XP_006594822.1;XP_006592473.1;XP_003527345.1;XP_003545932.1;XP_003543749.2;XP_006585406.1;XP_003545710.2;XP_014633924.1;XP_003532922.1;XP_003538267.1;XP_003549285.1;XP_003522897.1;XP_014622583.1;XP_003518988.1;XP_003525335.1;NP_001238530.1;XP_003517149.1;XP_003549630.1;XP_003537665.1;XP_006583821.1;XP_003523…
XP_003537506.1	PREDICTED: apoptotic chromatin condensation inducer in the nucleus-like isoform X1 [Glycine max]	SFSRSDpSSATDDT	AGC	XP_003531942.1;XP_003547866.1;XP_003543487.1;XP_003533562.1;XP_003539746.1;XP_003534979.1;XP_003547714.1;XP_003537049.1;XP_003539417.1;XP_003533397.1;XP_003516479.1;XP_006583467.1;XP_003536298.1;XP_003519653.1;XP_003522272.1;XP_006595969.1;XP_006594031.1;XP_014618431.1;XP_014625373.1;XP_003535423.1
XP_003537506.1	PREDICTED: apoptotic chromatin condensation inducer in the nucleus-like isoform X1 [Glycine max]	SFSRSDpSSATDDT	CMGC	NP_001241073.1;XP_003528879.1;XP_003518657.1;XP_003534233.1;NP_001235426.1;XP_003532097.1;NP_001240234.1;NP_001238209.1;XP_014625378.1;XP_003529493.1;XP_003546736.1;NP_001241004.1;XP_006580404.1;XP_003525274.1;XP_003534148.1;XP_003519496.1;XP_003555471.1;XP_003546100.1;XP_003550528.1;XP_006589160.1;XP_003521735.1;XP_003540463.1;XP_003543334.1;XP_003539536.1;XP_003524883.1;XP_014634322.1;XP_003537…
XP_003521377.1	PREDICTED: protein IQ-DOMAIN 1-like [Glycine max]	SLVSVQpSDRFRRH	CK1	XP_003521300.1;XP_006588686.1;XP_003542428.1;XP_003542336.1;XP_006604500.1;XP_003533767.1;XP_003536218.1
XP_003521377.1	PREDICTED: protein IQ-DOMAIN 1-like [Glycine max]	SLVSVQpSDRFRRH	TKL	XP_006606486.1;XP_003529520.1;XP_006577055.1;XP_003525192.1;XP_006584897.1;XP_003534813.2;XP_006594822.1;XP_006592473.1;XP_003527345.1;XP_003545932.1;XP_003543749.2;XP_006585406.1;XP_003545710.2;XP_014633924.1;XP_003532922.1;XP_003538267.1;XP_003549285.1;XP_003522897.1;XP_014622583.1;XP_003518988.1;XP_003525335.1;NP_001238530.1;XP_003517149.1;XP_003549630.1;XP_003537665.1;XP_006583821.1;XP_003523…
XP_003521377.1	PREDICTED: protein IQ-DOMAIN 1-like [Glycine max]	SLVSVQpSDRFRRH	CAMK	XP_003519491.1;XP_003518861.1;NP_001238298.1;XP_003519175.1;XP_003531338.1;XP_003528768.1;XP_003526181.1;XP_006574419.1;XP_003519209.1;XP_006585169.1;XP_006578117.1;XP_003542982.1;XP_003547175.1;XP_003524205.1;XP_003539716.2;XP_003543469.1;XP_003520170.1;XP_003526904.1;XP_003519577.1;XP_014622595.1;XP_003521182.1;XP_003544188.1;XP_003555695.1;XP_003535945.1;XP_003525029.1;XP_003529159.1;XP_003516…
XP_003521377.1	PREDICTED: protein IQ-DOMAIN 1-like [Glycine max]	SLVSVQpSDRFRRH	CMGC	NP_001241073.1;XP_003528879.1;XP_003518657.1;XP_003534233.1;NP_001235426.1;XP_003532097.1;NP_001240234.1;NP_001238209.1;XP_014625378.1;XP_003529493.1;XP_003546736.1;NP_001241004.1;XP_006580404.1;XP_003525274.1;XP_003534148.1;XP_003519496.1;XP_003555471.1;XP_003546100.1;XP_003550528.1;XP_006589160.1;XP_003521735.1;XP_003540463.1;XP_003543334.1;XP_003539536.1;XP_003524883.1;XP_014634322.1;XP_003537…
XP_003554849.2	PREDICTED: uncharacterized protein LOC100796021 isoform X1 [Glycine max]	SRSENApSPMVSPE	CK1	XP_003521300.1;XP_006588686.1;XP_003542428.1;XP_003542336.1;XP_006604500.1;XP_003533767.1;XP_003536218.1
XP_003554849.2	PREDICTED: uncharacterized protein LOC100796021 isoform X1 [Glycine max]	SRSENApSPMVSPE	CMGC	NP_001241073.1;XP_003528879.1;XP_003518657.1;XP_003534233.1;NP_001235426.1;XP_003532097.1;NP_001240234.1;NP_001238209.1;XP_014625378.1;XP_003529493.1;XP_003546736.1;NP_001241004.1;XP_006580404.1;XP_003525274.1;XP_003534148.1;XP_003519496.1;XP_003555471.1;XP_003546100.1;XP_003550528.1;XP_006589160.1;XP_003521735.1;XP_003540463.1;XP_003543334.1;XP_003539536.1;XP_003524883.1;XP_014634322.1;XP_003537…
XP_003554849.2	PREDICTED: uncharacterized protein LOC100796021 isoform X1 [Glycine max]	SRSENApSPMVSPE	TKL	XP_006606486.1;XP_003529520.1;XP_006577055.1;XP_003525192.1;XP_006584897.1;XP_003534813.2;XP_006594822.1;XP_006592473.1;XP_003527345.1;XP_003545932.1;XP_003543749.2;XP_006585406.1;XP_003545710.2;XP_014633924.1;XP_003532922.1;XP_003538267.1;XP_003549285.1;XP_003522897.1;XP_014622583.1;XP_003518988.1;XP_003525335.1;NP_001238530.1;XP_003517149.1;XP_003549630.1;XP_003537665.1;XP_006583821.1;XP_003523…
XP_003554849.2	PREDICTED: uncharacterized protein LOC100796021 isoform X1 [Glycine max]	NASPMVpSPERKSP	CK1	XP_003521300.1;XP_006588686.1;XP_003542428.1;XP_003542336.1;XP_006604500.1;XP_003533767.1;XP_003536218.1
XP_003554849.2	PREDICTED: uncharacterized protein LOC100796021 isoform X1 [Glycine max]	NASPMVpSPERKSP	CMGC	NP_001241073.1;XP_003528879.1;XP_003518657.1;XP_003534233.1;NP_001235426.1;XP_003532097.1;NP_001240234.1;NP_001238209.1;XP_014625378.1;XP_003529493.1;XP_003546736.1;NP_001241004.1;XP_006580404.1;XP_003525274.1;XP_003534148.1;XP_003519496.1;XP_003555471.1;XP_003546100.1;XP_003550528.1;XP_006589160.1;XP_003521735.1;XP_003540463.1;XP_003543334.1;XP_003539536.1;XP_003524883.1;XP_014634322.1;XP_003537…
XP_003554849.2	PREDICTED: uncharacterized protein LOC100796021 isoform X1 [Glycine max]	NASPMVpSPERKSP	TKL	XP_006606486.1;XP_003529520.1;XP_006577055.1;XP_003525192.1;XP_006584897.1;XP_003534813.2;XP_006594822.1;XP_006592473.1;XP_003527345.1;XP_003545932.1;XP_003543749.2;XP_006585406.1;XP_003545710.2;XP_014633924.1;XP_003532922.1;XP_003538267.1;XP_003549285.1;XP_003522897.1;XP_014622583.1;XP_003518988.1;XP_003525335.1;NP_001238530.1;XP_003517149.1;XP_003549630.1;XP_003537665.1;XP_006583821.1;XP_003523…
XP_003540215.2	PREDICTED: AP-2 complex subunit alpha-1-like [Glycine max]	SLVKVPpSMSSNVD	CK1	XP_003521300.1;XP_006588686.1;XP_003542428.1;XP_003542336.1;XP_006604500.1;XP_003533767.1;XP_003536218.1
XP_003540215.2	PREDICTED: AP-2 complex subunit alpha-1-like [Glycine max]	SLVKVPpSMSSNVD	STE	XP_003533990.1;XP_003526863.1;XP_014634480.1;XP_003536457.1;XP_003524546.1;XP_003536176.1;XP_003556424.1;XP_006595097.2;XP_003553827.1;XP_006574950.1;XP_003540120.1;XP_003539605.1;NP_001236577.1;XP_006590808.1;XP_003540639.1
XP_003540215.2	PREDICTED: AP-2 complex subunit alpha-1-like [Glycine max]	SLVKVPpSMSSNVD	CAMK	XP_003519491.1;XP_003518861.1;NP_001238298.1;XP_003519175.1;XP_003531338.1;XP_003528768.1;XP_003526181.1;XP_006574419.1;XP_003519209.1;XP_006585169.1;XP_006578117.1;XP_003542982.1;XP_003547175.1;XP_003524205.1;XP_003539716.2;XP_003543469.1;XP_003520170.1;XP_003526904.1;XP_003519577.1;XP_014622595.1;XP_003521182.1;XP_003544188.1;XP_003555695.1;XP_003535945.1;XP_003525029.1;XP_003529159.1;XP_003516…
XP_003540215.2	PREDICTED: AP-2 complex subunit alpha-1-like [Glycine max]	SLVKVPpSMSSNVD	CMGC	NP_001241073.1;XP_003528879.1;XP_003518657.1;XP_003534233.1;NP_001235426.1;XP_003532097.1;NP_001240234.1;NP_001238209.1;XP_014625378.1;XP_003529493.1;XP_003546736.1;NP_001241004.1;XP_006580404.1;XP_003525274.1;XP_003534148.1;XP_003519496.1;XP_003555471.1;XP_003546100.1;XP_003550528.1;XP_006589160.1;XP_003521735.1;XP_003540463.1;XP_003543334.1;XP_003539536.1;XP_003524883.1;XP_014634322.1;XP_003537…
XP_003523184.1	PREDICTED: staphylococcal nuclease domain-containing protein 1 [Glycine max]	QYGDIQpSDDEDTA	CMGC	NP_001241073.1;XP_003528879.1;XP_003518657.1;XP_003534233.1;NP_001235426.1;XP_003532097.1;NP_001240234.1;NP_001238209.1;XP_014625378.1;XP_003529493.1;XP_003546736.1;NP_001241004.1;XP_006580404.1;XP_003525274.1;XP_003534148.1;XP_003519496.1;XP_003555471.1;XP_003546100.1;XP_003550528.1;XP_006589160.1;XP_003521735.1;XP_003540463.1;XP_003543334.1;XP_003539536.1;XP_003524883.1;XP_014634322.1;XP_003537…
XP_003523184.1	PREDICTED: staphylococcal nuclease domain-containing protein 1 [Glycine max]	QYGDIQpSDDEDTA	TKL	XP_006606486.1;XP_003529520.1;XP_006577055.1;XP_003525192.1;XP_006584897.1;XP_003534813.2;XP_006594822.1;XP_006592473.1;XP_003527345.1;XP_003545932.1;XP_003543749.2;XP_006585406.1;XP_003545710.2;XP_014633924.1;XP_003532922.1;XP_003538267.1;XP_003549285.1;XP_003522897.1;XP_014622583.1;XP_003518988.1;XP_003525335.1;NP_001238530.1;XP_003517149.1;XP_003549630.1;XP_003537665.1;XP_006583821.1;XP_003523…
XP_003523184.1	PREDICTED: staphylococcal nuclease domain-containing protein 1 [Glycine max]	QYGDIQpSDDEDTA	CK1	XP_003521300.1;XP_006588686.1;XP_003542428.1;XP_003542336.1;XP_006604500.1;XP_003533767.1;XP_003536218.1
XP_014627307.1	PREDICTED: DEAD-box ATP-dependent RNA helicase 46-like isoform X1 [Glycine max]	RNDRGRpSPDKGSS	CAMK	XP_003519491.1;XP_003518861.1;NP_001238298.1;XP_003519175.1;XP_003531338.1;XP_003528768.1;XP_003526181.1;XP_006574419.1;XP_003519209.1;XP_006585169.1;XP_006578117.1;XP_003542982.1;XP_003547175.1;XP_003524205.1;XP_003539716.2;XP_003543469.1;XP_003520170.1;XP_003526904.1;XP_003519577.1;XP_014622595.1;XP_003521182.1;XP_003544188.1;XP_003555695.1;XP_003535945.1;XP_003525029.1;XP_003529159.1;XP_003516…
XP_014627307.1	PREDICTED: DEAD-box ATP-dependent RNA helicase 46-like isoform X1 [Glycine max]	RNDRGRpSPDKGSS	CK1	XP_003521300.1;XP_006588686.1;XP_003542428.1;XP_003542336.1;XP_006604500.1;XP_003533767.1;XP_003536218.1
XP_014627307.1	PREDICTED: DEAD-box ATP-dependent RNA helicase 46-like isoform X1 [Glycine max]	RNDRGRpSPDKGSS	CMGC	NP_001241073.1;XP_003528879.1;XP_003518657.1;XP_003534233.1;NP_001235426.1;XP_003532097.1;NP_001240234.1;NP_001238209.1;XP_014625378.1;XP_003529493.1;XP_003546736.1;NP_001241004.1;XP_006580404.1;XP_003525274.1;XP_003534148.1;XP_003519496.1;XP_003555471.1;XP_003546100.1;XP_003550528.1;XP_006589160.1;XP_003521735.1;XP_003540463.1;XP_003543334.1;XP_003539536.1;XP_003524883.1;XP_014634322.1;XP_003537…
XP_014627307.1	PREDICTED: DEAD-box ATP-dependent RNA helicase 46-like isoform X1 [Glycine max]	RNDRGRpSPDKGSS	STE	XP_003533990.1;XP_003526863.1;XP_014634480.1;XP_003536457.1;XP_003524546.1;XP_003536176.1;XP_003556424.1;XP_006595097.2;XP_003553827.1;XP_006574950.1;XP_003540120.1;XP_003539605.1;NP_001236577.1;XP_006590808.1;XP_003540639.1
XP_014627307.1	PREDICTED: DEAD-box ATP-dependent RNA helicase 46-like isoform X1 [Glycine max]	RNDRGRpSPDKGSS	AGC	XP_003531942.1;XP_003547866.1;XP_003543487.1;XP_003533562.1;XP_003539746.1;XP_003534979.1;XP_003547714.1;XP_003537049.1;XP_003539417.1;XP_003533397.1;XP_003516479.1;XP_006583467.1;XP_003536298.1;XP_003519653.1;XP_003522272.1;XP_006595969.1;XP_006594031.1;XP_014618431.1;XP_014625373.1;XP_003535423.1
XP_003522580.1	PREDICTED: DNA ligase 1-like isoform X1 [Glycine max]	EEKMEDpSPVLGLL	CMGC	NP_001241073.1;XP_003528879.1;XP_003518657.1;XP_003534233.1;NP_001235426.1;XP_003532097.1;NP_001240234.1;NP_001238209.1;XP_014625378.1;XP_003529493.1;XP_003546736.1;NP_001241004.1;XP_006580404.1;XP_003525274.1;XP_003534148.1;XP_003519496.1;XP_003555471.1;XP_003546100.1;XP_003550528.1;XP_006589160.1;XP_003521735.1;XP_003540463.1;XP_003543334.1;XP_003539536.1;XP_003524883.1;XP_014634322.1;XP_003537…
XP_003522580.1	PREDICTED: DNA ligase 1-like isoform X1 [Glycine max]	EEKMEDpSPVLGLL	CK1	XP_003521300.1;XP_006588686.1;XP_003542428.1;XP_003542336.1;XP_006604500.1;XP_003533767.1;XP_003536218.1
XP_003548514.1	PREDICTED: uncharacterized protein LOC100810477 [Glycine max]	VRFRSSpSFSEGAV	AGC	XP_003531942.1;XP_003547866.1;XP_003543487.1;XP_003533562.1;XP_003539746.1;XP_003534979.1;XP_003547714.1;XP_003537049.1;XP_003539417.1;XP_003533397.1;XP_003516479.1;XP_006583467.1;XP_003536298.1;XP_003519653.1;XP_003522272.1;XP_006595969.1;XP_006594031.1;XP_014618431.1;XP_014625373.1;XP_003535423.1
XP_003548514.1	PREDICTED: uncharacterized protein LOC100810477 [Glycine max]	VRFRSSpSFSEGAV	CAMK	XP_003519491.1;XP_003518861.1;NP_001238298.1;XP_003519175.1;XP_003531338.1;XP_003528768.1;XP_003526181.1;XP_006574419.1;XP_003519209.1;XP_006585169.1;XP_006578117.1;XP_003542982.1;XP_003547175.1;XP_003524205.1;XP_003539716.2;XP_003543469.1;XP_003520170.1;XP_003526904.1;XP_003519577.1;XP_014622595.1;XP_003521182.1;XP_003544188.1;XP_003555695.1;XP_003535945.1;XP_003525029.1;XP_003529159.1;XP_003516…
XP_003548514.1	PREDICTED: uncharacterized protein LOC100810477 [Glycine max]	VRFRSSpSFSEGAV	CK1	XP_003521300.1;XP_006588686.1;XP_003542428.1;XP_003542336.1;XP_006604500.1;XP_003533767.1;XP_003536218.1
XP_003548514.1	PREDICTED: uncharacterized protein LOC100810477 [Glycine max]	VRFRSSpSFSEGAV	STE	XP_003533990.1;XP_003526863.1;XP_014634480.1;XP_003536457.1;XP_003524546.1;XP_003536176.1;XP_003556424.1;XP_006595097.2;XP_003553827.1;XP_006574950.1;XP_003540120.1;XP_003539605.1;NP_001236577.1;XP_006590808.1;XP_003540639.1
XP_003548514.1	PREDICTED: uncharacterized protein LOC100810477 [Glycine max]	VRFRSSpSFSEGAV	TKL	XP_006606486.1;XP_003529520.1;XP_006577055.1;XP_003525192.1;XP_006584897.1;XP_003534813.2;XP_006594822.1;XP_006592473.1;XP_003527345.1;XP_003545932.1;XP_003543749.2;XP_006585406.1;XP_003545710.2;XP_014633924.1;XP_003532922.1;XP_003538267.1;XP_003549285.1;XP_003522897.1;XP_014622583.1;XP_003518988.1;XP_003525335.1;NP_001238530.1;XP_003517149.1;XP_003549630.1;XP_003537665.1;XP_006583821.1;XP_003523…
XP_003548514.1	PREDICTED: uncharacterized protein LOC100810477 [Glycine max]	VRFRSSpSFSEGAV	CMGC	NP_001241073.1;XP_003528879.1;XP_003518657.1;XP_003534233.1;NP_001235426.1;XP_003532097.1;NP_001240234.1;NP_001238209.1;XP_014625378.1;XP_003529493.1;XP_003546736.1;NP_001241004.1;XP_006580404.1;XP_003525274.1;XP_003534148.1;XP_003519496.1;XP_003555471.1;XP_003546100.1;XP_003550528.1;XP_006589160.1;XP_003521735.1;XP_003540463.1;XP_003543334.1;XP_003539536.1;XP_003524883.1;XP_014634322.1;XP_003537…
XP_003542649.1	PREDICTED: probable sucrose-phosphate synthase [Glycine max]	SLNLKFpSLDGEKS	CK1	XP_003521300.1;XP_006588686.1;XP_003542428.1;XP_003542336.1;XP_006604500.1;XP_003533767.1;XP_003536218.1
XP_003542649.1	PREDICTED: probable sucrose-phosphate synthase [Glycine max]	SLNLKFpSLDGEKS	TKL	XP_006606486.1;XP_003529520.1;XP_006577055.1;XP_003525192.1;XP_006584897.1;XP_003534813.2;XP_006594822.1;XP_006592473.1;XP_003527345.1;XP_003545932.1;XP_003543749.2;XP_006585406.1;XP_003545710.2;XP_014633924.1;XP_003532922.1;XP_003538267.1;XP_003549285.1;XP_003522897.1;XP_014622583.1;XP_003518988.1;XP_003525335.1;NP_001238530.1;XP_003517149.1;XP_003549630.1;XP_003537665.1;XP_006583821.1;XP_003523…
XP_003542649.1	PREDICTED: probable sucrose-phosphate synthase [Glycine max]	SLNLKFpSLDGEKS	CMGC	NP_001241073.1;XP_003528879.1;XP_003518657.1;XP_003534233.1;NP_001235426.1;XP_003532097.1;NP_001240234.1;NP_001238209.1;XP_014625378.1;XP_003529493.1;XP_003546736.1;NP_001241004.1;XP_006580404.1;XP_003525274.1;XP_003534148.1;XP_003519496.1;XP_003555471.1;XP_003546100.1;XP_003550528.1;XP_006589160.1;XP_003521735.1;XP_003540463.1;XP_003543334.1;XP_003539536.1;XP_003524883.1;XP_014634322.1;XP_003537…
NP_001242190.1	uncharacterized protein LOC100776268 [Glycine max]	APEENCpSAKPTKQ	CK1	XP_003521300.1;XP_006588686.1;XP_003542428.1;XP_003542336.1;XP_006604500.1;XP_003533767.1;XP_003536218.1
XP_014621603.1	PREDICTED: putative leucine-rich repeat receptor-like protein kinase At2g19210 isoform X1 [Glycine max]	CTEQDDpSLHQFKK	CK1	XP_003521300.1;XP_006588686.1;XP_003542428.1;XP_003542336.1;XP_006604500.1;XP_003533767.1;XP_003536218.1
XP_006580806.2	PREDICTED: probable hexokinase-like 2 protein [Glycine max]	EQQLRKpTNQIIRK	TKL	XP_006606486.1;XP_003529520.1;XP_006577055.1;XP_003525192.1;XP_006584897.1;XP_003534813.2;XP_006594822.1;XP_006592473.1;XP_003527345.1;XP_003545932.1;XP_003543749.2;XP_006585406.1;XP_003545710.2;XP_014633924.1;XP_003532922.1;XP_003538267.1;XP_003549285.1;XP_003522897.1;XP_014622583.1;XP_003518988.1;XP_003525335.1;NP_001238530.1;XP_003517149.1;XP_003549630.1;XP_003537665.1;XP_006583821.1;XP_003523…
XP_006580806.2	PREDICTED: probable hexokinase-like 2 protein [Glycine max]	EQQLRKpTNQIIRK	CMGC	NP_001241073.1;XP_003528879.1;XP_003518657.1;XP_003534233.1;NP_001235426.1;XP_003532097.1;NP_001240234.1;NP_001238209.1;XP_014625378.1;XP_003529493.1;XP_003546736.1;NP_001241004.1;XP_006580404.1;XP_003525274.1;XP_003534148.1;XP_003519496.1;XP_003555471.1;XP_003546100.1;XP_003550528.1;XP_006589160.1;XP_003521735.1;XP_003540463.1;XP_003543334.1;XP_003539536.1;XP_003524883.1;XP_014634322.1;XP_003537…
XP_003536195.1	PREDICTED: heat shock factor-binding protein 1 [Glycine max]	AEMGVEpSSPSPAT	CK1	XP_003521300.1;XP_006588686.1;XP_003542428.1;XP_003542336.1;XP_006604500.1;XP_003533767.1;XP_003536218.1
XP_003536195.1	PREDICTED: heat shock factor-binding protein 1 [Glycine max]	AEMGVEpSSPSPAT	CMGC	NP_001241073.1;XP_003528879.1;XP_003518657.1;XP_003534233.1;NP_001235426.1;XP_003532097.1;NP_001240234.1;NP_001238209.1;XP_014625378.1;XP_003529493.1;XP_003546736.1;NP_001241004.1;XP_006580404.1;XP_003525274.1;XP_003534148.1;XP_003519496.1;XP_003555471.1;XP_003546100.1;XP_003550528.1;XP_006589160.1;XP_003521735.1;XP_003540463.1;XP_003543334.1;XP_003539536.1;XP_003524883.1;XP_014634322.1;XP_003537…
XP_003536195.1	PREDICTED: heat shock factor-binding protein 1 [Glycine max]	EMGVESpSPSPATP	CK1	XP_003521300.1;XP_006588686.1;XP_003542428.1;XP_003542336.1;XP_006604500.1;XP_003533767.1;XP_003536218.1
XP_003536195.1	PREDICTED: heat shock factor-binding protein 1 [Glycine max]	EMGVESpSPSPATP	CMGC	NP_001241073.1;XP_003528879.1;XP_003518657.1;XP_003534233.1;NP_001235426.1;XP_003532097.1;NP_001240234.1;NP_001238209.1;XP_014625378.1;XP_003529493.1;XP_003546736.1;NP_001241004.1;XP_006580404.1;XP_003525274.1;XP_003534148.1;XP_003519496.1;XP_003555471.1;XP_003546100.1;XP_003550528.1;XP_006589160.1;XP_003521735.1;XP_003540463.1;XP_003543334.1;XP_003539536.1;XP_003524883.1;XP_014634322.1;XP_003537…
XP_003522940.1	PREDICTED: protein TSS-like [Glycine max]	SPLLPVpSPRRSPH	CMGC	NP_001241073.1;XP_003528879.1;XP_003518657.1;XP_003534233.1;NP_001235426.1;XP_003532097.1;NP_001240234.1;NP_001238209.1;XP_014625378.1;XP_003529493.1;XP_003546736.1;NP_001241004.1;XP_006580404.1;XP_003525274.1;XP_003534148.1;XP_003519496.1;XP_003555471.1;XP_003546100.1;XP_003550528.1;XP_006589160.1;XP_003521735.1;XP_003540463.1;XP_003543334.1;XP_003539536.1;XP_003524883.1;XP_014634322.1;XP_003537…
XP_003526699.1	PREDICTED: cyclic nucleotide-gated ion channel 1-like [Glycine max]	TTNGGRpTGFFNSE	CMGC	NP_001241073.1;XP_003528879.1;XP_003518657.1;XP_003534233.1;NP_001235426.1;XP_003532097.1;NP_001240234.1;NP_001238209.1;XP_014625378.1;XP_003529493.1;XP_003546736.1;NP_001241004.1;XP_006580404.1;XP_003525274.1;XP_003534148.1;XP_003519496.1;XP_003555471.1;XP_003546100.1;XP_003550528.1;XP_006589160.1;XP_003521735.1;XP_003540463.1;XP_003543334.1;XP_003539536.1;XP_003524883.1;XP_014634322.1;XP_003537…
XP_003535062.1	PREDICTED: FIP1[V]-like protein isoform X2 [Glycine max]	EKGLKGpSGDEERA	CK1	XP_003521300.1;XP_006588686.1;XP_003542428.1;XP_003542336.1;XP_006604500.1;XP_003533767.1;XP_003536218.1
XP_003535062.1	PREDICTED: FIP1[V]-like protein isoform X2 [Glycine max]	EKGLKGpSGDEERA	CMGC	NP_001241073.1;XP_003528879.1;XP_003518657.1;XP_003534233.1;NP_001235426.1;XP_003532097.1;NP_001240234.1;NP_001238209.1;XP_014625378.1;XP_003529493.1;XP_003546736.1;NP_001241004.1;XP_006580404.1;XP_003525274.1;XP_003534148.1;XP_003519496.1;XP_003555471.1;XP_003546100.1;XP_003550528.1;XP_006589160.1;XP_003521735.1;XP_003540463.1;XP_003543334.1;XP_003539536.1;XP_003524883.1;XP_014634322.1;XP_003537…
XP_003535062.1	PREDICTED: FIP1[V]-like protein isoform X2 [Glycine max]	EKGLKGpSGDEERA	TKL	XP_006606486.1;XP_003529520.1;XP_006577055.1;XP_003525192.1;XP_006584897.1;XP_003534813.2;XP_006594822.1;XP_006592473.1;XP_003527345.1;XP_003545932.1;XP_003543749.2;XP_006585406.1;XP_003545710.2;XP_014633924.1;XP_003532922.1;XP_003538267.1;XP_003549285.1;XP_003522897.1;XP_014622583.1;XP_003518988.1;XP_003525335.1;NP_001238530.1;XP_003517149.1;XP_003549630.1;XP_003537665.1;XP_006583821.1;XP_003523…
XP_003535062.1	PREDICTED: FIP1[V]-like protein isoform X2 [Glycine max]	EKGLKGpSGDEERA	AGC	XP_003531942.1;XP_003547866.1;XP_003543487.1;XP_003533562.1;XP_003539746.1;XP_003534979.1;XP_003547714.1;XP_003537049.1;XP_003539417.1;XP_003533397.1;XP_003516479.1;XP_006583467.1;XP_003536298.1;XP_003519653.1;XP_003522272.1;XP_006595969.1;XP_006594031.1;XP_014618431.1;XP_014625373.1;XP_003535423.1
XP_003534419.1	PREDICTED: dynamin-2B-like isoform X1 [Glycine max]	NGSAESpSPRSSSG	CK1	XP_003521300.1;XP_006588686.1;XP_003542428.1;XP_003542336.1;XP_006604500.1;XP_003533767.1;XP_003536218.1
XP_003534419.1	PREDICTED: dynamin-2B-like isoform X1 [Glycine max]	NGSAESpSPRSSSG	CMGC	NP_001241073.1;XP_003528879.1;XP_003518657.1;XP_003534233.1;NP_001235426.1;XP_003532097.1;NP_001240234.1;NP_001238209.1;XP_014625378.1;XP_003529493.1;XP_003546736.1;NP_001241004.1;XP_006580404.1;XP_003525274.1;XP_003534148.1;XP_003519496.1;XP_003555471.1;XP_003546100.1;XP_003550528.1;XP_006589160.1;XP_003521735.1;XP_003540463.1;XP_003543334.1;XP_003539536.1;XP_003524883.1;XP_014634322.1;XP_003537…
XP_003518361.2	PREDICTED: sucrose synthase 7-like [Glycine max]	ALKRTDpSVVDNMP	CAMK	XP_003519491.1;XP_003518861.1;NP_001238298.1;XP_003519175.1;XP_003531338.1;XP_003528768.1;XP_003526181.1;XP_006574419.1;XP_003519209.1;XP_006585169.1;XP_006578117.1;XP_003542982.1;XP_003547175.1;XP_003524205.1;XP_003539716.2;XP_003543469.1;XP_003520170.1;XP_003526904.1;XP_003519577.1;XP_014622595.1;XP_003521182.1;XP_003544188.1;XP_003555695.1;XP_003535945.1;XP_003525029.1;XP_003529159.1;XP_003516…
XP_003518361.2	PREDICTED: sucrose synthase 7-like [Glycine max]	ALKRTDpSVVDNMP	CK1	XP_003521300.1;XP_006588686.1;XP_003542428.1;XP_003542336.1;XP_006604500.1;XP_003533767.1;XP_003536218.1
XP_003518361.2	PREDICTED: sucrose synthase 7-like [Glycine max]	ALKRTDpSVVDNMP	STE	XP_003533990.1;XP_003526863.1;XP_014634480.1;XP_003536457.1;XP_003524546.1;XP_003536176.1;XP_003556424.1;XP_006595097.2;XP_003553827.1;XP_006574950.1;XP_003540120.1;XP_003539605.1;NP_001236577.1;XP_006590808.1;XP_003540639.1
XP_003518361.2	PREDICTED: sucrose synthase 7-like [Glycine max]	ALKRTDpSVVDNMP	AGC	XP_003531942.1;XP_003547866.1;XP_003543487.1;XP_003533562.1;XP_003539746.1;XP_003534979.1;XP_003547714.1;XP_003537049.1;XP_003539417.1;XP_003533397.1;XP_003516479.1;XP_006583467.1;XP_003536298.1;XP_003519653.1;XP_003522272.1;XP_006595969.1;XP_006594031.1;XP_014618431.1;XP_014625373.1;XP_003535423.1
XP_003518361.2	PREDICTED: sucrose synthase 7-like [Glycine max]	ALKRTDpSVVDNMP	CMGC	NP_001241073.1;XP_003528879.1;XP_003518657.1;XP_003534233.1;NP_001235426.1;XP_003532097.1;NP_001240234.1;NP_001238209.1;XP_014625378.1;XP_003529493.1;XP_003546736.1;NP_001241004.1;XP_006580404.1;XP_003525274.1;XP_003534148.1;XP_003519496.1;XP_003555471.1;XP_003546100.1;XP_003550528.1;XP_006589160.1;XP_003521735.1;XP_003540463.1;XP_003543334.1;XP_003539536.1;XP_003524883.1;XP_014634322.1;XP_003537…
NP_001235236.1	uncharacterized protein LOC100499731 [Glycine max]	SSEERSpTGGSQFF	CK1	XP_003521300.1;XP_006588686.1;XP_003542428.1;XP_003542336.1;XP_006604500.1;XP_003533767.1;XP_003536218.1
NP_001235236.1	uncharacterized protein LOC100499731 [Glycine max]	SSEERSpTGGSQFF	TKL	XP_006606486.1;XP_003529520.1;XP_006577055.1;XP_003525192.1;XP_006584897.1;XP_003534813.2;XP_006594822.1;XP_006592473.1;XP_003527345.1;XP_003545932.1;XP_003543749.2;XP_006585406.1;XP_003545710.2;XP_014633924.1;XP_003532922.1;XP_003538267.1;XP_003549285.1;XP_003522897.1;XP_014622583.1;XP_003518988.1;XP_003525335.1;NP_001238530.1;XP_003517149.1;XP_003549630.1;XP_003537665.1;XP_006583821.1;XP_003523…
NP_001235236.1	uncharacterized protein LOC100499731 [Glycine max]	SSEERSpTGGSQFF	CMGC	NP_001241073.1;XP_003528879.1;XP_003518657.1;XP_003534233.1;NP_001235426.1;XP_003532097.1;NP_001240234.1;NP_001238209.1;XP_014625378.1;XP_003529493.1;XP_003546736.1;NP_001241004.1;XP_006580404.1;XP_003525274.1;XP_003534148.1;XP_003519496.1;XP_003555471.1;XP_003546100.1;XP_003550528.1;XP_006589160.1;XP_003521735.1;XP_003540463.1;XP_003543334.1;XP_003539536.1;XP_003524883.1;XP_014634322.1;XP_003537…
XP_003517560.2	PREDICTED: uncharacterized protein LOC100799306 isoform X1 [Glycine max]	TGDQANpSGTDKVS	CK1	XP_003521300.1;XP_006588686.1;XP_003542428.1;XP_003542336.1;XP_006604500.1;XP_003533767.1;XP_003536218.1
XP_003517560.2	PREDICTED: uncharacterized protein LOC100799306 isoform X1 [Glycine max]	TGDQANpSGTDKVS	CMGC	NP_001241073.1;XP_003528879.1;XP_003518657.1;XP_003534233.1;NP_001235426.1;XP_003532097.1;NP_001240234.1;NP_001238209.1;XP_014625378.1;XP_003529493.1;XP_003546736.1;NP_001241004.1;XP_006580404.1;XP_003525274.1;XP_003534148.1;XP_003519496.1;XP_003555471.1;XP_003546100.1;XP_003550528.1;XP_006589160.1;XP_003521735.1;XP_003540463.1;XP_003543334.1;XP_003539536.1;XP_003524883.1;XP_014634322.1;XP_003537…
XP_003534295.1	PREDICTED: transcription factor IWS1 [Glycine max]	DYDDVQpSDREPSP	CK1	XP_003521300.1;XP_006588686.1;XP_003542428.1;XP_003542336.1;XP_006604500.1;XP_003533767.1;XP_003536218.1
XP_003534295.1	PREDICTED: transcription factor IWS1 [Glycine max]	DYDDVQpSDREPSP	CMGC	NP_001241073.1;XP_003528879.1;XP_003518657.1;XP_003534233.1;NP_001235426.1;XP_003532097.1;NP_001240234.1;NP_001238209.1;XP_014625378.1;XP_003529493.1;XP_003546736.1;NP_001241004.1;XP_006580404.1;XP_003525274.1;XP_003534148.1;XP_003519496.1;XP_003555471.1;XP_003546100.1;XP_003550528.1;XP_006589160.1;XP_003521735.1;XP_003540463.1;XP_003543334.1;XP_003539536.1;XP_003524883.1;XP_014634322.1;XP_003537…
XP_003534295.1	PREDICTED: transcription factor IWS1 [Glycine max]	DYDDVQpSDREPSP	TKL	XP_006606486.1;XP_003529520.1;XP_006577055.1;XP_003525192.1;XP_006584897.1;XP_003534813.2;XP_006594822.1;XP_006592473.1;XP_003527345.1;XP_003545932.1;XP_003543749.2;XP_006585406.1;XP_003545710.2;XP_014633924.1;XP_003532922.1;XP_003538267.1;XP_003549285.1;XP_003522897.1;XP_014622583.1;XP_003518988.1;XP_003525335.1;NP_001238530.1;XP_003517149.1;XP_003549630.1;XP_003537665.1;XP_006583821.1;XP_003523…
XP_003534295.1	PREDICTED: transcription factor IWS1 [Glycine max]	QSDREPpSPEPRHQ	CAMK	XP_003519491.1;XP_003518861.1;NP_001238298.1;XP_003519175.1;XP_003531338.1;XP_003528768.1;XP_003526181.1;XP_006574419.1;XP_003519209.1;XP_006585169.1;XP_006578117.1;XP_003542982.1;XP_003547175.1;XP_003524205.1;XP_003539716.2;XP_003543469.1;XP_003520170.1;XP_003526904.1;XP_003519577.1;XP_014622595.1;XP_003521182.1;XP_003544188.1;XP_003555695.1;XP_003535945.1;XP_003525029.1;XP_003529159.1;XP_003516…
XP_003534295.1	PREDICTED: transcription factor IWS1 [Glycine max]	QSDREPpSPEPRHQ	CK1	XP_003521300.1;XP_006588686.1;XP_003542428.1;XP_003542336.1;XP_006604500.1;XP_003533767.1;XP_003536218.1
XP_003534295.1	PREDICTED: transcription factor IWS1 [Glycine max]	QSDREPpSPEPRHQ	CMGC	NP_001241073.1;XP_003528879.1;XP_003518657.1;XP_003534233.1;NP_001235426.1;XP_003532097.1;NP_001240234.1;NP_001238209.1;XP_014625378.1;XP_003529493.1;XP_003546736.1;NP_001241004.1;XP_006580404.1;XP_003525274.1;XP_003534148.1;XP_003519496.1;XP_003555471.1;XP_003546100.1;XP_003550528.1;XP_006589160.1;XP_003521735.1;XP_003540463.1;XP_003543334.1;XP_003539536.1;XP_003524883.1;XP_014634322.1;XP_003537…
XP_003534295.1	PREDICTED: transcription factor IWS1 [Glycine max]	QSDREPpSPEPRHQ	STE	XP_003533990.1;XP_003526863.1;XP_014634480.1;XP_003536457.1;XP_003524546.1;XP_003536176.1;XP_003556424.1;XP_006595097.2;XP_003553827.1;XP_006574950.1;XP_003540120.1;XP_003539605.1;NP_001236577.1;XP_006590808.1;XP_003540639.1
XP_003534295.1	PREDICTED: transcription factor IWS1 [Glycine max]	QSDREPpSPEPRHQ	AGC	XP_003531942.1;XP_003547866.1;XP_003543487.1;XP_003533562.1;XP_003539746.1;XP_003534979.1;XP_003547714.1;XP_003537049.1;XP_003539417.1;XP_003533397.1;XP_003516479.1;XP_006583467.1;XP_003536298.1;XP_003519653.1;XP_003522272.1;XP_006595969.1;XP_006594031.1;XP_014618431.1;XP_014625373.1;XP_003535423.1
XP_003556105.1	PREDICTED: low-temperature-induced 65 kDa protein [Glycine max]	VENLGKpSGIDSGG	CK1	XP_003521300.1;XP_006588686.1;XP_003542428.1;XP_003542336.1;XP_006604500.1;XP_003533767.1;XP_003536218.1
XP_003556105.1	PREDICTED: low-temperature-induced 65 kDa protein [Glycine max]	VENLGKpSGIDSGG	CMGC	NP_001241073.1;XP_003528879.1;XP_003518657.1;XP_003534233.1;NP_001235426.1;XP_003532097.1;NP_001240234.1;NP_001238209.1;XP_014625378.1;XP_003529493.1;XP_003546736.1;NP_001241004.1;XP_006580404.1;XP_003525274.1;XP_003534148.1;XP_003519496.1;XP_003555471.1;XP_003546100.1;XP_003550528.1;XP_006589160.1;XP_003521735.1;XP_003540463.1;XP_003543334.1;XP_003539536.1;XP_003524883.1;XP_014634322.1;XP_003537…
[truncated: 20,024 more rows]

## Sheet: Table S3d
Supplementary Table S3d. Mapping of the phosphosite with kinase families annotaed in STRING or BioGrid database.
[truncated: 4,234 more rows]

## Sheet: Table S3e
Supplementary Table S3e. Mapping of the phosphosite with kinase proteins annotaed in STRING or BioGrid database.
[truncated: 20,557 more rows]

[truncated: 1 more sheets: Table S3f]
