# Supplementary material for: Isotopically Dimethyl Labeling-Based Quantitative Proteomic Analysis of Phosphoproteomes of Soybean Cultivars
Source: Biomolecules. 2021 Aug 16;11(8):1218. doi: 10.3390/biom11081218 (PMC8393417; doi:10.3390/biom11081218)
Supplement: Supplementary file 1 [file biomolecules-11-01218-s001.zip › Supplementary Table S4.xlsx]

## Sheet: Table S4a
Supplementary Table S4a. Classification of kinase proteins.
Proteini	Protein Annotationii	Kinase Familyiii
NP_001235070.1	>NP_001235070.1 protein kinase precursor [Glycine max]	RLK-Pelle_CrRLK1L-1
NP_001235115.1	>NP_001235115.1 Pti1 kinase-like protein [Glycine max]	RLK-Pelle_RLCK-VIII
NP_001235129.1	>NP_001235129.1 Pti1 kinase-like protein [Glycine max]	RLK-Pelle_RLCK-VIII
NP_001235164.1	>NP_001235164.1 serine/threonine-protein kinase [Glycine max]	RLK-Pelle_RLCK-VIIa-1
NP_001235374.1	>NP_001235374.1 protein kinase family protein [Glycine max]	RLK-Pelle_RLCK-IXa
NP_001235426.1	>NP_001235426.1 mitogen-activated protein kinase 2 [Glycine max]	CMGC_MAPK
NP_001236577.1	>NP_001236577.1 mitogen-activated protein kinase kinase MAPKK2 [Glycine max]	STE_STE7
NP_001236743.1	>NP_001236743.1 protein kinase 3 [Glycine max]	CAMK_OST1L
NP_001238077.1	>NP_001238077.1 protein kinase 2 [Glycine max]	CAMK_OST1L
NP_001238517.2	>NP_001238517.2 calcium-dependent protein kinase SK5 [Glycine max]	CAMK_CDPK
NP_001238522.1	>NP_001238522.1 serine/threonine protein kinase-like protein [Glycine max]	RLK-Pelle_RLCK-VIIa-2
NP_001238530.1	>NP_001238530.1 protein kinase [Glycine max]	TKL-Pl-4
NP_001238650.1	>NP_001238650.1 protein kinase [Glycine max]	RLK-Pelle_RLCK-VIIa-2
NP_001238681.1	>NP_001238681.1 NAK-type protein kinase [Glycine max]	RLK-Pelle_RLCK-VIIa-2
NP_001238698.1	>NP_001238698.1 NAK-type protein kinase precursor [Glycine max]	RLK-Pelle_LRR-IX
NP_001239745.1	>NP_001239745.1 probable leucine-rich repeat receptor-like serine/threonine-protein kinase At5g15730-like [Glycine max]	RLK-Pelle_LRR-I-2
NP_001239901.1	>NP_001239901.1 uncharacterized protein LOC100798259 [Glycine max]	AGC-Pl
NP_001240016.1	>NP_001240016.1 cell division control protein 2 homolog [Glycine max]	CMGC_CDK-Pl
NP_001240234.1	>NP_001240234.1 uncharacterized protein LOC100802929 [Glycine max]	CMGC_MAPK
NP_001240863.1	>NP_001240863.1 protein kinase APK1A, chloroplastic-like [Glycine max]	RLK-Pelle_RLCK-VIIa-2
NP_001241004.1	>NP_001241004.1 uncharacterized protein LOC100798863 [Glycine max]	CMGC_MAPK
NP_001241128.1	>NP_001241128.1 probable serine/threonine-protein kinase NAK-like [Glycine max]	RLK-Pelle_RLCK-VIIa-2
NP_001241378.1	>NP_001241378.1 uncharacterized protein LOC100803024 [Glycine max]	CMGC_MAPK
NP_001241432.1	>NP_001241432.1 probable serine/threonine-protein kinase NAK-like [Glycine max]	RLK-Pelle_RLCK-VIIa-2
XP_003516395.1	>XP_003516395.1 PREDICTED: probable inactive leucine-rich repeat receptor-like protein kinase At1g66830 [Glycine max]	RLK-Pelle_LRR-III
XP_003516479.1	>XP_003516479.1 PREDICTED: protein phosphatase 2C and cyclic nucleotide-binding/kinase domain-containing protein-like isoform X1 [Glycine max]	AGC_PKA-PKG
XP_003516715.2	>XP_003516715.2 PREDICTED: probable inactive receptor kinase At4g23740 [Glycine max]	RLK-Pelle_LRR-III
XP_003516854.1	>XP_003516854.1 PREDICTED: serine/threonine-protein kinase STN7, chloroplastic-like [Glycine max]	Group-Pl-4
XP_003517078.1	>XP_003517078.1 PREDICTED: cyclin-dependent kinase F-4 [Glycine max]	CMGC_RCK
XP_003517149.1	>XP_003517149.1 PREDICTED: serine/threonine-protein kinase STY17 isoform X1 [Glycine max]	TKL-Pl-4
XP_003517847.1	>XP_003517847.1 PREDICTED: serine/threonine-protein kinase dst1-like isoform X2 [Glycine max]	STE_STE20-Pl
XP_003517946.2	>XP_003517946.2 PREDICTED: protein kinase 2B, chloroplastic-like [Glycine max]	RLK-Pelle_RLCK-VIIa-2
XP_003518282.1	>XP_003518282.1 PREDICTED: probable inactive receptor kinase At5g58300 [Glycine max]	RLK-Pelle_LRR-III
XP_003518396.1	>XP_003518396.1 PREDICTED: somatic embryogenesis receptor kinase 2 [Glycine max]	RLK-Pelle_LRR-II
XP_003518519.1	>XP_003518519.1 PREDICTED: serine/threonine-protein kinase HT1-like [Glycine max]	TKL-Pl-5
XP_003518657.1	>XP_003518657.1 PREDICTED: glycogen synthase kinase-3 homolog MsK-2 isoform X1 [Glycine max]	CMGC_GSK
XP_003518770.1	>XP_003518770.1 PREDICTED: lysM domain receptor-like kinase 4 [Glycine max]	RLK-Pelle_LysM
XP_003519295.1	>XP_003519295.1 PREDICTED: probable inactive receptor kinase At5g58300 [Glycine max]	RLK-Pelle_LRR-III
XP_003519344.1	>XP_003519344.1 PREDICTED: protein kinase APK1A, chloroplastic-like isoform X1 [Glycine max]	RLK-Pelle_RLCK-VIIa-2
XP_003519496.1	>XP_003519496.1 PREDICTED: cyclin-dependent kinase C-2-like [Glycine max]	CMGC_CDK-CRK7-CDK9
XP_003519690.1	>XP_003519690.1 PREDICTED: probable serine/threonine-protein kinase At4g35230 isoform X1 [Glycine max]	RLK-Pelle_RLCK-XII-1
XP_003519696.2	>XP_003519696.2 PREDICTED: calcium-dependent protein kinase 26 [Glycine max]	CAMK_CDPK
XP_003520046.1	>XP_003520046.1 PREDICTED: serine/threonine-protein kinase STN7, chloroplastic-like [Glycine max]	Group-Pl-4
XP_003520170.1	>XP_003520170.1 PREDICTED: CDPK-related kinase 5-like [Glycine max]	CAMK_CDPK
XP_003521048.1	>XP_003521048.1 PREDICTED: probable serine/threonine-protein kinase At5g41260 [Glycine max]	RLK-Pelle_RLCK-XII-1
XP_003521182.1	>XP_003521182.1 PREDICTED: calcium-dependent protein kinase 32-like [Glycine max]	CAMK_CDPK
XP_003521276.1	>XP_003521276.1 PREDICTED: shaggy-related protein kinase theta [Glycine max]	CMGC_GSK
XP_003521300.1	>XP_003521300.1 PREDICTED: casein kinase I-like [Glycine max]	CK1_CK1
XP_003521400.1	>XP_003521400.1 PREDICTED: probable receptor-like protein kinase At5g47070 [Glycine max]	RLK-Pelle_RLCK-VIIa-2
XP_003522347.1	>XP_003522347.1 PREDICTED: calcium-dependent protein kinase 10-like [Glycine max]	CAMK_CDPK
XP_003523078.1	>XP_003523078.1 PREDICTED: serine/threonine-protein kinase HT1-like [Glycine max]	TKL-Pl-4
XP_003523190.1	>XP_003523190.1 PREDICTED: calcium-dependent protein kinase SK5-like [Glycine max]	CAMK_CDPK
XP_003523226.1	>XP_003523226.1 PREDICTED: mitogen-activated protein kinase kinase kinase YODA-like [Glycine max]	STE_STE11
XP_003523267.1	>XP_003523267.1 PREDICTED: probable inactive receptor kinase At5g10020 [Glycine max]	RLK-Pelle_LRR-III
XP_003523287.1	>XP_003523287.1 PREDICTED: probable inactive receptor kinase At5g58300 [Glycine max]	RLK-Pelle_LRR-III
XP_003523689.1	>XP_003523689.1 PREDICTED: G-type lectin S-receptor-like serine/threonine-protein kinase SD2-5 [Glycine max]	RLK-Pelle_SD-2b
XP_003524205.1	>XP_003524205.1 PREDICTED: CBL-interacting serine/threonine-protein kinase 12-like [Glycine max]	CAMK_CAMKL-CHK1
XP_003524220.1	>XP_003524220.1 PREDICTED: serine/threonine-protein kinase SAPK3 [Glycine max]	CAMK_OST1L
XP_003524334.1	>XP_003524334.1 PREDICTED: uncharacterized protein LOC100797095 [Glycine max]	CMGC_DYRK-PRP4
XP_003524546.1	>XP_003524546.1 PREDICTED: serine/threonine-protein kinase BLUS1 isoform X2 [Glycine max]	STE_STE20-Fray
XP_003524883.1	>XP_003524883.1 PREDICTED: cyclin-dependent kinase G-2-like [Glycine max]	CMGC_CDK-PITSLRE
XP_003525029.1	>XP_003525029.1 PREDICTED: calcium-dependent protein kinase 10 [Glycine max]	CAMK_CDPK
XP_003525182.1	>XP_003525182.1 PREDICTED: probable inactive receptor kinase At1g48480 [Glycine max]	RLK-Pelle_LRR-III
XP_003525376.1	>XP_003525376.1 PREDICTED: mitogen-activated protein kinase homolog MMK2-like [Glycine max]	CMGC_MAPK
XP_003525398.1	>XP_003525398.1 PREDICTED: probable serine/threonine-protein kinase At5g41260 [Glycine max]	RLK-Pelle_RLCK-XII-1
XP_003526502.1	>XP_003526502.1 PREDICTED: uncharacterized protein LOC100800125 [Glycine max]	CK1_CK1-Pl
XP_003526790.1	>XP_003526790.1 PREDICTED: probable inactive receptor kinase At5g58300 [Glycine max]	RLK-Pelle_LRR-III
XP_003526863.1	>XP_003526863.1 PREDICTED: mitogen-activated protein kinase kinase kinase YODA-like [Glycine max]	STE_STE11
XP_003526896.1	>XP_003526896.1 PREDICTED: serine/threonine-protein kinase SRK2A-like [Glycine max]	CAMK_OST1L
XP_003526904.1	>XP_003526904.1 PREDICTED: calcium-dependent protein kinase SK5-like [Glycine max]	CAMK_CDPK
XP_003527023.1	>XP_003527023.1 PREDICTED: serine/threonine-protein kinase HT1-like [Glycine max]	TKL-Pl-4
XP_003527143.1	>XP_003527143.1 PREDICTED: probable inactive receptor kinase At2g26730 [Glycine max]	RLK-Pelle_LRR-III
XP_003527345.1	>XP_003527345.1 PREDICTED: serine/threonine-protein kinase EDR1 isoform X1 [Glycine max]	TKL_CTR1-DRK-1
XP_003527625.1	>XP_003527625.1 PREDICTED: probable LRR receptor-like serine/threonine-protein kinase At2g16250 [Glycine max]	RLK-Pelle_LRR-XIV
XP_003527668.1	>XP_003527668.1 PREDICTED: probable LRR receptor-like serine/threonine-protein kinase At4g36180 [Glycine max]	RLK-Pelle_LRR-VII-3
XP_003527792.1	>XP_003527792.1 PREDICTED: G-type lectin S-receptor-like serine/threonine-protein kinase SD2-5 [Glycine max]	RLK-Pelle_SD-2b
XP_003527981.1	>XP_003527981.1 PREDICTED: mitogen-activated protein kinase homolog NTF3 [Glycine max]	CMGC_MAPK
XP_003528023.1	>XP_003528023.1 PREDICTED: probable inactive receptor kinase At5g10020 [Glycine max]	RLK-Pelle_LRR-III
XP_003528177.1	>XP_003528177.1 PREDICTED: calcium-dependent protein kinase 10-like [Glycine max]	CAMK_CDPK
XP_003528501.1	>XP_003528501.1 PREDICTED: CDPK-related kinase 5-like [Glycine max]	CAMK_CDPK
XP_003528879.1	>XP_003528879.1 PREDICTED: shaggy-related protein kinase theta-like [Glycine max]	CMGC_GSK
XP_003529159.1	>XP_003529159.1 PREDICTED: calcium-dependent protein kinase 13 [Glycine max]	CAMK_CDPK
XP_003529180.1	>XP_003529180.1 PREDICTED: probable inactive leucine-rich repeat receptor-like protein kinase At1g66830 [Glycine max]	RLK-Pelle_LRR-III
XP_003529230.1	>XP_003529230.1 PREDICTED: G-type lectin S-receptor-like serine/threonine-protein kinase At1g34300 [Glycine max]	RLK-Pelle_SD-2b
XP_003529369.1	>XP_003529369.1 PREDICTED: mitogen-activated protein kinase homolog MMK1-like isoform X1 [Glycine max]	CMGC_MAPK
XP_003529491.1	>XP_003529491.1 PREDICTED: probable receptor-like protein kinase At5g18500 [Glycine max]	RLK-Pelle_RLCK-V
XP_003529520.1	>XP_003529520.1 PREDICTED: serine/threonine-protein kinase STY8-like isoform X1 [Glycine max]	TKL_CTR1-DRK-2
XP_003529849.1	>XP_003529849.1 PREDICTED: receptor-like serine/threonine-protein kinase ALE2 isoform X2 [Glycine max]	RLK-Pelle_Extensin
XP_003530058.1	>XP_003530058.1 PREDICTED: mitogen-activated protein kinase 9 isoform X1 [Glycine max]	CMGC_MAPK
XP_003530064.1	>XP_003530064.1 PREDICTED: probable inactive receptor kinase At1g48480 [Glycine max]	RLK-Pelle_LRR-III
XP_003530884.1	>XP_003530884.1 PREDICTED: uncharacterized protein LOC100790135 isoform X1 [Glycine max]	TKL-Pl-6
XP_003530966.1	>XP_003530966.1 PREDICTED: probable inactive receptor kinase At1g48480 [Glycine max]	RLK-Pelle_LRR-III
XP_003531338.1	>XP_003531338.1 PREDICTED: serine/threonine-protein kinase SAPK2-like isoform X1 [Glycine max]	CAMK_OST1L
XP_003531593.1	>XP_003531593.1 PREDICTED: serine/threonine-protein kinase SRK2A-like [Glycine max]	CAMK_OST1L
XP_003532048.1	>XP_003532048.1 PREDICTED: probable receptor-like protein kinase At5g15080 [Glycine max]	RLK-Pelle_RLCK-VIIa-2
XP_003532097.1	>XP_003532097.1 PREDICTED: mitogen-activated protein kinase 20 [Glycine max]	CMGC_MAPK
XP_003532922.1	>XP_003532922.1 PREDICTED: uncharacterized protein LOC100799639 [Glycine max]	TKL-Pl-6
XP_003532933.1	>XP_003532933.1 PREDICTED: mitogen-activated protein kinase homolog MMK2-like isoform X2 [Glycine max]	CMGC_MAPK
XP_003533990.1	>XP_003533990.1 PREDICTED: mitogen-activated protein kinase kinase kinase YODA-like [Glycine max]	STE_STE11
XP_003534148.1	>XP_003534148.1 PREDICTED: cyclin-dependent kinase D-3-like [Glycine max]	CMGC_CDK-CDK7
XP_003534465.1	>XP_003534465.1 PREDICTED: probable receptor-like protein kinase At5g15080 isoform X1 [Glycine max]	RLK-Pelle_RLCK-VIIa-2
XP_003534546.1	>XP_003534546.1 PREDICTED: mitogen-activated protein kinase homolog MMK2-like [Glycine max]	CMGC_MAPK
XP_003534597.1	>XP_003534597.1 PREDICTED: shaggy-related protein kinase theta [Glycine max]	CMGC_GSK
XP_003534643.1	>XP_003534643.1 PREDICTED: probable receptor-like protein kinase At3g55450 [Glycine max]	RLK-Pelle_RLCK-II
XP_003534979.1	>XP_003534979.1 PREDICTED: serine/threonine-protein kinase D6PKL2 [Glycine max]	AGC_RSK-2
XP_003535094.1	>XP_003535094.1 PREDICTED: probable LRR receptor-like serine/threonine-protein kinase At4g20940 [Glycine max]	RLK-Pelle_LRR-III
XP_003535423.1	>XP_003535423.1 PREDICTED: serine/threonine-protein kinase tricorner-like [Glycine max]	AGC_NDR
XP_003535465.1	>XP_003535465.1 PREDICTED: uncharacterized protein LOC100810711 [Glycine max]	TKL-Pl-6
XP_003535945.1	>XP_003535945.1 PREDICTED: calcium-dependent protein kinase 1 [Glycine max]	CAMK_CDPK
XP_003536218.1	>XP_003536218.1 PREDICTED: casein kinase I-like [Glycine max]	CK1_CK1
XP_003536298.1	>XP_003536298.1 PREDICTED: 3-phosphoinositide-dependent protein kinase 2-like [Glycine max]	AGC_PDK1
XP_003536457.1	>XP_003536457.1 PREDICTED: mitogen-activated protein kinase kinase kinase YODA-like [Glycine max]	STE_STE11
XP_003536668.1	>XP_003536668.1 PREDICTED: probable inactive leucine-rich repeat receptor-like protein kinase At1g66830 [Glycine max]	RLK-Pelle_LRR-III
XP_003536792.1	>XP_003536792.1 PREDICTED: uncharacterized protein LOC100783819 [Glycine max]	CK1_CK1-Pl
XP_003537371.1	>XP_003537371.1 PREDICTED: probable LRR receptor-like serine/threonine-protein kinase At1g06840 [Glycine max]	RLK-Pelle_LRR-VIII-1
XP_003537490.1	>XP_003537490.1 PREDICTED: putative serine/threonine-protein kinase-like protein CCR3 [Glycine max]	RLK-Pelle_CR4L
XP_003538034.1	>XP_003538034.1 PREDICTED: mitogen-activated protein kinase 13 [Glycine max]	CMGC_MAPK
XP_003538267.1	>XP_003538267.1 PREDICTED: E3 ubiquitin-protein ligase KEG-like [Glycine max]	TKL-Pl-1
XP_003538331.1	>XP_003538331.1 PREDICTED: CBL-interacting serine/threonine-protein kinase 10-like [Glycine max]	CAMK_CAMKL-CHK1
XP_003538680.1	>XP_003538680.1 PREDICTED: uncharacterized protein LOC100778844 [Glycine max]	TKL_Gdt
XP_003538879.1	>XP_003538879.1 PREDICTED: calcium-dependent protein kinase 28-like [Glycine max]	CAMK_CDPK
XP_003539605.1	>XP_003539605.1 PREDICTED: germinal center kinase 1-like [Glycine max]	STE_STE20-YSK
XP_003539740.1	>XP_003539740.1 PREDICTED: mitogen-activated protein kinase 3 [Glycine max]	CMGC_MAPK
XP_003539746.1	>XP_003539746.1 PREDICTED: phototropin-1-like [Glycine max]	AGC_RSK-2
XP_003540159.1	>XP_003540159.1 PREDICTED: serine/threonine-protein kinase SRK2A-like [Glycine max]	CAMK_OST1L
XP_003540182.1	>XP_003540182.1 PREDICTED: serine/threonine-protein kinase GRIK1-like [Glycine max]	CAMK_CAMKL-LKB
XP_003540211.1	>XP_003540211.1 PREDICTED: SRSF protein kinase 2-like [Glycine max]	CMGC_SRPK
XP_003540463.1	>XP_003540463.1 PREDICTED: probable serine/threonine-protein kinase At1g54610 [Glycine max]	CMGC_CDK-CRK7-CDK9
XP_003542336.1	>XP_003542336.1 PREDICTED: casein kinase I isoform delta-like [Glycine max]	CK1_CK1
XP_003542344.1	>XP_003542344.1 PREDICTED: mitogen-activated protein kinase kinase 2 [Glycine max]	STE_STE7
XP_003542535.1	>XP_003542535.1 PREDICTED: serine/threonine-protein kinase CTR1-like [Glycine max]	TKL_CTR1-DRK-2
XP_003542896.1	>XP_003542896.1 PREDICTED: mitogen-activated protein kinase 15-like [Glycine max]	CMGC_MAPK
XP_003542916.1	>XP_003542916.1 PREDICTED: probable serine/threonine-protein kinase At1g54610 isoform X1 [Glycine max]	CMGC_CDK-CRK7-CDK9
XP_003542923.1	>XP_003542923.1 PREDICTED: serine/threonine-protein kinase CDL1-like [Glycine max]	RLK-Pelle_RLCK-VIIa-1
XP_003543042.1	>XP_003543042.1 PREDICTED: serine/threonine-protein kinase HT1 [Glycine max]	TKL-Pl-4
XP_003543242.1	>XP_003543242.1 PREDICTED: probable serine/threonine-protein kinase At1g54610 [Glycine max]	CMGC_CDK-CRK7-CDK9
XP_003543469.1	>XP_003543469.1 PREDICTED: serine/threonine-protein kinase GRIK1-like [Glycine max]	CAMK_CAMKL-LKB
XP_003543546.1	>XP_003543546.1 PREDICTED: probable serine/threonine-protein kinase At5g41260 isoform X1 [Glycine max]	RLK-Pelle_RLCK-XII-1
XP_003543989.1	>XP_003543989.1 PREDICTED: serine/threonine-protein kinase OSR1-like isoform X1 [Glycine max]	STE_STE20-Fray
XP_003544188.1	>XP_003544188.1 PREDICTED: calcium-dependent protein kinase 26 [Glycine max]	CAMK_CDPK
XP_003544853.1	>XP_003544853.1 PREDICTED: probable inactive receptor kinase At5g58300 [Glycine max]	RLK-Pelle_LRR-III
XP_003544864.1	>XP_003544864.1 PREDICTED: probable serine/threonine-protein kinase At4g35230 isoform X1 [Glycine max]	RLK-Pelle_RLCK-XII-1
XP_003545086.1	>XP_003545086.1 PREDICTED: serine/threonine-protein kinase HT1 isoform X1 [Glycine max]	TKL-Pl-5
XP_003545932.1	>XP_003545932.1 PREDICTED: probable serine/threonine-protein kinase DDB_G0282963 [Glycine max]	TKL-Pl-6
XP_003546054.1	>XP_003546054.1 PREDICTED: serine/threonine-protein kinase STY8 isoform X2 [Glycine max]	TKL-Pl-5
XP_003546100.1	>XP_003546100.1 PREDICTED: probable serine/threonine-protein kinase At1g54610 [Glycine max]	CMGC_CDK-CRK7-CDK9
XP_003546123.1	>XP_003546123.1 PREDICTED: mitogen-activated protein kinase 15 isoform X1 [Glycine max]	CMGC_MAPK
XP_003546736.1	>XP_003546736.1 PREDICTED: mitogen-activated protein kinase 19-like isoform X1 [Glycine max]	CMGC_MAPK
XP_003546865.1	>XP_003546865.1 PREDICTED: probable serine/threonine-protein kinase DDB_G0280111 [Glycine max]	NAK
XP_003547530.2	>XP_003547530.2 PREDICTED: probable receptor-like protein kinase At1g11050 [Glycine max]	RLK-Pelle_RKF3
XP_003547845.1	>XP_003547845.1 PREDICTED: serine/threonine-protein kinase ppk15-like [Glycine max]	CMGC_DYRK-YAK
XP_003547866.1	>XP_003547866.1 PREDICTED: phototropin-2-like [Glycine max]	AGC_RSK-2
XP_003548172.1	>XP_003548172.1 PREDICTED: mitogen-activated protein kinase kinase kinase YODA-like [Glycine max]	STE_STE11
XP_003548325.1	>XP_003548325.1 PREDICTED: uncharacterized protein LOC100786225 [Glycine max]	CMGC_DYRK-PRP4
XP_003548520.1	>XP_003548520.1 PREDICTED: uncharacterized protein LOC100813704 [Glycine max]	TKL_Gdt
XP_003549210.1	>XP_003549210.1 PREDICTED: casein kinase I isoform delta-like [Glycine max]	CK1_CK1
XP_003549598.1	>XP_003549598.1 PREDICTED: L-type lectin-domain containing receptor kinase S.1-like [Glycine max]	RLK-Pelle_L-LEC
XP_003550667.1	>XP_003550667.1 PREDICTED: serine/threonine-protein kinase STY8 isoform X1 [Glycine max]	TKL_CTR1-DRK-2
XP_003550764.1	>XP_003550764.1 PREDICTED: calcium-dependent protein kinase 10-like [Glycine max]	CAMK_CDPK
XP_003551441.1	>XP_003551441.1 PREDICTED: putative kinase-like protein TMKL1 [Glycine max]	RLK-Pelle_LRR-III
XP_003551618.2	>XP_003551618.2 PREDICTED: probable inactive receptor kinase At5g58300 [Glycine max]	RLK-Pelle_LRR-III
XP_003551917.1	>XP_003551917.1 PREDICTED: mitogen-activated protein kinase 20 isoform X1 [Glycine max]	CMGC_MAPK
XP_003551987.1	>XP_003551987.1 PREDICTED: probable receptor-like protein kinase At5g15080 [Glycine max]	RLK-Pelle_RLCK-VIIa-2
XP_003552276.1	>XP_003552276.1 PREDICTED: probable inactive leucine-rich repeat receptor-like protein kinase At1g66830 [Glycine max]	RLK-Pelle_LRR-III
XP_003552316.1	>XP_003552316.1 PREDICTED: probable receptor-like protein kinase At3g55450 [Glycine max]	RLK-Pelle_RLCK-II
XP_003552357.1	>XP_003552357.1 PREDICTED: shaggy-related protein kinase theta-like [Glycine max]	CMGC_GSK
XP_003552396.1	>XP_003552396.1 PREDICTED: U-box domain-containing protein 33-like isoform X1 [Glycine max]	RLK-Pelle_RLCK-IXb
XP_003552883.2	>XP_003552883.2 PREDICTED: receptor protein kinase TMK1-like [Glycine max]	RLK-Pelle_LRR-IX
XP_003552905.1	>XP_003552905.1 PREDICTED: probable LRR receptor-like serine/threonine-protein kinase At1g06840 [Glycine max]	RLK-Pelle_LRR-VIII-1
XP_003553827.1	>XP_003553827.1 PREDICTED: serine/threonine-protein kinase BLUS1-like isoform X1 [Glycine max]	STE_STE20-Fray
XP_003553985.1	>XP_003553985.1 PREDICTED: probable receptor-like protein kinase At1g30570 [Glycine max]	RLK-Pelle_RLCK-IXa
XP_003554179.1	>XP_003554179.1 PREDICTED: calcium-dependent protein kinase 32 [Glycine max]	CAMK_CDPK
XP_003554602.1	>XP_003554602.1 PREDICTED: shaggy-related protein kinase alpha [Glycine max]	CMGC_GSK
XP_003555049.1	>XP_003555049.1 PREDICTED: probable inactive leucine-rich repeat receptor-like protein kinase At1g66830 [Glycine max]	RLK-Pelle_LRR-III
XP_003555253.1	>XP_003555253.1 PREDICTED: probable inactive leucine-rich repeat receptor-like protein kinase At1g66830 [Glycine max]	RLK-Pelle_LRR-III
XP_003555458.1	>XP_003555458.1 PREDICTED: serine/threonine-protein kinase D6PKL2-like [Glycine max]	AGC_RSK-2
XP_003555491.1	>XP_003555491.1 PREDICTED: dual specificity protein kinase splB-like [Glycine max]	TKL-Pl-6
XP_003555584.1	>XP_003555584.1 PREDICTED: chitin elicitor receptor kinase 1-like [Glycine max]	RLK-Pelle_LysM
XP_003555695.1	>XP_003555695.1 PREDICTED: calcium-dependent protein kinase 1 [Glycine max]	CAMK_CDPK
XP_003555781.1	>XP_003555781.1 PREDICTED: shaggy-related protein kinase alpha [Glycine max]	CMGC_GSK
XP_003556116.1	>XP_003556116.1 PREDICTED: mitogen-activated protein kinase kinase kinase YODA-like [Glycine max]	STE_STE11
XP_003556185.1	>XP_003556185.1 PREDICTED: somatic embryogenesis receptor kinase 2 [Glycine max]	RLK-Pelle_LRR-II
XP_003556291.1	>XP_003556291.1 PREDICTED: 3-phosphoinositide-dependent protein kinase 2-like [Glycine max]	AGC_PDK1
XP_003556378.1	>XP_003556378.1 PREDICTED: casein kinase I [Glycine max]	CK1_CK1
XP_003556379.1	>XP_003556379.1 PREDICTED: serine/threonine-protein kinase tricorner-like [Glycine max]	AGC_NDR
XP_003556554.1	>XP_003556554.1 PREDICTED: uncharacterized protein LOC100807373 [Glycine max]	CK1_CK1-Pl
XP_006572904.1	>XP_006572904.1 PREDICTED: protein kinase isoform X1 [Glycine max]	CAMK_OST1L
XP_006573364.1	>XP_006573364.1 PREDICTED: probable leucine-rich repeat receptor-like serine/threonine-protein kinase At3g14840 [Glycine max]	RLK-Pelle_DLSV
XP_006574952.1	>XP_006574952.1 PREDICTED: serine/threonine-protein kinase dst1-like isoform X2 [Glycine max]	STE_STE20-Pl
XP_006575660.1	>XP_006575660.1 PREDICTED: mitogen-activated protein kinase 20-like isoform X1 [Glycine max]	CMGC_MAPK
XP_006576226.1	>XP_006576226.1 PREDICTED: uncharacterized protein LOC100788612 isoform X1 [Glycine max]	CMGC_GSK
XP_006576501.1	>XP_006576501.1 PREDICTED: probable inactive leucine-rich repeat receptor-like protein kinase At1g66830 [Glycine max]	RLK-Pelle_LRR-III
XP_006578363.1	>XP_006578363.1 PREDICTED: U-box domain-containing protein 35-like isoform X1 [Glycine max]	RLK-Pelle_RLCK-IXb
XP_006579411.1	>XP_006579411.1 PREDICTED: uncharacterized protein LOC100788131 isoform X1 [Glycine max]	CMGC_MAPK
XP_006580404.1	>XP_006580404.1 PREDICTED: mitogen-activated protein kinase 9-like [Glycine max]	CMGC_MAPK
XP_006580544.1	>XP_006580544.1 PREDICTED: probable inactive receptor kinase At4g23740 [Glycine max]	RLK-Pelle_LRR-III
XP_006580910.1	>XP_006580910.1 PREDICTED: with no lysine kinase 7 isoform X1 [Glycine max]	WNK_NRBP
XP_006582888.1	>XP_006582888.1 PREDICTED: probable LRR receptor-like serine/threonine-protein kinase At4g29180-like isoform X1 [Glycine max]	RLK-Pelle_LRR-I-1
XP_006583189.1	>XP_006583189.1 PREDICTED: protein STRUBBELIG-RECEPTOR FAMILY 6-like [Glycine max]	RLK-Pelle_LRR-V
XP_006583208.1	>XP_006583208.1 PREDICTED: CBL-interacting serine/threonine-protein kinase 9 isoform X1 [Glycine max]	CAMK_CAMKL-CHK1
XP_006583303.1	>XP_006583303.1 PREDICTED: probable serine/threonine-protein kinase At5g41260 [Glycine max]	RLK-Pelle_RLCK-XII-1
XP_006583467.1	>XP_006583467.1 PREDICTED: probable serine/threonine protein kinase IREH1 [Glycine max]	AGC_MAST
XP_006583821.1	>XP_006583821.1 PREDICTED: serine/threonine-protein kinase HT1-like [Glycine max]	TKL-Pl-4
XP_006583888.1	>XP_006583888.1 PREDICTED: probable receptor-like protein kinase At1g49730 [Glycine max]	RLK-Pelle_URK-1
XP_006584457.1	>XP_006584457.1 PREDICTED: somatic embryogenesis receptor-like kinase-like protein isoform X1 [Glycine max]	RLK-Pelle_LRR-II
XP_006584573.1	>XP_006584573.1 PREDICTED: uncharacterized protein LOC100795755 isoform X1 [Glycine max]	CMGC_CDK-Pl
XP_006584715.1	>XP_006584715.1 PREDICTED: probable serine/threonine-protein kinase At5g41260 isoform X1 [Glycine max]	RLK-Pelle_RLCK-XII-1
XP_006584744.1	>XP_006584744.1 PREDICTED: probable inactive receptor kinase At4g23740 [Glycine max]	RLK-Pelle_LRR-III
XP_006584896.1	>XP_006584896.1 PREDICTED: mitogen-activated protein kinase 9-like [Glycine max]	CMGC_MAPK
XP_006585163.1	>XP_006585163.1 PREDICTED: mitogen-activated protein kinase 7 isoform X2 [Glycine max]	CMGC_MAPK
XP_006585169.1	>XP_006585169.1 PREDICTED: CBL-interacting serine/threonine-protein kinase 12 [Glycine max]	CAMK_CAMKL-CHK1
XP_006585406.1	>XP_006585406.1 PREDICTED: uncharacterized protein LOC100799118 [Glycine max]	TKL-Pl-6
XP_006585487.1	>XP_006585487.1 PREDICTED: probable receptor-like protein kinase At1g11050 [Glycine max]	RLK-Pelle_RKF3
XP_006585869.1	>XP_006585869.1 PREDICTED: uncharacterized protein LOC100786931 isoform X2 [Glycine max]	CMGC_DYRK-YAK
XP_006586718.1	>XP_006586718.1 PREDICTED: serine/threonine-protein kinase At5g01020-like isoform X1 [Glycine max]	RLK-Pelle_RLCK-VIIa-2
XP_006586762.1	>XP_006586762.1 PREDICTED: protein STRUBBELIG-RECEPTOR FAMILY 8-like [Glycine max]	RLK-Pelle_LRR-V
XP_006587449.1	>XP_006587449.1 PREDICTED: uncharacterized protein LOC100798608 [Glycine max]	CMGC_DYRK-PRP4
XP_006587460.1	>XP_006587460.1 PREDICTED: probable serine/threonine protein kinase IREH1 [Glycine max]	AGC_MAST
XP_006587476.1	>XP_006587476.1 PREDICTED: mitogen-activated protein kinase 9-like isoform X1 [Glycine max]	CMGC_MAPK
XP_006587537.1	>XP_006587537.1 PREDICTED: protein phosphatase 2C and cyclic nucleotide-binding/kinase domain-containing protein-like isoform X1 [Glycine max]	AGC_PKA-PKG
XP_006587633.1	>XP_006587633.1 PREDICTED: cyclin-dependent kinase F-4-like [Glycine max]	CMGC_RCK
XP_006587908.1	>XP_006587908.1 PREDICTED: probable inactive receptor kinase At5g58300 [Glycine max]	RLK-Pelle_LRR-III
XP_006588366.1	>XP_006588366.1 PREDICTED: serine/threonine protein kinase isoform X1 [Glycine max]	RLK-Pelle_RLCK-VIIa-1
XP_006588432.1	>XP_006588432.1 PREDICTED: glycogen synthase kinase-3 isoform X1 [Glycine max]	CMGC_GSK
XP_006588824.1	>XP_006588824.1 PREDICTED: serine/threonine-protein kinase CTR1-like [Glycine max]	TKL_CTR1-DRK-2
XP_006589178.1	>XP_006589178.1 PREDICTED: probable serine/threonine-protein kinase WNK9 isoform X1 [Glycine max]	WNK_NRBP
XP_006589235.1	>XP_006589235.1 PREDICTED: serine/threonine-protein kinase BLUS1-like isoform X1 [Glycine max]	STE_STE20-Fray
XP_006589734.1	>XP_006589734.1 PREDICTED: serine/threonine-protein kinase STY46-like [Glycine max]	TKL-Pl-4
XP_006590496.1	>XP_006590496.1 PREDICTED: probable inactive receptor kinase At4g23740 isoform X2 [Glycine max]	RLK-Pelle_LRR-III
XP_006590808.1	>XP_006590808.1 PREDICTED: MAP3K epsilon protein kinase 1-like isoform X4 [Glycine max]	STE_STE-Pl
XP_006591268.1	>XP_006591268.1 PREDICTED: probable inactive receptor kinase At5g58300 isoform X3 [Glycine max]	RLK-Pelle_LRR-III
XP_006591394.1	>XP_006591394.1 PREDICTED: probably inactive leucine-rich repeat receptor-like protein kinase IMK2 [Glycine max]	RLK-Pelle_LRR-III
XP_006592253.1	>XP_006592253.1 PREDICTED: receptor-like protein kinase HERK 1 [Glycine max]	RLK-Pelle_CrRLK1L-1
XP_006592473.1	>XP_006592473.1 PREDICTED: serine/threonine-protein kinase EDR1-like [Glycine max]	TKL_CTR1-DRK-1
XP_006592871.1	>XP_006592871.1 PREDICTED: serine/threonine-protein kinase EDR1-like isoform X1 [Glycine max]	TKL_CTR1-DRK-1
XP_006593322.1	>XP_006593322.1 PREDICTED: calmodulin-binding receptor-like cytoplasmic kinase isoform X1 [Glycine max]	RLK-Pelle_RLCK-IV
XP_006593326.1	>XP_006593326.1 PREDICTED: protein kinase isoform X1 [Glycine max]	RLK-Pelle_RLCK-VIIa-2
XP_006594527.1	>XP_006594527.1 PREDICTED: serine/threonine-protein kinase STY8-like isoform X2 [Glycine max]	TKL-Pl-5
XP_006594752.1	>XP_006594752.1 PREDICTED: germinal center kinase 1 isoform X1 [Glycine max]	STE_STE20-YSK
XP_006595489.1	>XP_006595489.1 PREDICTED: MAPK isoform X1 [Glycine max]	CMGC_MAPK
XP_006595794.1	>XP_006595794.1 PREDICTED: cyclin-dependent kinase C-2-like [Glycine max]	CMGC_CDK-CRK7-CDK9
XP_006595969.1	>XP_006595969.1 PREDICTED: serine/threonine-protein kinase tricorner [Glycine max]	AGC_NDR
XP_006596280.1	>XP_006596280.1 PREDICTED: probable inactive receptor kinase At4g23740 [Glycine max]	RLK-Pelle_LRR-III
XP_006597536.1	>XP_006597536.1 PREDICTED: serine/threonine-protein kinase CDL1-like [Glycine max]	RLK-Pelle_RLCK-VIIa-1
XP_006597598.1	>XP_006597598.1 PREDICTED: protein STRUBBELIG-RECEPTOR FAMILY 8-like [Glycine max]	RLK-Pelle_LRR-V
XP_006597677.1	>XP_006597677.1 PREDICTED: cell division control protein 2 homolog [Glycine max]	CMGC_CDK-Pl
XP_006598216.1	>XP_006598216.1 PREDICTED: uncharacterized protein LOC100801946 [Glycine max]	TKL-Pl-6
XP_006598761.1	>XP_006598761.1 PREDICTED: protein STRUBBELIG-RECEPTOR FAMILY 6-like isoform X1 [Glycine max]	RLK-Pelle_LRR-V
XP_006598883.1	>XP_006598883.1 PREDICTED: CBL-interacting serine/threonine-protein kinase 9-like [Glycine max]	CAMK_CAMKL-CHK1
XP_006598940.1	>XP_006598940.1 PREDICTED: mitogen-activated protein kinase homolog MMK2 isoform X1 [Glycine max]	CMGC_MAPK
XP_006599209.1	>XP_006599209.1 PREDICTED: cyclin-dependent kinase F-4 isoform X2 [Glycine max]	CMGC_RCK
XP_006600404.1	>XP_006600404.1 PREDICTED: probable receptor-like protein kinase At5g18500 isoform X2 [Glycine max]	RLK-Pelle_RLCK-V
XP_006600709.1	>XP_006600709.1 PREDICTED: uncharacterized protein LOC100819234 isoform X1 [Glycine max]	TKL-Pl-6
XP_006600732.1	>XP_006600732.1 PREDICTED: calmodulin-binding receptor-like cytoplasmic kinase 3 isoform X1 [Glycine max]	RLK-Pelle_RLCK-IV
XP_006600766.1	>XP_006600766.1 PREDICTED: probable inactive receptor kinase At2g26730 [Glycine max]	RLK-Pelle_LRR-III
XP_006600860.1	>XP_006600860.1 PREDICTED: serine/threonine-protein kinase SAPK3-like isoform X1 [Glycine max]	CAMK_OST1L
XP_006600867.1	>XP_006600867.1 PREDICTED: probable receptor-like protein kinase At5g47070 [Glycine max]	RLK-Pelle_RLCK-VIIa-2
XP_006602049.1	>XP_006602049.1 PREDICTED: probable inactive receptor kinase At5g58300 isoform X1 [Glycine max]	RLK-Pelle_LRR-III
XP_006602549.1	>XP_006602549.1 PREDICTED: uncharacterized protein LOC100809991 isoform X1 [Glycine max]	TKL-Pl-6
XP_006603648.1	>XP_006603648.1 PREDICTED: serine/threonine protein kinase-like protein isoform X1 [Glycine max]	RLK-Pelle_RLCK-VIIa-2
XP_006604500.1	>XP_006604500.1 PREDICTED: casein kinase I-like isoform X1 [Glycine max]	CK1_CK1
XP_006604577.1	>XP_006604577.1 PREDICTED: probable receptor-like protein kinase At5g47070 isoform X1 [Glycine max]	RLK-Pelle_RLCK-VIIa-2
XP_006605282.1	>XP_006605282.1 PREDICTED: with no lysine kinase 1 isoform X1 [Glycine max]	WNK_NRBP
XP_006605851.1	>XP_006605851.1 PREDICTED: serine/threonine-protein kinase STY46-like isoform X2 [Glycine max]	TKL-Pl-4
XP_006606417.1	>XP_006606417.1 PREDICTED: serine/threonine-protein kinase BLUS1-like isoform X1 [Glycine max]	STE_STE20-Fray
XP_006606603.1	>XP_006606603.1 PREDICTED: serine/threonine-protein kinase PBS1-like isoform X1 [Glycine max]	RLK-Pelle_RLCK-VIIa-1
XP_014618356.1	>XP_014618356.1 PREDICTED: serine/threonine-protein kinase tricorner-like [Glycine max]	AGC_NDR
XP_014621122.1	>XP_014621122.1 PREDICTED: serine/threonine-protein kinase HT1-like [Glycine max]	TKL-Pl-4
XP_014622595.1	>XP_014622595.1 PREDICTED: calcium-dependent protein kinase 33-like [Glycine max]	CAMK_CDPK
XP_014625373.1	>XP_014625373.1 PREDICTED: serine/threonine-protein kinase tricorner [Glycine max]	AGC_NDR
XP_014628142.1	>XP_014628142.1 PREDICTED: serine/threonine-protein kinase prpf4B-like [Glycine max]	CMGC_DYRK-PRP4
XP_014628456.1	>XP_014628456.1 PREDICTED: serine/threonine-protein kinase fray2 isoform X1 [Glycine max]	STE_STE20-Fray
XP_014628631.1	>XP_014628631.1 PREDICTED: probable serine/threonine-protein kinase At5g41260 [Glycine max]	RLK-Pelle_RLCK-XII-1
XP_014629886.1	>XP_014629886.1 PREDICTED: probable LRR receptor-like serine/threonine-protein kinase At2g16250 [Glycine max]	RLK-Pelle_LRR-XIV
XP_014634322.1	>XP_014634322.1 PREDICTED: cyclin-dependent kinase G-2-like isoform X1 [Glycine max]	CMGC_CDK-PITSLRE
XP_014634833.1	>XP_014634833.1 PREDICTED: probable LRR receptor-like serine/threonine-protein kinase At1g14390 [Glycine max]	RLK-Pelle_LRR-VI-1
i	Identifier of the kinase protein. (Kinase proteins are drived from leading proteins of all protein groups)
ii	Description of the kinase protein.
iii	Classification of kinase family.

## Sheet: Table S4b
Supplementary Table S4b. GPS results of prediction of kinase families among all the phosphosites.
Proteini	Protein Annotationii	Kinase Familyiii	Peptideiv	Scorev	Cutoffvi
XP_003555961.1	>XP_003555961.1 PREDICTED: probable cinnamyl alcohol dehydrogenase [Glycine max]	CMGC	*DPSGILSPYTYNL*	43.891	40.815
XP_003555961.1	>XP_003555961.1 PREDICTED: probable cinnamyl alcohol dehydrogenase [Glycine max]	TKL	*DPSGILSPYTYNL*	6.218	5.299
XP_003555961.1	>XP_003555961.1 PREDICTED: probable cinnamyl alcohol dehydrogenase [Glycine max]	CK1/CK1	*DPSGILSPYTYNL*	8.138	7.443
XP_003555961.1	>XP_003555961.1 PREDICTED: probable cinnamyl alcohol dehydrogenase [Glycine max]	CMGC/CDK	*DPSGILSPYTYNL*	16.118	10.587
XP_003555961.1	>XP_003555961.1 PREDICTED: probable cinnamyl alcohol dehydrogenase [Glycine max]	CMGC/DYRK	*DPSGILSPYTYNL*	22.063	17.356
XP_003555961.1	>XP_003555961.1 PREDICTED: probable cinnamyl alcohol dehydrogenase [Glycine max]	CMGC/GSK	*DPSGILSPYTYNL*	10	8.674
XP_003555961.1	>XP_003555961.1 PREDICTED: probable cinnamyl alcohol dehydrogenase [Glycine max]	CMGC/MAPK	*DPSGILSPYTYNL*	16.438	12.837
XP_003555961.1	>XP_003555961.1 PREDICTED: probable cinnamyl alcohol dehydrogenase [Glycine max]	STE/STE7	*DPSGILSPYTYNL*	33.929	31.362
XP_003555961.1	>XP_003555961.1 PREDICTED: probable cinnamyl alcohol dehydrogenase [Glycine max]	Atypical/PIKK	*DPSGILSPYTYNL*	12.592	12.124
XP_003555961.1	>XP_003555961.1 PREDICTED: probable cinnamyl alcohol dehydrogenase [Glycine max]	Other/Haspin	*DPSGILSPYTYNL*	7.138	0.998
XP_003555961.1	>XP_003555961.1 PREDICTED: probable cinnamyl alcohol dehydrogenase [Glycine max]	Other/TLK	*DPSGILSPYTYNL*	3.307	2.277
XP_003551399.1	>XP_003551399.1 PREDICTED: calcineurin B-like protein 3 [Glycine max]	TKL	*ITTTFPSFVFHSQ*	5.535	5.299
XP_003551399.1	>XP_003551399.1 PREDICTED: calcineurin B-like protein 3 [Glycine max]	Other/Haspin	*ITTTFPSFVFHSQ*	6.214	0.998
XP_003551399.1	>XP_003551399.1 PREDICTED: calcineurin B-like protein 3 [Glycine max]	Other/TLK	*ITTTFPSFVFHSQ*	3.622	2.277
XP_003551399.1	>XP_003551399.1 PREDICTED: calcineurin B-like protein 3 [Glycine max]	Dual/TK	*ITTTFPSFVFHSQ*	53.375	47.151
XP_003551987.1	>XP_003551987.1 PREDICTED: probable receptor-like protein kinase At5g15080 [Glycine max]	CAMK	*RNFRPESLLGEGG*	4.272	3.428
XP_003551987.1	>XP_003551987.1 PREDICTED: probable receptor-like protein kinase At5g15080 [Glycine max]	CK1	*RNFRPESLLGEGG*	6.448	6.306
XP_003551987.1	>XP_003551987.1 PREDICTED: probable receptor-like protein kinase At5g15080 [Glycine max]	STE	*RNFRPESLLGEGG*	7.766	6.594
XP_003551987.1	>XP_003551987.1 PREDICTED: probable receptor-like protein kinase At5g15080 [Glycine max]	AGC/NDR	*RNFRPESLLGEGG*	0.003	0.003
XP_003551987.1	>XP_003551987.1 PREDICTED: probable receptor-like protein kinase At5g15080 [Glycine max]	AGC/PKA	*RNFRPESLLGEGG*	23.457	22.884
XP_003551987.1	>XP_003551987.1 PREDICTED: probable receptor-like protein kinase At5g15080 [Glycine max]	AGC/RSK	*RNFRPESLLGEGG*	13.763	10.901
XP_003551987.1	>XP_003551987.1 PREDICTED: probable receptor-like protein kinase At5g15080 [Glycine max]	CAMK/CAMKL	*RNFRPESLLGEGG*	7.679	7.568
XP_003551987.1	>XP_003551987.1 PREDICTED: probable receptor-like protein kinase At5g15080 [Glycine max]	CK1/CK1	*RNFRPESLLGEGG*	8.093	7.443
XP_003551987.1	>XP_003551987.1 PREDICTED: probable receptor-like protein kinase At5g15080 [Glycine max]	CMGC/CK2	*RNFRPESLLGEGG*	3.322	2.665
XP_003551987.1	>XP_003551987.1 PREDICTED: probable receptor-like protein kinase At5g15080 [Glycine max]	CMGC/MAPK	*RNFRPESLLGEGG*	13.022	12.837
XP_003551987.1	>XP_003551987.1 PREDICTED: probable receptor-like protein kinase At5g15080 [Glycine max]	CMGC/RCK	*RNFRPESLLGEGG*	5.77	4.171
XP_003551987.1	>XP_003551987.1 PREDICTED: probable receptor-like protein kinase At5g15080 [Glycine max]	Other/Haspin	*RNFRPESLLGEGG*	5.98	0.998
XP_003551987.1	>XP_003551987.1 PREDICTED: probable receptor-like protein kinase At5g15080 [Glycine max]	Other/TLK	*RNFRPESLLGEGG*	2.577	2.277
XP_003551987.1	>XP_003551987.1 PREDICTED: probable receptor-like protein kinase At5g15080 [Glycine max]	Dual/TK	*RNFRPESLLGEGG*	61.938	47.151
XP_003552267.1	>XP_003552267.1 PREDICTED: pyruvate decarboxylase 2 [Glycine max]	CK1	*RDPVRFSLSPRLS*	6.571	6.306
XP_003552267.1	>XP_003552267.1 PREDICTED: pyruvate decarboxylase 2 [Glycine max]	AGC/PKA	*RDPVRFSLSPRLS*	23.833	22.884
XP_003552267.1	>XP_003552267.1 PREDICTED: pyruvate decarboxylase 2 [Glycine max]	CK1/CK1	*RDPVRFSLSPRLS*	8.234	7.443
XP_003552267.1	>XP_003552267.1 PREDICTED: pyruvate decarboxylase 2 [Glycine max]	Other/Haspin	*RDPVRFSLSPRLS*	5.936	0.998
XP_003552267.1	>XP_003552267.1 PREDICTED: pyruvate decarboxylase 2 [Glycine max]	Other/Aur	*RDPVRFSLSPRLS*	11.558	8.819
XP_003552267.1	>XP_003552267.1 PREDICTED: pyruvate decarboxylase 2 [Glycine max]	Other/TLK	*RDPVRFSLSPRLS*	2.856	2.277
XP_003552267.1	>XP_003552267.1 PREDICTED: pyruvate decarboxylase 2 [Glycine max]	Other/Bud32	*RDPVRFSLSPRLS*	2.944	2.937
XP_003552267.1	>XP_003552267.1 PREDICTED: pyruvate decarboxylase 2 [Glycine max]	Dual/TK	*RDPVRFSLSPRLS*	48.912	47.151
XP_003552267.1	>XP_003552267.1 PREDICTED: pyruvate decarboxylase 2 [Glycine max]	AGC	*PVRFSLSPRLSNK*	2.215	1.925
XP_003552267.1	>XP_003552267.1 PREDICTED: pyruvate decarboxylase 2 [Glycine max]	CMGC	*PVRFSLSPRLSNK*	45.039	40.815
XP_003552267.1	>XP_003552267.1 PREDICTED: pyruvate decarboxylase 2 [Glycine max]	TKL	*PVRFSLSPRLSNK*	6.337	5.299
XP_003552267.1	>XP_003552267.1 PREDICTED: pyruvate decarboxylase 2 [Glycine max]	CMGC/CDK	*PVRFSLSPRLSNK*	15.834	10.587
XP_003552267.1	>XP_003552267.1 PREDICTED: pyruvate decarboxylase 2 [Glycine max]	CMGC/DYRK	*PVRFSLSPRLSNK*	22.151	17.356
XP_003552267.1	>XP_003552267.1 PREDICTED: pyruvate decarboxylase 2 [Glycine max]	CMGC/GSK	*PVRFSLSPRLSNK*	12.573	8.674
XP_003552267.1	>XP_003552267.1 PREDICTED: pyruvate decarboxylase 2 [Glycine max]	CMGC/MAPK	*PVRFSLSPRLSNK*	16.632	12.837
XP_003552267.1	>XP_003552267.1 PREDICTED: pyruvate decarboxylase 2 [Glycine max]	Atypical/PIKK	*PVRFSLSPRLSNK*	12.378	12.124
XP_003552267.1	>XP_003552267.1 PREDICTED: pyruvate decarboxylase 2 [Glycine max]	Other/Haspin	*PVRFSLSPRLSNK*	6.964	0.998
XP_003552267.1	>XP_003552267.1 PREDICTED: pyruvate decarboxylase 2 [Glycine max]	Other/TLK	*PVRFSLSPRLSNK*	3.395	2.277
XP_003552336.1	>XP_003552336.1 PREDICTED: 2,3-bisphosphoglycerate-independent phosphoglycerate mutase [Glycine max]	CK1	*EDDMGNSEVGHNA*	9.045	6.306
XP_003552336.1	>XP_003552336.1 PREDICTED: 2,3-bisphosphoglycerate-independent phosphoglycerate mutase [Glycine max]	CK1/CK1	*EDDMGNSEVGHNA*	9.971	7.443
XP_003552336.1	>XP_003552336.1 PREDICTED: 2,3-bisphosphoglycerate-independent phosphoglycerate mutase [Glycine max]	CMGC/CK2	*EDDMGNSEVGHNA*	4.535	2.665
XP_003552336.1	>XP_003552336.1 PREDICTED: 2,3-bisphosphoglycerate-independent phosphoglycerate mutase [Glycine max]	Other/Haspin	*EDDMGNSEVGHNA*	6.379	0.998
XP_003552336.1	>XP_003552336.1 PREDICTED: 2,3-bisphosphoglycerate-independent phosphoglycerate mutase [Glycine max]	Other/TLK	*EDDMGNSEVGHNA*	3.054	2.277
XP_003552336.1	>XP_003552336.1 PREDICTED: 2,3-bisphosphoglycerate-independent phosphoglycerate mutase [Glycine max]	Other/ULK	*EDDMGNSEVGHNA*	47.25	36.383
XP_006602134.1	>XP_006602134.1 PREDICTED: nuclear transcription factor Y subunit B-3 [Glycine max]	AGC	*GKGSEMSPREQDR*	3.74	1.925
XP_006602134.1	>XP_006602134.1 PREDICTED: nuclear transcription factor Y subunit B-3 [Glycine max]	CK1	*GKGSEMSPREQDR*	11.691	6.306
XP_006602134.1	>XP_006602134.1 PREDICTED: nuclear transcription factor Y subunit B-3 [Glycine max]	CMGC	*GKGSEMSPREQDR*	46.308	40.815
XP_006602134.1	>XP_006602134.1 PREDICTED: nuclear transcription factor Y subunit B-3 [Glycine max]	CK1/CK1	*GKGSEMSPREQDR*	12.645	7.443
XP_006602134.1	>XP_006602134.1 PREDICTED: nuclear transcription factor Y subunit B-3 [Glycine max]	CMGC/CDK	*GKGSEMSPREQDR*	13.275	10.587
XP_006602134.1	>XP_006602134.1 PREDICTED: nuclear transcription factor Y subunit B-3 [Glycine max]	CMGC/CK2	*GKGSEMSPREQDR*	8.586	2.665
XP_006602134.1	>XP_006602134.1 PREDICTED: nuclear transcription factor Y subunit B-3 [Glycine max]	CMGC/CLK	*GKGSEMSPREQDR*	96.33	85.655
XP_006602134.1	>XP_006602134.1 PREDICTED: nuclear transcription factor Y subunit B-3 [Glycine max]	CMGC/DYRK	*GKGSEMSPREQDR*	22.14	17.356
XP_006602134.1	>XP_006602134.1 PREDICTED: nuclear transcription factor Y subunit B-3 [Glycine max]	CMGC/GSK	*GKGSEMSPREQDR*	9.146	8.674
XP_006602134.1	>XP_006602134.1 PREDICTED: nuclear transcription factor Y subunit B-3 [Glycine max]	CMGC/MAPK	*GKGSEMSPREQDR*	15.46	12.837
XP_006602134.1	>XP_006602134.1 PREDICTED: nuclear transcription factor Y subunit B-3 [Glycine max]	Atypical/PIKK	*GKGSEMSPREQDR*	12.245	12.124
XP_006602134.1	>XP_006602134.1 PREDICTED: nuclear transcription factor Y subunit B-3 [Glycine max]	Other/Haspin	*GKGSEMSPREQDR*	5.933	0.998
XP_006602134.1	>XP_006602134.1 PREDICTED: nuclear transcription factor Y subunit B-3 [Glycine max]	Other/TLK	*GKGSEMSPREQDR*	3.129	2.277
XP_006602134.1	>XP_006602134.1 PREDICTED: nuclear transcription factor Y subunit B-3 [Glycine max]	Dual/TK	*GKGSEMSPREQDR*	59.485	47.151
XP_006602134.1	>XP_006602134.1 PREDICTED: nuclear transcription factor Y subunit B-3 [Glycine max]	TKL	*SKDAKETVQECVS*	5.999	5.299
XP_006602134.1	>XP_006602134.1 PREDICTED: nuclear transcription factor Y subunit B-3 [Glycine max]	CK1/CK1	*SKDAKETVQECVS*	9.006	7.443
XP_006602134.1	>XP_006602134.1 PREDICTED: nuclear transcription factor Y subunit B-3 [Glycine max]	CMGC/CK2	*SKDAKETVQECVS*	4.717	2.665
XP_006602134.1	>XP_006602134.1 PREDICTED: nuclear transcription factor Y subunit B-3 [Glycine max]	CMGC/CLK	*SKDAKETVQECVS*	98.995	85.655
XP_006602134.1	>XP_006602134.1 PREDICTED: nuclear transcription factor Y subunit B-3 [Glycine max]	Other/Haspin	*SKDAKETVQECVS*	6.497	0.998
XP_006602134.1	>XP_006602134.1 PREDICTED: nuclear transcription factor Y subunit B-3 [Glycine max]	Other/TLK	*SKDAKETVQECVS*	2.649	2.277
XP_006602134.1	>XP_006602134.1 PREDICTED: nuclear transcription factor Y subunit B-3 [Glycine max]	Dual/TK	*SKDAKETVQECVS*	51.028	47.151
XP_006602655.1	>XP_006602655.1 PREDICTED: cell wall protein RBR3 [Glycine max]	AGC	*GSRRPSSSGGPTS*	6.05	1.925
XP_006602655.1	>XP_006602655.1 PREDICTED: cell wall protein RBR3 [Glycine max]	CAMK	*GSRRPSSSGGPTS*	5.258	3.428
XP_006602655.1	>XP_006602655.1 PREDICTED: cell wall protein RBR3 [Glycine max]	CK1	*GSRRPSSSGGPTS*	8.19	6.306
XP_006602655.1	>XP_006602655.1 PREDICTED: cell wall protein RBR3 [Glycine max]	STE	*GSRRPSSSGGPTS*	7.611	6.594
XP_006602655.1	>XP_006602655.1 PREDICTED: cell wall protein RBR3 [Glycine max]	TKL	*GSRRPSSSGGPTS*	5.923	5.299
XP_006602655.1	>XP_006602655.1 PREDICTED: cell wall protein RBR3 [Glycine max]	AGC/PKA	*GSRRPSSSGGPTS*	25.448	22.884
XP_006602655.1	>XP_006602655.1 PREDICTED: cell wall protein RBR3 [Glycine max]	AGC/RSK	*GSRRPSSSGGPTS*	14.089	10.901
XP_006602655.1	>XP_006602655.1 PREDICTED: cell wall protein RBR3 [Glycine max]	CAMK/CAMK1	*GSRRPSSSGGPTS*	14.326	11.583
XP_006602655.1	>XP_006602655.1 PREDICTED: cell wall protein RBR3 [Glycine max]	CAMK/CAMKL	*GSRRPSSSGGPTS*	8.229	7.568
XP_006602655.1	>XP_006602655.1 PREDICTED: cell wall protein RBR3 [Glycine max]	CK1/CK1	*GSRRPSSSGGPTS*	8.972	7.443
XP_006602655.1	>XP_006602655.1 PREDICTED: cell wall protein RBR3 [Glycine max]	CMGC/CK2	*GSRRPSSSGGPTS*	4.618	2.665
XP_006602655.1	>XP_006602655.1 PREDICTED: cell wall protein RBR3 [Glycine max]	CMGC/CLK	*GSRRPSSSGGPTS*	111.48	85.655
XP_006602655.1	>XP_006602655.1 PREDICTED: cell wall protein RBR3 [Glycine max]	CMGC/DYRK	*GSRRPSSSGGPTS*	17.357	17.356
XP_006602655.1	>XP_006602655.1 PREDICTED: cell wall protein RBR3 [Glycine max]	CMGC/RCK	*GSRRPSSSGGPTS*	6.156	4.171
XP_006602655.1	>XP_006602655.1 PREDICTED: cell wall protein RBR3 [Glycine max]	Other/Haspin	*GSRRPSSSGGPTS*	5.958	0.998
XP_006602655.1	>XP_006602655.1 PREDICTED: cell wall protein RBR3 [Glycine max]	Other/TLK	*GSRRPSSSGGPTS*	3.24	2.277
XP_006602655.1	>XP_006602655.1 PREDICTED: cell wall protein RBR3 [Glycine max]	Dual/TK	*GSRRPSSSGGPTS*	70.461	47.151
XP_006602655.1	>XP_006602655.1 PREDICTED: cell wall protein RBR3 [Glycine max]	CAMK	*LSDRPASATRTRP*	4.901	3.428
XP_006602655.1	>XP_006602655.1 PREDICTED: cell wall protein RBR3 [Glycine max]	CK1	*LSDRPASATRTRP*	7.845	6.306
XP_006602655.1	>XP_006602655.1 PREDICTED: cell wall protein RBR3 [Glycine max]	STE	*LSDRPASATRTRP*	7.192	6.594
XP_006602655.1	>XP_006602655.1 PREDICTED: cell wall protein RBR3 [Glycine max]	AGC/PKA	*LSDRPASATRTRP*	24.43	22.884
XP_006602655.1	>XP_006602655.1 PREDICTED: cell wall protein RBR3 [Glycine max]	AGC/RSK	*LSDRPASATRTRP*	14.462	10.901
XP_006602655.1	>XP_006602655.1 PREDICTED: cell wall protein RBR3 [Glycine max]	CAMK/CAMK1	*LSDRPASATRTRP*	14.008	11.583
XP_006602655.1	>XP_006602655.1 PREDICTED: cell wall protein RBR3 [Glycine max]	CAMK/CAMKL	*LSDRPASATRTRP*	8.536	7.568
XP_006602655.1	>XP_006602655.1 PREDICTED: cell wall protein RBR3 [Glycine max]	CK1/CK1	*LSDRPASATRTRP*	8.334	7.443
XP_006602655.1	>XP_006602655.1 PREDICTED: cell wall protein RBR3 [Glycine max]	CMGC/CLK	*LSDRPASATRTRP*	96.216	85.655
XP_006602655.1	>XP_006602655.1 PREDICTED: cell wall protein RBR3 [Glycine max]	CMGC/GSK	*LSDRPASATRTRP*	9.846	8.674
XP_006602655.1	>XP_006602655.1 PREDICTED: cell wall protein RBR3 [Glycine max]	CMGC/MAPK	*LSDRPASATRTRP*	13.917	12.837
XP_006602655.1	>XP_006602655.1 PREDICTED: cell wall protein RBR3 [Glycine max]	CMGC/RCK	*LSDRPASATRTRP*	6.086	4.171
XP_006602655.1	>XP_006602655.1 PREDICTED: cell wall protein RBR3 [Glycine max]	Other/Haspin	*LSDRPASATRTRP*	6.454	0.998
XP_006602655.1	>XP_006602655.1 PREDICTED: cell wall protein RBR3 [Glycine max]	Other/TLK	*LSDRPASATRTRP*	3.423	2.277
XP_006602655.1	>XP_006602655.1 PREDICTED: cell wall protein RBR3 [Glycine max]	Dual/TK	*LSDRPASATRTRP*	70.588	47.151
XP_014625373.1	>XP_014625373.1 PREDICTED: serine/threonine-protein kinase tricorner [Glycine max]	TK/InsR	*NRRALAYSTVGTL*	14.252	13.349
XP_014625373.1	>XP_014625373.1 PREDICTED: serine/threonine-protein kinase tricorner [Glycine max]	Dual/CAMK	*NRRALAYSTVGTL*	2.529	1.637
XP_014625373.1	>XP_014625373.1 PREDICTED: serine/threonine-protein kinase tricorner [Glycine max]	Dual/Other/PEK	*NRRALAYSTVGTL*	1.913	1.815
XP_014625373.1	>XP_014625373.1 PREDICTED: serine/threonine-protein kinase tricorner [Glycine max]	TKL	*RRALAYSTVGTLD*	6.46	5.299
XP_014625373.1	>XP_014625373.1 PREDICTED: serine/threonine-protein kinase tricorner [Glycine max]	CK1/CK1	*RRALAYSTVGTLD*	9.903	7.443
XP_014625373.1	>XP_014625373.1 PREDICTED: serine/threonine-protein kinase tricorner [Glycine max]	STE/STE11	*RRALAYSTVGTLD*	5.205	5.196
XP_014625373.1	>XP_014625373.1 PREDICTED: serine/threonine-protein kinase tricorner [Glycine max]	Other/Haspin	*RRALAYSTVGTLD*	6.46	0.998
XP_014625373.1	>XP_014625373.1 PREDICTED: serine/threonine-protein kinase tricorner [Glycine max]	Other/TLK	*RRALAYSTVGTLD*	3.056	2.277
XP_014625373.1	>XP_014625373.1 PREDICTED: serine/threonine-protein kinase tricorner [Glycine max]	Other/PEK	*RRALAYSTVGTLD*	1.726	1.697
XP_014625373.1	>XP_014625373.1 PREDICTED: serine/threonine-protein kinase tricorner [Glycine max]	Dual/TK	*RRALAYSTVGTLD*	59.38	47.151
XP_014625373.1	>XP_014625373.1 PREDICTED: serine/threonine-protein kinase tricorner [Glycine max]	TKL	*RALAYSTVGTLDY*	7.141	5.299
XP_014625373.1	>XP_014625373.1 PREDICTED: serine/threonine-protein kinase tricorner [Glycine max]	Other/Haspin	*RALAYSTVGTLDY*	6.846	0.998
XP_014625373.1	>XP_014625373.1 PREDICTED: serine/threonine-protein kinase tricorner [Glycine max]	Other/TLK	*RALAYSTVGTLDY*	3.286	2.277
XP_014625373.1	>XP_014625373.1 PREDICTED: serine/threonine-protein kinase tricorner [Glycine max]	Other/PEK	*RALAYSTVGTLDY*	1.716	1.697
XP_014625373.1	>XP_014625373.1 PREDICTED: serine/threonine-protein kinase tricorner [Glycine max]	TKL	*AYSTVGTLDYMAP*	5.748	5.299
XP_014625373.1	>XP_014625373.1 PREDICTED: serine/threonine-protein kinase tricorner [Glycine max]	CMGC/CLK	*AYSTVGTLDYMAP*	88.746	85.655
XP_014625373.1	>XP_014625373.1 PREDICTED: serine/threonine-protein kinase tricorner [Glycine max]	Other/Haspin	*AYSTVGTLDYMAP*	6.047	0.998
XP_014625373.1	>XP_014625373.1 PREDICTED: serine/threonine-protein kinase tricorner [Glycine max]	Other/TLK	*AYSTVGTLDYMAP*	3.25	2.277
XP_014625373.1	>XP_014625373.1 PREDICTED: serine/threonine-protein kinase tricorner [Glycine max]	Other/TTK	*AYSTVGTLDYMAP*	24.308	21.21
XP_014625373.1	>XP_014625373.1 PREDICTED: serine/threonine-protein kinase tricorner [Glycine max]	Dual/TK	*AYSTVGTLDYMAP*	48.749	47.151
XP_014625373.1	>XP_014625373.1 PREDICTED: serine/threonine-protein kinase tricorner [Glycine max]	TK/InsR	*TVGTLDYMAPEVL*	20.962	13.349
XP_014625373.1	>XP_014625373.1 PREDICTED: serine/threonine-protein kinase tricorner [Glycine max]	Dual/CAMK	*TVGTLDYMAPEVL*	2.877	1.637
XP_014625373.1	>XP_014625373.1 PREDICTED: serine/threonine-protein kinase tricorner [Glycine max]	Dual/CAMK/CAMKL	*TVGTLDYMAPEVL*	2.128	1.867
XP_014625373.1	>XP_014625373.1 PREDICTED: serine/threonine-protein kinase tricorner [Glycine max]	CK1	*PDVSVSSPVTRQK*	8.164	6.306
XP_014625373.1	>XP_014625373.1 PREDICTED: serine/threonine-protein kinase tricorner [Glycine max]	CMGC	*PDVSVSSPVTRQK*	43.873	40.815
XP_014625373.1	>XP_014625373.1 PREDICTED: serine/threonine-protein kinase tricorner [Glycine max]	CK1/CK1	*PDVSVSSPVTRQK*	9.244	7.443
XP_014625373.1	>XP_014625373.1 PREDICTED: serine/threonine-protein kinase tricorner [Glycine max]	CMGC/CDK	*PDVSVSSPVTRQK*	15.63	10.587
XP_014625373.1	>XP_014625373.1 PREDICTED: serine/threonine-protein kinase tricorner [Glycine max]	CMGC/CK2	*PDVSVSSPVTRQK*	2.866	2.665
XP_014625373.1	>XP_014625373.1 PREDICTED: serine/threonine-protein kinase tricorner [Glycine max]	CMGC/DYRK	*PDVSVSSPVTRQK*	21.944	17.356
XP_014625373.1	>XP_014625373.1 PREDICTED: serine/threonine-protein kinase tricorner [Glycine max]	CMGC/GSK	*PDVSVSSPVTRQK*	8.956	8.674
XP_014625373.1	>XP_014625373.1 PREDICTED: serine/threonine-protein kinase tricorner [Glycine max]	CMGC/MAPK	*PDVSVSSPVTRQK*	16.62	12.837
XP_014625373.1	>XP_014625373.1 PREDICTED: serine/threonine-protein kinase tricorner [Glycine max]	Atypical/PIKK	*PDVSVSSPVTRQK*	12.606	12.124
XP_014625373.1	>XP_014625373.1 PREDICTED: serine/threonine-protein kinase tricorner [Glycine max]	Other/Haspin	*PDVSVSSPVTRQK*	7.976	0.998
XP_014625373.1	>XP_014625373.1 PREDICTED: serine/threonine-protein kinase tricorner [Glycine max]	Other/TLK	*PDVSVSSPVTRQK*	3.524	2.277
XP_014625373.1	>XP_014625373.1 PREDICTED: serine/threonine-protein kinase tricorner [Glycine max]	Other/Bud32	*PDVSVSSPVTRQK*	2.938	2.937
XP_003549233.1	>XP_003549233.1 PREDICTED: DNA repair protein recA homolog 3, mitochondrial [Glycine max]	CK1	*KIATVDSTDEEAA*	8.663	6.306
XP_003549233.1	>XP_003549233.1 PREDICTED: DNA repair protein recA homolog 3, mitochondrial [Glycine max]	CMGC	*KIATVDSTDEEAA*	42.301	40.815
XP_003549233.1	>XP_003549233.1 PREDICTED: DNA repair protein recA homolog 3, mitochondrial [Glycine max]	TKL	*KIATVDSTDEEAA*	5.564	5.299
XP_003549233.1	>XP_003549233.1 PREDICTED: DNA repair protein recA homolog 3, mitochondrial [Glycine max]	CK1/CK1	*KIATVDSTDEEAA*	9.989	7.443
XP_003549233.1	>XP_003549233.1 PREDICTED: DNA repair protein recA homolog 3, mitochondrial [Glycine max]	CMGC/CK2	*KIATVDSTDEEAA*	10.523	2.665
XP_003549233.1	>XP_003549233.1 PREDICTED: DNA repair protein recA homolog 3, mitochondrial [Glycine max]	CMGC/CLK	*KIATVDSTDEEAA*	87.439	85.655
XP_003549233.1	>XP_003549233.1 PREDICTED: DNA repair protein recA homolog 3, mitochondrial [Glycine max]	Other/Haspin	*KIATVDSTDEEAA*	5.712	0.998
XP_003549233.1	>XP_003549233.1 PREDICTED: DNA repair protein recA homolog 3, mitochondrial [Glycine max]	Other/TLK	*KIATVDSTDEEAA*	3.134	2.277
XP_003549233.1	>XP_003549233.1 PREDICTED: DNA repair protein recA homolog 3, mitochondrial [Glycine max]	Other/TTK	*KIATVDSTDEEAA*	23.196	21.21
XP_003549233.1	>XP_003549233.1 PREDICTED: DNA repair protein recA homolog 3, mitochondrial [Glycine max]	Dual/TK	*KIATVDSTDEEAA*	59.434	47.151
XP_003549233.1	>XP_003549233.1 PREDICTED: DNA repair protein recA homolog 3, mitochondrial [Glycine max]	CMGC	*IATVDSTDEEAAA*	42.228	40.815
XP_003549233.1	>XP_003549233.1 PREDICTED: DNA repair protein recA homolog 3, mitochondrial [Glycine max]	CMGC/CK2	*IATVDSTDEEAAA*	9.369	2.665
XP_003549233.1	>XP_003549233.1 PREDICTED: DNA repair protein recA homolog 3, mitochondrial [Glycine max]	Other/Haspin	*IATVDSTDEEAAA*	6.331	0.998
XP_003549233.1	>XP_003549233.1 PREDICTED: DNA repair protein recA homolog 3, mitochondrial [Glycine max]	Other/TLK	*IATVDSTDEEAAA*	3.396	2.277
XP_003549233.1	>XP_003549233.1 PREDICTED: DNA repair protein recA homolog 3, mitochondrial [Glycine max]	Other/TTK	*IATVDSTDEEAAA*	22.267	21.21
XP_003549233.1	>XP_003549233.1 PREDICTED: DNA repair protein recA homolog 3, mitochondrial [Glycine max]	Dual/TK	*IATVDSTDEEAAA*	50.239	47.151
XP_003549233.1	>XP_003549233.1 PREDICTED: DNA repair protein recA homolog 3, mitochondrial [Glycine max]	AGC	*RSKSDGSDSGEEN*	2.157	1.925
XP_003549233.1	>XP_003549233.1 PREDICTED: DNA repair protein recA homolog 3, mitochondrial [Glycine max]	CK1	*RSKSDGSDSGEEN*	9.497	6.306
XP_003549233.1	>XP_003549233.1 PREDICTED: DNA repair protein recA homolog 3, mitochondrial [Glycine max]	CMGC	*RSKSDGSDSGEEN*	42.184	40.815
XP_003549233.1	>XP_003549233.1 PREDICTED: DNA repair protein recA homolog 3, mitochondrial [Glycine max]	CK1/CK1	*RSKSDGSDSGEEN*	10.636	7.443
XP_003549233.1	>XP_003549233.1 PREDICTED: DNA repair protein recA homolog 3, mitochondrial [Glycine max]	CMGC/CK2	*RSKSDGSDSGEEN*	8.082	2.665
XP_003549233.1	>XP_003549233.1 PREDICTED: DNA repair protein recA homolog 3, mitochondrial [Glycine max]	CMGC/CLK	*RSKSDGSDSGEEN*	94.669	85.655
XP_003549233.1	>XP_003549233.1 PREDICTED: DNA repair protein recA homolog 3, mitochondrial [Glycine max]	Other/Haspin	*RSKSDGSDSGEEN*	6.123	0.998
XP_003549233.1	>XP_003549233.1 PREDICTED: DNA repair protein recA homolog 3, mitochondrial [Glycine max]	Other/TLK	*RSKSDGSDSGEEN*	2.8	2.277
XP_003549233.1	>XP_003549233.1 PREDICTED: DNA repair protein recA homolog 3, mitochondrial [Glycine max]	Dual/TK	*RSKSDGSDSGEEN*	47.802	47.151
XP_003549233.1	>XP_003549233.1 PREDICTED: DNA repair protein recA homolog 3, mitochondrial [Glycine max]	CK1	*KSDGSDSGEENMS*	12.67	6.306
XP_003549233.1	>XP_003549233.1 PREDICTED: DNA repair protein recA homolog 3, mitochondrial [Glycine max]	CMGC	*KSDGSDSGEENMS*	41.901	40.815
XP_003549233.1	>XP_003549233.1 PREDICTED: DNA repair protein recA homolog 3, mitochondrial [Glycine max]	CK1/CK1	*KSDGSDSGEENMS*	13.453	7.443
XP_003549233.1	>XP_003549233.1 PREDICTED: DNA repair protein recA homolog 3, mitochondrial [Glycine max]	CMGC/CK2	*KSDGSDSGEENMS*	10.798	2.665
XP_003549233.1	>XP_003549233.1 PREDICTED: DNA repair protein recA homolog 3, mitochondrial [Glycine max]	CMGC/CLK	*KSDGSDSGEENMS*	93.273	85.655
XP_003549233.1	>XP_003549233.1 PREDICTED: DNA repair protein recA homolog 3, mitochondrial [Glycine max]	Other/Haspin	*KSDGSDSGEENMS*	6.239	0.998
XP_003549233.1	>XP_003549233.1 PREDICTED: DNA repair protein recA homolog 3, mitochondrial [Glycine max]	Other/TLK	*KSDGSDSGEENMS*	3.401	2.277
XP_003549233.1	>XP_003549233.1 PREDICTED: DNA repair protein recA homolog 3, mitochondrial [Glycine max]	Dual/TK	*KSDGSDSGEENMS*	57.399	47.151
XP_003549927.1	>XP_003549927.1 PREDICTED: homeobox-leucine zipper protein HAT4 [Glycine max]	CAMK	*ACSRGISDEEDAE*	4.345	3.428
XP_003549927.1	>XP_003549927.1 PREDICTED: homeobox-leucine zipper protein HAT4 [Glycine max]	CK1	*ACSRGISDEEDAE*	10.082	6.306
XP_003549927.1	>XP_003549927.1 PREDICTED: homeobox-leucine zipper protein HAT4 [Glycine max]	CMGC	*ACSRGISDEEDAE*	43.289	40.815
XP_003549927.1	>XP_003549927.1 PREDICTED: homeobox-leucine zipper protein HAT4 [Glycine max]	AGC/NDR	*ACSRGISDEEDAE*	0.003	0.003
XP_003549927.1	>XP_003549927.1 PREDICTED: homeobox-leucine zipper protein HAT4 [Glycine max]	AGC/PKA	*ACSRGISDEEDAE*	25.563	22.884
XP_003549927.1	>XP_003549927.1 PREDICTED: homeobox-leucine zipper protein HAT4 [Glycine max]	AGC/RSK	*ACSRGISDEEDAE*	13.716	10.901
XP_003549927.1	>XP_003549927.1 PREDICTED: homeobox-leucine zipper protein HAT4 [Glycine max]	CAMK/CAMK1	*ACSRGISDEEDAE*	12.218	11.583
XP_003549927.1	>XP_003549927.1 PREDICTED: homeobox-leucine zipper protein HAT4 [Glycine max]	CAMK/CAMKL	*ACSRGISDEEDAE*	8.441	7.568
XP_003549927.1	>XP_003549927.1 PREDICTED: homeobox-leucine zipper protein HAT4 [Glycine max]	CK1/CK1	*ACSRGISDEEDAE*	10.945	7.443
XP_003549927.1	>XP_003549927.1 PREDICTED: homeobox-leucine zipper protein HAT4 [Glycine max]	CMGC/CK2	*ACSRGISDEEDAE*	10.601	2.665
XP_003549927.1	>XP_003549927.1 PREDICTED: homeobox-leucine zipper protein HAT4 [Glycine max]	CMGC/CLK	*ACSRGISDEEDAE*	97.718	85.655
XP_003549927.1	>XP_003549927.1 PREDICTED: homeobox-leucine zipper protein HAT4 [Glycine max]	Other/Haspin	*ACSRGISDEEDAE*	6.028	0.998
XP_003549927.1	>XP_003549927.1 PREDICTED: homeobox-leucine zipper protein HAT4 [Glycine max]	Other/TLK	*ACSRGISDEEDAE*	3.169	2.277
XP_003549927.1	>XP_003549927.1 PREDICTED: homeobox-leucine zipper protein HAT4 [Glycine max]	Dual/TK	*ACSRGISDEEDAE*	82.429	47.151
XP_003547679.1	>XP_003547679.1 PREDICTED: glucose-6-phosphate 1-dehydrogenase, cytoplasmic isoform [Glycine max]	CK1	*WHIERRSSFGSES*	7.869	6.306
XP_003547679.1	>XP_003547679.1 PREDICTED: glucose-6-phosphate 1-dehydrogenase, cytoplasmic isoform [Glycine max]	AGC/PKA	*WHIERRSSFGSES*	24.369	22.884
XP_003547679.1	>XP_003547679.1 PREDICTED: glucose-6-phosphate 1-dehydrogenase, cytoplasmic isoform [Glycine max]	CK1/CK1	*WHIERRSSFGSES*	8.405	7.443
XP_003547679.1	>XP_003547679.1 PREDICTED: glucose-6-phosphate 1-dehydrogenase, cytoplasmic isoform [Glycine max]	CMGC/CK2	*WHIERRSSFGSES*	3.436	2.665
XP_003547679.1	>XP_003547679.1 PREDICTED: glucose-6-phosphate 1-dehydrogenase, cytoplasmic isoform [Glycine max]	Other/Haspin	*WHIERRSSFGSES*	6.94	0.998
XP_003547679.1	>XP_003547679.1 PREDICTED: glucose-6-phosphate 1-dehydrogenase, cytoplasmic isoform [Glycine max]	Other/Aur	*WHIERRSSFGSES*	9.826	8.819
XP_003547679.1	>XP_003547679.1 PREDICTED: glucose-6-phosphate 1-dehydrogenase, cytoplasmic isoform [Glycine max]	Other/TLK	*WHIERRSSFGSES*	3.927	2.277
XP_003547679.1	>XP_003547679.1 PREDICTED: glucose-6-phosphate 1-dehydrogenase, cytoplasmic isoform [Glycine max]	Dual/TK	*WHIERRSSFGSES*	64.482	47.151
XP_003547679.1	>XP_003547679.1 PREDICTED: glucose-6-phosphate 1-dehydrogenase, cytoplasmic isoform [Glycine max]	AGC	*HIERRSSFGSESP*	9.117	1.925
XP_003547679.1	>XP_003547679.1 PREDICTED: glucose-6-phosphate 1-dehydrogenase, cytoplasmic isoform [Glycine max]	CAMK	*HIERRSSFGSESP*	7.14	3.428
XP_003547679.1	>XP_003547679.1 PREDICTED: glucose-6-phosphate 1-dehydrogenase, cytoplasmic isoform [Glycine max]	CK1	*HIERRSSFGSESP*	9.304	6.306
XP_003547679.1	>XP_003547679.1 PREDICTED: glucose-6-phosphate 1-dehydrogenase, cytoplasmic isoform [Glycine max]	STE	*HIERRSSFGSESP*	10.885	6.594
XP_003547679.1	>XP_003547679.1 PREDICTED: glucose-6-phosphate 1-dehydrogenase, cytoplasmic isoform [Glycine max]	TKL	*HIERRSSFGSESP*	5.722	5.299
XP_003547679.1	>XP_003547679.1 PREDICTED: glucose-6-phosphate 1-dehydrogenase, cytoplasmic isoform [Glycine max]	AGC/NDR	*HIERRSSFGSESP*	0.003	0.003
XP_003547679.1	>XP_003547679.1 PREDICTED: glucose-6-phosphate 1-dehydrogenase, cytoplasmic isoform [Glycine max]	AGC/PKA	*HIERRSSFGSESP*	30.193	22.884
XP_003547679.1	>XP_003547679.1 PREDICTED: glucose-6-phosphate 1-dehydrogenase, cytoplasmic isoform [Glycine max]	AGC/RSK	*HIERRSSFGSESP*	14.855	10.901
XP_003547679.1	>XP_003547679.1 PREDICTED: glucose-6-phosphate 1-dehydrogenase, cytoplasmic isoform [Glycine max]	CAMK/CAMK1	*HIERRSSFGSESP*	15.837	11.583
XP_003547679.1	>XP_003547679.1 PREDICTED: glucose-6-phosphate 1-dehydrogenase, cytoplasmic isoform [Glycine max]	CAMK/CAMKL	*HIERRSSFGSESP*	10.305	7.568
XP_003547679.1	>XP_003547679.1 PREDICTED: glucose-6-phosphate 1-dehydrogenase, cytoplasmic isoform [Glycine max]	CK1/CK1	*HIERRSSFGSESP*	9.665	7.443
XP_003547679.1	>XP_003547679.1 PREDICTED: glucose-6-phosphate 1-dehydrogenase, cytoplasmic isoform [Glycine max]	CMGC/CK2	*HIERRSSFGSESP*	5.024	2.665
XP_003547679.1	>XP_003547679.1 PREDICTED: glucose-6-phosphate 1-dehydrogenase, cytoplasmic isoform [Glycine max]	STE/STE20	*HIERRSSFGSESP*	8.189	6.147
XP_003547679.1	>XP_003547679.1 PREDICTED: glucose-6-phosphate 1-dehydrogenase, cytoplasmic isoform [Glycine max]	Other/Haspin	*HIERRSSFGSESP*	6.114	0.998
XP_003547679.1	>XP_003547679.1 PREDICTED: glucose-6-phosphate 1-dehydrogenase, cytoplasmic isoform [Glycine max]	Other/Aur	*HIERRSSFGSESP*	12.511	8.819
XP_003547679.1	>XP_003547679.1 PREDICTED: glucose-6-phosphate 1-dehydrogenase, cytoplasmic isoform [Glycine max]	Other/TLK	*HIERRSSFGSESP*	2.976	2.277
XP_003547679.1	>XP_003547679.1 PREDICTED: glucose-6-phosphate 1-dehydrogenase, cytoplasmic isoform [Glycine max]	Dual/TK	*HIERRSSFGSESP*	77.361	47.151
XP_003547679.1	>XP_003547679.1 PREDICTED: glucose-6-phosphate 1-dehydrogenase, cytoplasmic isoform [Glycine max]	AGC	*RRSSFGSESPLAR*	2.863	1.925
XP_003547679.1	>XP_003547679.1 PREDICTED: glucose-6-phosphate 1-dehydrogenase, cytoplasmic isoform [Glycine max]	CK1	*RRSSFGSESPLAR*	9.44	6.306
XP_003547679.1	>XP_003547679.1 PREDICTED: glucose-6-phosphate 1-dehydrogenase, cytoplasmic isoform [Glycine max]	AGC/RSK	*RRSSFGSESPLAR*	11.081	10.901
XP_003547679.1	>XP_003547679.1 PREDICTED: glucose-6-phosphate 1-dehydrogenase, cytoplasmic isoform [Glycine max]	CK1/CK1	*RRSSFGSESPLAR*	10.843	7.443
XP_003547679.1	>XP_003547679.1 PREDICTED: glucose-6-phosphate 1-dehydrogenase, cytoplasmic isoform [Glycine max]	CMGC/CK2	*RRSSFGSESPLAR*	4.079	2.665
XP_003547679.1	>XP_003547679.1 PREDICTED: glucose-6-phosphate 1-dehydrogenase, cytoplasmic isoform [Glycine max]	Other/Haspin	*RRSSFGSESPLAR*	5.63	0.998
XP_003547679.1	>XP_003547679.1 PREDICTED: glucose-6-phosphate 1-dehydrogenase, cytoplasmic isoform [Glycine max]	Other/TLK	*RRSSFGSESPLAR*	3.394	2.277
XP_003547679.1	>XP_003547679.1 PREDICTED: glucose-6-phosphate 1-dehydrogenase, cytoplasmic isoform [Glycine max]	Dual/TK	*RRSSFGSESPLAR*	53.201	47.151
XP_003547679.1	>XP_003547679.1 PREDICTED: glucose-6-phosphate 1-dehydrogenase, cytoplasmic isoform [Glycine max]	CK1	*SSFGSESPLAREA*	7.429	6.306
XP_003547679.1	>XP_003547679.1 PREDICTED: glucose-6-phosphate 1-dehydrogenase, cytoplasmic isoform [Glycine max]	CMGC	*SSFGSESPLAREA*	44.699	40.815
XP_003547679.1	>XP_003547679.1 PREDICTED: glucose-6-phosphate 1-dehydrogenase, cytoplasmic isoform [Glycine max]	CK1/CK1	*SSFGSESPLAREA*	8.637	7.443
XP_003547679.1	>XP_003547679.1 PREDICTED: glucose-6-phosphate 1-dehydrogenase, cytoplasmic isoform [Glycine max]	CMGC/CDK	*SSFGSESPLAREA*	14.397	10.587
XP_003547679.1	>XP_003547679.1 PREDICTED: glucose-6-phosphate 1-dehydrogenase, cytoplasmic isoform [Glycine max]	CMGC/CK2	*SSFGSESPLAREA*	4.749	2.665
XP_003547679.1	>XP_003547679.1 PREDICTED: glucose-6-phosphate 1-dehydrogenase, cytoplasmic isoform [Glycine max]	CMGC/CLK	*SSFGSESPLAREA*	91.238	85.655
XP_003547679.1	>XP_003547679.1 PREDICTED: glucose-6-phosphate 1-dehydrogenase, cytoplasmic isoform [Glycine max]	CMGC/DYRK	*SSFGSESPLAREA*	20.314	17.356
XP_003547679.1	>XP_003547679.1 PREDICTED: glucose-6-phosphate 1-dehydrogenase, cytoplasmic isoform [Glycine max]	CMGC/GSK	*SSFGSESPLAREA*	9.132	8.674
XP_003547679.1	>XP_003547679.1 PREDICTED: glucose-6-phosphate 1-dehydrogenase, cytoplasmic isoform [Glycine max]	CMGC/MAPK	*SSFGSESPLAREA*	17.229	12.837
XP_003547679.1	>XP_003547679.1 PREDICTED: glucose-6-phosphate 1-dehydrogenase, cytoplasmic isoform [Glycine max]	Atypical/PIKK	*SSFGSESPLAREA*	12.698	12.124
XP_003547679.1	>XP_003547679.1 PREDICTED: glucose-6-phosphate 1-dehydrogenase, cytoplasmic isoform [Glycine max]	Other/Haspin	*SSFGSESPLAREA*	5.897	0.998
XP_003547679.1	>XP_003547679.1 PREDICTED: glucose-6-phosphate 1-dehydrogenase, cytoplasmic isoform [Glycine max]	Other/TLK	*SSFGSESPLAREA*	2.448	2.277
XP_003548106.1	>XP_003548106.1 PREDICTED: chlorophyll a-b binding protein, chloroplastic [Glycine max]	CK1	*KTVSSGSPWYGPD*	8.354	6.306
XP_003548106.1	>XP_003548106.1 PREDICTED: chlorophyll a-b binding protein, chloroplastic [Glycine max]	CMGC	*KTVSSGSPWYGPD*	44.252	40.815
XP_003548106.1	>XP_003548106.1 PREDICTED: chlorophyll a-b binding protein, chloroplastic [Glycine max]	CK1/CK1	*KTVSSGSPWYGPD*	9.263	7.443
XP_003548106.1	>XP_003548106.1 PREDICTED: chlorophyll a-b binding protein, chloroplastic [Glycine max]	CMGC/CDK	*KTVSSGSPWYGPD*	15.446	10.587
XP_003548106.1	>XP_003548106.1 PREDICTED: chlorophyll a-b binding protein, chloroplastic [Glycine max]	CMGC/CLK	*KTVSSGSPWYGPD*	87.692	85.655
XP_003548106.1	>XP_003548106.1 PREDICTED: chlorophyll a-b binding protein, chloroplastic [Glycine max]	CMGC/DYRK	*KTVSSGSPWYGPD*	20.278	17.356
XP_003548106.1	>XP_003548106.1 PREDICTED: chlorophyll a-b binding protein, chloroplastic [Glycine max]	CMGC/GSK	*KTVSSGSPWYGPD*	10.055	8.674
XP_003548106.1	>XP_003548106.1 PREDICTED: chlorophyll a-b binding protein, chloroplastic [Glycine max]	CMGC/MAPK	*KTVSSGSPWYGPD*	17.135	12.837
XP_003548106.1	>XP_003548106.1 PREDICTED: chlorophyll a-b binding protein, chloroplastic [Glycine max]	Atypical/PIKK	*KTVSSGSPWYGPD*	12.134	12.124
XP_003548106.1	>XP_003548106.1 PREDICTED: chlorophyll a-b binding protein, chloroplastic [Glycine max]	Other/Haspin	*KTVSSGSPWYGPD*	5.961	0.998
XP_003548106.1	>XP_003548106.1 PREDICTED: chlorophyll a-b binding protein, chloroplastic [Glycine max]	Other/CAMKK	*KTVSSGSPWYGPD*	3.114	3.05
XP_003548106.1	>XP_003548106.1 PREDICTED: chlorophyll a-b binding protein, chloroplastic [Glycine max]	Other/TLK	*KTVSSGSPWYGPD*	3.544	2.277
XP_014625228.1	>XP_014625228.1 PREDICTED: sugar transporter ERD6-like 6 [Glycine max]	Other/Haspin	*PFLHTGSWYRMSG*	6.051	0.998
XP_014625228.1	>XP_014625228.1 PREDICTED: sugar transporter ERD6-like 6 [Glycine max]	Other/TLK	*PFLHTGSWYRMSG*	3.684	2.277
XP_014625228.1	>XP_014625228.1 PREDICTED: sugar transporter ERD6-like 6 [Glycine max]	AGC	*RMSGRQSSVFGST*	4.404	1.925
XP_014625228.1	>XP_014625228.1 PREDICTED: sugar transporter ERD6-like 6 [Glycine max]	CK1	*RMSGRQSSVFGST*	8.845	6.306
XP_014625228.1	>XP_014625228.1 PREDICTED: sugar transporter ERD6-like 6 [Glycine max]	TKL	*RMSGRQSSVFGST*	7.262	5.299
XP_014625228.1	>XP_014625228.1 PREDICTED: sugar transporter ERD6-like 6 [Glycine max]	AGC/PKA	*RMSGRQSSVFGST*	25.343	22.884
XP_014625228.1	>XP_014625228.1 PREDICTED: sugar transporter ERD6-like 6 [Glycine max]	CK1/CK1	*RMSGRQSSVFGST*	9.443	7.443
XP_014625228.1	>XP_014625228.1 PREDICTED: sugar transporter ERD6-like 6 [Glycine max]	CMGC/CK2	*RMSGRQSSVFGST*	4.072	2.665
XP_014625228.1	>XP_014625228.1 PREDICTED: sugar transporter ERD6-like 6 [Glycine max]	Other/Haspin	*RMSGRQSSVFGST*	5.882	0.998
XP_014625228.1	>XP_014625228.1 PREDICTED: sugar transporter ERD6-like 6 [Glycine max]	Other/Aur	*RMSGRQSSVFGST*	11.13	8.819
XP_014625228.1	>XP_014625228.1 PREDICTED: sugar transporter ERD6-like 6 [Glycine max]	Other/TLK	*RMSGRQSSVFGST*	3.293	2.277
XP_014625228.1	>XP_014625228.1 PREDICTED: sugar transporter ERD6-like 6 [Glycine max]	Dual/TK	*RMSGRQSSVFGST*	54.47	47.151
XP_014625228.1	>XP_014625228.1 PREDICTED: sugar transporter ERD6-like 6 [Glycine max]	AGC	*MSGRQSSVFGSTQ*	6.474	1.925
XP_014625228.1	>XP_014625228.1 PREDICTED: sugar transporter ERD6-like 6 [Glycine max]	CAMK	*MSGRQSSVFGSTQ*	6.395	3.428
XP_014625228.1	>XP_014625228.1 PREDICTED: sugar transporter ERD6-like 6 [Glycine max]	CK1	*MSGRQSSVFGSTQ*	8.052	6.306
XP_014625228.1	>XP_014625228.1 PREDICTED: sugar transporter ERD6-like 6 [Glycine max]	STE	*MSGRQSSVFGSTQ*	8.283	6.594
XP_014625228.1	>XP_014625228.1 PREDICTED: sugar transporter ERD6-like 6 [Glycine max]	TKL	*MSGRQSSVFGSTQ*	5.484	5.299
XP_014625228.1	>XP_014625228.1 PREDICTED: sugar transporter ERD6-like 6 [Glycine max]	AGC/PKA	*MSGRQSSVFGSTQ*	26.429	22.884
XP_014625228.1	>XP_014625228.1 PREDICTED: sugar transporter ERD6-like 6 [Glycine max]	AGC/RSK	*MSGRQSSVFGSTQ*	13.908	10.901
XP_014625228.1	>XP_014625228.1 PREDICTED: sugar transporter ERD6-like 6 [Glycine max]	CAMK/CAMK1	*MSGRQSSVFGSTQ*	14.826	11.583
XP_014625228.1	>XP_014625228.1 PREDICTED: sugar transporter ERD6-like 6 [Glycine max]	CAMK/CAMKL	*MSGRQSSVFGSTQ*	8.356	7.568
XP_014625228.1	>XP_014625228.1 PREDICTED: sugar transporter ERD6-like 6 [Glycine max]	CK1/CK1	*MSGRQSSVFGSTQ*	9.436	7.443
XP_014625228.1	>XP_014625228.1 PREDICTED: sugar transporter ERD6-like 6 [Glycine max]	CMGC/CLK	*MSGRQSSVFGSTQ*	93.306	85.655
XP_014625228.1	>XP_014625228.1 PREDICTED: sugar transporter ERD6-like 6 [Glycine max]	CMGC/DYRK	*MSGRQSSVFGSTQ*	19.186	17.356
XP_014625228.1	>XP_014625228.1 PREDICTED: sugar transporter ERD6-like 6 [Glycine max]	CMGC/GSK	*MSGRQSSVFGSTQ*	10.113	8.674
XP_014625228.1	>XP_014625228.1 PREDICTED: sugar transporter ERD6-like 6 [Glycine max]	Other/Haspin	*MSGRQSSVFGSTQ*	6.245	0.998
XP_014625228.1	>XP_014625228.1 PREDICTED: sugar transporter ERD6-like 6 [Glycine max]	Other/TLK	*MSGRQSSVFGSTQ*	2.694	2.277
XP_014625228.1	>XP_014625228.1 PREDICTED: sugar transporter ERD6-like 6 [Glycine max]	Dual/TK	*MSGRQSSVFGSTQ*	66.767	47.151
XP_014625228.1	>XP_014625228.1 PREDICTED: sugar transporter ERD6-like 6 [Glycine max]	CK1	*QSSVFGSTQAIRD*	6.857	6.306
XP_014625228.1	>XP_014625228.1 PREDICTED: sugar transporter ERD6-like 6 [Glycine max]	CK1/CK1	*QSSVFGSTQAIRD*	8.307	7.443
XP_014625228.1	>XP_014625228.1 PREDICTED: sugar transporter ERD6-like 6 [Glycine max]	Other/Haspin	*QSSVFGSTQAIRD*	7.075	0.998
XP_014625228.1	>XP_014625228.1 PREDICTED: sugar transporter ERD6-like 6 [Glycine max]	Other/TLK	*QSSVFGSTQAIRD*	3.584	2.277
XP_014625228.1	>XP_014625228.1 PREDICTED: sugar transporter ERD6-like 6 [Glycine max]	Dual/TK	*QSSVFGSTQAIRD*	48.666	47.151
XP_014625228.1	>XP_014625228.1 PREDICTED: sugar transporter ERD6-like 6 [Glycine max]	CMGC/CLK	*SSVFGSTQAIRDS*	98.36	85.655
XP_014625228.1	>XP_014625228.1 PREDICTED: sugar transporter ERD6-like 6 [Glycine max]	Atypical/PIKK	*SSVFGSTQAIRDS*	13.669	12.124
XP_014625228.1	>XP_014625228.1 PREDICTED: sugar transporter ERD6-like 6 [Glycine max]	Other/Haspin	*SSVFGSTQAIRDS*	6.218	0.998
XP_014625228.1	>XP_014625228.1 PREDICTED: sugar transporter ERD6-like 6 [Glycine max]	Other/TLK	*SSVFGSTQAIRDS*	2.777	2.277
XP_003543580.1	>XP_003543580.1 PREDICTED: eukaryotic initiation factor 4A-10 [Glycine max]	Other/Haspin	*HACVGGTSVREDQ*	6.131	0.998
XP_003543580.1	>XP_003543580.1 PREDICTED: eukaryotic initiation factor 4A-10 [Glycine max]	Other/TLK	*HACVGGTSVREDQ*	3.005	2.277
XP_003546054.1	>XP_003546054.1 PREDICTED: serine/threonine-protein kinase STY8 isoform X2 [Glycine max]	TKL	*FTLGKQSSLAPER*	5.813	5.299
XP_003546054.1	>XP_003546054.1 PREDICTED: serine/threonine-protein kinase STY8 isoform X2 [Glycine max]	AGC/PKA	*FTLGKQSSLAPER*	22.902	22.884
XP_003546054.1	>XP_003546054.1 PREDICTED: serine/threonine-protein kinase STY8 isoform X2 [Glycine max]	CMGC/CK2	*FTLGKQSSLAPER*	2.847	2.665
XP_003546054.1	>XP_003546054.1 PREDICTED: serine/threonine-protein kinase STY8 isoform X2 [Glycine max]	Other/WEE	*FTLGKQSSLAPER*	2.353	2.306
XP_003546054.1	>XP_003546054.1 PREDICTED: serine/threonine-protein kinase STY8 isoform X2 [Glycine max]	Other/Haspin	*FTLGKQSSLAPER*	5.644	0.998
XP_003546054.1	>XP_003546054.1 PREDICTED: serine/threonine-protein kinase STY8 isoform X2 [Glycine max]	Other/TLK	*FTLGKQSSLAPER*	3.415	2.277
XP_003546054.1	>XP_003546054.1 PREDICTED: serine/threonine-protein kinase STY8 isoform X2 [Glycine max]	Dual/TK	*FTLGKQSSLAPER*	49.139	47.151
XP_003546054.1	>XP_003546054.1 PREDICTED: serine/threonine-protein kinase STY8 isoform X2 [Glycine max]	CAMK	*TLGKQSSLAPERH*	5.712	3.428
XP_003546054.1	>XP_003546054.1 PREDICTED: serine/threonine-protein kinase STY8 isoform X2 [Glycine max]	CK1	*TLGKQSSLAPERH*	7.339	6.306
XP_003546054.1	>XP_003546054.1 PREDICTED: serine/threonine-protein kinase STY8 isoform X2 [Glycine max]	STE	*TLGKQSSLAPERH*	7.546	6.594
XP_003546054.1	>XP_003546054.1 PREDICTED: serine/threonine-protein kinase STY8 isoform X2 [Glycine max]	TKL	*TLGKQSSLAPERH*	6.631	5.299
XP_003546054.1	>XP_003546054.1 PREDICTED: serine/threonine-protein kinase STY8 isoform X2 [Glycine max]	AGC/PKA	*TLGKQSSLAPERH*	24.169	22.884
XP_003546054.1	>XP_003546054.1 PREDICTED: serine/threonine-protein kinase STY8 isoform X2 [Glycine max]	CAMK/CAMK1	*TLGKQSSLAPERH*	12.597	11.583
XP_003546054.1	>XP_003546054.1 PREDICTED: serine/threonine-protein kinase STY8 isoform X2 [Glycine max]	CAMK/CAMKL	*TLGKQSSLAPERH*	8.069	7.568
XP_003546054.1	>XP_003546054.1 PREDICTED: serine/threonine-protein kinase STY8 isoform X2 [Glycine max]	CK1/CK1	*TLGKQSSLAPERH*	7.972	7.443
XP_003546054.1	>XP_003546054.1 PREDICTED: serine/threonine-protein kinase STY8 isoform X2 [Glycine max]	CMGC/CLK	*TLGKQSSLAPERH*	105.85	85.655
XP_003546054.1	>XP_003546054.1 PREDICTED: serine/threonine-protein kinase STY8 isoform X2 [Glycine max]	CMGC/GSK	*TLGKQSSLAPERH*	9.338	8.674
XP_003546054.1	>XP_003546054.1 PREDICTED: serine/threonine-protein kinase STY8 isoform X2 [Glycine max]	STE/STE20	*TLGKQSSLAPERH*	7.433	6.147
XP_003546054.1	>XP_003546054.1 PREDICTED: serine/threonine-protein kinase STY8 isoform X2 [Glycine max]	Other/Haspin	*TLGKQSSLAPERH*	6.754	0.998
XP_003546054.1	>XP_003546054.1 PREDICTED: serine/threonine-protein kinase STY8 isoform X2 [Glycine max]	Other/TLK	*TLGKQSSLAPERH*	2.692	2.277
XP_003546054.1	>XP_003546054.1 PREDICTED: serine/threonine-protein kinase STY8 isoform X2 [Glycine max]	Dual/TK	*TLGKQSSLAPERH*	54.43	47.151
XP_006597644.1	>XP_006597644.1 PREDICTED: pre-mRNA-splicing factor CWC25 homolog [Glycine max]	CK1	*KHHKAQSDSEYQS*	7.946	6.306
XP_006597644.1	>XP_006597644.1 PREDICTED: pre-mRNA-splicing factor CWC25 homolog [Glycine max]	CMGC	*KHHKAQSDSEYQS*	41.19	40.815
XP_006597644.1	>XP_006597644.1 PREDICTED: pre-mRNA-splicing factor CWC25 homolog [Glycine max]	TKL	*KHHKAQSDSEYQS*	6.442	5.299
XP_006597644.1	>XP_006597644.1 PREDICTED: pre-mRNA-splicing factor CWC25 homolog [Glycine max]	AGC/RSK	*KHHKAQSDSEYQS*	11.144	10.901
XP_006597644.1	>XP_006597644.1 PREDICTED: pre-mRNA-splicing factor CWC25 homolog [Glycine max]	CAMK/CAMKL	*KHHKAQSDSEYQS*	7.631	7.568
XP_006597644.1	>XP_006597644.1 PREDICTED: pre-mRNA-splicing factor CWC25 homolog [Glycine max]	CK1/CK1	*KHHKAQSDSEYQS*	8.617	7.443
XP_006597644.1	>XP_006597644.1 PREDICTED: pre-mRNA-splicing factor CWC25 homolog [Glycine max]	CMGC/CK2	*KHHKAQSDSEYQS*	9.157	2.665
XP_006597644.1	>XP_006597644.1 PREDICTED: pre-mRNA-splicing factor CWC25 homolog [Glycine max]	CMGC/CLK	*KHHKAQSDSEYQS*	104.097	85.655
XP_006597644.1	>XP_006597644.1 PREDICTED: pre-mRNA-splicing factor CWC25 homolog [Glycine max]	Other/Haspin	*KHHKAQSDSEYQS*	6.916	0.998
XP_006597644.1	>XP_006597644.1 PREDICTED: pre-mRNA-splicing factor CWC25 homolog [Glycine max]	Other/TLK	*KHHKAQSDSEYQS*	2.971	2.277
XP_006597644.1	>XP_006597644.1 PREDICTED: pre-mRNA-splicing factor CWC25 homolog [Glycine max]	Dual/TK	*KHHKAQSDSEYQS*	59.516	47.151
XP_006597644.1	>XP_006597644.1 PREDICTED: pre-mRNA-splicing factor CWC25 homolog [Glycine max]	TK	*AQSDSEYQSSEGE*	34.718	30.472
XP_006597644.1	>XP_006597644.1 PREDICTED: pre-mRNA-splicing factor CWC25 homolog [Glycine max]	TK/InsR	*AQSDSEYQSSEGE*	29.277	13.349
XP_006597644.1	>XP_006597644.1 PREDICTED: pre-mRNA-splicing factor CWC25 homolog [Glycine max]	Dual/CAMK	*AQSDSEYQSSEGE*	3.588	1.637
XP_006597644.1	>XP_006597644.1 PREDICTED: pre-mRNA-splicing factor CWC25 homolog [Glycine max]	Dual/CAMK/CAMKL	*AQSDSEYQSSEGE*	3.554	1.867
XP_006597644.1	>XP_006597644.1 PREDICTED: pre-mRNA-splicing factor CWC25 homolog [Glycine max]	Dual/Other/PEK	*AQSDSEYQSSEGE*	1.815	1.815
XP_006597644.1	>XP_006597644.1 PREDICTED: pre-mRNA-splicing factor CWC25 homolog [Glycine max]	CK1	*SDSEYQSSEGEMR*	9.721	6.306
XP_006597644.1	>XP_006597644.1 PREDICTED: pre-mRNA-splicing factor CWC25 homolog [Glycine max]	TKL	*SDSEYQSSEGEMR*	5.966	5.299
XP_006597644.1	>XP_006597644.1 PREDICTED: pre-mRNA-splicing factor CWC25 homolog [Glycine max]	CK1/CK1	*SDSEYQSSEGEMR*	10.236	7.443
XP_006597644.1	>XP_006597644.1 PREDICTED: pre-mRNA-splicing factor CWC25 homolog [Glycine max]	CMGC/CK2	*SDSEYQSSEGEMR*	6.526	2.665
XP_006597644.1	>XP_006597644.1 PREDICTED: pre-mRNA-splicing factor CWC25 homolog [Glycine max]	CMGC/CLK	*SDSEYQSSEGEMR*	89.959	85.655
XP_006597644.1	>XP_006597644.1 PREDICTED: pre-mRNA-splicing factor CWC25 homolog [Glycine max]	Other/Haspin	*SDSEYQSSEGEMR*	6.183	0.998
XP_006597644.1	>XP_006597644.1 PREDICTED: pre-mRNA-splicing factor CWC25 homolog [Glycine max]	Other/TLK	*SDSEYQSSEGEMR*	3.298	2.277
XP_006597644.1	>XP_006597644.1 PREDICTED: pre-mRNA-splicing factor CWC25 homolog [Glycine max]	Other/Bud32	*SDSEYQSSEGEMR*	3.084	2.937
XP_006597644.1	>XP_006597644.1 PREDICTED: pre-mRNA-splicing factor CWC25 homolog [Glycine max]	Dual/TK	*SDSEYQSSEGEMR*	62.168	47.151
XP_006597644.1	>XP_006597644.1 PREDICTED: pre-mRNA-splicing factor CWC25 homolog [Glycine max]	CK1	*DSEYQSSEGEMRR*	10.107	6.306
XP_006597644.1	>XP_006597644.1 PREDICTED: pre-mRNA-splicing factor CWC25 homolog [Glycine max]	CMGC	*DSEYQSSEGEMRR*	41.626	40.815
XP_006597644.1	>XP_006597644.1 PREDICTED: pre-mRNA-splicing factor CWC25 homolog [Glycine max]	TKL	*DSEYQSSEGEMRR*	6.691	5.299
XP_006597644.1	>XP_006597644.1 PREDICTED: pre-mRNA-splicing factor CWC25 homolog [Glycine max]	CK1/CK1	*DSEYQSSEGEMRR*	11.878	7.443
XP_006597644.1	>XP_006597644.1 PREDICTED: pre-mRNA-splicing factor CWC25 homolog [Glycine max]	CMGC/CK2	*DSEYQSSEGEMRR*	9.761	2.665
XP_006597644.1	>XP_006597644.1 PREDICTED: pre-mRNA-splicing factor CWC25 homolog [Glycine max]	CMGC/CLK	*DSEYQSSEGEMRR*	99.535	85.655
XP_006597644.1	>XP_006597644.1 PREDICTED: pre-mRNA-splicing factor CWC25 homolog [Glycine max]	Other/Haspin	*DSEYQSSEGEMRR*	6.853	0.998
XP_006597644.1	>XP_006597644.1 PREDICTED: pre-mRNA-splicing factor CWC25 homolog [Glycine max]	Other/TLK	*DSEYQSSEGEMRR*	2.985	2.277
XP_006597644.1	>XP_006597644.1 PREDICTED: pre-mRNA-splicing factor CWC25 homolog [Glycine max]	TK	*GQLDSGYESSEGE*	32.256	30.472
XP_006597644.1	>XP_006597644.1 PREDICTED: pre-mRNA-splicing factor CWC25 homolog [Glycine max]	TK/InsR	*GQLDSGYESSEGE*	26.386	13.349
XP_006597644.1	>XP_006597644.1 PREDICTED: pre-mRNA-splicing factor CWC25 homolog [Glycine max]	Dual/CAMK	*GQLDSGYESSEGE*	3.038	1.637
XP_006597644.1	>XP_006597644.1 PREDICTED: pre-mRNA-splicing factor CWC25 homolog [Glycine max]	Dual/CAMK/CAMKL	*GQLDSGYESSEGE*	2.153	1.867
XP_006597644.1	>XP_006597644.1 PREDICTED: pre-mRNA-splicing factor CWC25 homolog [Glycine max]	Dual/Other/PEK	*GQLDSGYESSEGE*	2.143	1.815
XP_006597644.1	>XP_006597644.1 PREDICTED: pre-mRNA-splicing factor CWC25 homolog [Glycine max]	CK1	*LDSGYESSEGEKR*	10.117	6.306
XP_006597644.1	>XP_006597644.1 PREDICTED: pre-mRNA-splicing factor CWC25 homolog [Glycine max]	TKL	*LDSGYESSEGEKR*	6.057	5.299
XP_006597644.1	>XP_006597644.1 PREDICTED: pre-mRNA-splicing factor CWC25 homolog [Glycine max]	CK1/CK1	*LDSGYESSEGEKR*	10.548	7.443
XP_006597644.1	>XP_006597644.1 PREDICTED: pre-mRNA-splicing factor CWC25 homolog [Glycine max]	CMGC/CK2	*LDSGYESSEGEKR*	7.269	2.665
XP_006597644.1	>XP_006597644.1 PREDICTED: pre-mRNA-splicing factor CWC25 homolog [Glycine max]	Other/Haspin	*LDSGYESSEGEKR*	5.992	0.998
XP_006597644.1	>XP_006597644.1 PREDICTED: pre-mRNA-splicing factor CWC25 homolog [Glycine max]	Other/TLK	*LDSGYESSEGEKR*	3.901	2.277
XP_006597644.1	>XP_006597644.1 PREDICTED: pre-mRNA-splicing factor CWC25 homolog [Glycine max]	Other/Bud32	*LDSGYESSEGEKR*	3.102	2.937
XP_006597644.1	>XP_006597644.1 PREDICTED: pre-mRNA-splicing factor CWC25 homolog [Glycine max]	Dual/TK	*LDSGYESSEGEKR*	59.35	47.151
XP_006597644.1	>XP_006597644.1 PREDICTED: pre-mRNA-splicing factor CWC25 homolog [Glycine max]	CK1	*DSGYESSEGEKRR*	9.655	6.306
XP_006597644.1	>XP_006597644.1 PREDICTED: pre-mRNA-splicing factor CWC25 homolog [Glycine max]	CMGC	*DSGYESSEGEKRR*	42.247	40.815
XP_006597644.1	>XP_006597644.1 PREDICTED: pre-mRNA-splicing factor CWC25 homolog [Glycine max]	CK1/CK1	*DSGYESSEGEKRR*	11.39	7.443
XP_006597644.1	>XP_006597644.1 PREDICTED: pre-mRNA-splicing factor CWC25 homolog [Glycine max]	CMGC/CK2	*DSGYESSEGEKRR*	9.522	2.665
XP_006597644.1	>XP_006597644.1 PREDICTED: pre-mRNA-splicing factor CWC25 homolog [Glycine max]	CMGC/CLK	*DSGYESSEGEKRR*	108.84	85.655
XP_006597644.1	>XP_006597644.1 PREDICTED: pre-mRNA-splicing factor CWC25 homolog [Glycine max]	Other/Haspin	*DSGYESSEGEKRR*	6.711	0.998
XP_006597644.1	>XP_006597644.1 PREDICTED: pre-mRNA-splicing factor CWC25 homolog [Glycine max]	Other/TLK	*DSGYESSEGEKRR*	2.709	2.277
XP_003545086.1	>XP_003545086.1 PREDICTED: serine/threonine-protein kinase HT1 isoform X1 [Glycine max]	AGC/PKA	*FSLGRQSSLAPER*	24.381	22.884
XP_003545086.1	>XP_003545086.1 PREDICTED: serine/threonine-protein kinase HT1 isoform X1 [Glycine max]	CMGC/CK2	*FSLGRQSSLAPER*	3.486	2.665
XP_003545086.1	>XP_003545086.1 PREDICTED: serine/threonine-protein kinase HT1 isoform X1 [Glycine max]	Other/Haspin	*FSLGRQSSLAPER*	5.816	0.998
XP_003545086.1	>XP_003545086.1 PREDICTED: serine/threonine-protein kinase HT1 isoform X1 [Glycine max]	Other/Aur	*FSLGRQSSLAPER*	9.811	8.819
XP_003545086.1	>XP_003545086.1 PREDICTED: serine/threonine-protein kinase HT1 isoform X1 [Glycine max]	Other/TLK	*FSLGRQSSLAPER*	3.426	2.277
XP_003545086.1	>XP_003545086.1 PREDICTED: serine/threonine-protein kinase HT1 isoform X1 [Glycine max]	Dual/TK	*FSLGRQSSLAPER*	49.078	47.151
XP_003545086.1	>XP_003545086.1 PREDICTED: serine/threonine-protein kinase HT1 isoform X1 [Glycine max]	AGC	*SLGRQSSLAPERA*	6.195	1.925
XP_003545086.1	>XP_003545086.1 PREDICTED: serine/threonine-protein kinase HT1 isoform X1 [Glycine max]	CAMK	*SLGRQSSLAPERA*	7.663	3.428
XP_003545086.1	>XP_003545086.1 PREDICTED: serine/threonine-protein kinase HT1 isoform X1 [Glycine max]	CK1	*SLGRQSSLAPERA*	7.618	6.306
XP_003545086.1	>XP_003545086.1 PREDICTED: serine/threonine-protein kinase HT1 isoform X1 [Glycine max]	STE	*SLGRQSSLAPERA*	7.91	6.594
XP_003545086.1	>XP_003545086.1 PREDICTED: serine/threonine-protein kinase HT1 isoform X1 [Glycine max]	TKL	*SLGRQSSLAPERA*	6.954	5.299
XP_003545086.1	>XP_003545086.1 PREDICTED: serine/threonine-protein kinase HT1 isoform X1 [Glycine max]	AGC/NDR	*SLGRQSSLAPERA*	0.003	0.003
XP_003545086.1	>XP_003545086.1 PREDICTED: serine/threonine-protein kinase HT1 isoform X1 [Glycine max]	AGC/PKA	*SLGRQSSLAPERA*	26.034	22.884
XP_003545086.1	>XP_003545086.1 PREDICTED: serine/threonine-protein kinase HT1 isoform X1 [Glycine max]	AGC/RSK	*SLGRQSSLAPERA*	13.125	10.901
XP_003545086.1	>XP_003545086.1 PREDICTED: serine/threonine-protein kinase HT1 isoform X1 [Glycine max]	CAMK/CAMK1	*SLGRQSSLAPERA*	15.958	11.583
XP_003545086.1	>XP_003545086.1 PREDICTED: serine/threonine-protein kinase HT1 isoform X1 [Glycine max]	CAMK/CAMKL	*SLGRQSSLAPERA*	9.182	7.568
XP_003545086.1	>XP_003545086.1 PREDICTED: serine/threonine-protein kinase HT1 isoform X1 [Glycine max]	CK1/CK1	*SLGRQSSLAPERA*	8.468	7.443
XP_003545086.1	>XP_003545086.1 PREDICTED: serine/threonine-protein kinase HT1 isoform X1 [Glycine max]	CMGC/CK2	*SLGRQSSLAPERA*	2.935	2.665
XP_003545086.1	>XP_003545086.1 PREDICTED: serine/threonine-protein kinase HT1 isoform X1 [Glycine max]	CMGC/CLK	*SLGRQSSLAPERA*	117.636	85.655
XP_003545086.1	>XP_003545086.1 PREDICTED: serine/threonine-protein kinase HT1 isoform X1 [Glycine max]	CMGC/GSK	*SLGRQSSLAPERA*	9.167	8.674
XP_003545086.1	>XP_003545086.1 PREDICTED: serine/threonine-protein kinase HT1 isoform X1 [Glycine max]	STE/STE20	*SLGRQSSLAPERA*	6.887	6.147
XP_003545086.1	>XP_003545086.1 PREDICTED: serine/threonine-protein kinase HT1 isoform X1 [Glycine max]	Other/Haspin	*SLGRQSSLAPERA*	6.573	0.998
XP_003545086.1	>XP_003545086.1 PREDICTED: serine/threonine-protein kinase HT1 isoform X1 [Glycine max]	Other/TLK	*SLGRQSSLAPERA*	2.366	2.277
XP_003545086.1	>XP_003545086.1 PREDICTED: serine/threonine-protein kinase HT1 isoform X1 [Glycine max]	Dual/TK	*SLGRQSSLAPERA*	73.192	47.151
XP_003544146.1	>XP_003544146.1 PREDICTED: 17.3 kDa class I heat shock protein [Glycine max]	AGC	*LERSSGSFLRRFR*	3.797	1.925
XP_003544146.1	>XP_003544146.1 PREDICTED: 17.3 kDa class I heat shock protein [Glycine max]	CK1	*LERSSGSFLRRFR*	7.861	6.306
XP_003544146.1	>XP_003544146.1 PREDICTED: 17.3 kDa class I heat shock protein [Glycine max]	CK1/CK1	*LERSSGSFLRRFR*	8.592	7.443
XP_003544146.1	>XP_003544146.1 PREDICTED: 17.3 kDa class I heat shock protein [Glycine max]	Other/Haspin	*LERSSGSFLRRFR*	5.815	0.998
XP_003544146.1	>XP_003544146.1 PREDICTED: 17.3 kDa class I heat shock protein [Glycine max]	Other/TLK	*LERSSGSFLRRFR*	3.394	2.277
XP_003544146.1	>XP_003544146.1 PREDICTED: 17.3 kDa class I heat shock protein [Glycine max]	Dual/TK	*LERSSGSFLRRFR*	48.333	47.151
XP_003545555.1	>XP_003545555.1 PREDICTED: acetyl-CoA acetyltransferase, cytosolic 1 [Glycine max]	CK1	*GTLSSLSATKLGS*	7.953	6.306
XP_003545555.1	>XP_003545555.1 PREDICTED: acetyl-CoA acetyltransferase, cytosolic 1 [Glycine max]	CK1/CK1	*GTLSSLSATKLGS*	9.025	7.443
XP_003545555.1	>XP_003545555.1 PREDICTED: acetyl-CoA acetyltransferase, cytosolic 1 [Glycine max]	Other/Haspin	*GTLSSLSATKLGS*	5.603	0.998
XP_003545555.1	>XP_003545555.1 PREDICTED: acetyl-CoA acetyltransferase, cytosolic 1 [Glycine max]	Other/TLK	*GTLSSLSATKLGS*	3.521	2.277
XP_003542336.1	>XP_003542336.1 PREDICTED: casein kinase I isoform delta-like [Glycine max]	CMGC	*TRTAEASPGAAHR*	44.417	40.815
XP_003542336.1	>XP_003542336.1 PREDICTED: casein kinase I isoform delta-like [Glycine max]	TKL	*TRTAEASPGAAHR*	5.498	5.299
XP_003542336.1	>XP_003542336.1 PREDICTED: casein kinase I isoform delta-like [Glycine max]	AGC/RSK	*TRTAEASPGAAHR*	11.219	10.901
XP_003542336.1	>XP_003542336.1 PREDICTED: casein kinase I isoform delta-like [Glycine max]	CK1/CK1	*TRTAEASPGAAHR*	8.727	7.443
XP_003542336.1	>XP_003542336.1 PREDICTED: casein kinase I isoform delta-like [Glycine max]	CMGC/CDK	*TRTAEASPGAAHR*	14.748	10.587
XP_003542336.1	>XP_003542336.1 PREDICTED: casein kinase I isoform delta-like [Glycine max]	CMGC/CK2	*TRTAEASPGAAHR*	3.771	2.665
XP_003542336.1	>XP_003542336.1 PREDICTED: casein kinase I isoform delta-like [Glycine max]	CMGC/CLK	*TRTAEASPGAAHR*	101.844	85.655
XP_003542336.1	>XP_003542336.1 PREDICTED: casein kinase I isoform delta-like [Glycine max]	CMGC/DYRK	*TRTAEASPGAAHR*	23.117	17.356
XP_003542336.1	>XP_003542336.1 PREDICTED: casein kinase I isoform delta-like [Glycine max]	CMGC/GSK	*TRTAEASPGAAHR*	9.938	8.674
XP_003542336.1	>XP_003542336.1 PREDICTED: casein kinase I isoform delta-like [Glycine max]	CMGC/MAPK	*TRTAEASPGAAHR*	16.145	12.837
XP_003542336.1	>XP_003542336.1 PREDICTED: casein kinase I isoform delta-like [Glycine max]	Atypical/PIKK	*TRTAEASPGAAHR*	12.985	12.124
XP_003542336.1	>XP_003542336.1 PREDICTED: casein kinase I isoform delta-like [Glycine max]	Other/Haspin	*TRTAEASPGAAHR*	5.926	0.998
XP_003542336.1	>XP_003542336.1 PREDICTED: casein kinase I isoform delta-like [Glycine max]	Other/TLK	*TRTAEASPGAAHR*	4.004	2.277
XP_003542336.1	>XP_003542336.1 PREDICTED: casein kinase I isoform delta-like [Glycine max]	Dual/TK	*TRTAEASPGAAHR*	51.502	47.151
XP_003542336.1	>XP_003542336.1 PREDICTED: casein kinase I isoform delta-like [Glycine max]	CK1	*LSGQRSSPIGSSD*	8.452	6.306
XP_003542336.1	>XP_003542336.1 PREDICTED: casein kinase I isoform delta-like [Glycine max]	CMGC	*LSGQRSSPIGSSD*	44.977	40.815
XP_003542336.1	>XP_003542336.1 PREDICTED: casein kinase I isoform delta-like [Glycine max]	AGC/PKA	*LSGQRSSPIGSSD*	26.383	22.884
XP_003542336.1	>XP_003542336.1 PREDICTED: casein kinase I isoform delta-like [Glycine max]	CK1/CK1	*LSGQRSSPIGSSD*	9.064	7.443
XP_003542336.1	>XP_003542336.1 PREDICTED: casein kinase I isoform delta-like [Glycine max]	CMGC/CDK	*LSGQRSSPIGSSD*	15.083	10.587
XP_003542336.1	>XP_003542336.1 PREDICTED: casein kinase I isoform delta-like [Glycine max]	CMGC/CK2	*LSGQRSSPIGSSD*	3.2	2.665
XP_003542336.1	>XP_003542336.1 PREDICTED: casein kinase I isoform delta-like [Glycine max]	CMGC/DYRK	*LSGQRSSPIGSSD*	22.977	17.356
XP_003542336.1	>XP_003542336.1 PREDICTED: casein kinase I isoform delta-like [Glycine max]	CMGC/GSK	*LSGQRSSPIGSSD*	13.262	8.674
XP_003542336.1	>XP_003542336.1 PREDICTED: casein kinase I isoform delta-like [Glycine max]	CMGC/MAPK	*LSGQRSSPIGSSD*	16.669	12.837
XP_003542336.1	>XP_003542336.1 PREDICTED: casein kinase I isoform delta-like [Glycine max]	Atypical/PIKK	*LSGQRSSPIGSSD*	12.567	12.124
XP_003542336.1	>XP_003542336.1 PREDICTED: casein kinase I isoform delta-like [Glycine max]	Other/Haspin	*LSGQRSSPIGSSD*	6.045	0.998
XP_003542336.1	>XP_003542336.1 PREDICTED: casein kinase I isoform delta-like [Glycine max]	Other/Aur	*LSGQRSSPIGSSD*	10.628	8.819
XP_003542336.1	>XP_003542336.1 PREDICTED: casein kinase I isoform delta-like [Glycine max]	Other/TLK	*LSGQRSSPIGSSD*	3.303	2.277
XP_003542336.1	>XP_003542336.1 PREDICTED: casein kinase I isoform delta-like [Glycine max]	Dual/TK	*LSGQRSSPIGSSD*	63.736	47.151
XP_003543042.1	>XP_003543042.1 PREDICTED: serine/threonine-protein kinase HT1 [Glycine max]	AGC	*NKQRSLSPLPETY*	5.552	1.925
XP_003543042.1	>XP_003543042.1 PREDICTED: serine/threonine-protein kinase HT1 [Glycine max]	CAMK	*NKQRSLSPLPETY*	5.945	3.428
XP_003543042.1	>XP_003543042.1 PREDICTED: serine/threonine-protein kinase HT1 [Glycine max]	CMGC	*NKQRSLSPLPETY*	44.813	40.815
XP_003543042.1	>XP_003543042.1 PREDICTED: serine/threonine-protein kinase HT1 [Glycine max]	STE	*NKQRSLSPLPETY*	7.068	6.594
XP_003543042.1	>XP_003543042.1 PREDICTED: serine/threonine-protein kinase HT1 [Glycine max]	TKL	*NKQRSLSPLPETY*	5.527	5.299
XP_003543042.1	>XP_003543042.1 PREDICTED: serine/threonine-protein kinase HT1 [Glycine max]	AGC/NDR	*NKQRSLSPLPETY*	0.003	0.003
XP_003543042.1	>XP_003543042.1 PREDICTED: serine/threonine-protein kinase HT1 [Glycine max]	AGC/PKA	*NKQRSLSPLPETY*	26.754	22.884
XP_003543042.1	>XP_003543042.1 PREDICTED: serine/threonine-protein kinase HT1 [Glycine max]	AGC/RSK	*NKQRSLSPLPETY*	15.522	10.901
XP_003543042.1	>XP_003543042.1 PREDICTED: serine/threonine-protein kinase HT1 [Glycine max]	CAMK/CAMK1	*NKQRSLSPLPETY*	15.149	11.583
XP_003543042.1	>XP_003543042.1 PREDICTED: serine/threonine-protein kinase HT1 [Glycine max]	CAMK/CAMKL	*NKQRSLSPLPETY*	8.739	7.568
XP_003543042.1	>XP_003543042.1 PREDICTED: serine/threonine-protein kinase HT1 [Glycine max]	CMGC/CDK	*NKQRSLSPLPETY*	15.168	10.587
XP_003543042.1	>XP_003543042.1 PREDICTED: serine/threonine-protein kinase HT1 [Glycine max]	CMGC/CK2	*NKQRSLSPLPETY*	3.369	2.665
XP_003543042.1	>XP_003543042.1 PREDICTED: serine/threonine-protein kinase HT1 [Glycine max]	CMGC/CLK	*NKQRSLSPLPETY*	109.572	85.655
XP_003543042.1	>XP_003543042.1 PREDICTED: serine/threonine-protein kinase HT1 [Glycine max]	CMGC/DYRK	*NKQRSLSPLPETY*	28.769	17.356
XP_003543042.1	>XP_003543042.1 PREDICTED: serine/threonine-protein kinase HT1 [Glycine max]	CMGC/GSK	*NKQRSLSPLPETY*	11.055	8.674
XP_003543042.1	>XP_003543042.1 PREDICTED: serine/threonine-protein kinase HT1 [Glycine max]	CMGC/MAPK	*NKQRSLSPLPETY*	18.862	12.837
XP_003543042.1	>XP_003543042.1 PREDICTED: serine/threonine-protein kinase HT1 [Glycine max]	Atypical/PIKK	*NKQRSLSPLPETY*	12.465	12.124
XP_003543042.1	>XP_003543042.1 PREDICTED: serine/threonine-protein kinase HT1 [Glycine max]	Other/Haspin	*NKQRSLSPLPETY*	6.058	0.998
XP_003543042.1	>XP_003543042.1 PREDICTED: serine/threonine-protein kinase HT1 [Glycine max]	Other/Aur	*NKQRSLSPLPETY*	9.039	8.819
XP_003543042.1	>XP_003543042.1 PREDICTED: serine/threonine-protein kinase HT1 [Glycine max]	Other/TLK	*NKQRSLSPLPETY*	3.046	2.277
XP_003543042.1	>XP_003543042.1 PREDICTED: serine/threonine-protein kinase HT1 [Glycine max]	Dual/TK	*NKQRSLSPLPETY*	65.297	47.151
XP_003542467.1	>XP_003542467.1 PREDICTED: probable histone H2B.3 [Glycine max]	TKL	*LAKHAVSEGTKAV*	5.57	5.299
XP_003542467.1	>XP_003542467.1 PREDICTED: probable histone H2B.3 [Glycine max]	CK1/CK1	*LAKHAVSEGTKAV*	7.734	7.443
XP_003542467.1	>XP_003542467.1 PREDICTED: probable histone H2B.3 [Glycine max]	CMGC/CK2	*LAKHAVSEGTKAV*	3.137	2.665
XP_003542467.1	>XP_003542467.1 PREDICTED: probable histone H2B.3 [Glycine max]	Other/Haspin	*LAKHAVSEGTKAV*	7.206	0.998
XP_003542467.1	>XP_003542467.1 PREDICTED: probable histone H2B.3 [Glycine max]	Other/TLK	*LAKHAVSEGTKAV*	3.482	2.277
XP_003543410.1	>XP_003543410.1 PREDICTED: serine/threonine-protein phosphatase BSL3 isoform X1 [Glycine max]	CK1	*AASGTPSSAGNAG*	9.323	6.306
XP_003543410.1	>XP_003543410.1 PREDICTED: serine/threonine-protein phosphatase BSL3 isoform X1 [Glycine max]	TKL	*AASGTPSSAGNAG*	5.949	5.299
XP_003543410.1	>XP_003543410.1 PREDICTED: serine/threonine-protein phosphatase BSL3 isoform X1 [Glycine max]	CK1/CK1	*AASGTPSSAGNAG*	9.699	7.443
XP_003543410.1	>XP_003543410.1 PREDICTED: serine/threonine-protein phosphatase BSL3 isoform X1 [Glycine max]	CMGC/CK2	*AASGTPSSAGNAG*	3.076	2.665
XP_003543410.1	>XP_003543410.1 PREDICTED: serine/threonine-protein phosphatase BSL3 isoform X1 [Glycine max]	Other/Haspin	*AASGTPSSAGNAG*	5.661	0.998
XP_003543410.1	>XP_003543410.1 PREDICTED: serine/threonine-protein phosphatase BSL3 isoform X1 [Glycine max]	Other/TLK	*AASGTPSSAGNAG*	3.34	2.277
XP_003543410.1	>XP_003543410.1 PREDICTED: serine/threonine-protein phosphatase BSL3 isoform X1 [Glycine max]	Dual/TK	*AASGTPSSAGNAG*	50.386	47.151
XP_003543410.1	>XP_003543410.1 PREDICTED: serine/threonine-protein phosphatase BSL3 isoform X1 [Glycine max]	CK1	*ASGTPSSAGNAGI*	6.518	6.306
XP_003543410.1	>XP_003543410.1 PREDICTED: serine/threonine-protein phosphatase BSL3 isoform X1 [Glycine max]	TKL	*ASGTPSSAGNAGI*	6.255	5.299
XP_003543410.1	>XP_003543410.1 PREDICTED: serine/threonine-protein phosphatase BSL3 isoform X1 [Glycine max]	CK1/CK1	*ASGTPSSAGNAGI*	8.311	7.443
XP_003543410.1	>XP_003543410.1 PREDICTED: serine/threonine-protein phosphatase BSL3 isoform X1 [Glycine max]	CMGC/CLK	*ASGTPSSAGNAGI*	90.98	85.655
XP_003543410.1	>XP_003543410.1 PREDICTED: serine/threonine-protein phosphatase BSL3 isoform X1 [Glycine max]	Other/Haspin	*ASGTPSSAGNAGI*	6.192	0.998
XP_003543410.1	>XP_003543410.1 PREDICTED: serine/threonine-protein phosphatase BSL3 isoform X1 [Glycine max]	Other/TLK	*ASGTPSSAGNAGI*	2.832	2.277
XP_003543410.1	>XP_003543410.1 PREDICTED: serine/threonine-protein phosphatase BSL3 isoform X1 [Glycine max]	Dual/TK	*ASGTPSSAGNAGI*	53.784	47.151
XP_003543410.1	>XP_003543410.1 PREDICTED: serine/threonine-protein phosphatase BSL3 isoform X1 [Glycine max]	CAMK	*GMVRQLSIDQFEN*	7.726	3.428
XP_003543410.1	>XP_003543410.1 PREDICTED: serine/threonine-protein phosphatase BSL3 isoform X1 [Glycine max]	CK1	*GMVRQLSIDQFEN*	7.308	6.306
XP_003543410.1	>XP_003543410.1 PREDICTED: serine/threonine-protein phosphatase BSL3 isoform X1 [Glycine max]	STE	*GMVRQLSIDQFEN*	8.138	6.594
XP_003543410.1	>XP_003543410.1 PREDICTED: serine/threonine-protein phosphatase BSL3 isoform X1 [Glycine max]	TKL	*GMVRQLSIDQFEN*	6.03	5.299
XP_003543410.1	>XP_003543410.1 PREDICTED: serine/threonine-protein phosphatase BSL3 isoform X1 [Glycine max]	AGC/NDR	*GMVRQLSIDQFEN*	0.003	0.003
XP_003543410.1	>XP_003543410.1 PREDICTED: serine/threonine-protein phosphatase BSL3 isoform X1 [Glycine max]	AGC/PKA	*GMVRQLSIDQFEN*	26.723	22.884
XP_003543410.1	>XP_003543410.1 PREDICTED: serine/threonine-protein phosphatase BSL3 isoform X1 [Glycine max]	AGC/RSK	*GMVRQLSIDQFEN*	13.965	10.901
XP_003543410.1	>XP_003543410.1 PREDICTED: serine/threonine-protein phosphatase BSL3 isoform X1 [Glycine max]	CAMK/CAMK1	*GMVRQLSIDQFEN*	14.725	11.583
XP_003543410.1	>XP_003543410.1 PREDICTED: serine/threonine-protein phosphatase BSL3 isoform X1 [Glycine max]	CAMK/CAMKL	*GMVRQLSIDQFEN*	11.76	7.568
XP_003543410.1	>XP_003543410.1 PREDICTED: serine/threonine-protein phosphatase BSL3 isoform X1 [Glycine max]	CK1/CK1	*GMVRQLSIDQFEN*	7.615	7.443
XP_003543410.1	>XP_003543410.1 PREDICTED: serine/threonine-protein phosphatase BSL3 isoform X1 [Glycine max]	CMGC/CK2	*GMVRQLSIDQFEN*	3.677	2.665
XP_003543410.1	>XP_003543410.1 PREDICTED: serine/threonine-protein phosphatase BSL3 isoform X1 [Glycine max]	CMGC/CLK	*GMVRQLSIDQFEN*	97.581	85.655
XP_003543410.1	>XP_003543410.1 PREDICTED: serine/threonine-protein phosphatase BSL3 isoform X1 [Glycine max]	CMGC/DYRK	*GMVRQLSIDQFEN*	18.409	17.356
XP_003543410.1	>XP_003543410.1 PREDICTED: serine/threonine-protein phosphatase BSL3 isoform X1 [Glycine max]	STE/STE20	*GMVRQLSIDQFEN*	6.474	6.147
XP_003543410.1	>XP_003543410.1 PREDICTED: serine/threonine-protein phosphatase BSL3 isoform X1 [Glycine max]	Other/Haspin	*GMVRQLSIDQFEN*	6.329	0.998
XP_003543410.1	>XP_003543410.1 PREDICTED: serine/threonine-protein phosphatase BSL3 isoform X1 [Glycine max]	Other/TLK	*GMVRQLSIDQFEN*	3.06	2.277
XP_003543410.1	>XP_003543410.1 PREDICTED: serine/threonine-protein phosphatase BSL3 isoform X1 [Glycine max]	Dual/TK	*GMVRQLSIDQFEN*	57.508	47.151
XP_003543410.1	>XP_003543410.1 PREDICTED: serine/threonine-protein phosphatase BSL3 isoform X1 [Glycine max]	CK1	*PLPPAISSPETSP*	7.196	6.306
XP_003543410.1	>XP_003543410.1 PREDICTED: serine/threonine-protein phosphatase BSL3 isoform X1 [Glycine max]	CMGC	*PLPPAISSPETSP*	41.374	40.815
XP_003543410.1	>XP_003543410.1 PREDICTED: serine/threonine-protein phosphatase BSL3 isoform X1 [Glycine max]	TKL	*PLPPAISSPETSP*	6.035	5.299
XP_003543410.1	>XP_003543410.1 PREDICTED: serine/threonine-protein phosphatase BSL3 isoform X1 [Glycine max]	CAMK/CAMKL	*PLPPAISSPETSP*	7.624	7.568
XP_003543410.1	>XP_003543410.1 PREDICTED: serine/threonine-protein phosphatase BSL3 isoform X1 [Glycine max]	CK1/CK1	*PLPPAISSPETSP*	7.804	7.443
XP_003543410.1	>XP_003543410.1 PREDICTED: serine/threonine-protein phosphatase BSL3 isoform X1 [Glycine max]	CMGC/CK2	*PLPPAISSPETSP*	6.613	2.665
XP_003543410.1	>XP_003543410.1 PREDICTED: serine/threonine-protein phosphatase BSL3 isoform X1 [Glycine max]	CMGC/GSK	*PLPPAISSPETSP*	8.817	8.674
XP_003543410.1	>XP_003543410.1 PREDICTED: serine/threonine-protein phosphatase BSL3 isoform X1 [Glycine max]	STE/STE11	*PLPPAISSPETSP*	5.196	5.196
XP_003543410.1	>XP_003543410.1 PREDICTED: serine/threonine-protein phosphatase BSL3 isoform X1 [Glycine max]	Other/Haspin	*PLPPAISSPETSP*	6.742	0.998
XP_003543410.1	>XP_003543410.1 PREDICTED: serine/threonine-protein phosphatase BSL3 isoform X1 [Glycine max]	Other/TLK	*PLPPAISSPETSP*	3.26	2.277
XP_003543410.1	>XP_003543410.1 PREDICTED: serine/threonine-protein phosphatase BSL3 isoform X1 [Glycine max]	Dual/TK	*PLPPAISSPETSP*	58.517	47.151
XP_003543410.1	>XP_003543410.1 PREDICTED: serine/threonine-protein phosphatase BSL3 isoform X1 [Glycine max]	CMGC	*LPPAISSPETSPE*	45.637	40.815
XP_003543410.1	>XP_003543410.1 PREDICTED: serine/threonine-protein phosphatase BSL3 isoform X1 [Glycine max]	TKL	*LPPAISSPETSPE*	5.681	5.299
XP_003543410.1	>XP_003543410.1 PREDICTED: serine/threonine-protein phosphatase BSL3 isoform X1 [Glycine max]	CMGC/CDK	*LPPAISSPETSPE*	15.583	10.587
XP_003543410.1	>XP_003543410.1 PREDICTED: serine/threonine-protein phosphatase BSL3 isoform X1 [Glycine max]	CMGC/CK2	*LPPAISSPETSPE*	3.906	2.665
XP_003543410.1	>XP_003543410.1 PREDICTED: serine/threonine-protein phosphatase BSL3 isoform X1 [Glycine max]	CMGC/DYRK	*LPPAISSPETSPE*	22.305	17.356
XP_003543410.1	>XP_003543410.1 PREDICTED: serine/threonine-protein phosphatase BSL3 isoform X1 [Glycine max]	CMGC/GSK	*LPPAISSPETSPE*	14.324	8.674
XP_003543410.1	>XP_003543410.1 PREDICTED: serine/threonine-protein phosphatase BSL3 isoform X1 [Glycine max]	CMGC/MAPK	*LPPAISSPETSPE*	18.242	12.837
XP_003543410.1	>XP_003543410.1 PREDICTED: serine/threonine-protein phosphatase BSL3 isoform X1 [Glycine max]	Atypical/PIKK	*LPPAISSPETSPE*	13.171	12.124
XP_003543410.1	>XP_003543410.1 PREDICTED: serine/threonine-protein phosphatase BSL3 isoform X1 [Glycine max]	Other/Haspin	*LPPAISSPETSPE*	6.971	0.998
XP_003543410.1	>XP_003543410.1 PREDICTED: serine/threonine-protein phosphatase BSL3 isoform X1 [Glycine max]	Other/TLK	*LPPAISSPETSPE*	3.733	2.277
XP_003543410.1	>XP_003543410.1 PREDICTED: serine/threonine-protein phosphatase BSL3 isoform X1 [Glycine max]	Dual/TK	*LPPAISSPETSPE*	60.294	47.151
XP_003543410.1	>XP_003543410.1 PREDICTED: serine/threonine-protein phosphatase BSL3 isoform X1 [Glycine max]	TKL	*AISSPETSPERHI*	5.991	5.299
XP_003543410.1	>XP_003543410.1 PREDICTED: serine/threonine-protein phosphatase BSL3 isoform X1 [Glycine max]	CK1/CK1	*AISSPETSPERHI*	8.168	7.443
XP_003543410.1	>XP_003543410.1 PREDICTED: serine/threonine-protein phosphatase BSL3 isoform X1 [Glycine max]	CMGC/CK2	*AISSPETSPERHI*	6.689	2.665
XP_003543410.1	>XP_003543410.1 PREDICTED: serine/threonine-protein phosphatase BSL3 isoform X1 [Glycine max]	Other/Haspin	*AISSPETSPERHI*	6.231	0.998
XP_003543410.1	>XP_003543410.1 PREDICTED: serine/threonine-protein phosphatase BSL3 isoform X1 [Glycine max]	Other/TLK	*AISSPETSPERHI*	3.131	2.277
XP_003543410.1	>XP_003543410.1 PREDICTED: serine/threonine-protein phosphatase BSL3 isoform X1 [Glycine max]	Other/PEK	*AISSPETSPERHI*	1.709	1.697
XP_003543410.1	>XP_003543410.1 PREDICTED: serine/threonine-protein phosphatase BSL3 isoform X1 [Glycine max]	Dual/TK	*AISSPETSPERHI*	51.26	47.151
XP_003543410.1	>XP_003543410.1 PREDICTED: serine/threonine-protein phosphatase BSL3 isoform X1 [Glycine max]	CK1	*ISSPETSPERHIE*	10.095	6.306
XP_003543410.1	>XP_003543410.1 PREDICTED: serine/threonine-protein phosphatase BSL3 isoform X1 [Glycine max]	CMGC	*ISSPETSPERHIE*	44.888	40.815
XP_003543410.1	>XP_003543410.1 PREDICTED: serine/threonine-protein phosphatase BSL3 isoform X1 [Glycine max]	CK1/CK1	*ISSPETSPERHIE*	10.993	7.443
XP_003543410.1	>XP_003543410.1 PREDICTED: serine/threonine-protein phosphatase BSL3 isoform X1 [Glycine max]	CMGC/CDK	*ISSPETSPERHIE*	15.479	10.587
XP_003543410.1	>XP_003543410.1 PREDICTED: serine/threonine-protein phosphatase BSL3 isoform X1 [Glycine max]	CMGC/DYRK	*ISSPETSPERHIE*	22.864	17.356
XP_003543410.1	>XP_003543410.1 PREDICTED: serine/threonine-protein phosphatase BSL3 isoform X1 [Glycine max]	CMGC/MAPK	*ISSPETSPERHIE*	15.063	12.837
XP_003543410.1	>XP_003543410.1 PREDICTED: serine/threonine-protein phosphatase BSL3 isoform X1 [Glycine max]	Atypical/PIKK	*ISSPETSPERHIE*	13.95	12.124
XP_003543410.1	>XP_003543410.1 PREDICTED: serine/threonine-protein phosphatase BSL3 isoform X1 [Glycine max]	Other/Haspin	*ISSPETSPERHIE*	6.208	0.998
XP_003543410.1	>XP_003543410.1 PREDICTED: serine/threonine-protein phosphatase BSL3 isoform X1 [Glycine max]	Other/TLK	*ISSPETSPERHIE*	3.389	2.277
XP_003543410.1	>XP_003543410.1 PREDICTED: serine/threonine-protein phosphatase BSL3 isoform X1 [Glycine max]	Dual/TK	*ISSPETSPERHIE*	66.614	47.151
XP_003540207.1	>XP_003540207.1 PREDICTED: histone H2B.3 [Glycine max]	TKL	*LAKHAVSEGTKAV*	5.57	5.299
XP_003540207.1	>XP_003540207.1 PREDICTED: histone H2B.3 [Glycine max]	CK1/CK1	*LAKHAVSEGTKAV*	7.734	7.443
XP_003540207.1	>XP_003540207.1 PREDICTED: histone H2B.3 [Glycine max]	CMGC/CK2	*LAKHAVSEGTKAV*	3.137	2.665
XP_003540207.1	>XP_003540207.1 PREDICTED: histone H2B.3 [Glycine max]	Other/Haspin	*LAKHAVSEGTKAV*	7.206	0.998
XP_003540207.1	>XP_003540207.1 PREDICTED: histone H2B.3 [Glycine max]	Other/TLK	*LAKHAVSEGTKAV*	3.482	2.277
XP_003539696.1	>XP_003539696.1 PREDICTED: probable histone H2B.1 [Glycine max]	TKL	*LAKHAVSEGTKAV*	5.57	5.299
XP_003539696.1	>XP_003539696.1 PREDICTED: probable histone H2B.1 [Glycine max]	CK1/CK1	*LAKHAVSEGTKAV*	7.734	7.443
XP_003539696.1	>XP_003539696.1 PREDICTED: probable histone H2B.1 [Glycine max]	CMGC/CK2	*LAKHAVSEGTKAV*	3.137	2.665
XP_003539696.1	>XP_003539696.1 PREDICTED: probable histone H2B.1 [Glycine max]	Other/Haspin	*LAKHAVSEGTKAV*	7.206	0.998
XP_003539696.1	>XP_003539696.1 PREDICTED: probable histone H2B.1 [Glycine max]	Other/TLK	*LAKHAVSEGTKAV*	3.482	2.277
XP_003538194.2	>XP_003538194.2 PREDICTED: uncharacterized protein LOC100782946 [Glycine max]	CK1	*NRVASFSVHEGVG*	7.13	6.306
XP_003538194.2	>XP_003538194.2 PREDICTED: uncharacterized protein LOC100782946 [Glycine max]	CK1/CK1	*NRVASFSVHEGVG*	9.286	7.443
XP_003538194.2	>XP_003538194.2 PREDICTED: uncharacterized protein LOC100782946 [Glycine max]	CMGC/CK2	*NRVASFSVHEGVG*	4.204	2.665
XP_003538194.2	>XP_003538194.2 PREDICTED: uncharacterized protein LOC100782946 [Glycine max]	CMGC/CLK	*NRVASFSVHEGVG*	88.54	85.655
XP_003538194.2	>XP_003538194.2 PREDICTED: uncharacterized protein LOC100782946 [Glycine max]	Other/Haspin	*NRVASFSVHEGVG*	6.171	0.998
XP_003538194.2	>XP_003538194.2 PREDICTED: uncharacterized protein LOC100782946 [Glycine max]	Other/TLK	*NRVASFSVHEGVG*	3.286	2.277
XP_003538194.2	>XP_003538194.2 PREDICTED: uncharacterized protein LOC100782946 [Glycine max]	Other/PEK	*NRVASFSVHEGVG*	1.762	1.697
XP_003538012.1	>XP_003538012.1 PREDICTED: probable histone H2B.1 [Glycine max]	TKL	*LAKHAVSEGTKAV*	5.57	5.299
XP_003538012.1	>XP_003538012.1 PREDICTED: probable histone H2B.1 [Glycine max]	CK1/CK1	*LAKHAVSEGTKAV*	7.734	7.443
XP_003538012.1	>XP_003538012.1 PREDICTED: probable histone H2B.1 [Glycine max]	CMGC/CK2	*LAKHAVSEGTKAV*	3.137	2.665
XP_003538012.1	>XP_003538012.1 PREDICTED: probable histone H2B.1 [Glycine max]	Other/Haspin	*LAKHAVSEGTKAV*	7.206	0.998
XP_003538012.1	>XP_003538012.1 PREDICTED: probable histone H2B.1 [Glycine max]	Other/TLK	*LAKHAVSEGTKAV*	3.482	2.277
XP_003557022.1	>XP_003557022.1 PREDICTED: monodehydroascorbate reductase [Glycine max]	TKL	*AYLFPESPARLPG*	5.766	5.299
XP_003557022.1	>XP_003557022.1 PREDICTED: monodehydroascorbate reductase [Glycine max]	CMGC/CDK	*AYLFPESPARLPG*	16.14	10.587
XP_003557022.1	>XP_003557022.1 PREDICTED: monodehydroascorbate reductase [Glycine max]	CMGC/DYRK	*AYLFPESPARLPG*	20.837	17.356
XP_003557022.1	>XP_003557022.1 PREDICTED: monodehydroascorbate reductase [Glycine max]	CMGC/GSK	*AYLFPESPARLPG*	11.285	8.674
XP_003557022.1	>XP_003557022.1 PREDICTED: monodehydroascorbate reductase [Glycine max]	CMGC/MAPK	*AYLFPESPARLPG*	18.359	12.837
XP_003557022.1	>XP_003557022.1 PREDICTED: monodehydroascorbate reductase [Glycine max]	Atypical/PIKK	*AYLFPESPARLPG*	13.008	12.124
XP_003557022.1	>XP_003557022.1 PREDICTED: monodehydroascorbate reductase [Glycine max]	Other/Haspin	*AYLFPESPARLPG*	5.868	0.998
XP_003557022.1	>XP_003557022.1 PREDICTED: monodehydroascorbate reductase [Glycine max]	Other/CAMKK	*AYLFPESPARLPG*	3.164	3.05
XP_003557022.1	>XP_003557022.1 PREDICTED: monodehydroascorbate reductase [Glycine max]	Other/TLK	*AYLFPESPARLPG*	3.604	2.277
XP_014618620.1	>XP_014618620.1 PREDICTED: ammonium transporter 1 member 1 [Glycine max]	Other/Haspin	*LAGMDMTRHGGFA*	6.056	0.998
XP_014618620.1	>XP_014618620.1 PREDICTED: ammonium transporter 1 member 1 [Glycine max]	Other/TLK	*LAGMDMTRHGGFA*	3.114	2.277
XP_003535989.1	>XP_003535989.1 PREDICTED: 40S ribosomal protein S3-3 [Glycine max]	CMGC	*DLVTIHSPKEEEE*	47.89	40.815
XP_003535989.1	>XP_003535989.1 PREDICTED: 40S ribosomal protein S3-3 [Glycine max]	TKL	*DLVTIHSPKEEEE*	5.6	5.299
XP_003535989.1	>XP_003535989.1 PREDICTED: 40S ribosomal protein S3-3 [Glycine max]	CMGC/CDK	*DLVTIHSPKEEEE*	14.985	10.587
XP_003535989.1	>XP_003535989.1 PREDICTED: 40S ribosomal protein S3-3 [Glycine max]	CMGC/CK2	*DLVTIHSPKEEEE*	8.166	2.665
XP_003535989.1	>XP_003535989.1 PREDICTED: 40S ribosomal protein S3-3 [Glycine max]	CMGC/CLK	*DLVTIHSPKEEEE*	88.25	85.655
XP_003535989.1	>XP_003535989.1 PREDICTED: 40S ribosomal protein S3-3 [Glycine max]	CMGC/DYRK	*DLVTIHSPKEEEE*	19.322	17.356
XP_003535989.1	>XP_003535989.1 PREDICTED: 40S ribosomal protein S3-3 [Glycine max]	CMGC/GSK	*DLVTIHSPKEEEE*	10.735	8.674
XP_003535989.1	>XP_003535989.1 PREDICTED: 40S ribosomal protein S3-3 [Glycine max]	CMGC/MAPK	*DLVTIHSPKEEEE*	17.981	12.837
XP_003535989.1	>XP_003535989.1 PREDICTED: 40S ribosomal protein S3-3 [Glycine max]	Other/Haspin	*DLVTIHSPKEEEE*	6.309	0.998
XP_003535989.1	>XP_003535989.1 PREDICTED: 40S ribosomal protein S3-3 [Glycine max]	Other/TLK	*DLVTIHSPKEEEE*	3.025	2.277
XP_003535989.1	>XP_003535989.1 PREDICTED: 40S ribosomal protein S3-3 [Glycine max]	Other/Bud32	*DLVTIHSPKEEEE*	2.992	2.937
XP_003535989.1	>XP_003535989.1 PREDICTED: 40S ribosomal protein S3-3 [Glycine max]	Dual/TK	*DLVTIHSPKEEEE*	54.663	47.151
XP_003538425.1	>XP_003538425.1 PREDICTED: protein phosphatase 2C 37 [Glycine max]	CK1	*KAQKPPSPPGSPG*	6.549	6.306
XP_003538425.1	>XP_003538425.1 PREDICTED: protein phosphatase 2C 37 [Glycine max]	CMGC	*KAQKPPSPPGSPG*	45.616	40.815
XP_003538425.1	>XP_003538425.1 PREDICTED: protein phosphatase 2C 37 [Glycine max]	STE	*KAQKPPSPPGSPG*	7.12	6.594
XP_003538425.1	>XP_003538425.1 PREDICTED: protein phosphatase 2C 37 [Glycine max]	TKL	*KAQKPPSPPGSPG*	5.766	5.299
XP_003538425.1	>XP_003538425.1 PREDICTED: protein phosphatase 2C 37 [Glycine max]	AGC/PKA	*KAQKPPSPPGSPG*	23.331	22.884
XP_003538425.1	>XP_003538425.1 PREDICTED: protein phosphatase 2C 37 [Glycine max]	AGC/RSK	*KAQKPPSPPGSPG*	12.257	10.901
XP_003538425.1	>XP_003538425.1 PREDICTED: protein phosphatase 2C 37 [Glycine max]	CAMK/CAMKL	*KAQKPPSPPGSPG*	8.057	7.568
XP_003538425.1	>XP_003538425.1 PREDICTED: protein phosphatase 2C 37 [Glycine max]	CMGC/CDK	*KAQKPPSPPGSPG*	16.126	10.587
XP_003538425.1	>XP_003538425.1 PREDICTED: protein phosphatase 2C 37 [Glycine max]	CMGC/CLK	*KAQKPPSPPGSPG*	86.673	85.655
XP_003538425.1	>XP_003538425.1 PREDICTED: protein phosphatase 2C 37 [Glycine max]	CMGC/DYRK	*KAQKPPSPPGSPG*	25.722	17.356
XP_003538425.1	>XP_003538425.1 PREDICTED: protein phosphatase 2C 37 [Glycine max]	CMGC/GSK	*KAQKPPSPPGSPG*	15.398	8.674
XP_003538425.1	>XP_003538425.1 PREDICTED: protein phosphatase 2C 37 [Glycine max]	CMGC/MAPK	*KAQKPPSPPGSPG*	19.012	12.837
XP_003538425.1	>XP_003538425.1 PREDICTED: protein phosphatase 2C 37 [Glycine max]	Atypical/PIKK	*KAQKPPSPPGSPG*	13.168	12.124
XP_003538425.1	>XP_003538425.1 PREDICTED: protein phosphatase 2C 37 [Glycine max]	Other/Haspin	*KAQKPPSPPGSPG*	5.776	0.998
XP_003538425.1	>XP_003538425.1 PREDICTED: protein phosphatase 2C 37 [Glycine max]	Other/CAMKK	*KAQKPPSPPGSPG*	3.657	3.05
XP_003538425.1	>XP_003538425.1 PREDICTED: protein phosphatase 2C 37 [Glycine max]	Other/TLK	*KAQKPPSPPGSPG*	3.395	2.277
XP_003538425.1	>XP_003538425.1 PREDICTED: protein phosphatase 2C 37 [Glycine max]	Dual/TK	*KAQKPPSPPGSPG*	61.553	47.151
XP_003538425.1	>XP_003538425.1 PREDICTED: protein phosphatase 2C 37 [Glycine max]	CK1	*PPSPPGSPGSDVA*	8.285	6.306
XP_003538425.1	>XP_003538425.1 PREDICTED: protein phosphatase 2C 37 [Glycine max]	CMGC	*PPSPPGSPGSDVA*	45.738	40.815
XP_003538425.1	>XP_003538425.1 PREDICTED: protein phosphatase 2C 37 [Glycine max]	AGC/PKA	*PPSPPGSPGSDVA*	23.346	22.884
XP_003538425.1	>XP_003538425.1 PREDICTED: protein phosphatase 2C 37 [Glycine max]	CK1/CK1	*PPSPPGSPGSDVA*	9.056	7.443
XP_003538425.1	>XP_003538425.1 PREDICTED: protein phosphatase 2C 37 [Glycine max]	CMGC/CDK	*PPSPPGSPGSDVA*	16.395	10.587
XP_003538425.1	>XP_003538425.1 PREDICTED: protein phosphatase 2C 37 [Glycine max]	CMGC/CK2	*PPSPPGSPGSDVA*	5.452	2.665
XP_003538425.1	>XP_003538425.1 PREDICTED: protein phosphatase 2C 37 [Glycine max]	CMGC/DYRK	*PPSPPGSPGSDVA*	26.03	17.356
XP_003538425.1	>XP_003538425.1 PREDICTED: protein phosphatase 2C 37 [Glycine max]	CMGC/GSK	*PPSPPGSPGSDVA*	11.024	8.674
XP_003538425.1	>XP_003538425.1 PREDICTED: protein phosphatase 2C 37 [Glycine max]	CMGC/MAPK	*PPSPPGSPGSDVA*	18.114	12.837
XP_003538425.1	>XP_003538425.1 PREDICTED: protein phosphatase 2C 37 [Glycine max]	Atypical/PIKK	*PPSPPGSPGSDVA*	13.765	12.124
XP_003538425.1	>XP_003538425.1 PREDICTED: protein phosphatase 2C 37 [Glycine max]	Other/Haspin	*PPSPPGSPGSDVA*	5.896	0.998
XP_003538425.1	>XP_003538425.1 PREDICTED: protein phosphatase 2C 37 [Glycine max]	Other/TLK	*PPSPPGSPGSDVA*	3.816	2.277
XP_003538425.1	>XP_003538425.1 PREDICTED: protein phosphatase 2C 37 [Glycine max]	Dual/TK	*PPSPPGSPGSDVA*	65.43	47.151
XP_003535945.1	>XP_003535945.1 PREDICTED: calcium-dependent protein kinase 1 [Glycine max]	CK1	*LPEGSVSNRESVK*	9.44	6.306
XP_003535945.1	>XP_003535945.1 PREDICTED: calcium-dependent protein kinase 1 [Glycine max]	TKL	*LPEGSVSNRESVK*	5.34	5.299
XP_003535945.1	>XP_003535945.1 PREDICTED: calcium-dependent protein kinase 1 [Glycine max]	CK1/CK1	*LPEGSVSNRESVK*	10.663	7.443
XP_003535945.1	>XP_003535945.1 PREDICTED: calcium-dependent protein kinase 1 [Glycine max]	CMGC/CK2	*LPEGSVSNRESVK*	4.503	2.665
XP_003535945.1	>XP_003535945.1 PREDICTED: calcium-dependent protein kinase 1 [Glycine max]	Other/Haspin	*LPEGSVSNRESVK*	7.192	0.998
XP_003535945.1	>XP_003535945.1 PREDICTED: calcium-dependent protein kinase 1 [Glycine max]	Other/TLK	*LPEGSVSNRESVK*	3.363	2.277
XP_003535945.1	>XP_003535945.1 PREDICTED: calcium-dependent protein kinase 1 [Glycine max]	Dual/TK	*LPEGSVSNRESVK*	49.241	47.151
XP_003535945.1	>XP_003535945.1 PREDICTED: calcium-dependent protein kinase 1 [Glycine max]	CK1	*KKGLENSFSVKFR*	8.127	6.306
XP_003535945.1	>XP_003535945.1 PREDICTED: calcium-dependent protein kinase 1 [Glycine max]	STE	*KKGLENSFSVKFR*	7.099	6.594
XP_003535945.1	>XP_003535945.1 PREDICTED: calcium-dependent protein kinase 1 [Glycine max]	TKL	*KKGLENSFSVKFR*	5.613	5.299
XP_003535945.1	>XP_003535945.1 PREDICTED: calcium-dependent protein kinase 1 [Glycine max]	CK1/CK1	*KKGLENSFSVKFR*	8.919	7.443
XP_003535945.1	>XP_003535945.1 PREDICTED: calcium-dependent protein kinase 1 [Glycine max]	Other/WEE	*KKGLENSFSVKFR*	2.396	2.306
XP_003535945.1	>XP_003535945.1 PREDICTED: calcium-dependent protein kinase 1 [Glycine max]	Other/Haspin	*KKGLENSFSVKFR*	5.966	0.998
XP_003535945.1	>XP_003535945.1 PREDICTED: calcium-dependent protein kinase 1 [Glycine max]	Other/TLK	*KKGLENSFSVKFR*	3.246	2.277
XP_003535945.1	>XP_003535945.1 PREDICTED: calcium-dependent protein kinase 1 [Glycine max]	Other/TTK	*KKGLENSFSVKFR*	21.613	21.21
XP_003535945.1	>XP_003535945.1 PREDICTED: calcium-dependent protein kinase 1 [Glycine max]	Dual/TK	*KKGLENSFSVKFR*	61.217	47.151
XP_003535945.1	>XP_003535945.1 PREDICTED: calcium-dependent protein kinase 1 [Glycine max]	CK1	*GLENSFSVKFREA*	7.859	6.306
XP_003535945.1	>XP_003535945.1 PREDICTED: calcium-dependent protein kinase 1 [Glycine max]	CK1/CK1	*GLENSFSVKFREA*	9.304	7.443
XP_003535945.1	>XP_003535945.1 PREDICTED: calcium-dependent protein kinase 1 [Glycine max]	Other/Haspin	*GLENSFSVKFREA*	6.067	0.998
XP_003535945.1	>XP_003535945.1 PREDICTED: calcium-dependent protein kinase 1 [Glycine max]	Other/TLK	*GLENSFSVKFREA*	3.022	2.277
XP_003535986.1	>XP_003535986.1 PREDICTED: 40S ribosomal protein S3-3 [Glycine max]	CMGC	*DLVTIHSPKEEEE*	47.89	40.815
XP_003535986.1	>XP_003535986.1 PREDICTED: 40S ribosomal protein S3-3 [Glycine max]	TKL	*DLVTIHSPKEEEE*	5.6	5.299
XP_003535986.1	>XP_003535986.1 PREDICTED: 40S ribosomal protein S3-3 [Glycine max]	CMGC/CDK	*DLVTIHSPKEEEE*	14.985	10.587
XP_003535986.1	>XP_003535986.1 PREDICTED: 40S ribosomal protein S3-3 [Glycine max]	CMGC/CK2	*DLVTIHSPKEEEE*	8.166	2.665
XP_003535986.1	>XP_003535986.1 PREDICTED: 40S ribosomal protein S3-3 [Glycine max]	CMGC/CLK	*DLVTIHSPKEEEE*	88.25	85.655
XP_003535986.1	>XP_003535986.1 PREDICTED: 40S ribosomal protein S3-3 [Glycine max]	CMGC/DYRK	*DLVTIHSPKEEEE*	19.322	17.356
XP_003535986.1	>XP_003535986.1 PREDICTED: 40S ribosomal protein S3-3 [Glycine max]	CMGC/GSK	*DLVTIHSPKEEEE*	10.735	8.674
XP_003535986.1	>XP_003535986.1 PREDICTED: 40S ribosomal protein S3-3 [Glycine max]	CMGC/MAPK	*DLVTIHSPKEEEE*	17.981	12.837
XP_003535986.1	>XP_003535986.1 PREDICTED: 40S ribosomal protein S3-3 [Glycine max]	Other/Haspin	*DLVTIHSPKEEEE*	6.309	0.998
XP_003535986.1	>XP_003535986.1 PREDICTED: 40S ribosomal protein S3-3 [Glycine max]	Other/TLK	*DLVTIHSPKEEEE*	3.025	2.277
XP_003535986.1	>XP_003535986.1 PREDICTED: 40S ribosomal protein S3-3 [Glycine max]	Other/Bud32	*DLVTIHSPKEEEE*	2.992	2.937
XP_003535986.1	>XP_003535986.1 PREDICTED: 40S ribosomal protein S3-3 [Glycine max]	Dual/TK	*DLVTIHSPKEEEE*	54.663	47.151
XP_003535365.1	>XP_003535365.1 PREDICTED: uncharacterized protein LOC100787700 isoform X1 [Glycine max]	TKL	*AYLFPESPARLPG*	5.766	5.299
XP_003535365.1	>XP_003535365.1 PREDICTED: uncharacterized protein LOC100787700 isoform X1 [Glycine max]	CMGC/CDK	*AYLFPESPARLPG*	16.14	10.587
XP_003535365.1	>XP_003535365.1 PREDICTED: uncharacterized protein LOC100787700 isoform X1 [Glycine max]	CMGC/DYRK	*AYLFPESPARLPG*	20.837	17.356
XP_003535365.1	>XP_003535365.1 PREDICTED: uncharacterized protein LOC100787700 isoform X1 [Glycine max]	CMGC/GSK	*AYLFPESPARLPG*	11.285	8.674
XP_003535365.1	>XP_003535365.1 PREDICTED: uncharacterized protein LOC100787700 isoform X1 [Glycine max]	CMGC/MAPK	*AYLFPESPARLPG*	18.359	12.837
XP_003535365.1	>XP_003535365.1 PREDICTED: uncharacterized protein LOC100787700 isoform X1 [Glycine max]	Atypical/PIKK	*AYLFPESPARLPG*	13.008	12.124
XP_003535365.1	>XP_003535365.1 PREDICTED: uncharacterized protein LOC100787700 isoform X1 [Glycine max]	Other/Haspin	*AYLFPESPARLPG*	5.868	0.998
XP_003535365.1	>XP_003535365.1 PREDICTED: uncharacterized protein LOC100787700 isoform X1 [Glycine max]	Other/CAMKK	*AYLFPESPARLPG*	3.164	3.05
XP_003535365.1	>XP_003535365.1 PREDICTED: uncharacterized protein LOC100787700 isoform X1 [Glycine max]	Other/TLK	*AYLFPESPARLPG*	3.604	2.277
XP_003534084.1	>XP_003534084.1 PREDICTED: protein argonaute 1 [Glycine max]	TKL	*FYMEPETSDSGSM*	5.741	5.299
XP_003534084.1	>XP_003534084.1 PREDICTED: protein argonaute 1 [Glycine max]	CK1/CK1	*FYMEPETSDSGSM*	8.052	7.443
XP_003534084.1	>XP_003534084.1 PREDICTED: protein argonaute 1 [Glycine max]	CMGC/CK2	*FYMEPETSDSGSM*	5.773	2.665
XP_003534084.1	>XP_003534084.1 PREDICTED: protein argonaute 1 [Glycine max]	Other/Haspin	*FYMEPETSDSGSM*	6.462	0.998
XP_003534084.1	>XP_003534084.1 PREDICTED: protein argonaute 1 [Glycine max]	Other/TLK	*FYMEPETSDSGSM*	2.879	2.277
XP_003534084.1	>XP_003534084.1 PREDICTED: protein argonaute 1 [Glycine max]	CK1	*YMEPETSDSGSMT*	9.047	6.306
XP_003534084.1	>XP_003534084.1 PREDICTED: protein argonaute 1 [Glycine max]	CMGC	*YMEPETSDSGSMT*	41.767	40.815
XP_003534084.1	>XP_003534084.1 PREDICTED: protein argonaute 1 [Glycine max]	CK1/CK1	*YMEPETSDSGSMT*	10.202	7.443
XP_003534084.1	>XP_003534084.1 PREDICTED: protein argonaute 1 [Glycine max]	CMGC/CK2	*YMEPETSDSGSMT*	5.727	2.665
XP_003534084.1	>XP_003534084.1 PREDICTED: protein argonaute 1 [Glycine max]	CMGC/GSK	*YMEPETSDSGSMT*	9.815	8.674
XP_003534084.1	>XP_003534084.1 PREDICTED: protein argonaute 1 [Glycine max]	Other/Haspin	*YMEPETSDSGSMT*	6.215	0.998
XP_003534084.1	>XP_003534084.1 PREDICTED: protein argonaute 1 [Glycine max]	Other/TLK	*YMEPETSDSGSMT*	3.156	2.277
XP_003534084.1	>XP_003534084.1 PREDICTED: protein argonaute 1 [Glycine max]	Dual/TK	*YMEPETSDSGSMT*	67.158	47.151
XP_003534084.1	>XP_003534084.1 PREDICTED: protein argonaute 1 [Glycine max]	CK1	*EPETSDSGSMTSG*	9.979	6.306
XP_003534084.1	>XP_003534084.1 PREDICTED: protein argonaute 1 [Glycine max]	TKL	*EPETSDSGSMTSG*	5.516	5.299
XP_003534084.1	>XP_003534084.1 PREDICTED: protein argonaute 1 [Glycine max]	CK1/CK1	*EPETSDSGSMTSG*	11.326	7.443
XP_003534084.1	>XP_003534084.1 PREDICTED: protein argonaute 1 [Glycine max]	CMGC/CK2	*EPETSDSGSMTSG*	2.958	2.665
XP_003534084.1	>XP_003534084.1 PREDICTED: protein argonaute 1 [Glycine max]	CMGC/CLK	*EPETSDSGSMTSG*	107.022	85.655
XP_003534084.1	>XP_003534084.1 PREDICTED: protein argonaute 1 [Glycine max]	CMGC/GSK	*EPETSDSGSMTSG*	9.141	8.674
XP_003534084.1	>XP_003534084.1 PREDICTED: protein argonaute 1 [Glycine max]	Other/Haspin	*EPETSDSGSMTSG*	6.149	0.998
XP_003534084.1	>XP_003534084.1 PREDICTED: protein argonaute 1 [Glycine max]	Other/TLK	*EPETSDSGSMTSG*	2.961	2.277
XP_003534084.1	>XP_003534084.1 PREDICTED: protein argonaute 1 [Glycine max]	Dual/TK	*EPETSDSGSMTSG*	48.54	47.151
XP_003534084.1	>XP_003534084.1 PREDICTED: protein argonaute 1 [Glycine max]	CK1	*ETSDSGSMTSGAV*	11.199	6.306
XP_003534084.1	>XP_003534084.1 PREDICTED: protein argonaute 1 [Glycine max]	CK1/CK1	*ETSDSGSMTSGAV*	12.293	7.443
XP_003534084.1	>XP_003534084.1 PREDICTED: protein argonaute 1 [Glycine max]	CMGC/CK2	*ETSDSGSMTSGAV*	3.581	2.665
XP_003534084.1	>XP_003534084.1 PREDICTED: protein argonaute 1 [Glycine max]	CMGC/CLK	*ETSDSGSMTSGAV*	106.388	85.655
XP_003534084.1	>XP_003534084.1 PREDICTED: protein argonaute 1 [Glycine max]	Other/Haspin	*ETSDSGSMTSGAV*	5.973	0.998
XP_003534084.1	>XP_003534084.1 PREDICTED: protein argonaute 1 [Glycine max]	Other/TLK	*ETSDSGSMTSGAV*	3.267	2.277
XP_003534084.1	>XP_003534084.1 PREDICTED: protein argonaute 1 [Glycine max]	Dual/TK	*ETSDSGSMTSGAV*	57.227	47.151
XP_003534084.1	>XP_003534084.1 PREDICTED: protein argonaute 1 [Glycine max]	CK1	*SDSGSMTSGAVAG*	7.904	6.306
XP_003534084.1	>XP_003534084.1 PREDICTED: protein argonaute 1 [Glycine max]	TKL	*SDSGSMTSGAVAG*	7.181	5.299
XP_003534084.1	>XP_003534084.1 PREDICTED: protein argonaute 1 [Glycine max]	CK1/CK1	*SDSGSMTSGAVAG*	8.614	7.443
XP_003534084.1	>XP_003534084.1 PREDICTED: protein argonaute 1 [Glycine max]	CMGC/CK2	*SDSGSMTSGAVAG*	3.846	2.665
XP_003534084.1	>XP_003534084.1 PREDICTED: protein argonaute 1 [Glycine max]	CMGC/CLK	*SDSGSMTSGAVAG*	97.921	85.655
XP_003534084.1	>XP_003534084.1 PREDICTED: protein argonaute 1 [Glycine max]	Other/Haspin	*SDSGSMTSGAVAG*	6.07	0.998
XP_003534084.1	>XP_003534084.1 PREDICTED: protein argonaute 1 [Glycine max]	Other/TLK	*SDSGSMTSGAVAG*	2.858	2.277
XP_003534084.1	>XP_003534084.1 PREDICTED: protein argonaute 1 [Glycine max]	Dual/TK	*SDSGSMTSGAVAG*	54.112	47.151
XP_003534084.1	>XP_003534084.1 PREDICTED: protein argonaute 1 [Glycine max]	CK1	*DSGSMTSGAVAGR*	8.994	6.306
XP_003534084.1	>XP_003534084.1 PREDICTED: protein argonaute 1 [Glycine max]	TKL	*DSGSMTSGAVAGR*	6.859	5.299
XP_003534084.1	>XP_003534084.1 PREDICTED: protein argonaute 1 [Glycine max]	CK1/CK1	*DSGSMTSGAVAGR*	9.992	7.443
XP_003534084.1	>XP_003534084.1 PREDICTED: protein argonaute 1 [Glycine max]	CMGC/CLK	*DSGSMTSGAVAGR*	95.039	85.655
XP_003534084.1	>XP_003534084.1 PREDICTED: protein argonaute 1 [Glycine max]	Other/Haspin	*DSGSMTSGAVAGR*	6.306	0.998
XP_003534084.1	>XP_003534084.1 PREDICTED: protein argonaute 1 [Glycine max]	Other/TLK	*DSGSMTSGAVAGR*	2.624	2.277
XP_003534084.1	>XP_003534084.1 PREDICTED: protein argonaute 1 [Glycine max]	Other/TTK	*DSGSMTSGAVAGR*	24.561	21.21
XP_003534084.1	>XP_003534084.1 PREDICTED: protein argonaute 1 [Glycine max]	Dual/TK	*DSGSMTSGAVAGR*	52.859	47.151
XP_003533646.1	>XP_003533646.1 PREDICTED: calcium-binding protein CAST [Glycine max]	TKL	*LAPPSSSFRLRSR*	6.505	5.299
XP_003533646.1	>XP_003533646.1 PREDICTED: calcium-binding protein CAST [Glycine max]	Other/Haspin	*LAPPSSSFRLRSR*	5.774	0.998
XP_003533646.1	>XP_003533646.1 PREDICTED: calcium-binding protein CAST [Glycine max]	Other/TLK	*LAPPSSSFRLRSR*	3.782	2.277
XP_003533646.1	>XP_003533646.1 PREDICTED: calcium-binding protein CAST [Glycine max]	Dual/TK	*LAPPSSSFRLRSR*	53.514	47.151
XP_003533646.1	>XP_003533646.1 PREDICTED: calcium-binding protein CAST [Glycine max]	AGC	*FRLRSRSLNSLRL*	7.095	1.925
XP_003533646.1	>XP_003533646.1 PREDICTED: calcium-binding protein CAST [Glycine max]	CAMK	*FRLRSRSLNSLRL*	7.008	3.428
XP_003533646.1	>XP_003533646.1 PREDICTED: calcium-binding protein CAST [Glycine max]	CK1	*FRLRSRSLNSLRL*	7.308	6.306
XP_003533646.1	>XP_003533646.1 PREDICTED: calcium-binding protein CAST [Glycine max]	TKL	*FRLRSRSLNSLRL*	6.015	5.299
XP_003533646.1	>XP_003533646.1 PREDICTED: calcium-binding protein CAST [Glycine max]	AGC/NDR	*FRLRSRSLNSLRL*	0.004	0.003
XP_003533646.1	>XP_003533646.1 PREDICTED: calcium-binding protein CAST [Glycine max]	AGC/PKA	*FRLRSRSLNSLRL*	26.334	22.884
XP_003533646.1	>XP_003533646.1 PREDICTED: calcium-binding protein CAST [Glycine max]	AGC/RSK	*FRLRSRSLNSLRL*	15.596	10.901
XP_003533646.1	>XP_003533646.1 PREDICTED: calcium-binding protein CAST [Glycine max]	CAMK/CAMK1	*FRLRSRSLNSLRL*	16.015	11.583
XP_003533646.1	>XP_003533646.1 PREDICTED: calcium-binding protein CAST [Glycine max]	CAMK/CAMKL	*FRLRSRSLNSLRL*	11.047	7.568
XP_003533646.1	>XP_003533646.1 PREDICTED: calcium-binding protein CAST [Glycine max]	CK1/CK1	*FRLRSRSLNSLRL*	8.192	7.443
XP_003533646.1	>XP_003533646.1 PREDICTED: calcium-binding protein CAST [Glycine max]	Other/Haspin	*FRLRSRSLNSLRL*	7.433	0.998
XP_003533646.1	>XP_003533646.1 PREDICTED: calcium-binding protein CAST [Glycine max]	Other/TLK	*FRLRSRSLNSLRL*	3.468	2.277
XP_003533646.1	>XP_003533646.1 PREDICTED: calcium-binding protein CAST [Glycine max]	Dual/TK	*FRLRSRSLNSLRL*	51.441	47.151
XP_003525983.1	>XP_003525983.1 PREDICTED: far upstream element-binding protein 1 [Glycine max]	CK1	*YSSGPDSAPLKRK*	8.011	6.306
XP_003525983.1	>XP_003525983.1 PREDICTED: far upstream element-binding protein 1 [Glycine max]	TKL	*YSSGPDSAPLKRK*	5.557	5.299
XP_003525983.1	>XP_003525983.1 PREDICTED: far upstream element-binding protein 1 [Glycine max]	CK1/CK1	*YSSGPDSAPLKRK*	8.73	7.443
XP_003525983.1	>XP_003525983.1 PREDICTED: far upstream element-binding protein 1 [Glycine max]	CMGC/MAPK	*YSSGPDSAPLKRK*	13.148	12.837
XP_003525983.1	>XP_003525983.1 PREDICTED: far upstream element-binding protein 1 [Glycine max]	Other/Haspin	*YSSGPDSAPLKRK*	7.55	0.998
XP_003525983.1	>XP_003525983.1 PREDICTED: far upstream element-binding protein 1 [Glycine max]	Other/TLK	*YSSGPDSAPLKRK*	3.219	2.277
XP_003525983.1	>XP_003525983.1 PREDICTED: far upstream element-binding protein 1 [Glycine max]	Dual/TK	*YSSGPDSAPLKRK*	51.886	47.151
XP_003525983.1	>XP_003525983.1 PREDICTED: far upstream element-binding protein 1 [Glycine max]	TK	*MAEEAQYSSGPDS*	33.645	30.472
XP_003525983.1	>XP_003525983.1 PREDICTED: far upstream element-binding protein 1 [Glycine max]	TK/InsR	*MAEEAQYSSGPDS*	23.108	13.349
XP_003525983.1	>XP_003525983.1 PREDICTED: far upstream element-binding protein 1 [Glycine max]	Dual/CAMK	*MAEEAQYSSGPDS*	3.316	1.637
XP_003525983.1	>XP_003525983.1 PREDICTED: far upstream element-binding protein 1 [Glycine max]	Dual/CAMK/CAMKL	*MAEEAQYSSGPDS*	3.263	1.867
XP_003525983.1	>XP_003525983.1 PREDICTED: far upstream element-binding protein 1 [Glycine max]	TKL	*AEEAQYSSGPDSA*	5.856	5.299
XP_003525983.1	>XP_003525983.1 PREDICTED: far upstream element-binding protein 1 [Glycine max]	CMGC/CK2	*AEEAQYSSGPDSA*	3.627	2.665
XP_003525983.1	>XP_003525983.1 PREDICTED: far upstream element-binding protein 1 [Glycine max]	CMGC/CLK	*AEEAQYSSGPDSA*	86.238	85.655
XP_003525983.1	>XP_003525983.1 PREDICTED: far upstream element-binding protein 1 [Glycine max]	Other/Haspin	*AEEAQYSSGPDSA*	5.834	0.998
XP_003525983.1	>XP_003525983.1 PREDICTED: far upstream element-binding protein 1 [Glycine max]	Other/TLK	*AEEAQYSSGPDSA*	3.322	2.277
XP_003525983.1	>XP_003525983.1 PREDICTED: far upstream element-binding protein 1 [Glycine max]	Dual/TK	*AEEAQYSSGPDSA*	56.561	47.151
XP_003525983.1	>XP_003525983.1 PREDICTED: far upstream element-binding protein 1 [Glycine max]	CMGC	*EEAQYSSGPDSAP*	41.275	40.815
XP_003525983.1	>XP_003525983.1 PREDICTED: far upstream element-binding protein 1 [Glycine max]	TKL	*EEAQYSSGPDSAP*	6.123	5.299
XP_003525983.1	>XP_003525983.1 PREDICTED: far upstream element-binding protein 1 [Glycine max]	CK1/CK1	*EEAQYSSGPDSAP*	9.13	7.443
XP_003525983.1	>XP_003525983.1 PREDICTED: far upstream element-binding protein 1 [Glycine max]	CMGC/CK2	*EEAQYSSGPDSAP*	7.857	2.665
XP_003525983.1	>XP_003525983.1 PREDICTED: far upstream element-binding protein 1 [Glycine max]	CMGC/GSK	*EEAQYSSGPDSAP*	9.328	8.674
XP_003525983.1	>XP_003525983.1 PREDICTED: far upstream element-binding protein 1 [Glycine max]	Other/Haspin	*EEAQYSSGPDSAP*	5.886	0.998
XP_003525983.1	>XP_003525983.1 PREDICTED: far upstream element-binding protein 1 [Glycine max]	Other/TLK	*EEAQYSSGPDSAP*	2.842	2.277
XP_003525983.1	>XP_003525983.1 PREDICTED: far upstream element-binding protein 1 [Glycine max]	Other/TTK	*EEAQYSSGPDSAP*	21.691	21.21
XP_003525983.1	>XP_003525983.1 PREDICTED: far upstream element-binding protein 1 [Glycine max]	Dual/TK	*EEAQYSSGPDSAP*	54.193	47.151
XP_003526412.1	>XP_003526412.1 PREDICTED: DEAD-box ATP-dependent RNA helicase 56 [Glycine max]	CMGC/CK2	*DEKAPDSAGAKVN*	3.542	2.665
XP_003526412.1	>XP_003526412.1 PREDICTED: DEAD-box ATP-dependent RNA helicase 56 [Glycine max]	CMGC/CLK	*DEKAPDSAGAKVN*	93.163	85.655
XP_003526412.1	>XP_003526412.1 PREDICTED: DEAD-box ATP-dependent RNA helicase 56 [Glycine max]	Other/Haspin	*DEKAPDSAGAKVN*	5.732	0.998
XP_003526412.1	>XP_003526412.1 PREDICTED: DEAD-box ATP-dependent RNA helicase 56 [Glycine max]	Other/TLK	*DEKAPDSAGAKVN*	2.979	2.277
XP_003526673.1	>XP_003526673.1 PREDICTED: alcohol dehydrogenase 1 [Glycine max]	Other/Haspin	*EVIAAMTNGGVDR*	6.934	0.998
XP_003526673.1	>XP_003526673.1 PREDICTED: alcohol dehydrogenase 1 [Glycine max]	Other/TLK	*EVIAAMTNGGVDR*	3.166	2.277
XP_003526673.1	>XP_003526673.1 PREDICTED: alcohol dehydrogenase 1 [Glycine max]	Other/PEK	*EVIAAMTNGGVDR*	1.75	1.697
XP_003525209.1	>XP_003525209.1 PREDICTED: uncharacterized protein LOC100787767 [Glycine max]	CK1	*LDASSSTRSPRRA*	6.476	6.306
XP_003525209.1	>XP_003525209.1 PREDICTED: uncharacterized protein LOC100787767 [Glycine max]	TKL	*LDASSSTRSPRRA*	7.168	5.299
XP_003525209.1	>XP_003525209.1 PREDICTED: uncharacterized protein LOC100787767 [Glycine max]	CK1/CK1	*LDASSSTRSPRRA*	7.796	7.443
XP_003525209.1	>XP_003525209.1 PREDICTED: uncharacterized protein LOC100787767 [Glycine max]	Other/Haspin	*LDASSSTRSPRRA*	6.463	0.998
XP_003525209.1	>XP_003525209.1 PREDICTED: uncharacterized protein LOC100787767 [Glycine max]	Other/TLK	*LDASSSTRSPRRA*	3.203	2.277
XP_003525209.1	>XP_003525209.1 PREDICTED: uncharacterized protein LOC100787767 [Glycine max]	Dual/TK	*LDASSSTRSPRRA*	50.354	47.151
XP_003525209.1	>XP_003525209.1 PREDICTED: uncharacterized protein LOC100787767 [Glycine max]	AGC	*ASSSTRSPRRAVY*	3.637	1.925
XP_003525209.1	>XP_003525209.1 PREDICTED: uncharacterized protein LOC100787767 [Glycine max]	CK1	*ASSSTRSPRRAVY*	8.64	6.306
XP_003525209.1	>XP_003525209.1 PREDICTED: uncharacterized protein LOC100787767 [Glycine max]	CMGC	*ASSSTRSPRRAVY*	44.056	40.815
XP_003525209.1	>XP_003525209.1 PREDICTED: uncharacterized protein LOC100787767 [Glycine max]	CK1/CK1	*ASSSTRSPRRAVY*	9.346	7.443
XP_003525209.1	>XP_003525209.1 PREDICTED: uncharacterized protein LOC100787767 [Glycine max]	CMGC/CDK	*ASSSTRSPRRAVY*	15.54	10.587
XP_003525209.1	>XP_003525209.1 PREDICTED: uncharacterized protein LOC100787767 [Glycine max]	CMGC/CLK	*ASSSTRSPRRAVY*	93.886	85.655
XP_003525209.1	>XP_003525209.1 PREDICTED: uncharacterized protein LOC100787767 [Glycine max]	CMGC/DYRK	*ASSSTRSPRRAVY*	22.736	17.356
XP_003525209.1	>XP_003525209.1 PREDICTED: uncharacterized protein LOC100787767 [Glycine max]	CMGC/GSK	*ASSSTRSPRRAVY*	10.373	8.674
XP_003525209.1	>XP_003525209.1 PREDICTED: uncharacterized protein LOC100787767 [Glycine max]	CMGC/MAPK	*ASSSTRSPRRAVY*	16.699	12.837
XP_003525209.1	>XP_003525209.1 PREDICTED: uncharacterized protein LOC100787767 [Glycine max]	Atypical/PIKK	*ASSSTRSPRRAVY*	12.181	12.124
XP_003525209.1	>XP_003525209.1 PREDICTED: uncharacterized protein LOC100787767 [Glycine max]	Other/Haspin	*ASSSTRSPRRAVY*	6.997	0.998
XP_003525209.1	>XP_003525209.1 PREDICTED: uncharacterized protein LOC100787767 [Glycine max]	Other/TLK	*ASSSTRSPRRAVY*	3.448	2.277
XP_003525209.1	>XP_003525209.1 PREDICTED: uncharacterized protein LOC100787767 [Glycine max]	Other/PEK	*ASSSTRSPRRAVY*	1.719	1.697
XP_003525209.1	>XP_003525209.1 PREDICTED: uncharacterized protein LOC100787767 [Glycine max]	Dual/TK	*ASSSTRSPRRAVY*	54.076	47.151
XP_003522265.1	>XP_003522265.1 PREDICTED: eukaryotic initiation factor 4A-11 [Glycine max]	Other/Haspin	*HACVGGTSVREDQ*	6.131	0.998
XP_003522265.1	>XP_003522265.1 PREDICTED: eukaryotic initiation factor 4A-11 [Glycine max]	Other/TLK	*HACVGGTSVREDQ*	3.005	2.277
XP_003522659.1	>XP_003522659.1 PREDICTED: COP9 signalosome complex subunit 5b [Glycine max]	CMGC/CDK	*GPLIAPTPRKKEE*	16.325	10.587
XP_003522659.1	>XP_003522659.1 PREDICTED: COP9 signalosome complex subunit 5b [Glycine max]	CMGC/DYRK	*GPLIAPTPRKKEE*	20.3	17.356
XP_003522659.1	>XP_003522659.1 PREDICTED: COP9 signalosome complex subunit 5b [Glycine max]	CMGC/GSK	*GPLIAPTPRKKEE*	9.022	8.674
XP_003522659.1	>XP_003522659.1 PREDICTED: COP9 signalosome complex subunit 5b [Glycine max]	CMGC/MAPK	*GPLIAPTPRKKEE*	16.841	12.837
XP_003522659.1	>XP_003522659.1 PREDICTED: COP9 signalosome complex subunit 5b [Glycine max]	Other/Haspin	*GPLIAPTPRKKEE*	6.606	0.998
XP_003522659.1	>XP_003522659.1 PREDICTED: COP9 signalosome complex subunit 5b [Glycine max]	Other/TLK	*GPLIAPTPRKKEE*	3.295	2.277
XP_003522659.1	>XP_003522659.1 PREDICTED: COP9 signalosome complex subunit 5b [Glycine max]	Dual/TK	*GPLIAPTPRKKEE*	49.038	47.151
XP_003522999.1	>XP_003522999.1 PREDICTED: uncharacterized protein LOC100793553 [Glycine max]	CK1	*NRNDLLSIDSDND*	8.775	6.306
XP_003522999.1	>XP_003522999.1 PREDICTED: uncharacterized protein LOC100793553 [Glycine max]	CK1/CK1	*NRNDLLSIDSDND*	8.991	7.443
XP_003522999.1	>XP_003522999.1 PREDICTED: uncharacterized protein LOC100793553 [Glycine max]	CMGC/CK2	*NRNDLLSIDSDND*	4.757	2.665
XP_003522999.1	>XP_003522999.1 PREDICTED: uncharacterized protein LOC100793553 [Glycine max]	CMGC/CLK	*NRNDLLSIDSDND*	86.365	85.655
XP_003522999.1	>XP_003522999.1 PREDICTED: uncharacterized protein LOC100793553 [Glycine max]	Other/Haspin	*NRNDLLSIDSDND*	6.382	0.998
XP_003522999.1	>XP_003522999.1 PREDICTED: uncharacterized protein LOC100793553 [Glycine max]	Other/TLK	*NRNDLLSIDSDND*	3.314	2.277
XP_003522999.1	>XP_003522999.1 PREDICTED: uncharacterized protein LOC100793553 [Glycine max]	Dual/TK	*NRNDLLSIDSDND*	70.736	47.151
XP_003522999.1	>XP_003522999.1 PREDICTED: uncharacterized protein LOC100793553 [Glycine max]	CK1	*DLLSIDSDNDEWQ*	6.753	6.306
XP_003522999.1	>XP_003522999.1 PREDICTED: uncharacterized protein LOC100793553 [Glycine max]	CMGC	*DLLSIDSDNDEWQ*	41.571	40.815
XP_003522999.1	>XP_003522999.1 PREDICTED: uncharacterized protein LOC100793553 [Glycine max]	TKL	*DLLSIDSDNDEWQ*	6.201	5.299
XP_003522999.1	>XP_003522999.1 PREDICTED: uncharacterized protein LOC100793553 [Glycine max]	CK1/CK1	*DLLSIDSDNDEWQ*	7.694	7.443
XP_003522999.1	>XP_003522999.1 PREDICTED: uncharacterized protein LOC100793553 [Glycine max]	CMGC/CK2	*DLLSIDSDNDEWQ*	10.617	2.665
XP_003522999.1	>XP_003522999.1 PREDICTED: uncharacterized protein LOC100793553 [Glycine max]	Other/Haspin	*DLLSIDSDNDEWQ*	6.398	0.998
XP_003522999.1	>XP_003522999.1 PREDICTED: uncharacterized protein LOC100793553 [Glycine max]	Other/TLK	*DLLSIDSDNDEWQ*	3.615	2.277
XP_003522999.1	>XP_003522999.1 PREDICTED: uncharacterized protein LOC100793553 [Glycine max]	Other/TTK	*DLLSIDSDNDEWQ*	22.502	21.21
XP_006578809.1	>XP_006578809.1 PREDICTED: ribonuclease P protein subunit p25-like protein isoform X1 [Glycine max]	TK/InsR	*VKPLNEYDEEGEG*	21.855	13.349
XP_006578809.1	>XP_006578809.1 PREDICTED: ribonuclease P protein subunit p25-like protein isoform X1 [Glycine max]	Dual/CAMK	*VKPLNEYDEEGEG*	2.616	1.637
XP_006578809.1	>XP_006578809.1 PREDICTED: ribonuclease P protein subunit p25-like protein isoform X1 [Glycine max]	Dual/CAMK/CAMKL	*VKPLNEYDEEGEG*	2.32	1.867
XP_006578809.1	>XP_006578809.1 PREDICTED: ribonuclease P protein subunit p25-like protein isoform X1 [Glycine max]	CK1	*DEEGEGSPRIRGR*	10.957	6.306
XP_006578809.1	>XP_006578809.1 PREDICTED: ribonuclease P protein subunit p25-like protein isoform X1 [Glycine max]	CMGC	*DEEGEGSPRIRGR*	44.335	40.815
XP_006578809.1	>XP_006578809.1 PREDICTED: ribonuclease P protein subunit p25-like protein isoform X1 [Glycine max]	CK1/CK1	*DEEGEGSPRIRGR*	12.4	7.443
XP_006578809.1	>XP_006578809.1 PREDICTED: ribonuclease P protein subunit p25-like protein isoform X1 [Glycine max]	CMGC/CDK	*DEEGEGSPRIRGR*	14.23	10.587
XP_006578809.1	>XP_006578809.1 PREDICTED: ribonuclease P protein subunit p25-like protein isoform X1 [Glycine max]	CMGC/CK2	*DEEGEGSPRIRGR*	2.92	2.665
XP_006578809.1	>XP_006578809.1 PREDICTED: ribonuclease P protein subunit p25-like protein isoform X1 [Glycine max]	CMGC/CLK	*DEEGEGSPRIRGR*	102.523	85.655
XP_006578809.1	>XP_006578809.1 PREDICTED: ribonuclease P protein subunit p25-like protein isoform X1 [Glycine max]	CMGC/DYRK	*DEEGEGSPRIRGR*	21.397	17.356
XP_006578809.1	>XP_006578809.1 PREDICTED: ribonuclease P protein subunit p25-like protein isoform X1 [Glycine max]	CMGC/GSK	*DEEGEGSPRIRGR*	9.067	8.674
XP_006578809.1	>XP_006578809.1 PREDICTED: ribonuclease P protein subunit p25-like protein isoform X1 [Glycine max]	CMGC/MAPK	*DEEGEGSPRIRGR*	17.196	12.837
XP_006578809.1	>XP_006578809.1 PREDICTED: ribonuclease P protein subunit p25-like protein isoform X1 [Glycine max]	Atypical/PIKK	*DEEGEGSPRIRGR*	13.056	12.124
XP_006578809.1	>XP_006578809.1 PREDICTED: ribonuclease P protein subunit p25-like protein isoform X1 [Glycine max]	Other/Haspin	*DEEGEGSPRIRGR*	5.793	0.998
XP_006578809.1	>XP_006578809.1 PREDICTED: ribonuclease P protein subunit p25-like protein isoform X1 [Glycine max]	Other/TLK	*DEEGEGSPRIRGR*	3.043	2.277
XP_006578809.1	>XP_006578809.1 PREDICTED: ribonuclease P protein subunit p25-like protein isoform X1 [Glycine max]	Dual/TK	*DEEGEGSPRIRGR*	48.247	47.151
XP_006576167.1	>XP_006576167.1 PREDICTED: uncharacterized protein LOC100499704 isoform X1 [Glycine max]	CAMK	*YDKKQASSADDEE*	4.138	3.428
XP_006576167.1	>XP_006576167.1 PREDICTED: uncharacterized protein LOC100499704 isoform X1 [Glycine max]	CK1	*YDKKQASSADDEE*	7.275	6.306
XP_006576167.1	>XP_006576167.1 PREDICTED: uncharacterized protein LOC100499704 isoform X1 [Glycine max]	CMGC	*YDKKQASSADDEE*	41.271	40.815
XP_006576167.1	>XP_006576167.1 PREDICTED: uncharacterized protein LOC100499704 isoform X1 [Glycine max]	STE	*YDKKQASSADDEE*	6.87	6.594
XP_006576167.1	>XP_006576167.1 PREDICTED: uncharacterized protein LOC100499704 isoform X1 [Glycine max]	TKL	*YDKKQASSADDEE*	6.687	5.299
XP_006576167.1	>XP_006576167.1 PREDICTED: uncharacterized protein LOC100499704 isoform X1 [Glycine max]	AGC/PKA	*YDKKQASSADDEE*	23.369	22.884
XP_006576167.1	>XP_006576167.1 PREDICTED: uncharacterized protein LOC100499704 isoform X1 [Glycine max]	CAMK/CAMK1	*YDKKQASSADDEE*	11.596	11.583
XP_006576167.1	>XP_006576167.1 PREDICTED: uncharacterized protein LOC100499704 isoform X1 [Glycine max]	CAMK/CAMKL	*YDKKQASSADDEE*	7.889	7.568
XP_006576167.1	>XP_006576167.1 PREDICTED: uncharacterized protein LOC100499704 isoform X1 [Glycine max]	CK1/CK1	*YDKKQASSADDEE*	7.734	7.443
XP_006576167.1	>XP_006576167.1 PREDICTED: uncharacterized protein LOC100499704 isoform X1 [Glycine max]	CMGC/CK2	*YDKKQASSADDEE*	8.648	2.665
XP_006576167.1	>XP_006576167.1 PREDICTED: uncharacterized protein LOC100499704 isoform X1 [Glycine max]	CMGC/CLK	*YDKKQASSADDEE*	86.523	85.655
XP_006576167.1	>XP_006576167.1 PREDICTED: uncharacterized protein LOC100499704 isoform X1 [Glycine max]	Other/Haspin	*YDKKQASSADDEE*	6.156	0.998
XP_006576167.1	>XP_006576167.1 PREDICTED: uncharacterized protein LOC100499704 isoform X1 [Glycine max]	Other/TLK	*YDKKQASSADDEE*	3.041	2.277
XP_006576167.1	>XP_006576167.1 PREDICTED: uncharacterized protein LOC100499704 isoform X1 [Glycine max]	Dual/TK	*YDKKQASSADDEE*	67.305	47.151
XP_006576167.1	>XP_006576167.1 PREDICTED: uncharacterized protein LOC100499704 isoform X1 [Glycine max]	AGC	*DKKQASSADDEES*	2.501	1.925
XP_006576167.1	>XP_006576167.1 PREDICTED: uncharacterized protein LOC100499704 isoform X1 [Glycine max]	CK1	*DKKQASSADDEES*	8.992	6.306
XP_006576167.1	>XP_006576167.1 PREDICTED: uncharacterized protein LOC100499704 isoform X1 [Glycine max]	CMGC	*DKKQASSADDEES*	42.753	40.815
XP_006576167.1	>XP_006576167.1 PREDICTED: uncharacterized protein LOC100499704 isoform X1 [Glycine max]	TKL	*DKKQASSADDEES*	5.702	5.299
XP_006576167.1	>XP_006576167.1 PREDICTED: uncharacterized protein LOC100499704 isoform X1 [Glycine max]	CAMK/CAMK1	*DKKQASSADDEES*	11.727	11.583
XP_006576167.1	>XP_006576167.1 PREDICTED: uncharacterized protein LOC100499704 isoform X1 [Glycine max]	CK1/CK1	*DKKQASSADDEES*	9.917	7.443
XP_006576167.1	>XP_006576167.1 PREDICTED: uncharacterized protein LOC100499704 isoform X1 [Glycine max]	CMGC/CK2	*DKKQASSADDEES*	8.874	2.665
XP_006576167.1	>XP_006576167.1 PREDICTED: uncharacterized protein LOC100499704 isoform X1 [Glycine max]	CMGC/CLK	*DKKQASSADDEES*	106.398	85.655
XP_006576167.1	>XP_006576167.1 PREDICTED: uncharacterized protein LOC100499704 isoform X1 [Glycine max]	Other/Haspin	*DKKQASSADDEES*	6.617	0.998
XP_006576167.1	>XP_006576167.1 PREDICTED: uncharacterized protein LOC100499704 isoform X1 [Glycine max]	Other/TLK	*DKKQASSADDEES*	2.898	2.277
XP_006576167.1	>XP_006576167.1 PREDICTED: uncharacterized protein LOC100499704 isoform X1 [Glycine max]	Other/TTK	*DKKQASSADDEES*	22.646	21.21
XP_006576167.1	>XP_006576167.1 PREDICTED: uncharacterized protein LOC100499704 isoform X1 [Glycine max]	Dual/TK	*DKKQASSADDEES*	57.353	47.151
XP_006576167.1	>XP_006576167.1 PREDICTED: uncharacterized protein LOC100499704 isoform X1 [Glycine max]	CK1	*SADDEESDKSKSE*	11.653	6.306
XP_006576167.1	>XP_006576167.1 PREDICTED: uncharacterized protein LOC100499704 isoform X1 [Glycine max]	CMGC	*SADDEESDKSKSE*	41.52	40.815
XP_006576167.1	>XP_006576167.1 PREDICTED: uncharacterized protein LOC100499704 isoform X1 [Glycine max]	CK1/CK1	*SADDEESDKSKSE*	12.686	7.443
XP_006576167.1	>XP_006576167.1 PREDICTED: uncharacterized protein LOC100499704 isoform X1 [Glycine max]	CMGC/CK2	*SADDEESDKSKSE*	7.994	2.665
XP_006576167.1	>XP_006576167.1 PREDICTED: uncharacterized protein LOC100499704 isoform X1 [Glycine max]	CMGC/CLK	*SADDEESDKSKSE*	107.135	85.655
XP_006576167.1	>XP_006576167.1 PREDICTED: uncharacterized protein LOC100499704 isoform X1 [Glycine max]	Other/Haspin	*SADDEESDKSKSE*	6.118	0.998
XP_006576167.1	>XP_006576167.1 PREDICTED: uncharacterized protein LOC100499704 isoform X1 [Glycine max]	Other/TLK	*SADDEESDKSKSE*	3.052	2.277
XP_006576167.1	>XP_006576167.1 PREDICTED: uncharacterized protein LOC100499704 isoform X1 [Glycine max]	Dual/TK	*SADDEESDKSKSE*	66.94	47.151
XP_006576167.1	>XP_006576167.1 PREDICTED: uncharacterized protein LOC100499704 isoform X1 [Glycine max]	CMGC	*NDEDDASGEEEEE*	43.052	40.815
XP_006576167.1	>XP_006576167.1 PREDICTED: uncharacterized protein LOC100499704 isoform X1 [Glycine max]	CK1/CK1	*NDEDDASGEEEEE*	14.755	7.443
XP_006576167.1	>XP_006576167.1 PREDICTED: uncharacterized protein LOC100499704 isoform X1 [Glycine max]	CMGC/CK2	*NDEDDASGEEEEE*	10.245	2.665
XP_006576167.1	>XP_006576167.1 PREDICTED: uncharacterized protein LOC100499704 isoform X1 [Glycine max]	CMGC/CLK	*NDEDDASGEEEEE*	120.693	85.655
XP_006576167.1	>XP_006576167.1 PREDICTED: uncharacterized protein LOC100499704 isoform X1 [Glycine max]	Other/Haspin	*NDEDDASGEEEEE*	6.302	0.998
XP_006576167.1	>XP_006576167.1 PREDICTED: uncharacterized protein LOC100499704 isoform X1 [Glycine max]	Other/TLK	*NDEDDASGEEEEE*	3.532	2.277
XP_006576167.1	>XP_006576167.1 PREDICTED: uncharacterized protein LOC100499704 isoform X1 [Glycine max]	Other/Bud32	*NDEDDASGEEEEE*	3.093	2.937
XP_006576167.1	>XP_006576167.1 PREDICTED: uncharacterized protein LOC100499704 isoform X1 [Glycine max]	Dual/TK	*NDEDDASGEEEEE*	67.077	47.151
XP_006576167.1	>XP_006576167.1 PREDICTED: uncharacterized protein LOC100499704 isoform X1 [Glycine max]	CK1	*KWKSLSSAEKAPY*	6.955	6.306
XP_006576167.1	>XP_006576167.1 PREDICTED: uncharacterized protein LOC100499704 isoform X1 [Glycine max]	Other/Haspin	*KWKSLSSAEKAPY*	6.233	0.998
XP_006576167.1	>XP_006576167.1 PREDICTED: uncharacterized protein LOC100499704 isoform X1 [Glycine max]	Other/TLK	*KWKSLSSAEKAPY*	3.492	2.277
XP_006576167.1	>XP_006576167.1 PREDICTED: uncharacterized protein LOC100499704 isoform X1 [Glycine max]	Other/PEK	*KWKSLSSAEKAPY*	1.735	1.697
XP_006576167.1	>XP_006576167.1 PREDICTED: uncharacterized protein LOC100499704 isoform X1 [Glycine max]	Dual/TK	*KWKSLSSAEKAPY*	50.677	47.151
XP_003520990.2	>XP_003520990.2 PREDICTED: peptidyl-prolyl cis-trans isomerase FKBP62 [Glycine max]	CK1	*SSRDRGTPFSFTL*	9.054	6.306
XP_003520990.2	>XP_003520990.2 PREDICTED: peptidyl-prolyl cis-trans isomerase FKBP62 [Glycine max]	CMGC	*SSRDRGTPFSFTL*	42.535	40.815
XP_003520990.2	>XP_003520990.2 PREDICTED: peptidyl-prolyl cis-trans isomerase FKBP62 [Glycine max]	STE	*SSRDRGTPFSFTL*	7.092	6.594
XP_003520990.2	>XP_003520990.2 PREDICTED: peptidyl-prolyl cis-trans isomerase FKBP62 [Glycine max]	AGC/PKA	*SSRDRGTPFSFTL*	24.378	22.884
XP_003520990.2	>XP_003520990.2 PREDICTED: peptidyl-prolyl cis-trans isomerase FKBP62 [Glycine max]	CK1/CK1	*SSRDRGTPFSFTL*	9.568	7.443
XP_003520990.2	>XP_003520990.2 PREDICTED: peptidyl-prolyl cis-trans isomerase FKBP62 [Glycine max]	CMGC/CDK	*SSRDRGTPFSFTL*	15.585	10.587
XP_003520990.2	>XP_003520990.2 PREDICTED: peptidyl-prolyl cis-trans isomerase FKBP62 [Glycine max]	CMGC/CK2	*SSRDRGTPFSFTL*	2.802	2.665
XP_003520990.2	>XP_003520990.2 PREDICTED: peptidyl-prolyl cis-trans isomerase FKBP62 [Glycine max]	CMGC/CLK	*SSRDRGTPFSFTL*	95.165	85.655
XP_003520990.2	>XP_003520990.2 PREDICTED: peptidyl-prolyl cis-trans isomerase FKBP62 [Glycine max]	CMGC/DYRK	*SSRDRGTPFSFTL*	22.706	17.356
XP_003520990.2	>XP_003520990.2 PREDICTED: peptidyl-prolyl cis-trans isomerase FKBP62 [Glycine max]	CMGC/MAPK	*SSRDRGTPFSFTL*	14.406	12.837
XP_003520990.2	>XP_003520990.2 PREDICTED: peptidyl-prolyl cis-trans isomerase FKBP62 [Glycine max]	Other/Haspin	*SSRDRGTPFSFTL*	5.96	0.998
XP_003520990.2	>XP_003520990.2 PREDICTED: peptidyl-prolyl cis-trans isomerase FKBP62 [Glycine max]	Other/Aur	*SSRDRGTPFSFTL*	9.465	8.819
XP_003520990.2	>XP_003520990.2 PREDICTED: peptidyl-prolyl cis-trans isomerase FKBP62 [Glycine max]	Other/TLK	*SSRDRGTPFSFTL*	2.501	2.277
XP_003520990.2	>XP_003520990.2 PREDICTED: peptidyl-prolyl cis-trans isomerase FKBP62 [Glycine max]	Dual/TK	*SSRDRGTPFSFTL*	51.433	47.151
XP_003521344.1	>XP_003521344.1 PREDICTED: probable histone H2B.3 [Glycine max]	TKL	*LAKHAVSEGTKAV*	5.57	5.299
XP_003521344.1	>XP_003521344.1 PREDICTED: probable histone H2B.3 [Glycine max]	CK1/CK1	*LAKHAVSEGTKAV*	7.734	7.443
XP_003521344.1	>XP_003521344.1 PREDICTED: probable histone H2B.3 [Glycine max]	CMGC/CK2	*LAKHAVSEGTKAV*	3.137	2.665
XP_003521344.1	>XP_003521344.1 PREDICTED: probable histone H2B.3 [Glycine max]	Other/Haspin	*LAKHAVSEGTKAV*	7.206	0.998
XP_003521344.1	>XP_003521344.1 PREDICTED: probable histone H2B.3 [Glycine max]	Other/TLK	*LAKHAVSEGTKAV*	3.482	2.277
XP_003518964.1	>XP_003518964.1 PREDICTED: nuclear transcription factor Y subunit B-5 [Glycine max]	CK1/CK1	*EFISFVTGEASDK*	7.652	7.443
XP_003518964.1	>XP_003518964.1 PREDICTED: nuclear transcription factor Y subunit B-5 [Glycine max]	Other/Haspin	*EFISFVTGEASDK*	7.215	0.998
XP_003518964.1	>XP_003518964.1 PREDICTED: nuclear transcription factor Y subunit B-5 [Glycine max]	Other/TLK	*EFISFVTGEASDK*	3.214	2.277
XP_003519334.1	>XP_003519334.1 PREDICTED: transmembrane protein 214-A [Glycine max]	AGC	*SRSKRHSDNEEDG*	7.409	1.925
XP_003519334.1	>XP_003519334.1 PREDICTED: transmembrane protein 214-A [Glycine max]	CAMK	*SRSKRHSDNEEDG*	4.163	3.428
XP_003519334.1	>XP_003519334.1 PREDICTED: transmembrane protein 214-A [Glycine max]	CK1	*SRSKRHSDNEEDG*	6.573	6.306
XP_003519334.1	>XP_003519334.1 PREDICTED: transmembrane protein 214-A [Glycine max]	CMGC	*SRSKRHSDNEEDG*	43.668	40.815
XP_003519334.1	>XP_003519334.1 PREDICTED: transmembrane protein 214-A [Glycine max]	STE	*SRSKRHSDNEEDG*	7.583	6.594
XP_003519334.1	>XP_003519334.1 PREDICTED: transmembrane protein 214-A [Glycine max]	AGC/PKA	*SRSKRHSDNEEDG*	28.343	22.884
XP_003519334.1	>XP_003519334.1 PREDICTED: transmembrane protein 214-A [Glycine max]	AGC/RSK	*SRSKRHSDNEEDG*	12.27	10.901
XP_003519334.1	>XP_003519334.1 PREDICTED: transmembrane protein 214-A [Glycine max]	CAMK/CAMK1	*SRSKRHSDNEEDG*	13.058	11.583
XP_003519334.1	>XP_003519334.1 PREDICTED: transmembrane protein 214-A [Glycine max]	CAMK/CAMKL	*SRSKRHSDNEEDG*	7.794	7.568
XP_003519334.1	>XP_003519334.1 PREDICTED: transmembrane protein 214-A [Glycine max]	CMGC/CK2	*SRSKRHSDNEEDG*	11.182	2.665
XP_003519334.1	>XP_003519334.1 PREDICTED: transmembrane protein 214-A [Glycine max]	CMGC/CLK	*SRSKRHSDNEEDG*	116.047	85.655
XP_003519334.1	>XP_003519334.1 PREDICTED: transmembrane protein 214-A [Glycine max]	CMGC/DYRK	*SRSKRHSDNEEDG*	19.06	17.356
XP_003519334.1	>XP_003519334.1 PREDICTED: transmembrane protein 214-A [Glycine max]	Other/Haspin	*SRSKRHSDNEEDG*	6.126	0.998
XP_003519334.1	>XP_003519334.1 PREDICTED: transmembrane protein 214-A [Glycine max]	Other/Aur	*SRSKRHSDNEEDG*	10.829	8.819
XP_003519334.1	>XP_003519334.1 PREDICTED: transmembrane protein 214-A [Glycine max]	Other/TLK	*SRSKRHSDNEEDG*	3.298	2.277
XP_003519334.1	>XP_003519334.1 PREDICTED: transmembrane protein 214-A [Glycine max]	Dual/TK	*SRSKRHSDNEEDG*	61.223	47.151
XP_003519491.1	>XP_003519491.1 PREDICTED: SNF1-related protein kinase regulatory subunit beta-1 [Glycine max]	CAMK	*PPVRAFSSDSMAN*	5.808	3.428
XP_003519491.1	>XP_003519491.1 PREDICTED: SNF1-related protein kinase regulatory subunit beta-1 [Glycine max]	CK1	*PPVRAFSSDSMAN*	8.401	6.306
XP_003519491.1	>XP_003519491.1 PREDICTED: SNF1-related protein kinase regulatory subunit beta-1 [Glycine max]	AGC/NDR	*PPVRAFSSDSMAN*	0.003	0.003
XP_003519491.1	>XP_003519491.1 PREDICTED: SNF1-related protein kinase regulatory subunit beta-1 [Glycine max]	AGC/PKA	*PPVRAFSSDSMAN*	24.761	22.884
XP_003519491.1	>XP_003519491.1 PREDICTED: SNF1-related protein kinase regulatory subunit beta-1 [Glycine max]	AGC/RSK	*PPVRAFSSDSMAN*	12.811	10.901
XP_003519491.1	>XP_003519491.1 PREDICTED: SNF1-related protein kinase regulatory subunit beta-1 [Glycine max]	CAMK/CAMK1	*PPVRAFSSDSMAN*	14.601	11.583
XP_003519491.1	>XP_003519491.1 PREDICTED: SNF1-related protein kinase regulatory subunit beta-1 [Glycine max]	CAMK/CAMKL	*PPVRAFSSDSMAN*	8.036	7.568
XP_003519491.1	>XP_003519491.1 PREDICTED: SNF1-related protein kinase regulatory subunit beta-1 [Glycine max]	CK1/CK1	*PPVRAFSSDSMAN*	9.128	7.443
XP_003519491.1	>XP_003519491.1 PREDICTED: SNF1-related protein kinase regulatory subunit beta-1 [Glycine max]	CMGC/CK2	*PPVRAFSSDSMAN*	5.653	2.665
XP_003519491.1	>XP_003519491.1 PREDICTED: SNF1-related protein kinase regulatory subunit beta-1 [Glycine max]	CMGC/CLK	*PPVRAFSSDSMAN*	96.539	85.655
XP_003519491.1	>XP_003519491.1 PREDICTED: SNF1-related protein kinase regulatory subunit beta-1 [Glycine max]	Other/Haspin	*PPVRAFSSDSMAN*	6.935	0.998
XP_003519491.1	>XP_003519491.1 PREDICTED: SNF1-related protein kinase regulatory subunit beta-1 [Glycine max]	Other/TLK	*PPVRAFSSDSMAN*	3.112	2.277
XP_003519491.1	>XP_003519491.1 PREDICTED: SNF1-related protein kinase regulatory subunit beta-1 [Glycine max]	Other/Haspin	*PVRAFSSDSMANS*	6.642	0.998
XP_003519491.1	>XP_003519491.1 PREDICTED: SNF1-related protein kinase regulatory subunit beta-1 [Glycine max]	Other/TLK	*PVRAFSSDSMANS*	3.398	2.277
XP_003519491.1	>XP_003519491.1 PREDICTED: SNF1-related protein kinase regulatory subunit beta-1 [Glycine max]	Dual/TK	*PVRAFSSDSMANS*	54.009	47.151
XP_003519491.1	>XP_003519491.1 PREDICTED: SNF1-related protein kinase regulatory subunit beta-1 [Glycine max]	CK1	*SDSMANSPPHSPR*	9.744	6.306
XP_003519491.1	>XP_003519491.1 PREDICTED: SNF1-related protein kinase regulatory subunit beta-1 [Glycine max]	CMGC	*SDSMANSPPHSPR*	45.575	40.815
XP_003519491.1	>XP_003519491.1 PREDICTED: SNF1-related protein kinase regulatory subunit beta-1 [Glycine max]	TKL	*SDSMANSPPHSPR*	6.381	5.299
XP_003519491.1	>XP_003519491.1 PREDICTED: SNF1-related protein kinase regulatory subunit beta-1 [Glycine max]	CK1/CK1	*SDSMANSPPHSPR*	10.872	7.443
XP_003519491.1	>XP_003519491.1 PREDICTED: SNF1-related protein kinase regulatory subunit beta-1 [Glycine max]	CMGC/CDK	*SDSMANSPPHSPR*	17.098	10.587
XP_003519491.1	>XP_003519491.1 PREDICTED: SNF1-related protein kinase regulatory subunit beta-1 [Glycine max]	CMGC/CLK	*SDSMANSPPHSPR*	88.017	85.655
XP_003519491.1	>XP_003519491.1 PREDICTED: SNF1-related protein kinase regulatory subunit beta-1 [Glycine max]	CMGC/DYRK	*SDSMANSPPHSPR*	22.505	17.356
XP_003519491.1	>XP_003519491.1 PREDICTED: SNF1-related protein kinase regulatory subunit beta-1 [Glycine max]	CMGC/GSK	*SDSMANSPPHSPR*	15.972	8.674
XP_003519491.1	>XP_003519491.1 PREDICTED: SNF1-related protein kinase regulatory subunit beta-1 [Glycine max]	CMGC/MAPK	*SDSMANSPPHSPR*	17.325	12.837
XP_003519491.1	>XP_003519491.1 PREDICTED: SNF1-related protein kinase regulatory subunit beta-1 [Glycine max]	Atypical/PIKK	*SDSMANSPPHSPR*	13.793	12.124
XP_003519491.1	>XP_003519491.1 PREDICTED: SNF1-related protein kinase regulatory subunit beta-1 [Glycine max]	Other/Haspin	*SDSMANSPPHSPR*	6.984	0.998
XP_003519491.1	>XP_003519491.1 PREDICTED: SNF1-related protein kinase regulatory subunit beta-1 [Glycine max]	Other/CAMKK	*SDSMANSPPHSPR*	3.489	3.05
XP_003519491.1	>XP_003519491.1 PREDICTED: SNF1-related protein kinase regulatory subunit beta-1 [Glycine max]	Other/TLK	*SDSMANSPPHSPR*	3.16	2.277
XP_003519491.1	>XP_003519491.1 PREDICTED: SNF1-related protein kinase regulatory subunit beta-1 [Glycine max]	CK1	*ANSPPHSPRRSRS*	6.948	6.306
XP_003519491.1	>XP_003519491.1 PREDICTED: SNF1-related protein kinase regulatory subunit beta-1 [Glycine max]	CMGC	*ANSPPHSPRRSRS*	46.285	40.815
XP_003519491.1	>XP_003519491.1 PREDICTED: SNF1-related protein kinase regulatory subunit beta-1 [Glycine max]	CK1/CK1	*ANSPPHSPRRSRS*	7.728	7.443
XP_003519491.1	>XP_003519491.1 PREDICTED: SNF1-related protein kinase regulatory subunit beta-1 [Glycine max]	CMGC/CDK	*ANSPPHSPRRSRS*	16.439	10.587
XP_003519491.1	>XP_003519491.1 PREDICTED: SNF1-related protein kinase regulatory subunit beta-1 [Glycine max]	CMGC/DYRK	*ANSPPHSPRRSRS*	26.508	17.356
XP_003519491.1	>XP_003519491.1 PREDICTED: SNF1-related protein kinase regulatory subunit beta-1 [Glycine max]	CMGC/GSK	*ANSPPHSPRRSRS*	14.176	8.674
XP_003519491.1	>XP_003519491.1 PREDICTED: SNF1-related protein kinase regulatory subunit beta-1 [Glycine max]	CMGC/MAPK	*ANSPPHSPRRSRS*	19.718	12.837
XP_003519491.1	>XP_003519491.1 PREDICTED: SNF1-related protein kinase regulatory subunit beta-1 [Glycine max]	Atypical/PIKK	*ANSPPHSPRRSRS*	12.598	12.124
XP_003519491.1	>XP_003519491.1 PREDICTED: SNF1-related protein kinase regulatory subunit beta-1 [Glycine max]	Other/Haspin	*ANSPPHSPRRSRS*	6.794	0.998
XP_003519491.1	>XP_003519491.1 PREDICTED: SNF1-related protein kinase regulatory subunit beta-1 [Glycine max]	Other/TLK	*ANSPPHSPRRSRS*	3.255	2.277
XP_003519491.1	>XP_003519491.1 PREDICTED: SNF1-related protein kinase regulatory subunit beta-1 [Glycine max]	Dual/TK	*ANSPPHSPRRSRS*	68.601	47.151
XP_003519491.1	>XP_003519491.1 PREDICTED: SNF1-related protein kinase regulatory subunit beta-1 [Glycine max]	AGC	*PHSPRRSRSPILF*	3.967	1.925
XP_003519491.1	>XP_003519491.1 PREDICTED: SNF1-related protein kinase regulatory subunit beta-1 [Glycine max]	TKL	*PHSPRRSRSPILF*	5.779	5.299
XP_003519491.1	>XP_003519491.1 PREDICTED: SNF1-related protein kinase regulatory subunit beta-1 [Glycine max]	AGC/PKA	*PHSPRRSRSPILF*	25.957	22.884
XP_003519491.1	>XP_003519491.1 PREDICTED: SNF1-related protein kinase regulatory subunit beta-1 [Glycine max]	Other/Haspin	*PHSPRRSRSPILF*	6.632	0.998
XP_003519491.1	>XP_003519491.1 PREDICTED: SNF1-related protein kinase regulatory subunit beta-1 [Glycine max]	Other/Aur	*PHSPRRSRSPILF*	12.063	8.819
XP_003519491.1	>XP_003519491.1 PREDICTED: SNF1-related protein kinase regulatory subunit beta-1 [Glycine max]	Other/TLK	*PHSPRRSRSPILF*	4.242	2.277
XP_003519491.1	>XP_003519491.1 PREDICTED: SNF1-related protein kinase regulatory subunit beta-1 [Glycine max]	Dual/TK	*PHSPRRSRSPILF*	56.359	47.151
XP_003519491.1	>XP_003519491.1 PREDICTED: SNF1-related protein kinase regulatory subunit beta-1 [Glycine max]	AGC	*SPRRSRSPILFGP*	6.32	1.925
XP_003519491.1	>XP_003519491.1 PREDICTED: SNF1-related protein kinase regulatory subunit beta-1 [Glycine max]	CAMK	*SPRRSRSPILFGP*	6.247	3.428
XP_003519491.1	>XP_003519491.1 PREDICTED: SNF1-related protein kinase regulatory subunit beta-1 [Glycine max]	CK1	*SPRRSRSPILFGP*	7.227	6.306
XP_003519491.1	>XP_003519491.1 PREDICTED: SNF1-related protein kinase regulatory subunit beta-1 [Glycine max]	CMGC	*SPRRSRSPILFGP*	43.389	40.815
XP_003519491.1	>XP_003519491.1 PREDICTED: SNF1-related protein kinase regulatory subunit beta-1 [Glycine max]	STE	*SPRRSRSPILFGP*	7.351	6.594
XP_003519491.1	>XP_003519491.1 PREDICTED: SNF1-related protein kinase regulatory subunit beta-1 [Glycine max]	TKL	*SPRRSRSPILFGP*	5.859	5.299
XP_003519491.1	>XP_003519491.1 PREDICTED: SNF1-related protein kinase regulatory subunit beta-1 [Glycine max]	AGC/NDR	*SPRRSRSPILFGP*	0.003	0.003
XP_003519491.1	>XP_003519491.1 PREDICTED: SNF1-related protein kinase regulatory subunit beta-1 [Glycine max]	AGC/PKA	*SPRRSRSPILFGP*	26.927	22.884
XP_003519491.1	>XP_003519491.1 PREDICTED: SNF1-related protein kinase regulatory subunit beta-1 [Glycine max]	AGC/RSK	*SPRRSRSPILFGP*	13.681	10.901
XP_003519491.1	>XP_003519491.1 PREDICTED: SNF1-related protein kinase regulatory subunit beta-1 [Glycine max]	CAMK/CAMK1	*SPRRSRSPILFGP*	14.388	11.583
XP_003519491.1	>XP_003519491.1 PREDICTED: SNF1-related protein kinase regulatory subunit beta-1 [Glycine max]	CAMK/CAMKL	*SPRRSRSPILFGP*	9.222	7.568
XP_003519491.1	>XP_003519491.1 PREDICTED: SNF1-related protein kinase regulatory subunit beta-1 [Glycine max]	CK1/CK1	*SPRRSRSPILFGP*	7.684	7.443
XP_003519491.1	>XP_003519491.1 PREDICTED: SNF1-related protein kinase regulatory subunit beta-1 [Glycine max]	CMGC/CDK	*SPRRSRSPILFGP*	13.858	10.587
XP_003519491.1	>XP_003519491.1 PREDICTED: SNF1-related protein kinase regulatory subunit beta-1 [Glycine max]	CMGC/CLK	*SPRRSRSPILFGP*	111.566	85.655
XP_003519491.1	>XP_003519491.1 PREDICTED: SNF1-related protein kinase regulatory subunit beta-1 [Glycine max]	CMGC/DYRK	*SPRRSRSPILFGP*	28.459	17.356
XP_003519491.1	>XP_003519491.1 PREDICTED: SNF1-related protein kinase regulatory subunit beta-1 [Glycine max]	CMGC/GSK	*SPRRSRSPILFGP*	8.945	8.674
XP_003519491.1	>XP_003519491.1 PREDICTED: SNF1-related protein kinase regulatory subunit beta-1 [Glycine max]	CMGC/MAPK	*SPRRSRSPILFGP*	18.255	12.837
XP_003519491.1	>XP_003519491.1 PREDICTED: SNF1-related protein kinase regulatory subunit beta-1 [Glycine max]	Atypical/PIKK	*SPRRSRSPILFGP*	12.485	12.124
XP_003519491.1	>XP_003519491.1 PREDICTED: SNF1-related protein kinase regulatory subunit beta-1 [Glycine max]	Other/Haspin	*SPRRSRSPILFGP*	6.524	0.998
XP_003519491.1	>XP_003519491.1 PREDICTED: SNF1-related protein kinase regulatory subunit beta-1 [Glycine max]	Other/Aur	*SPRRSRSPILFGP*	9.001	8.819
XP_003519491.1	>XP_003519491.1 PREDICTED: SNF1-related protein kinase regulatory subunit beta-1 [Glycine max]	Other/TLK	*SPRRSRSPILFGP*	3.073	2.277
XP_003519491.1	>XP_003519491.1 PREDICTED: SNF1-related protein kinase regulatory subunit beta-1 [Glycine max]	Dual/TK	*SPRRSRSPILFGP*	72.581	47.151
XP_003516980.1	>XP_003516980.1 PREDICTED: 40S ribosomal protein S4 [Glycine max]	CAMK	*KLCKVRSVQFGQK*	5.16	3.428
XP_003516980.1	>XP_003516980.1 PREDICTED: 40S ribosomal protein S4 [Glycine max]	STE	*KLCKVRSVQFGQK*	7.374	6.594
XP_003516980.1	>XP_003516980.1 PREDICTED: 40S ribosomal protein S4 [Glycine max]	AGC/PKA	*KLCKVRSVQFGQK*	23.132	22.884
XP_003516980.1	>XP_003516980.1 PREDICTED: 40S ribosomal protein S4 [Glycine max]	CAMK/CAMK1	*KLCKVRSVQFGQK*	12.36	11.583
XP_003516980.1	>XP_003516980.1 PREDICTED: 40S ribosomal protein S4 [Glycine max]	CAMK/CAMKL	*KLCKVRSVQFGQK*	9.115	7.568
XP_003516980.1	>XP_003516980.1 PREDICTED: 40S ribosomal protein S4 [Glycine max]	CMGC/CLK	*KLCKVRSVQFGQK*	88.123	85.655
XP_003516980.1	>XP_003516980.1 PREDICTED: 40S ribosomal protein S4 [Glycine max]	Other/Haspin	*KLCKVRSVQFGQK*	8.094	0.998
XP_003516980.1	>XP_003516980.1 PREDICTED: 40S ribosomal protein S4 [Glycine max]	Other/TLK	*KLCKVRSVQFGQK*	3.715	2.277
XP_006572804.1	>XP_006572804.1 PREDICTED: uncharacterized protein LOC100305961 isoform X1 [Glycine max]	CAMK	*YEKKQASSADDDE*	3.882	3.428
XP_006572804.1	>XP_006572804.1 PREDICTED: uncharacterized protein LOC100305961 isoform X1 [Glycine max]	CK1	*YEKKQASSADDDE*	7.318	6.306
XP_006572804.1	>XP_006572804.1 PREDICTED: uncharacterized protein LOC100305961 isoform X1 [Glycine max]	CMGC	*YEKKQASSADDDE*	41.141	40.815
XP_006572804.1	>XP_006572804.1 PREDICTED: uncharacterized protein LOC100305961 isoform X1 [Glycine max]	STE	*YEKKQASSADDDE*	6.781	6.594
XP_006572804.1	>XP_006572804.1 PREDICTED: uncharacterized protein LOC100305961 isoform X1 [Glycine max]	TKL	*YEKKQASSADDDE*	6.857	5.299
XP_006572804.1	>XP_006572804.1 PREDICTED: uncharacterized protein LOC100305961 isoform X1 [Glycine max]	AGC/PKA	*YEKKQASSADDDE*	23.292	22.884
XP_006572804.1	>XP_006572804.1 PREDICTED: uncharacterized protein LOC100305961 isoform X1 [Glycine max]	CAMK/CAMK1	*YEKKQASSADDDE*	11.783	11.583
XP_006572804.1	>XP_006572804.1 PREDICTED: uncharacterized protein LOC100305961 isoform X1 [Glycine max]	CK1/CK1	*YEKKQASSADDDE*	7.527	7.443
XP_006572804.1	>XP_006572804.1 PREDICTED: uncharacterized protein LOC100305961 isoform X1 [Glycine max]	CMGC/CK2	*YEKKQASSADDDE*	8.647	2.665
XP_006572804.1	>XP_006572804.1 PREDICTED: uncharacterized protein LOC100305961 isoform X1 [Glycine max]	CMGC/CLK	*YEKKQASSADDDE*	87.285	85.655
XP_006572804.1	>XP_006572804.1 PREDICTED: uncharacterized protein LOC100305961 isoform X1 [Glycine max]	Other/Haspin	*YEKKQASSADDDE*	6.146	0.998
XP_006572804.1	>XP_006572804.1 PREDICTED: uncharacterized protein LOC100305961 isoform X1 [Glycine max]	Other/TLK	*YEKKQASSADDDE*	3.296	2.277
XP_006572804.1	>XP_006572804.1 PREDICTED: uncharacterized protein LOC100305961 isoform X1 [Glycine max]	Other/TTK	*YEKKQASSADDDE*	21.491	21.21
XP_006572804.1	>XP_006572804.1 PREDICTED: uncharacterized protein LOC100305961 isoform X1 [Glycine max]	Dual/TK	*YEKKQASSADDDE*	66.826	47.151
XP_006572804.1	>XP_006572804.1 PREDICTED: uncharacterized protein LOC100305961 isoform X1 [Glycine max]	AGC	*EKKQASSADDDES*	2.306	1.925
XP_006572804.1	>XP_006572804.1 PREDICTED: uncharacterized protein LOC100305961 isoform X1 [Glycine max]	CK1	*EKKQASSADDDES*	8.764	6.306
XP_006572804.1	>XP_006572804.1 PREDICTED: uncharacterized protein LOC100305961 isoform X1 [Glycine max]	CMGC	*EKKQASSADDDES*	42.707	40.815
XP_006572804.1	>XP_006572804.1 PREDICTED: uncharacterized protein LOC100305961 isoform X1 [Glycine max]	TKL	*EKKQASSADDDES*	5.466	5.299
XP_006572804.1	>XP_006572804.1 PREDICTED: uncharacterized protein LOC100305961 isoform X1 [Glycine max]	CAMK/CAMK1	*EKKQASSADDDES*	11.706	11.583
XP_006572804.1	>XP_006572804.1 PREDICTED: uncharacterized protein LOC100305961 isoform X1 [Glycine max]	CK1/CK1	*EKKQASSADDDES*	9.667	7.443
XP_006572804.1	>XP_006572804.1 PREDICTED: uncharacterized protein LOC100305961 isoform X1 [Glycine max]	CMGC/CK2	*EKKQASSADDDES*	8.809	2.665
XP_006572804.1	>XP_006572804.1 PREDICTED: uncharacterized protein LOC100305961 isoform X1 [Glycine max]	CMGC/CLK	*EKKQASSADDDES*	104.969	85.655
XP_006572804.1	>XP_006572804.1 PREDICTED: uncharacterized protein LOC100305961 isoform X1 [Glycine max]	Other/Haspin	*EKKQASSADDDES*	6.627	0.998
XP_006572804.1	>XP_006572804.1 PREDICTED: uncharacterized protein LOC100305961 isoform X1 [Glycine max]	Other/TLK	*EKKQASSADDDES*	2.791	2.277
XP_006572804.1	>XP_006572804.1 PREDICTED: uncharacterized protein LOC100305961 isoform X1 [Glycine max]	Other/TTK	*EKKQASSADDDES*	21.966	21.21
XP_006572804.1	>XP_006572804.1 PREDICTED: uncharacterized protein LOC100305961 isoform X1 [Glycine max]	Dual/TK	*EKKQASSADDDES*	59.598	47.151
XP_006572804.1	>XP_006572804.1 PREDICTED: uncharacterized protein LOC100305961 isoform X1 [Glycine max]	CMGC	*NDEDDASGEEDHQ*	41.941	40.815
XP_006572804.1	>XP_006572804.1 PREDICTED: uncharacterized protein LOC100305961 isoform X1 [Glycine max]	TKL	*NDEDDASGEEDHQ*	5.59	5.299
XP_006572804.1	>XP_006572804.1 PREDICTED: uncharacterized protein LOC100305961 isoform X1 [Glycine max]	CK1/CK1	*NDEDDASGEEDHQ*	13.519	7.443
XP_006572804.1	>XP_006572804.1 PREDICTED: uncharacterized protein LOC100305961 isoform X1 [Glycine max]	CMGC/CK2	*NDEDDASGEEDHQ*	9.443	2.665
XP_006572804.1	>XP_006572804.1 PREDICTED: uncharacterized protein LOC100305961 isoform X1 [Glycine max]	CMGC/CLK	*NDEDDASGEEDHQ*	116.989	85.655
XP_006572804.1	>XP_006572804.1 PREDICTED: uncharacterized protein LOC100305961 isoform X1 [Glycine max]	Other/Haspin	*NDEDDASGEEDHQ*	6.364	0.998
XP_006572804.1	>XP_006572804.1 PREDICTED: uncharacterized protein LOC100305961 isoform X1 [Glycine max]	Other/TLK	*NDEDDASGEEDHQ*	3.743	2.277
XP_006572804.1	>XP_006572804.1 PREDICTED: uncharacterized protein LOC100305961 isoform X1 [Glycine max]	Dual/TK	*NDEDDASGEEDHQ*	66.608	47.151
XP_006572804.1	>XP_006572804.1 PREDICTED: uncharacterized protein LOC100305961 isoform X1 [Glycine max]	CK1	*KWKSLSSAEKAPY*	6.955	6.306
XP_006572804.1	>XP_006572804.1 PREDICTED: uncharacterized protein LOC100305961 isoform X1 [Glycine max]	Other/Haspin	*KWKSLSSAEKAPY*	6.233	0.998
XP_006572804.1	>XP_006572804.1 PREDICTED: uncharacterized protein LOC100305961 isoform X1 [Glycine max]	Other/TLK	*KWKSLSSAEKAPY*	3.492	2.277
XP_006572804.1	>XP_006572804.1 PREDICTED: uncharacterized protein LOC100305961 isoform X1 [Glycine max]	Other/PEK	*KWKSLSSAEKAPY*	1.735	1.697
XP_006572804.1	>XP_006572804.1 PREDICTED: uncharacterized protein LOC100305961 isoform X1 [Glycine max]	Dual/TK	*KWKSLSSAEKAPY*	50.677	47.151
XP_003517237.2	>XP_003517237.2 PREDICTED: vam6/Vps39-like protein [Glycine max]	CAMK	*KLTPTPSIKSRGR*	3.613	3.428
XP_003517237.2	>XP_003517237.2 PREDICTED: vam6/Vps39-like protein [Glycine max]	CK1	*KLTPTPSIKSRGR*	7.014	6.306
XP_003517237.2	>XP_003517237.2 PREDICTED: vam6/Vps39-like protein [Glycine max]	TKL	*KLTPTPSIKSRGR*	5.515	5.299
XP_003517237.2	>XP_003517237.2 PREDICTED: vam6/Vps39-like protein [Glycine max]	CAMK/CAMKL	*KLTPTPSIKSRGR*	7.721	7.568
XP_003517237.2	>XP_003517237.2 PREDICTED: vam6/Vps39-like protein [Glycine max]	CK1/CK1	*KLTPTPSIKSRGR*	7.538	7.443
XP_003517237.2	>XP_003517237.2 PREDICTED: vam6/Vps39-like protein [Glycine max]	Other/Haspin	*KLTPTPSIKSRGR*	5.617	0.998
XP_003517237.2	>XP_003517237.2 PREDICTED: vam6/Vps39-like protein [Glycine max]	Other/TLK	*KLTPTPSIKSRGR*	3.681	2.277
XP_003517237.2	>XP_003517237.2 PREDICTED: vam6/Vps39-like protein [Glycine max]	Dual/TK	*KLTPTPSIKSRGR*	55.025	47.151
XP_003516954.1	>XP_003516954.1 PREDICTED: pyruvate decarboxylase 2 [Glycine max]	CK1/CK1	*REPVPFSLSPRLS*	7.98	7.443
XP_003516954.1	>XP_003516954.1 PREDICTED: pyruvate decarboxylase 2 [Glycine max]	Other/Haspin	*REPVPFSLSPRLS*	6.043	0.998
XP_003516954.1	>XP_003516954.1 PREDICTED: pyruvate decarboxylase 2 [Glycine max]	Other/TLK	*REPVPFSLSPRLS*	2.837	2.277
XP_003516954.1	>XP_003516954.1 PREDICTED: pyruvate decarboxylase 2 [Glycine max]	Dual/TK	*REPVPFSLSPRLS*	47.374	47.151
XP_003516954.1	>XP_003516954.1 PREDICTED: pyruvate decarboxylase 2 [Glycine max]	CMGC	*PVPFSLSPRLSNK*	45.163	40.815
XP_003516954.1	>XP_003516954.1 PREDICTED: pyruvate decarboxylase 2 [Glycine max]	TKL	*PVPFSLSPRLSNK*	6.323	5.299
XP_003516954.1	>XP_003516954.1 PREDICTED: pyruvate decarboxylase 2 [Glycine max]	CMGC/CDK	*PVPFSLSPRLSNK*	15.717	10.587
XP_003516954.1	>XP_003516954.1 PREDICTED: pyruvate decarboxylase 2 [Glycine max]	CMGC/DYRK	*PVPFSLSPRLSNK*	22.156	17.356
XP_003516954.1	>XP_003516954.1 PREDICTED: pyruvate decarboxylase 2 [Glycine max]	CMGC/GSK	*PVPFSLSPRLSNK*	12.546	8.674
XP_003516954.1	>XP_003516954.1 PREDICTED: pyruvate decarboxylase 2 [Glycine max]	CMGC/MAPK	*PVPFSLSPRLSNK*	17.166	12.837
XP_003516954.1	>XP_003516954.1 PREDICTED: pyruvate decarboxylase 2 [Glycine max]	Atypical/PIKK	*PVPFSLSPRLSNK*	12.589	12.124
XP_003516954.1	>XP_003516954.1 PREDICTED: pyruvate decarboxylase 2 [Glycine max]	Other/Haspin	*PVPFSLSPRLSNK*	7.092	0.998
XP_003516954.1	>XP_003516954.1 PREDICTED: pyruvate decarboxylase 2 [Glycine max]	Other/TLK	*PVPFSLSPRLSNK*	3.417	2.277
XP_003518743.1	>XP_003518743.1 PREDICTED: multiple myeloma tumor-associated protein 2 homolog [Glycine max]	CMGC	*MKTADDSEDESRR*	43.965	40.815
XP_003518743.1	>XP_003518743.1 PREDICTED: multiple myeloma tumor-associated protein 2 homolog [Glycine max]	CK1/CK1	*MKTADDSEDESRR*	9.853	7.443
XP_003518743.1	>XP_003518743.1 PREDICTED: multiple myeloma tumor-associated protein 2 homolog [Glycine max]	CMGC/CK2	*MKTADDSEDESRR*	12.061	2.665
XP_003518743.1	>XP_003518743.1 PREDICTED: multiple myeloma tumor-associated protein 2 homolog [Glycine max]	CMGC/CLK	*MKTADDSEDESRR*	88.584	85.655
XP_003518743.1	>XP_003518743.1 PREDICTED: multiple myeloma tumor-associated protein 2 homolog [Glycine max]	CMGC/GSK	*MKTADDSEDESRR*	10.397	8.674
XP_003518743.1	>XP_003518743.1 PREDICTED: multiple myeloma tumor-associated protein 2 homolog [Glycine max]	Other/Haspin	*MKTADDSEDESRR*	6.786	0.998
XP_003518743.1	>XP_003518743.1 PREDICTED: multiple myeloma tumor-associated protein 2 homolog [Glycine max]	Other/TLK	*MKTADDSEDESRR*	3.601	2.277
XP_003518743.1	>XP_003518743.1 PREDICTED: multiple myeloma tumor-associated protein 2 homolog [Glycine max]	Dual/TK	*MKTADDSEDESRR*	57.427	47.151
XP_003519487.1	>XP_003519487.1 PREDICTED: ETHYLENE INSENSITIVE 3-like 1 protein [Glycine max]	CAMK	*GLPKDQSPPPYKK*	4.407	3.428
XP_003519487.1	>XP_003519487.1 PREDICTED: ETHYLENE INSENSITIVE 3-like 1 protein [Glycine max]	CK1	*GLPKDQSPPPYKK*	6.5	6.306
XP_003519487.1	>XP_003519487.1 PREDICTED: ETHYLENE INSENSITIVE 3-like 1 protein [Glycine max]	CMGC	*GLPKDQSPPPYKK*	43.523	40.815
XP_003519487.1	>XP_003519487.1 PREDICTED: ETHYLENE INSENSITIVE 3-like 1 protein [Glycine max]	TKL	*GLPKDQSPPPYKK*	5.424	5.299
XP_003519487.1	>XP_003519487.1 PREDICTED: ETHYLENE INSENSITIVE 3-like 1 protein [Glycine max]	CAMK/CAMKL	*GLPKDQSPPPYKK*	8.681	7.568
XP_003519487.1	>XP_003519487.1 PREDICTED: ETHYLENE INSENSITIVE 3-like 1 protein [Glycine max]	CMGC/CDK	*GLPKDQSPPPYKK*	15.475	10.587
XP_003519487.1	>XP_003519487.1 PREDICTED: ETHYLENE INSENSITIVE 3-like 1 protein [Glycine max]	CMGC/CLK	*GLPKDQSPPPYKK*	117.752	85.655
XP_003519487.1	>XP_003519487.1 PREDICTED: ETHYLENE INSENSITIVE 3-like 1 protein [Glycine max]	CMGC/DYRK	*GLPKDQSPPPYKK*	24.885	17.356
XP_003519487.1	>XP_003519487.1 PREDICTED: ETHYLENE INSENSITIVE 3-like 1 protein [Glycine max]	CMGC/GSK	*GLPKDQSPPPYKK*	10.301	8.674
XP_003519487.1	>XP_003519487.1 PREDICTED: ETHYLENE INSENSITIVE 3-like 1 protein [Glycine max]	CMGC/MAPK	*GLPKDQSPPPYKK*	13.921	12.837
XP_003519487.1	>XP_003519487.1 PREDICTED: ETHYLENE INSENSITIVE 3-like 1 protein [Glycine max]	Atypical/PIKK	*GLPKDQSPPPYKK*	13.115	12.124
XP_003519487.1	>XP_003519487.1 PREDICTED: ETHYLENE INSENSITIVE 3-like 1 protein [Glycine max]	Other/Haspin	*GLPKDQSPPPYKK*	6.815	0.998
XP_003519487.1	>XP_003519487.1 PREDICTED: ETHYLENE INSENSITIVE 3-like 1 protein [Glycine max]	Other/TLK	*GLPKDQSPPPYKK*	3.354	2.277
XP_003519487.1	>XP_003519487.1 PREDICTED: ETHYLENE INSENSITIVE 3-like 1 protein [Glycine max]	Dual/TK	*GLPKDQSPPPYKK*	56.115	47.151
XP_003519598.1	>XP_003519598.1 PREDICTED: 65-kDa microtubule-associated protein 1 isoform X2 [Glycine max]	CAMK	*SPARPVSSSKSGG*	5.117	3.428
XP_003519598.1	>XP_003519598.1 PREDICTED: 65-kDa microtubule-associated protein 1 isoform X2 [Glycine max]	CK1	*SPARPVSSSKSGG*	6.789	6.306
XP_003519598.1	>XP_003519598.1 PREDICTED: 65-kDa microtubule-associated protein 1 isoform X2 [Glycine max]	TKL	*SPARPVSSSKSGG*	5.423	5.299
XP_003519598.1	>XP_003519598.1 PREDICTED: 65-kDa microtubule-associated protein 1 isoform X2 [Glycine max]	AGC/NDR	*SPARPVSSSKSGG*	0.003	0.003
XP_003519598.1	>XP_003519598.1 PREDICTED: 65-kDa microtubule-associated protein 1 isoform X2 [Glycine max]	AGC/PKA	*SPARPVSSSKSGG*	24.72	22.884
XP_003519598.1	>XP_003519598.1 PREDICTED: 65-kDa microtubule-associated protein 1 isoform X2 [Glycine max]	AGC/RSK	*SPARPVSSSKSGG*	13.832	10.901
XP_003519598.1	>XP_003519598.1 PREDICTED: 65-kDa microtubule-associated protein 1 isoform X2 [Glycine max]	CAMK/CAMK1	*SPARPVSSSKSGG*	12.973	11.583
XP_003519598.1	>XP_003519598.1 PREDICTED: 65-kDa microtubule-associated protein 1 isoform X2 [Glycine max]	CAMK/CAMKL	*SPARPVSSSKSGG*	7.831	7.568
XP_003519598.1	>XP_003519598.1 PREDICTED: 65-kDa microtubule-associated protein 1 isoform X2 [Glycine max]	CK1/CK1	*SPARPVSSSKSGG*	7.593	7.443
XP_003519598.1	>XP_003519598.1 PREDICTED: 65-kDa microtubule-associated protein 1 isoform X2 [Glycine max]	CMGC/CK2	*SPARPVSSSKSGG*	3.35	2.665
XP_003519598.1	>XP_003519598.1 PREDICTED: 65-kDa microtubule-associated protein 1 isoform X2 [Glycine max]	CMGC/CLK	*SPARPVSSSKSGG*	117.053	85.655
XP_003519598.1	>XP_003519598.1 PREDICTED: 65-kDa microtubule-associated protein 1 isoform X2 [Glycine max]	CMGC/DYRK	*SPARPVSSSKSGG*	18.477	17.356
XP_003519598.1	>XP_003519598.1 PREDICTED: 65-kDa microtubule-associated protein 1 isoform X2 [Glycine max]	CMGC/RCK	*SPARPVSSSKSGG*	6.369	4.171
XP_003519598.1	>XP_003519598.1 PREDICTED: 65-kDa microtubule-associated protein 1 isoform X2 [Glycine max]	Other/Haspin	*SPARPVSSSKSGG*	5.805	0.998
XP_003519598.1	>XP_003519598.1 PREDICTED: 65-kDa microtubule-associated protein 1 isoform X2 [Glycine max]	Other/TLK	*SPARPVSSSKSGG*	2.785	2.277
XP_003519598.1	>XP_003519598.1 PREDICTED: 65-kDa microtubule-associated protein 1 isoform X2 [Glycine max]	Dual/TK	*SPARPVSSSKSGG*	68.405	47.151
XP_003519598.1	>XP_003519598.1 PREDICTED: 65-kDa microtubule-associated protein 1 isoform X2 [Glycine max]	CAMK	*TPNRRLSLNAHKN*	5.833	3.428
XP_003519598.1	>XP_003519598.1 PREDICTED: 65-kDa microtubule-associated protein 1 isoform X2 [Glycine max]	CK1	*TPNRRLSLNAHKN*	6.753	6.306
XP_003519598.1	>XP_003519598.1 PREDICTED: 65-kDa microtubule-associated protein 1 isoform X2 [Glycine max]	STE	*TPNRRLSLNAHKN*	10.129	6.594
XP_003519598.1	>XP_003519598.1 PREDICTED: 65-kDa microtubule-associated protein 1 isoform X2 [Glycine max]	TKL	*TPNRRLSLNAHKN*	5.906	5.299
XP_003519598.1	>XP_003519598.1 PREDICTED: 65-kDa microtubule-associated protein 1 isoform X2 [Glycine max]	AGC/NDR	*TPNRRLSLNAHKN*	0.003	0.003
XP_003519598.1	>XP_003519598.1 PREDICTED: 65-kDa microtubule-associated protein 1 isoform X2 [Glycine max]	AGC/PKA	*TPNRRLSLNAHKN*	29.445	22.884
XP_003519598.1	>XP_003519598.1 PREDICTED: 65-kDa microtubule-associated protein 1 isoform X2 [Glycine max]	AGC/RSK	*TPNRRLSLNAHKN*	13.852	10.901
XP_003519598.1	>XP_003519598.1 PREDICTED: 65-kDa microtubule-associated protein 1 isoform X2 [Glycine max]	CAMK/CAMK1	*TPNRRLSLNAHKN*	14.535	11.583
XP_003519598.1	>XP_003519598.1 PREDICTED: 65-kDa microtubule-associated protein 1 isoform X2 [Glycine max]	CAMK/CAMKL	*TPNRRLSLNAHKN*	7.812	7.568
XP_003519598.1	>XP_003519598.1 PREDICTED: 65-kDa microtubule-associated protein 1 isoform X2 [Glycine max]	CK1/CK1	*TPNRRLSLNAHKN*	7.478	7.443
XP_003519598.1	>XP_003519598.1 PREDICTED: 65-kDa microtubule-associated protein 1 isoform X2 [Glycine max]	CMGC/CK2	*TPNRRLSLNAHKN*	3.05	2.665
XP_003519598.1	>XP_003519598.1 PREDICTED: 65-kDa microtubule-associated protein 1 isoform X2 [Glycine max]	CMGC/CLK	*TPNRRLSLNAHKN*	98.479	85.655
XP_003519598.1	>XP_003519598.1 PREDICTED: 65-kDa microtubule-associated protein 1 isoform X2 [Glycine max]	STE/STE20	*TPNRRLSLNAHKN*	9.221	6.147
XP_003519598.1	>XP_003519598.1 PREDICTED: 65-kDa microtubule-associated protein 1 isoform X2 [Glycine max]	Other/Haspin	*TPNRRLSLNAHKN*	5.868	0.998
XP_003519598.1	>XP_003519598.1 PREDICTED: 65-kDa microtubule-associated protein 1 isoform X2 [Glycine max]	Other/Aur	*TPNRRLSLNAHKN*	14.019	8.819
XP_003519598.1	>XP_003519598.1 PREDICTED: 65-kDa microtubule-associated protein 1 isoform X2 [Glycine max]	Other/TLK	*TPNRRLSLNAHKN*	2.758	2.277
XP_003519598.1	>XP_003519598.1 PREDICTED: 65-kDa microtubule-associated protein 1 isoform X2 [Glycine max]	Dual/TK	*TPNRRLSLNAHKN*	53.71	47.151
XP_003519598.1	>XP_003519598.1 PREDICTED: 65-kDa microtubule-associated protein 1 isoform X2 [Glycine max]	CK1	*SKEDAASHVSGTE*	12.216	6.306
XP_003519598.1	>XP_003519598.1 PREDICTED: 65-kDa microtubule-associated protein 1 isoform X2 [Glycine max]	TKL	*SKEDAASHVSGTE*	6.386	5.299
XP_003519598.1	>XP_003519598.1 PREDICTED: 65-kDa microtubule-associated protein 1 isoform X2 [Glycine max]	CK1/CK1	*SKEDAASHVSGTE*	14.061	7.443
XP_003519598.1	>XP_003519598.1 PREDICTED: 65-kDa microtubule-associated protein 1 isoform X2 [Glycine max]	CMGC/CK2	*SKEDAASHVSGTE*	3.631	2.665
XP_003519598.1	>XP_003519598.1 PREDICTED: 65-kDa microtubule-associated protein 1 isoform X2 [Glycine max]	CMGC/CLK	*SKEDAASHVSGTE*	115.089	85.655
XP_003519598.1	>XP_003519598.1 PREDICTED: 65-kDa microtubule-associated protein 1 isoform X2 [Glycine max]	Other/Haspin	*SKEDAASHVSGTE*	6.756	0.998
XP_003519598.1	>XP_003519598.1 PREDICTED: 65-kDa microtubule-associated protein 1 isoform X2 [Glycine max]	Other/TLK	*SKEDAASHVSGTE*	2.736	2.277
XP_003519598.1	>XP_003519598.1 PREDICTED: 65-kDa microtubule-associated protein 1 isoform X2 [Glycine max]	Dual/TK	*SKEDAASHVSGTE*	57.464	47.151
XP_003519598.1	>XP_003519598.1 PREDICTED: 65-kDa microtubule-associated protein 1 isoform X2 [Glycine max]	CK1	*DAASHVSGTEPIP*	10.215	6.306
XP_003519598.1	>XP_003519598.1 PREDICTED: 65-kDa microtubule-associated protein 1 isoform X2 [Glycine max]	CK1/CK1	*DAASHVSGTEPIP*	11.382	7.443
XP_003519598.1	>XP_003519598.1 PREDICTED: 65-kDa microtubule-associated protein 1 isoform X2 [Glycine max]	CMGC/CK2	*DAASHVSGTEPIP*	5.06	2.665
XP_003519598.1	>XP_003519598.1 PREDICTED: 65-kDa microtubule-associated protein 1 isoform X2 [Glycine max]	Other/Haspin	*DAASHVSGTEPIP*	5.962	0.998
XP_003519598.1	>XP_003519598.1 PREDICTED: 65-kDa microtubule-associated protein 1 isoform X2 [Glycine max]	Other/TLK	*DAASHVSGTEPIP*	3.177	2.277
XP_003519598.1	>XP_003519598.1 PREDICTED: 65-kDa microtubule-associated protein 1 isoform X2 [Glycine max]	Dual/TK	*DAASHVSGTEPIP*	51.382	47.151
XP_003519598.1	>XP_003519598.1 PREDICTED: 65-kDa microtubule-associated protein 1 isoform X2 [Glycine max]	TKL	*ASHVSGTEPIPAS*	5.583	5.299
XP_003519598.1	>XP_003519598.1 PREDICTED: 65-kDa microtubule-associated protein 1 isoform X2 [Glycine max]	Other/Haspin	*ASHVSGTEPIPAS*	6.031	0.998
XP_003519598.1	>XP_003519598.1 PREDICTED: 65-kDa microtubule-associated protein 1 isoform X2 [Glycine max]	Other/TLK	*ASHVSGTEPIPAS*	2.733	2.277
XP_003521870.1	>XP_003521870.1 PREDICTED: transketolase, chloroplastic [Glycine max]	CK1	*PTYTPESPADATR*	8.849	6.306
XP_003521870.1	>XP_003521870.1 PREDICTED: transketolase, chloroplastic [Glycine max]	CMGC	*PTYTPESPADATR*	46.326	40.815
XP_003521870.1	>XP_003521870.1 PREDICTED: transketolase, chloroplastic [Glycine max]	TKL	*PTYTPESPADATR*	5.72	5.299
XP_003521870.1	>XP_003521870.1 PREDICTED: transketolase, chloroplastic [Glycine max]	CK1/CK1	*PTYTPESPADATR*	9.55	7.443
XP_003521870.1	>XP_003521870.1 PREDICTED: transketolase, chloroplastic [Glycine max]	CMGC/CDK	*PTYTPESPADATR*	14.738	10.587
XP_003521870.1	>XP_003521870.1 PREDICTED: transketolase, chloroplastic [Glycine max]	CMGC/CK2	*PTYTPESPADATR*	8.013	2.665
XP_003521870.1	>XP_003521870.1 PREDICTED: transketolase, chloroplastic [Glycine max]	CMGC/DYRK	*PTYTPESPADATR*	21.785	17.356
XP_003521870.1	>XP_003521870.1 PREDICTED: transketolase, chloroplastic [Glycine max]	CMGC/GSK	*PTYTPESPADATR*	11.003	8.674
XP_003521870.1	>XP_003521870.1 PREDICTED: transketolase, chloroplastic [Glycine max]	CMGC/MAPK	*PTYTPESPADATR*	18.461	12.837
XP_003521870.1	>XP_003521870.1 PREDICTED: transketolase, chloroplastic [Glycine max]	STE/STE11	*PTYTPESPADATR*	5.197	5.196
XP_003521870.1	>XP_003521870.1 PREDICTED: transketolase, chloroplastic [Glycine max]	Atypical/PIKK	*PTYTPESPADATR*	12.849	12.124
XP_003521870.1	>XP_003521870.1 PREDICTED: transketolase, chloroplastic [Glycine max]	Other/Haspin	*PTYTPESPADATR*	6.386	0.998
XP_003521870.1	>XP_003521870.1 PREDICTED: transketolase, chloroplastic [Glycine max]	Other/TLK	*PTYTPESPADATR*	3.147	2.277
XP_003521870.1	>XP_003521870.1 PREDICTED: transketolase, chloroplastic [Glycine max]	Other/TTK	*PTYTPESPADATR*	22.049	21.21
XP_003521870.1	>XP_003521870.1 PREDICTED: transketolase, chloroplastic [Glycine max]	Dual/TK	*PTYTPESPADATR*	48.412	47.151
XP_003523400.1	>XP_003523400.1 PREDICTED: alcohol dehydrogenase 1 [Glycine max]	Other/Haspin	*EVIAAMTNGGVDR*	6.934	0.998
XP_003523400.1	>XP_003523400.1 PREDICTED: alcohol dehydrogenase 1 [Glycine max]	Other/TLK	*EVIAAMTNGGVDR*	3.166	2.277
XP_003523400.1	>XP_003523400.1 PREDICTED: alcohol dehydrogenase 1 [Glycine max]	Other/PEK	*EVIAAMTNGGVDR*	1.75	1.697
XP_003526449.1	>XP_003526449.1 PREDICTED: uncharacterized protein At2g24330 [Glycine max]	CK1	*ETTGGTSPSGSGK*	9.478	6.306
XP_003526449.1	>XP_003526449.1 PREDICTED: uncharacterized protein At2g24330 [Glycine max]	CMGC	*ETTGGTSPSGSGK*	45.761	40.815
XP_003526449.1	>XP_003526449.1 PREDICTED: uncharacterized protein At2g24330 [Glycine max]	AGC/RSK	*ETTGGTSPSGSGK*	11.332	10.901
XP_003526449.1	>XP_003526449.1 PREDICTED: uncharacterized protein At2g24330 [Glycine max]	CK1/CK1	*ETTGGTSPSGSGK*	9.759	7.443
XP_003526449.1	>XP_003526449.1 PREDICTED: uncharacterized protein At2g24330 [Glycine max]	CMGC/CDK	*ETTGGTSPSGSGK*	15.267	10.587
XP_003526449.1	>XP_003526449.1 PREDICTED: uncharacterized protein At2g24330 [Glycine max]	CMGC/CK2	*ETTGGTSPSGSGK*	3.325	2.665
XP_003526449.1	>XP_003526449.1 PREDICTED: uncharacterized protein At2g24330 [Glycine max]	CMGC/CLK	*ETTGGTSPSGSGK*	99.001	85.655
XP_003526449.1	>XP_003526449.1 PREDICTED: uncharacterized protein At2g24330 [Glycine max]	CMGC/DYRK	*ETTGGTSPSGSGK*	20.285	17.356
XP_003526449.1	>XP_003526449.1 PREDICTED: uncharacterized protein At2g24330 [Glycine max]	CMGC/GSK	*ETTGGTSPSGSGK*	13.795	8.674
XP_003526449.1	>XP_003526449.1 PREDICTED: uncharacterized protein At2g24330 [Glycine max]	CMGC/MAPK	*ETTGGTSPSGSGK*	17.908	12.837
XP_003526449.1	>XP_003526449.1 PREDICTED: uncharacterized protein At2g24330 [Glycine max]	Atypical/PIKK	*ETTGGTSPSGSGK*	13.456	12.124
XP_003526449.1	>XP_003526449.1 PREDICTED: uncharacterized protein At2g24330 [Glycine max]	Other/Haspin	*ETTGGTSPSGSGK*	6.748	0.998
XP_003526449.1	>XP_003526449.1 PREDICTED: uncharacterized protein At2g24330 [Glycine max]	Other/TLK	*ETTGGTSPSGSGK*	3.457	2.277
XP_003526449.1	>XP_003526449.1 PREDICTED: uncharacterized protein At2g24330 [Glycine max]	Dual/TK	*ETTGGTSPSGSGK*	52.215	47.151
XP_003526449.1	>XP_003526449.1 PREDICTED: uncharacterized protein At2g24330 [Glycine max]	Other/Haspin	*RSTSPGTTTPNFA*	5.746	0.998
XP_003526449.1	>XP_003526449.1 PREDICTED: uncharacterized protein At2g24330 [Glycine max]	Other/TLK	*RSTSPGTTTPNFA*	3.519	2.277
XP_003526449.1	>XP_003526449.1 PREDICTED: uncharacterized protein At2g24330 [Glycine max]	Dual/TK	*RSTSPGTTTPNFA*	47.729	47.151
XP_003526449.1	>XP_003526449.1 PREDICTED: uncharacterized protein At2g24330 [Glycine max]	CK1	*TSSSPGSASSSEI*	9.422	6.306
XP_003526449.1	>XP_003526449.1 PREDICTED: uncharacterized protein At2g24330 [Glycine max]	CK1/CK1	*TSSSPGSASSSEI*	10.927	7.443
XP_003526449.1	>XP_003526449.1 PREDICTED: uncharacterized protein At2g24330 [Glycine max]	CMGC/CK2	*TSSSPGSASSSEI*	3.96	2.665
XP_003526449.1	>XP_003526449.1 PREDICTED: uncharacterized protein At2g24330 [Glycine max]	CMGC/CLK	*TSSSPGSASSSEI*	98.214	85.655
XP_003526449.1	>XP_003526449.1 PREDICTED: uncharacterized protein At2g24330 [Glycine max]	CMGC/GSK	*TSSSPGSASSSEI*	11.178	8.674
XP_003526449.1	>XP_003526449.1 PREDICTED: uncharacterized protein At2g24330 [Glycine max]	Other/Haspin	*TSSSPGSASSSEI*	5.986	0.998
XP_003526449.1	>XP_003526449.1 PREDICTED: uncharacterized protein At2g24330 [Glycine max]	Other/TLK	*TSSSPGSASSSEI*	3.312	2.277
XP_003526449.1	>XP_003526449.1 PREDICTED: uncharacterized protein At2g24330 [Glycine max]	Dual/TK	*TSSSPGSASSSEI*	57.853	47.151
XP_003526449.1	>XP_003526449.1 PREDICTED: uncharacterized protein At2g24330 [Glycine max]	CK1	*SSPGSASSSEIEE*	9.897	6.306
XP_003526449.1	>XP_003526449.1 PREDICTED: uncharacterized protein At2g24330 [Glycine max]	CMGC	*SSPGSASSSEIEE*	41.569	40.815
XP_003526449.1	>XP_003526449.1 PREDICTED: uncharacterized protein At2g24330 [Glycine max]	TKL	*SSPGSASSSEIEE*	6.684	5.299
XP_003526449.1	>XP_003526449.1 PREDICTED: uncharacterized protein At2g24330 [Glycine max]	CK1/CK1	*SSPGSASSSEIEE*	10.753	7.443
XP_003526449.1	>XP_003526449.1 PREDICTED: uncharacterized protein At2g24330 [Glycine max]	CMGC/CK2	*SSPGSASSSEIEE*	9.101	2.665
XP_003526449.1	>XP_003526449.1 PREDICTED: uncharacterized protein At2g24330 [Glycine max]	CMGC/CLK	*SSPGSASSSEIEE*	104.438	85.655
XP_003526449.1	>XP_003526449.1 PREDICTED: uncharacterized protein At2g24330 [Glycine max]	Other/Haspin	*SSPGSASSSEIEE*	6.261	0.998
XP_003526449.1	>XP_003526449.1 PREDICTED: uncharacterized protein At2g24330 [Glycine max]	Other/TLK	*SSPGSASSSEIEE*	2.935	2.277
XP_003526449.1	>XP_003526449.1 PREDICTED: uncharacterized protein At2g24330 [Glycine max]	Dual/TK	*SSPGSASSSEIEE*	56.396	47.151
XP_003526449.1	>XP_003526449.1 PREDICTED: uncharacterized protein At2g24330 [Glycine max]	CK1	*SPGSASSSEIEEV*	9.392	6.306
XP_003526449.1	>XP_003526449.1 PREDICTED: uncharacterized protein At2g24330 [Glycine max]	CK1/CK1	*SPGSASSSEIEEV*	10.466	7.443
XP_003526449.1	>XP_003526449.1 PREDICTED: uncharacterized protein At2g24330 [Glycine max]	CMGC/CK2	*SPGSASSSEIEEV*	5.324	2.665
XP_003526449.1	>XP_003526449.1 PREDICTED: uncharacterized protein At2g24330 [Glycine max]	CMGC/CLK	*SPGSASSSEIEEV*	106.218	85.655
XP_003526449.1	>XP_003526449.1 PREDICTED: uncharacterized protein At2g24330 [Glycine max]	Other/Haspin	*SPGSASSSEIEEV*	7	0.998
XP_003526449.1	>XP_003526449.1 PREDICTED: uncharacterized protein At2g24330 [Glycine max]	Other/TLK	*SPGSASSSEIEEV*	2.357	2.277
XP_003526449.1	>XP_003526449.1 PREDICTED: uncharacterized protein At2g24330 [Glycine max]	Dual/TK	*SPGSASSSEIEEV*	56.912	47.151
XP_003526449.1	>XP_003526449.1 PREDICTED: uncharacterized protein At2g24330 [Glycine max]	CK1	*PGSASSSEIEEVS*	8.898	6.306
XP_003526449.1	>XP_003526449.1 PREDICTED: uncharacterized protein At2g24330 [Glycine max]	CMGC	*PGSASSSEIEEVS*	41.883	40.815
XP_003526449.1	>XP_003526449.1 PREDICTED: uncharacterized protein At2g24330 [Glycine max]	TKL	*PGSASSSEIEEVS*	6.169	5.299
XP_003526449.1	>XP_003526449.1 PREDICTED: uncharacterized protein At2g24330 [Glycine max]	CK1/CK1	*PGSASSSEIEEVS*	10.348	7.443
XP_003526449.1	>XP_003526449.1 PREDICTED: uncharacterized protein At2g24330 [Glycine max]	CMGC/CK2	*PGSASSSEIEEVS*	8.388	2.665
XP_003526449.1	>XP_003526449.1 PREDICTED: uncharacterized protein At2g24330 [Glycine max]	Other/Haspin	*PGSASSSEIEEVS*	6.289	0.998
XP_003526449.1	>XP_003526449.1 PREDICTED: uncharacterized protein At2g24330 [Glycine max]	Other/TLK	*PGSASSSEIEEVS*	3.624	2.277
XP_003526449.1	>XP_003526449.1 PREDICTED: uncharacterized protein At2g24330 [Glycine max]	Other/Bud32	*PGSASSSEIEEVS*	3.174	2.937
XP_003526449.1	>XP_003526449.1 PREDICTED: uncharacterized protein At2g24330 [Glycine max]	Dual/TK	*PGSASSSEIEEVS*	55.865	47.151
XP_003527284.1	>XP_003527284.1 PREDICTED: uncharacterized protein LOC100817735 [Glycine max]	CMGC	*KIHHPASPRHHHP*	43.337	40.815
XP_003527284.1	>XP_003527284.1 PREDICTED: uncharacterized protein LOC100817735 [Glycine max]	TKL	*KIHHPASPRHHHP*	6.825	5.299
XP_003527284.1	>XP_003527284.1 PREDICTED: uncharacterized protein LOC100817735 [Glycine max]	CK1/CK1	*KIHHPASPRHHHP*	7.745	7.443
XP_003527284.1	>XP_003527284.1 PREDICTED: uncharacterized protein LOC100817735 [Glycine max]	CMGC/CDK	*KIHHPASPRHHHP*	17.167	10.587
XP_003527284.1	>XP_003527284.1 PREDICTED: uncharacterized protein LOC100817735 [Glycine max]	CMGC/DYRK	*KIHHPASPRHHHP*	22.377	17.356
XP_003527284.1	>XP_003527284.1 PREDICTED: uncharacterized protein LOC100817735 [Glycine max]	CMGC/GSK	*KIHHPASPRHHHP*	9.209	8.674
XP_003527284.1	>XP_003527284.1 PREDICTED: uncharacterized protein LOC100817735 [Glycine max]	CMGC/MAPK	*KIHHPASPRHHHP*	16.815	12.837
XP_003527284.1	>XP_003527284.1 PREDICTED: uncharacterized protein LOC100817735 [Glycine max]	Other/Haspin	*KIHHPASPRHHHP*	6.087	0.998
XP_003527284.1	>XP_003527284.1 PREDICTED: uncharacterized protein LOC100817735 [Glycine max]	Other/TLK	*KIHHPASPRHHHP*	3.186	2.277
XP_003527284.1	>XP_003527284.1 PREDICTED: uncharacterized protein LOC100817735 [Glycine max]	CK1	*SSAGAATPTPTAG*	8.32	6.306
XP_003527284.1	>XP_003527284.1 PREDICTED: uncharacterized protein LOC100817735 [Glycine max]	CMGC	*SSAGAATPTPTAG*	43.916	40.815
XP_003527284.1	>XP_003527284.1 PREDICTED: uncharacterized protein LOC100817735 [Glycine max]	TKL	*SSAGAATPTPTAG*	5.796	5.299
XP_003527284.1	>XP_003527284.1 PREDICTED: uncharacterized protein LOC100817735 [Glycine max]	CK1/CK1	*SSAGAATPTPTAG*	8.837	7.443
XP_003527284.1	>XP_003527284.1 PREDICTED: uncharacterized protein LOC100817735 [Glycine max]	CMGC/CDK	*SSAGAATPTPTAG*	14.604	10.587
XP_003527284.1	>XP_003527284.1 PREDICTED: uncharacterized protein LOC100817735 [Glycine max]	CMGC/CLK	*SSAGAATPTPTAG*	111.738	85.655
XP_003527284.1	>XP_003527284.1 PREDICTED: uncharacterized protein LOC100817735 [Glycine max]	CMGC/DYRK	*SSAGAATPTPTAG*	21.566	17.356
XP_003527284.1	>XP_003527284.1 PREDICTED: uncharacterized protein LOC100817735 [Glycine max]	CMGC/GSK	*SSAGAATPTPTAG*	10.616	8.674
XP_003527284.1	>XP_003527284.1 PREDICTED: uncharacterized protein LOC100817735 [Glycine max]	CMGC/MAPK	*SSAGAATPTPTAG*	17.262	12.837
XP_003527284.1	>XP_003527284.1 PREDICTED: uncharacterized protein LOC100817735 [Glycine max]	Other/Haspin	*SSAGAATPTPTAG*	6.44	0.998
XP_003527284.1	>XP_003527284.1 PREDICTED: uncharacterized protein LOC100817735 [Glycine max]	Other/TLK	*SSAGAATPTPTAG*	2.658	2.277
XP_003527284.1	>XP_003527284.1 PREDICTED: uncharacterized protein LOC100817735 [Glycine max]	Dual/TK	*SSAGAATPTPTAG*	48.114	47.151
XP_003527284.1	>XP_003527284.1 PREDICTED: uncharacterized protein LOC100817735 [Glycine max]	CMGC	*AGAATPTPTAGAR*	42.662	40.815
XP_003527284.1	>XP_003527284.1 PREDICTED: uncharacterized protein LOC100817735 [Glycine max]	CMGC/CDK	*AGAATPTPTAGAR*	13.866	10.587
XP_003527284.1	>XP_003527284.1 PREDICTED: uncharacterized protein LOC100817735 [Glycine max]	CMGC/DYRK	*AGAATPTPTAGAR*	20.322	17.356
XP_003527284.1	>XP_003527284.1 PREDICTED: uncharacterized protein LOC100817735 [Glycine max]	CMGC/MAPK	*AGAATPTPTAGAR*	16.007	12.837
XP_003527284.1	>XP_003527284.1 PREDICTED: uncharacterized protein LOC100817735 [Glycine max]	Other/Haspin	*AGAATPTPTAGAR*	5.373	0.998
XP_003527284.1	>XP_003527284.1 PREDICTED: uncharacterized protein LOC100817735 [Glycine max]	Other/TLK	*AGAATPTPTAGAR*	2.632	2.277
XP_003527284.1	>XP_003527284.1 PREDICTED: uncharacterized protein LOC100817735 [Glycine max]	Other/PEK	*AGAATPTPTAGAR*	1.753	1.697
XP_006583001.1	>XP_006583001.1 PREDICTED: eukaryotic initiation factor 4A-10 [Glycine max]	Other/Haspin	*HACVGGTSVREDQ*	6.131	0.998
XP_006583001.1	>XP_006583001.1 PREDICTED: eukaryotic initiation factor 4A-10 [Glycine max]	Other/TLK	*HACVGGTSVREDQ*	3.005	2.277
XP_003529168.1	>XP_003529168.1 PREDICTED: pyruvate decarboxylase 2 [Glycine max]	CK1/CK1	*RDPVPFSLSPRLS*	8.024	7.443
XP_003529168.1	>XP_003529168.1 PREDICTED: pyruvate decarboxylase 2 [Glycine max]	Other/Haspin	*RDPVPFSLSPRLS*	6.053	0.998
XP_003529168.1	>XP_003529168.1 PREDICTED: pyruvate decarboxylase 2 [Glycine max]	Other/TLK	*RDPVPFSLSPRLS*	2.844	2.277
XP_003529168.1	>XP_003529168.1 PREDICTED: pyruvate decarboxylase 2 [Glycine max]	Other/Bud32	*RDPVPFSLSPRLS*	2.961	2.937
XP_003529168.1	>XP_003529168.1 PREDICTED: pyruvate decarboxylase 2 [Glycine max]	Dual/TK	*RDPVPFSLSPRLS*	47.989	47.151
XP_003529168.1	>XP_003529168.1 PREDICTED: pyruvate decarboxylase 2 [Glycine max]	CMGC	*PVPFSLSPRLSNK*	45.163	40.815
XP_003529168.1	>XP_003529168.1 PREDICTED: pyruvate decarboxylase 2 [Glycine max]	TKL	*PVPFSLSPRLSNK*	6.323	5.299
XP_003529168.1	>XP_003529168.1 PREDICTED: pyruvate decarboxylase 2 [Glycine max]	CMGC/CDK	*PVPFSLSPRLSNK*	15.717	10.587
XP_003529168.1	>XP_003529168.1 PREDICTED: pyruvate decarboxylase 2 [Glycine max]	CMGC/DYRK	*PVPFSLSPRLSNK*	22.156	17.356
XP_003529168.1	>XP_003529168.1 PREDICTED: pyruvate decarboxylase 2 [Glycine max]	CMGC/GSK	*PVPFSLSPRLSNK*	12.546	8.674
XP_003529168.1	>XP_003529168.1 PREDICTED: pyruvate decarboxylase 2 [Glycine max]	CMGC/MAPK	*PVPFSLSPRLSNK*	17.166	12.837
XP_003529168.1	>XP_003529168.1 PREDICTED: pyruvate decarboxylase 2 [Glycine max]	Atypical/PIKK	*PVPFSLSPRLSNK*	12.589	12.124
XP_003529168.1	>XP_003529168.1 PREDICTED: pyruvate decarboxylase 2 [Glycine max]	Other/Haspin	*PVPFSLSPRLSNK*	7.092	0.998
XP_003529168.1	>XP_003529168.1 PREDICTED: pyruvate decarboxylase 2 [Glycine max]	Other/TLK	*PVPFSLSPRLSNK*	3.417	2.277
XP_003530009.2	>XP_003530009.2 PREDICTED: aluminum-activated malate transporter 9 isoform X1 [Glycine max]	TK	*SMKGGGYSQIGIG*	31.123	30.472
XP_003530009.2	>XP_003530009.2 PREDICTED: aluminum-activated malate transporter 9 isoform X1 [Glycine max]	TK/InsR	*SMKGGGYSQIGIG*	21.918	13.349
XP_003530009.2	>XP_003530009.2 PREDICTED: aluminum-activated malate transporter 9 isoform X1 [Glycine max]	Dual/CAMK	*SMKGGGYSQIGIG*	2.603	1.637
XP_003530009.2	>XP_003530009.2 PREDICTED: aluminum-activated malate transporter 9 isoform X1 [Glycine max]	Dual/Other/PEK	*SMKGGGYSQIGIG*	2.029	1.815
XP_003530009.2	>XP_003530009.2 PREDICTED: aluminum-activated malate transporter 9 isoform X1 [Glycine max]	CK1/CK1	*MKGGGYSQIGIGI*	9.853	7.443
XP_003530009.2	>XP_003530009.2 PREDICTED: aluminum-activated malate transporter 9 isoform X1 [Glycine max]	Atypical/PIKK	*MKGGGYSQIGIGI*	14.295	12.124
XP_003530009.2	>XP_003530009.2 PREDICTED: aluminum-activated malate transporter 9 isoform X1 [Glycine max]	Other/Haspin	*MKGGGYSQIGIGI*	6.078	0.998
XP_003530009.2	>XP_003530009.2 PREDICTED: aluminum-activated malate transporter 9 isoform X1 [Glycine max]	Other/TLK	*MKGGGYSQIGIGI*	2.854	2.277
XP_003530009.2	>XP_003530009.2 PREDICTED: aluminum-activated malate transporter 9 isoform X1 [Glycine max]	Dual/TK	*MKGGGYSQIGIGI*	55.276	47.151
XP_003530009.2	>XP_003530009.2 PREDICTED: aluminum-activated malate transporter 9 isoform X1 [Glycine max]	CMGC	*GIALPESDEEDQS*	43.692	40.815
XP_003530009.2	>XP_003530009.2 PREDICTED: aluminum-activated malate transporter 9 isoform X1 [Glycine max]	CK1/CK1	*GIALPESDEEDQS*	10.731	7.443
XP_003530009.2	>XP_003530009.2 PREDICTED: aluminum-activated malate transporter 9 isoform X1 [Glycine max]	CMGC/CK2	*GIALPESDEEDQS*	11.907	2.665
XP_003530009.2	>XP_003530009.2 PREDICTED: aluminum-activated malate transporter 9 isoform X1 [Glycine max]	CMGC/CLK	*GIALPESDEEDQS*	85.941	85.655
XP_003530009.2	>XP_003530009.2 PREDICTED: aluminum-activated malate transporter 9 isoform X1 [Glycine max]	Other/Haspin	*GIALPESDEEDQS*	6.181	0.998
XP_003530009.2	>XP_003530009.2 PREDICTED: aluminum-activated malate transporter 9 isoform X1 [Glycine max]	Other/TLK	*GIALPESDEEDQS*	3.365	2.277
XP_003530009.2	>XP_003530009.2 PREDICTED: aluminum-activated malate transporter 9 isoform X1 [Glycine max]	Dual/TK	*GIALPESDEEDQS*	65.089	47.151
XP_003530009.2	>XP_003530009.2 PREDICTED: aluminum-activated malate transporter 9 isoform X1 [Glycine max]	CK1	*LEYKSLSEAVLDL*	6.718	6.306
XP_003530009.2	>XP_003530009.2 PREDICTED: aluminum-activated malate transporter 9 isoform X1 [Glycine max]	TKL	*LEYKSLSEAVLDL*	6.384	5.299
XP_003530009.2	>XP_003530009.2 PREDICTED: aluminum-activated malate transporter 9 isoform X1 [Glycine max]	CAMK/CAMKL	*LEYKSLSEAVLDL*	8.358	7.568
XP_003530009.2	>XP_003530009.2 PREDICTED: aluminum-activated malate transporter 9 isoform X1 [Glycine max]	CMGC/CK2	*LEYKSLSEAVLDL*	4.271	2.665
XP_003530009.2	>XP_003530009.2 PREDICTED: aluminum-activated malate transporter 9 isoform X1 [Glycine max]	Other/Haspin	*LEYKSLSEAVLDL*	6.209	0.998
XP_003530009.2	>XP_003530009.2 PREDICTED: aluminum-activated malate transporter 9 isoform X1 [Glycine max]	Other/TLK	*LEYKSLSEAVLDL*	3.742	2.277
XP_003530009.2	>XP_003530009.2 PREDICTED: aluminum-activated malate transporter 9 isoform X1 [Glycine max]	Other/TTK	*LEYKSLSEAVLDL*	22.475	21.21
XP_003530955.1	>XP_003530955.1 PREDICTED: calcium-binding allergen Ole e 8 [Glycine max]	TKL	*CHNMIKSVDSDGD*	6.614	5.299
XP_003530955.1	>XP_003530955.1 PREDICTED: calcium-binding allergen Ole e 8 [Glycine max]	CK1/CK1	*CHNMIKSVDSDGD*	8.772	7.443
XP_003530955.1	>XP_003530955.1 PREDICTED: calcium-binding allergen Ole e 8 [Glycine max]	Other/Haspin	*CHNMIKSVDSDGD*	6.467	0.998
XP_003530955.1	>XP_003530955.1 PREDICTED: calcium-binding allergen Ole e 8 [Glycine max]	Other/TLK	*CHNMIKSVDSDGD*	3.326	2.277
XP_003530955.1	>XP_003530955.1 PREDICTED: calcium-binding allergen Ole e 8 [Glycine max]	Other/TTK	*CHNMIKSVDSDGD*	22.15	21.21
XP_003530955.1	>XP_003530955.1 PREDICTED: calcium-binding allergen Ole e 8 [Glycine max]	Dual/TK	*CHNMIKSVDSDGD*	50.701	47.151
XP_003530955.1	>XP_003530955.1 PREDICTED: calcium-binding allergen Ole e 8 [Glycine max]	CK1	*MIKSVDSDGDGNV*	9.511	6.306
XP_003530955.1	>XP_003530955.1 PREDICTED: calcium-binding allergen Ole e 8 [Glycine max]	CMGC	*MIKSVDSDGDGNV*	42.26	40.815
XP_003530955.1	>XP_003530955.1 PREDICTED: calcium-binding allergen Ole e 8 [Glycine max]	CK1/CK1	*MIKSVDSDGDGNV*	10.559	7.443
XP_003530955.1	>XP_003530955.1 PREDICTED: calcium-binding allergen Ole e 8 [Glycine max]	CMGC/CK2	*MIKSVDSDGDGNV*	10.581	2.665
XP_003530955.1	>XP_003530955.1 PREDICTED: calcium-binding allergen Ole e 8 [Glycine max]	Other/Haspin	*MIKSVDSDGDGNV*	6.283	0.998
XP_003530955.1	>XP_003530955.1 PREDICTED: calcium-binding allergen Ole e 8 [Glycine max]	Other/TLK	*MIKSVDSDGDGNV*	3.183	2.277
XP_003530955.1	>XP_003530955.1 PREDICTED: calcium-binding allergen Ole e 8 [Glycine max]	Dual/TK	*MIKSVDSDGDGNV*	51.354	47.151
XP_003530955.1	>XP_003530955.1 PREDICTED: calcium-binding allergen Ole e 8 [Glycine max]	CAMK	*EFKRMMSNNRENA*	7.03	3.428
XP_003530955.1	>XP_003530955.1 PREDICTED: calcium-binding allergen Ole e 8 [Glycine max]	STE	*EFKRMMSNNRENA*	7.96	6.594
XP_003530955.1	>XP_003530955.1 PREDICTED: calcium-binding allergen Ole e 8 [Glycine max]	TKL	*EFKRMMSNNRENA*	6.234	5.299
XP_003530955.1	>XP_003530955.1 PREDICTED: calcium-binding allergen Ole e 8 [Glycine max]	AGC/NDR	*EFKRMMSNNRENA*	0.003	0.003
XP_003530955.1	>XP_003530955.1 PREDICTED: calcium-binding allergen Ole e 8 [Glycine max]	AGC/PKA	*EFKRMMSNNRENA*	26.021	22.884
XP_003530955.1	>XP_003530955.1 PREDICTED: calcium-binding allergen Ole e 8 [Glycine max]	AGC/RSK	*EFKRMMSNNRENA*	12.601	10.901
XP_003530955.1	>XP_003530955.1 PREDICTED: calcium-binding allergen Ole e 8 [Glycine max]	CAMK/CAMK1	*EFKRMMSNNRENA*	14.549	11.583
XP_003530955.1	>XP_003530955.1 PREDICTED: calcium-binding allergen Ole e 8 [Glycine max]	CAMK/CAMKL	*EFKRMMSNNRENA*	8.756	7.568
XP_003530955.1	>XP_003530955.1 PREDICTED: calcium-binding allergen Ole e 8 [Glycine max]	CMGC/CLK	*EFKRMMSNNRENA*	100.81	85.655
XP_003530955.1	>XP_003530955.1 PREDICTED: calcium-binding allergen Ole e 8 [Glycine max]	Other/Haspin	*EFKRMMSNNRENA*	6.088	0.998
XP_003530955.1	>XP_003530955.1 PREDICTED: calcium-binding allergen Ole e 8 [Glycine max]	Other/TLK	*EFKRMMSNNRENA*	2.532	2.277
XP_003530955.1	>XP_003530955.1 PREDICTED: calcium-binding allergen Ole e 8 [Glycine max]	Dual/TK	*EFKRMMSNNRENA*	62.22	47.151
XP_006585169.1	>XP_006585169.1 PREDICTED: CBL-interacting serine/threonine-protein kinase 12 [Glycine max]	CAMK	*QQHRTFSDSALNR*	5.498	3.428
XP_006585169.1	>XP_006585169.1 PREDICTED: CBL-interacting serine/threonine-protein kinase 12 [Glycine max]	CK1	*QQHRTFSDSALNR*	7.456	6.306
XP_006585169.1	>XP_006585169.1 PREDICTED: CBL-interacting serine/threonine-protein kinase 12 [Glycine max]	STE	*QQHRTFSDSALNR*	7.291	6.594
XP_006585169.1	>XP_006585169.1 PREDICTED: CBL-interacting serine/threonine-protein kinase 12 [Glycine max]	AGC/PKA	*QQHRTFSDSALNR*	23.51	22.884
XP_006585169.1	>XP_006585169.1 PREDICTED: CBL-interacting serine/threonine-protein kinase 12 [Glycine max]	AGC/RSK	*QQHRTFSDSALNR*	15.074	10.901
XP_006585169.1	>XP_006585169.1 PREDICTED: CBL-interacting serine/threonine-protein kinase 12 [Glycine max]	CAMK/CAMK1	*QQHRTFSDSALNR*	14.887	11.583
XP_006585169.1	>XP_006585169.1 PREDICTED: CBL-interacting serine/threonine-protein kinase 12 [Glycine max]	CAMK/CAMKL	*QQHRTFSDSALNR*	9.805	7.568
XP_006585169.1	>XP_006585169.1 PREDICTED: CBL-interacting serine/threonine-protein kinase 12 [Glycine max]	CK1/CK1	*QQHRTFSDSALNR*	8.21	7.443
XP_006585169.1	>XP_006585169.1 PREDICTED: CBL-interacting serine/threonine-protein kinase 12 [Glycine max]	CMGC/CK2	*QQHRTFSDSALNR*	4.616	2.665
XP_006585169.1	>XP_006585169.1 PREDICTED: CBL-interacting serine/threonine-protein kinase 12 [Glycine max]	Other/Haspin	*QQHRTFSDSALNR*	5.992	0.998
XP_006585169.1	>XP_006585169.1 PREDICTED: CBL-interacting serine/threonine-protein kinase 12 [Glycine max]	Other/TLK	*QQHRTFSDSALNR*	2.952	2.277
XP_006585169.1	>XP_006585169.1 PREDICTED: CBL-interacting serine/threonine-protein kinase 12 [Glycine max]	Dual/TK	*QQHRTFSDSALNR*	57.899	47.151
XP_003531255.1	>XP_003531255.1 PREDICTED: 14-3-3-like protein C [Glycine max]	CK1	*AISELDTLSEESY*	7.429	6.306
XP_003531255.1	>XP_003531255.1 PREDICTED: 14-3-3-like protein C [Glycine max]	CK1/CK1	*AISELDTLSEESY*	7.862	7.443
XP_003531255.1	>XP_003531255.1 PREDICTED: 14-3-3-like protein C [Glycine max]	CMGC/CK2	*AISELDTLSEESY*	7.547	2.665
XP_003531255.1	>XP_003531255.1 PREDICTED: 14-3-3-like protein C [Glycine max]	Other/Haspin	*AISELDTLSEESY*	6.304	0.998
XP_003531255.1	>XP_003531255.1 PREDICTED: 14-3-3-like protein C [Glycine max]	Other/TLK	*AISELDTLSEESY*	3.254	2.277
XP_003531255.1	>XP_003531255.1 PREDICTED: 14-3-3-like protein C [Glycine max]	Other/PEK	*AISELDTLSEESY*	1.771	1.697
XP_003531255.1	>XP_003531255.1 PREDICTED: 14-3-3-like protein C [Glycine max]	Dual/TK	*AISELDTLSEESY*	59.136	47.151
XP_003531255.1	>XP_003531255.1 PREDICTED: 14-3-3-like protein C [Glycine max]	CK1	*SELDTLSEESYKD*	10.393	6.306
XP_003531255.1	>XP_003531255.1 PREDICTED: 14-3-3-like protein C [Glycine max]	TKL	*SELDTLSEESYKD*	5.354	5.299
XP_003531255.1	>XP_003531255.1 PREDICTED: 14-3-3-like protein C [Glycine max]	CK1/CK1	*SELDTLSEESYKD*	10.93	7.443
XP_003531255.1	>XP_003531255.1 PREDICTED: 14-3-3-like protein C [Glycine max]	CMGC/CK2	*SELDTLSEESYKD*	6.354	2.665
XP_003531255.1	>XP_003531255.1 PREDICTED: 14-3-3-like protein C [Glycine max]	CMGC/CLK	*SELDTLSEESYKD*	98.171	85.655
XP_003531255.1	>XP_003531255.1 PREDICTED: 14-3-3-like protein C [Glycine max]	Other/Haspin	*SELDTLSEESYKD*	6.052	0.998
XP_003531255.1	>XP_003531255.1 PREDICTED: 14-3-3-like protein C [Glycine max]	Other/TLK	*SELDTLSEESYKD*	2.835	2.277
XP_003531255.1	>XP_003531255.1 PREDICTED: 14-3-3-like protein C [Glycine max]	Dual/TK	*SELDTLSEESYKD*	58.577	47.151
XP_003532323.1	>XP_003532323.1 PREDICTED: inositol transporter 1 [Glycine max]	TKL	*GGITMQSTPGSSG*	7.464	5.299
XP_003532323.1	>XP_003532323.1 PREDICTED: inositol transporter 1 [Glycine max]	CMGC/CLK	*GGITMQSTPGSSG*	90.733	85.655
XP_003532323.1	>XP_003532323.1 PREDICTED: inositol transporter 1 [Glycine max]	Other/Haspin	*GGITMQSTPGSSG*	5.937	0.998
XP_003532323.1	>XP_003532323.1 PREDICTED: inositol transporter 1 [Glycine max]	Other/TLK	*GGITMQSTPGSSG*	3.645	2.277
XP_003532323.1	>XP_003532323.1 PREDICTED: inositol transporter 1 [Glycine max]	CMGC	*GITMQSTPGSSGY*	44.336	40.815
XP_003532323.1	>XP_003532323.1 PREDICTED: inositol transporter 1 [Glycine max]	TKL	*GITMQSTPGSSGY*	6.792	5.299
XP_003532323.1	>XP_003532323.1 PREDICTED: inositol transporter 1 [Glycine max]	CK1/CK1	*GITMQSTPGSSGY*	7.63	7.443
XP_003532323.1	>XP_003532323.1 PREDICTED: inositol transporter 1 [Glycine max]	CMGC/CDK	*GITMQSTPGSSGY*	14.081	10.587
XP_003532323.1	>XP_003532323.1 PREDICTED: inositol transporter 1 [Glycine max]	CMGC/DYRK	*GITMQSTPGSSGY*	21.49	17.356
XP_003532323.1	>XP_003532323.1 PREDICTED: inositol transporter 1 [Glycine max]	CMGC/GSK	*GITMQSTPGSSGY*	12.649	8.674
XP_003532323.1	>XP_003532323.1 PREDICTED: inositol transporter 1 [Glycine max]	CMGC/MAPK	*GITMQSTPGSSGY*	16.254	12.837
XP_003532323.1	>XP_003532323.1 PREDICTED: inositol transporter 1 [Glycine max]	Atypical/PIKK	*GITMQSTPGSSGY*	12.777	12.124
XP_003532323.1	>XP_003532323.1 PREDICTED: inositol transporter 1 [Glycine max]	Other/Haspin	*GITMQSTPGSSGY*	6.295	0.998
XP_003532323.1	>XP_003532323.1 PREDICTED: inositol transporter 1 [Glycine max]	Other/TLK	*GITMQSTPGSSGY*	3.752	2.277
XP_003532323.1	>XP_003532323.1 PREDICTED: inositol transporter 1 [Glycine max]	Other/TTK	*GITMQSTPGSSGY*	22.191	21.21
XP_003532323.1	>XP_003532323.1 PREDICTED: inositol transporter 1 [Glycine max]	CK1	*MQSTPGSSGYLDL*	7.841	6.306
XP_003532323.1	>XP_003532323.1 PREDICTED: inositol transporter 1 [Glycine max]	TKL	*MQSTPGSSGYLDL*	5.38	5.299
XP_003532323.1	>XP_003532323.1 PREDICTED: inositol transporter 1 [Glycine max]	CK1/CK1	*MQSTPGSSGYLDL*	8.822	7.443
XP_003532323.1	>XP_003532323.1 PREDICTED: inositol transporter 1 [Glycine max]	Other/Haspin	*MQSTPGSSGYLDL*	6.073	0.998
XP_003532323.1	>XP_003532323.1 PREDICTED: inositol transporter 1 [Glycine max]	Other/TLK	*MQSTPGSSGYLDL*	3.937	2.277
XP_003532323.1	>XP_003532323.1 PREDICTED: inositol transporter 1 [Glycine max]	Other/TTK	*MQSTPGSSGYLDL*	22.078	21.21
XP_003532323.1	>XP_003532323.1 PREDICTED: inositol transporter 1 [Glycine max]	Other/Haspin	*QSTPGSSGYLDLY*	6.019	0.998
XP_003532323.1	>XP_003532323.1 PREDICTED: inositol transporter 1 [Glycine max]	Other/TLK	*QSTPGSSGYLDLY*	4.396	2.277
XP_003532323.1	>XP_003532323.1 PREDICTED: inositol transporter 1 [Glycine max]	Dual/TK	*QSTPGSSGYLDLY*	51.379	47.151
XP_003532323.1	>XP_003532323.1 PREDICTED: inositol transporter 1 [Glycine max]	TK	*TPGSSGYLDLYPE*	31.605	30.472
XP_003532323.1	>XP_003532323.1 PREDICTED: inositol transporter 1 [Glycine max]	TK/InsR	*TPGSSGYLDLYPE*	23.466	13.349
XP_003532323.1	>XP_003532323.1 PREDICTED: inositol transporter 1 [Glycine max]	Dual/CAMK	*TPGSSGYLDLYPE*	2.49	1.637
XP_003531928.1	>XP_003531928.1 PREDICTED: uncharacterized protein LOC100812808 [Glycine max]	AGC/PKA	*HKANRVSSTVGMA*	23.944	22.884
XP_003531928.1	>XP_003531928.1 PREDICTED: uncharacterized protein LOC100812808 [Glycine max]	CAMK/CAMK1	*HKANRVSSTVGMA*	12.457	11.583
XP_003531928.1	>XP_003531928.1 PREDICTED: uncharacterized protein LOC100812808 [Glycine max]	Other/Haspin	*HKANRVSSTVGMA*	5.704	0.998
XP_003531928.1	>XP_003531928.1 PREDICTED: uncharacterized protein LOC100812808 [Glycine max]	Other/Aur	*HKANRVSSTVGMA*	10.65	8.819
XP_003531928.1	>XP_003531928.1 PREDICTED: uncharacterized protein LOC100812808 [Glycine max]	Other/TLK	*HKANRVSSTVGMA*	3.102	2.277
XP_003531928.1	>XP_003531928.1 PREDICTED: uncharacterized protein LOC100812808 [Glycine max]	Other/TTK	*HKANRVSSTVGMA*	21.629	21.21
XP_003531928.1	>XP_003531928.1 PREDICTED: uncharacterized protein LOC100812808 [Glycine max]	AGC	*KANRVSSTVGMAG*	5.672	1.925
XP_003531928.1	>XP_003531928.1 PREDICTED: uncharacterized protein LOC100812808 [Glycine max]	CAMK	*KANRVSSTVGMAG*	5.815	3.428
XP_003531928.1	>XP_003531928.1 PREDICTED: uncharacterized protein LOC100812808 [Glycine max]	CK1	*KANRVSSTVGMAG*	7.704	6.306
XP_003531928.1	>XP_003531928.1 PREDICTED: uncharacterized protein LOC100812808 [Glycine max]	STE	*KANRVSSTVGMAG*	7.164	6.594
XP_003531928.1	>XP_003531928.1 PREDICTED: uncharacterized protein LOC100812808 [Glycine max]	TKL	*KANRVSSTVGMAG*	6.51	5.299
XP_003531928.1	>XP_003531928.1 PREDICTED: uncharacterized protein LOC100812808 [Glycine max]	AGC/RSK	*KANRVSSTVGMAG*	13.293	10.901
XP_003531928.1	>XP_003531928.1 PREDICTED: uncharacterized protein LOC100812808 [Glycine max]	CAMK/CAMK1	*KANRVSSTVGMAG*	14.931	11.583
XP_003531928.1	>XP_003531928.1 PREDICTED: uncharacterized protein LOC100812808 [Glycine max]	CAMK/CAMKL	*KANRVSSTVGMAG*	9.635	7.568
XP_003531928.1	>XP_003531928.1 PREDICTED: uncharacterized protein LOC100812808 [Glycine max]	CK1/CK1	*KANRVSSTVGMAG*	8.984	7.443
XP_003531928.1	>XP_003531928.1 PREDICTED: uncharacterized protein LOC100812808 [Glycine max]	CMGC/CK2	*KANRVSSTVGMAG*	3.327	2.665
XP_003531928.1	>XP_003531928.1 PREDICTED: uncharacterized protein LOC100812808 [Glycine max]	CMGC/CLK	*KANRVSSTVGMAG*	88.915	85.655
XP_003531928.1	>XP_003531928.1 PREDICTED: uncharacterized protein LOC100812808 [Glycine max]	Other/Haspin	*KANRVSSTVGMAG*	5.84	0.998
XP_003531928.1	>XP_003531928.1 PREDICTED: uncharacterized protein LOC100812808 [Glycine max]	Other/TLK	*KANRVSSTVGMAG*	3.311	2.277
XP_003531928.1	>XP_003531928.1 PREDICTED: uncharacterized protein LOC100812808 [Glycine max]	Dual/TK	*KANRVSSTVGMAG*	53.997	47.151
XP_003531928.1	>XP_003531928.1 PREDICTED: uncharacterized protein LOC100812808 [Glycine max]	TKL	*ANRVSSTVGMAGY*	7.05	5.299
XP_003531928.1	>XP_003531928.1 PREDICTED: uncharacterized protein LOC100812808 [Glycine max]	Other/Haspin	*ANRVSSTVGMAGY*	6.479	0.998
XP_003531928.1	>XP_003531928.1 PREDICTED: uncharacterized protein LOC100812808 [Glycine max]	Other/TLK	*ANRVSSTVGMAGY*	3.042	2.277
XP_003531928.1	>XP_003531928.1 PREDICTED: uncharacterized protein LOC100812808 [Glycine max]	Other/TTK	*ANRVSSTVGMAGY*	21.881	21.21
XP_003531928.1	>XP_003531928.1 PREDICTED: uncharacterized protein LOC100812808 [Glycine max]	Other/PEK	*ANRVSSTVGMAGY*	1.709	1.697
XP_003534086.1	>XP_003534086.1 PREDICTED: beta-amylase 1, chloroplastic [Glycine max]	CK1	*GCAEGLSPPLSPC*	8.264	6.306
XP_003534086.1	>XP_003534086.1 PREDICTED: beta-amylase 1, chloroplastic [Glycine max]	CMGC	*GCAEGLSPPLSPC*	44.037	40.815
XP_003534086.1	>XP_003534086.1 PREDICTED: beta-amylase 1, chloroplastic [Glycine max]	CK1/CK1	*GCAEGLSPPLSPC*	8.807	7.443
XP_003534086.1	>XP_003534086.1 PREDICTED: beta-amylase 1, chloroplastic [Glycine max]	CMGC/CDK	*GCAEGLSPPLSPC*	13.891	10.587
XP_003534086.1	>XP_003534086.1 PREDICTED: beta-amylase 1, chloroplastic [Glycine max]	CMGC/DYRK	*GCAEGLSPPLSPC*	20.378	17.356
XP_003534086.1	>XP_003534086.1 PREDICTED: beta-amylase 1, chloroplastic [Glycine max]	CMGC/GSK	*GCAEGLSPPLSPC*	13.968	8.674
XP_003534086.1	>XP_003534086.1 PREDICTED: beta-amylase 1, chloroplastic [Glycine max]	CMGC/MAPK	*GCAEGLSPPLSPC*	16.102	12.837
XP_003534086.1	>XP_003534086.1 PREDICTED: beta-amylase 1, chloroplastic [Glycine max]	Atypical/PIKK	*GCAEGLSPPLSPC*	12.449	12.124
XP_003534086.1	>XP_003534086.1 PREDICTED: beta-amylase 1, chloroplastic [Glycine max]	Other/Haspin	*GCAEGLSPPLSPC*	5.907	0.998
XP_003534086.1	>XP_003534086.1 PREDICTED: beta-amylase 1, chloroplastic [Glycine max]	Other/CAMKK	*GCAEGLSPPLSPC*	3.119	3.05
XP_003534086.1	>XP_003534086.1 PREDICTED: beta-amylase 1, chloroplastic [Glycine max]	Other/TLK	*GCAEGLSPPLSPC*	3.167	2.277
XP_003534086.1	>XP_003534086.1 PREDICTED: beta-amylase 1, chloroplastic [Glycine max]	Dual/TK	*GCAEGLSPPLSPC*	59.067	47.151
XP_003534086.1	>XP_003534086.1 PREDICTED: beta-amylase 1, chloroplastic [Glycine max]	CK1	*GLSPPLSPCRSPV*	7.123	6.306
XP_003534086.1	>XP_003534086.1 PREDICTED: beta-amylase 1, chloroplastic [Glycine max]	CMGC	*GLSPPLSPCRSPV*	45.278	40.815
XP_003534086.1	>XP_003534086.1 PREDICTED: beta-amylase 1, chloroplastic [Glycine max]	TKL	*GLSPPLSPCRSPV*	5.359	5.299
XP_003534086.1	>XP_003534086.1 PREDICTED: beta-amylase 1, chloroplastic [Glycine max]	CAMK/CAMKL	*GLSPPLSPCRSPV*	8.388	7.568
XP_003534086.1	>XP_003534086.1 PREDICTED: beta-amylase 1, chloroplastic [Glycine max]	CK1/CK1	*GLSPPLSPCRSPV*	7.955	7.443
XP_003534086.1	>XP_003534086.1 PREDICTED: beta-amylase 1, chloroplastic [Glycine max]	CMGC/CDK	*GLSPPLSPCRSPV*	16.273	10.587
XP_003534086.1	>XP_003534086.1 PREDICTED: beta-amylase 1, chloroplastic [Glycine max]	CMGC/DYRK	*GLSPPLSPCRSPV*	24.655	17.356
XP_003534086.1	>XP_003534086.1 PREDICTED: beta-amylase 1, chloroplastic [Glycine max]	CMGC/GSK	*GLSPPLSPCRSPV*	14.408	8.674
XP_003534086.1	>XP_003534086.1 PREDICTED: beta-amylase 1, chloroplastic [Glycine max]	CMGC/MAPK	*GLSPPLSPCRSPV*	19.331	12.837
XP_003534086.1	>XP_003534086.1 PREDICTED: beta-amylase 1, chloroplastic [Glycine max]	Atypical/PIKK	*GLSPPLSPCRSPV*	12.624	12.124
XP_003534086.1	>XP_003534086.1 PREDICTED: beta-amylase 1, chloroplastic [Glycine max]	Other/Haspin	*GLSPPLSPCRSPV*	6.063	0.998
XP_003534086.1	>XP_003534086.1 PREDICTED: beta-amylase 1, chloroplastic [Glycine max]	Other/CAMKK	*GLSPPLSPCRSPV*	3.759	3.05
XP_003534086.1	>XP_003534086.1 PREDICTED: beta-amylase 1, chloroplastic [Glycine max]	Other/TLK	*GLSPPLSPCRSPV*	3.41	2.277
XP_003534086.1	>XP_003534086.1 PREDICTED: beta-amylase 1, chloroplastic [Glycine max]	Dual/TK	*GLSPPLSPCRSPV*	65.785	47.151
XP_003534086.1	>XP_003534086.1 PREDICTED: beta-amylase 1, chloroplastic [Glycine max]	CK1	*PLSPCRSPVLRAD*	7.17	6.306
XP_003534086.1	>XP_003534086.1 PREDICTED: beta-amylase 1, chloroplastic [Glycine max]	CMGC	*PLSPCRSPVLRAD*	43.551	40.815
XP_003534086.1	>XP_003534086.1 PREDICTED: beta-amylase 1, chloroplastic [Glycine max]	CK1/CK1	*PLSPCRSPVLRAD*	7.896	7.443
XP_003534086.1	>XP_003534086.1 PREDICTED: beta-amylase 1, chloroplastic [Glycine max]	CMGC/CDK	*PLSPCRSPVLRAD*	14.395	10.587
XP_003534086.1	>XP_003534086.1 PREDICTED: beta-amylase 1, chloroplastic [Glycine max]	CMGC/DYRK	*PLSPCRSPVLRAD*	22.487	17.356
XP_003534086.1	>XP_003534086.1 PREDICTED: beta-amylase 1, chloroplastic [Glycine max]	CMGC/GSK	*PLSPCRSPVLRAD*	9.175	8.674
XP_003534086.1	>XP_003534086.1 PREDICTED: beta-amylase 1, chloroplastic [Glycine max]	CMGC/MAPK	*PLSPCRSPVLRAD*	16.086	12.837
XP_003534086.1	>XP_003534086.1 PREDICTED: beta-amylase 1, chloroplastic [Glycine max]	Atypical/PIKK	*PLSPCRSPVLRAD*	13.084	12.124
XP_003534086.1	>XP_003534086.1 PREDICTED: beta-amylase 1, chloroplastic [Glycine max]	Other/Haspin	*PLSPCRSPVLRAD*	6.627	0.998
XP_003534086.1	>XP_003534086.1 PREDICTED: beta-amylase 1, chloroplastic [Glycine max]	Other/TLK	*PLSPCRSPVLRAD*	3.826	2.277
XP_003534086.1	>XP_003534086.1 PREDICTED: beta-amylase 1, chloroplastic [Glycine max]	Dual/TK	*PLSPCRSPVLRAD*	60.911	47.151
XP_003535181.1	>XP_003535181.1 PREDICTED: 29 kDa ribonucleoprotein A, chloroplastic [Glycine max]	CK1	*QEEDTFSDGDGPS*	12.192	6.306
XP_003535181.1	>XP_003535181.1 PREDICTED: 29 kDa ribonucleoprotein A, chloroplastic [Glycine max]	CMGC	*QEEDTFSDGDGPS*	42.282	40.815
XP_003535181.1	>XP_003535181.1 PREDICTED: 29 kDa ribonucleoprotein A, chloroplastic [Glycine max]	CK1/CK1	*QEEDTFSDGDGPS*	13.581	7.443
XP_003535181.1	>XP_003535181.1 PREDICTED: 29 kDa ribonucleoprotein A, chloroplastic [Glycine max]	CMGC/CK2	*QEEDTFSDGDGPS*	9.41	2.665
XP_003535181.1	>XP_003535181.1 PREDICTED: 29 kDa ribonucleoprotein A, chloroplastic [Glycine max]	Other/Haspin	*QEEDTFSDGDGPS*	6.091	0.998
XP_003535181.1	>XP_003535181.1 PREDICTED: 29 kDa ribonucleoprotein A, chloroplastic [Glycine max]	Other/CAMKK	*QEEDTFSDGDGPS*	3.19	3.05
XP_003535181.1	>XP_003535181.1 PREDICTED: 29 kDa ribonucleoprotein A, chloroplastic [Glycine max]	Other/TLK	*QEEDTFSDGDGPS*	3.313	2.277
XP_003535181.1	>XP_003535181.1 PREDICTED: 29 kDa ribonucleoprotein A, chloroplastic [Glycine max]	Dual/TK	*QEEDTFSDGDGPS*	57.629	47.151
XP_003535181.1	>XP_003535181.1 PREDICTED: 29 kDa ribonucleoprotein A, chloroplastic [Glycine max]	CK1	*SDGDGPSFSPDLK*	8.358	6.306
XP_003535181.1	>XP_003535181.1 PREDICTED: 29 kDa ribonucleoprotein A, chloroplastic [Glycine max]	CK1/CK1	*SDGDGPSFSPDLK*	9.432	7.443
XP_003535181.1	>XP_003535181.1 PREDICTED: 29 kDa ribonucleoprotein A, chloroplastic [Glycine max]	CMGC/CLK	*SDGDGPSFSPDLK*	97.35	85.655
XP_003535181.1	>XP_003535181.1 PREDICTED: 29 kDa ribonucleoprotein A, chloroplastic [Glycine max]	Other/Haspin	*SDGDGPSFSPDLK*	7.055	0.998
XP_003535181.1	>XP_003535181.1 PREDICTED: 29 kDa ribonucleoprotein A, chloroplastic [Glycine max]	Other/TLK	*SDGDGPSFSPDLK*	2.657	2.277
XP_003535181.1	>XP_003535181.1 PREDICTED: 29 kDa ribonucleoprotein A, chloroplastic [Glycine max]	Dual/TK	*SDGDGPSFSPDLK*	62.386	47.151
XP_014619242.1	>XP_014619242.1 PREDICTED: far upstream element-binding protein 1-like isoform X1 [Glycine max]	CMGC	*VAAPAASPVPPDN*	44.512	40.815
XP_014619242.1	>XP_014619242.1 PREDICTED: far upstream element-binding protein 1-like isoform X1 [Glycine max]	TKL	*VAAPAASPVPPDN*	6.773	5.299
XP_014619242.1	>XP_014619242.1 PREDICTED: far upstream element-binding protein 1-like isoform X1 [Glycine max]	CK1/CK1	*VAAPAASPVPPDN*	9.129	7.443
XP_014619242.1	>XP_014619242.1 PREDICTED: far upstream element-binding protein 1-like isoform X1 [Glycine max]	CMGC/CDK	*VAAPAASPVPPDN*	14.562	10.587
XP_014619242.1	>XP_014619242.1 PREDICTED: far upstream element-binding protein 1-like isoform X1 [Glycine max]	CMGC/CK2	*VAAPAASPVPPDN*	3.141	2.665
XP_014619242.1	>XP_014619242.1 PREDICTED: far upstream element-binding protein 1-like isoform X1 [Glycine max]	CMGC/DYRK	*VAAPAASPVPPDN*	22.83	17.356
XP_014619242.1	>XP_014619242.1 PREDICTED: far upstream element-binding protein 1-like isoform X1 [Glycine max]	CMGC/GSK	*VAAPAASPVPPDN*	9.074	8.674
XP_014619242.1	>XP_014619242.1 PREDICTED: far upstream element-binding protein 1-like isoform X1 [Glycine max]	CMGC/MAPK	*VAAPAASPVPPDN*	16.776	12.837
XP_014619242.1	>XP_014619242.1 PREDICTED: far upstream element-binding protein 1-like isoform X1 [Glycine max]	Atypical/PIKK	*VAAPAASPVPPDN*	12.987	12.124
XP_014619242.1	>XP_014619242.1 PREDICTED: far upstream element-binding protein 1-like isoform X1 [Glycine max]	Other/Haspin	*VAAPAASPVPPDN*	6.557	0.998
XP_014619242.1	>XP_014619242.1 PREDICTED: far upstream element-binding protein 1-like isoform X1 [Glycine max]	Other/TLK	*VAAPAASPVPPDN*	3.415	2.277
XP_014619242.1	>XP_014619242.1 PREDICTED: far upstream element-binding protein 1-like isoform X1 [Glycine max]	Dual/TK	*VAAPAASPVPPDN*	52.662	47.151
XP_014619242.1	>XP_014619242.1 PREDICTED: far upstream element-binding protein 1-like isoform X1 [Glycine max]	CMGC	*EADAGGSPSLVAR*	44.883	40.815
XP_014619242.1	>XP_014619242.1 PREDICTED: far upstream element-binding protein 1-like isoform X1 [Glycine max]	CK1/CK1	*EADAGGSPSLVAR*	9.183	7.443
XP_014619242.1	>XP_014619242.1 PREDICTED: far upstream element-binding protein 1-like isoform X1 [Glycine max]	CMGC/CDK	*EADAGGSPSLVAR*	14.942	10.587
XP_014619242.1	>XP_014619242.1 PREDICTED: far upstream element-binding protein 1-like isoform X1 [Glycine max]	CMGC/CK2	*EADAGGSPSLVAR*	3.132	2.665
XP_014619242.1	>XP_014619242.1 PREDICTED: far upstream element-binding protein 1-like isoform X1 [Glycine max]	CMGC/CLK	*EADAGGSPSLVAR*	97.901	85.655
XP_014619242.1	>XP_014619242.1 PREDICTED: far upstream element-binding protein 1-like isoform X1 [Glycine max]	CMGC/DYRK	*EADAGGSPSLVAR*	20.706	17.356
XP_014619242.1	>XP_014619242.1 PREDICTED: far upstream element-binding protein 1-like isoform X1 [Glycine max]	CMGC/GSK	*EADAGGSPSLVAR*	10.654	8.674
XP_014619242.1	>XP_014619242.1 PREDICTED: far upstream element-binding protein 1-like isoform X1 [Glycine max]	CMGC/MAPK	*EADAGGSPSLVAR*	16.39	12.837
XP_014619242.1	>XP_014619242.1 PREDICTED: far upstream element-binding protein 1-like isoform X1 [Glycine max]	Atypical/PIKK	*EADAGGSPSLVAR*	13.145	12.124
XP_014619242.1	>XP_014619242.1 PREDICTED: far upstream element-binding protein 1-like isoform X1 [Glycine max]	Other/Haspin	*EADAGGSPSLVAR*	5.604	0.998
XP_014619242.1	>XP_014619242.1 PREDICTED: far upstream element-binding protein 1-like isoform X1 [Glycine max]	Other/TLK	*EADAGGSPSLVAR*	3.121	2.277
XP_014619242.1	>XP_014619242.1 PREDICTED: far upstream element-binding protein 1-like isoform X1 [Glycine max]	Dual/TK	*EADAGGSPSLVAR*	57.312	47.151
XP_014619242.1	>XP_014619242.1 PREDICTED: far upstream element-binding protein 1-like isoform X1 [Glycine max]	CK1	*DAGGSPSLVARGL*	9.322	6.306
XP_014619242.1	>XP_014619242.1 PREDICTED: far upstream element-binding protein 1-like isoform X1 [Glycine max]	TKL	*DAGGSPSLVARGL*	6.564	5.299
XP_014619242.1	>XP_014619242.1 PREDICTED: far upstream element-binding protein 1-like isoform X1 [Glycine max]	CK1/CK1	*DAGGSPSLVARGL*	10.237	7.443
XP_014619242.1	>XP_014619242.1 PREDICTED: far upstream element-binding protein 1-like isoform X1 [Glycine max]	CMGC/CLK	*DAGGSPSLVARGL*	89.448	85.655
XP_014619242.1	>XP_014619242.1 PREDICTED: far upstream element-binding protein 1-like isoform X1 [Glycine max]	Other/Haspin	*DAGGSPSLVARGL*	5.768	0.998
XP_014619242.1	>XP_014619242.1 PREDICTED: far upstream element-binding protein 1-like isoform X1 [Glycine max]	Other/TLK	*DAGGSPSLVARGL*	2.47	2.277
XP_014619242.1	>XP_014619242.1 PREDICTED: far upstream element-binding protein 1-like isoform X1 [Glycine max]	CAMK	*LVARGLSPAQATV*	5.921	3.428
XP_014619242.1	>XP_014619242.1 PREDICTED: far upstream element-binding protein 1-like isoform X1 [Glycine max]	CK1	*LVARGLSPAQATV*	8.277	6.306
XP_014619242.1	>XP_014619242.1 PREDICTED: far upstream element-binding protein 1-like isoform X1 [Glycine max]	CMGC	*LVARGLSPAQATV*	42.563	40.815
XP_014619242.1	>XP_014619242.1 PREDICTED: far upstream element-binding protein 1-like isoform X1 [Glycine max]	STE	*LVARGLSPAQATV*	6.924	6.594
XP_014619242.1	>XP_014619242.1 PREDICTED: far upstream element-binding protein 1-like isoform X1 [Glycine max]	AGC/NDR	*LVARGLSPAQATV*	0.003	0.003
XP_014619242.1	>XP_014619242.1 PREDICTED: far upstream element-binding protein 1-like isoform X1 [Glycine max]	AGC/PKA	*LVARGLSPAQATV*	26.495	22.884
XP_014619242.1	>XP_014619242.1 PREDICTED: far upstream element-binding protein 1-like isoform X1 [Glycine max]	AGC/RSK	*LVARGLSPAQATV*	13.225	10.901
XP_014619242.1	>XP_014619242.1 PREDICTED: far upstream element-binding protein 1-like isoform X1 [Glycine max]	CAMK/CAMK1	*LVARGLSPAQATV*	12.386	11.583
XP_014619242.1	>XP_014619242.1 PREDICTED: far upstream element-binding protein 1-like isoform X1 [Glycine max]	CAMK/CAMKL	*LVARGLSPAQATV*	8.446	7.568
XP_014619242.1	>XP_014619242.1 PREDICTED: far upstream element-binding protein 1-like isoform X1 [Glycine max]	CK1/CK1	*LVARGLSPAQATV*	9.166	7.443
XP_014619242.1	>XP_014619242.1 PREDICTED: far upstream element-binding protein 1-like isoform X1 [Glycine max]	CMGC/CDK	*LVARGLSPAQATV*	13.989	10.587
XP_014619242.1	>XP_014619242.1 PREDICTED: far upstream element-binding protein 1-like isoform X1 [Glycine max]	CMGC/CK2	*LVARGLSPAQATV*	3.892	2.665
XP_014619242.1	>XP_014619242.1 PREDICTED: far upstream element-binding protein 1-like isoform X1 [Glycine max]	CMGC/DYRK	*LVARGLSPAQATV*	26.109	17.356
XP_014619242.1	>XP_014619242.1 PREDICTED: far upstream element-binding protein 1-like isoform X1 [Glycine max]	CMGC/GSK	*LVARGLSPAQATV*	10.133	8.674
XP_014619242.1	>XP_014619242.1 PREDICTED: far upstream element-binding protein 1-like isoform X1 [Glycine max]	CMGC/MAPK	*LVARGLSPAQATV*	17.418	12.837
XP_014619242.1	>XP_014619242.1 PREDICTED: far upstream element-binding protein 1-like isoform X1 [Glycine max]	Atypical/PIKK	*LVARGLSPAQATV*	13.029	12.124
XP_014619242.1	>XP_014619242.1 PREDICTED: far upstream element-binding protein 1-like isoform X1 [Glycine max]	Other/Haspin	*LVARGLSPAQATV*	6.226	0.998
XP_014619242.1	>XP_014619242.1 PREDICTED: far upstream element-binding protein 1-like isoform X1 [Glycine max]	Other/TLK	*LVARGLSPAQATV*	2.914	2.277
XP_014619242.1	>XP_014619242.1 PREDICTED: far upstream element-binding protein 1-like isoform X1 [Glycine max]	Dual/TK	*LVARGLSPAQATV*	68.434	47.151
XP_014619242.1	>XP_014619242.1 PREDICTED: far upstream element-binding protein 1-like isoform X1 [Glycine max]	CMGC/CLK	*PAAYGKTLSPQPA*	90.319	85.655
XP_014619242.1	>XP_014619242.1 PREDICTED: far upstream element-binding protein 1-like isoform X1 [Glycine max]	Other/Haspin	*PAAYGKTLSPQPA*	5.521	0.998
XP_014619242.1	>XP_014619242.1 PREDICTED: far upstream element-binding protein 1-like isoform X1 [Glycine max]	Other/TLK	*PAAYGKTLSPQPA*	3.392	2.277
XP_014619242.1	>XP_014619242.1 PREDICTED: far upstream element-binding protein 1-like isoform X1 [Glycine max]	Dual/TK	*PAAYGKTLSPQPA*	50.564	47.151
XP_014619242.1	>XP_014619242.1 PREDICTED: far upstream element-binding protein 1-like isoform X1 [Glycine max]	CAMK	*AYGKTLSPQPAAY*	3.923	3.428
XP_014619242.1	>XP_014619242.1 PREDICTED: far upstream element-binding protein 1-like isoform X1 [Glycine max]	CMGC	*AYGKTLSPQPAAY*	44.208	40.815
XP_014619242.1	>XP_014619242.1 PREDICTED: far upstream element-binding protein 1-like isoform X1 [Glycine max]	STE	*AYGKTLSPQPAAY*	8.301	6.594
XP_014619242.1	>XP_014619242.1 PREDICTED: far upstream element-binding protein 1-like isoform X1 [Glycine max]	TKL	*AYGKTLSPQPAAY*	5.428	5.299
XP_014619242.1	>XP_014619242.1 PREDICTED: far upstream element-binding protein 1-like isoform X1 [Glycine max]	AGC/PKA	*AYGKTLSPQPAAY*	23.851	22.884
XP_014619242.1	>XP_014619242.1 PREDICTED: far upstream element-binding protein 1-like isoform X1 [Glycine max]	AGC/RSK	*AYGKTLSPQPAAY*	10.946	10.901
XP_014619242.1	>XP_014619242.1 PREDICTED: far upstream element-binding protein 1-like isoform X1 [Glycine max]	CMGC/CDK	*AYGKTLSPQPAAY*	14.962	10.587
XP_014619242.1	>XP_014619242.1 PREDICTED: far upstream element-binding protein 1-like isoform X1 [Glycine max]	CMGC/CK2	*AYGKTLSPQPAAY*	2.719	2.665
XP_014619242.1	>XP_014619242.1 PREDICTED: far upstream element-binding protein 1-like isoform X1 [Glycine max]	CMGC/CLK	*AYGKTLSPQPAAY*	94.527	85.655
XP_014619242.1	>XP_014619242.1 PREDICTED: far upstream element-binding protein 1-like isoform X1 [Glycine max]	CMGC/DYRK	*AYGKTLSPQPAAY*	23.644	17.356
XP_014619242.1	>XP_014619242.1 PREDICTED: far upstream element-binding protein 1-like isoform X1 [Glycine max]	CMGC/GSK	*AYGKTLSPQPAAY*	11.163	8.674
XP_014619242.1	>XP_014619242.1 PREDICTED: far upstream element-binding protein 1-like isoform X1 [Glycine max]	CMGC/MAPK	*AYGKTLSPQPAAY*	17.238	12.837
XP_014619242.1	>XP_014619242.1 PREDICTED: far upstream element-binding protein 1-like isoform X1 [Glycine max]	STE/STE20	*AYGKTLSPQPAAY*	6.165	6.147
XP_014619242.1	>XP_014619242.1 PREDICTED: far upstream element-binding protein 1-like isoform X1 [Glycine max]	Atypical/PIKK	*AYGKTLSPQPAAY*	12.608	12.124
XP_014619242.1	>XP_014619242.1 PREDICTED: far upstream element-binding protein 1-like isoform X1 [Glycine max]	Other/Haspin	*AYGKTLSPQPAAY*	6.63	0.998
XP_014619242.1	>XP_014619242.1 PREDICTED: far upstream element-binding protein 1-like isoform X1 [Glycine max]	Other/TLK	*AYGKTLSPQPAAY*	2.481	2.277
XP_014619242.1	>XP_014619242.1 PREDICTED: far upstream element-binding protein 1-like isoform X1 [Glycine max]	Dual/TK	*AYGKTLSPQPAAY*	59.101	47.151
XP_014619242.1	>XP_014619242.1 PREDICTED: far upstream element-binding protein 1-like isoform X1 [Glycine max]	TK/InsR	*SPQPAAYPQYDST*	14.103	13.349
XP_014619242.1	>XP_014619242.1 PREDICTED: far upstream element-binding protein 1-like isoform X1 [Glycine max]	Dual/CAMK	*SPQPAAYPQYDST*	2.627	1.637
XP_006589636.1	>XP_006589636.1 PREDICTED: probable cinnamyl alcohol dehydrogenase [Glycine max]	CMGC	*DPSGILSPYTYNL*	43.891	40.815
XP_006589636.1	>XP_006589636.1 PREDICTED: probable cinnamyl alcohol dehydrogenase [Glycine max]	TKL	*DPSGILSPYTYNL*	6.218	5.299
XP_006589636.1	>XP_006589636.1 PREDICTED: probable cinnamyl alcohol dehydrogenase [Glycine max]	CK1/CK1	*DPSGILSPYTYNL*	8.138	7.443
XP_006589636.1	>XP_006589636.1 PREDICTED: probable cinnamyl alcohol dehydrogenase [Glycine max]	CMGC/CDK	*DPSGILSPYTYNL*	16.118	10.587
XP_006589636.1	>XP_006589636.1 PREDICTED: probable cinnamyl alcohol dehydrogenase [Glycine max]	CMGC/DYRK	*DPSGILSPYTYNL*	22.063	17.356
XP_006589636.1	>XP_006589636.1 PREDICTED: probable cinnamyl alcohol dehydrogenase [Glycine max]	CMGC/GSK	*DPSGILSPYTYNL*	10	8.674
XP_006589636.1	>XP_006589636.1 PREDICTED: probable cinnamyl alcohol dehydrogenase [Glycine max]	CMGC/MAPK	*DPSGILSPYTYNL*	16.438	12.837
XP_006589636.1	>XP_006589636.1 PREDICTED: probable cinnamyl alcohol dehydrogenase [Glycine max]	STE/STE7	*DPSGILSPYTYNL*	33.929	31.362
XP_006589636.1	>XP_006589636.1 PREDICTED: probable cinnamyl alcohol dehydrogenase [Glycine max]	Atypical/PIKK	*DPSGILSPYTYNL*	12.592	12.124
XP_006589636.1	>XP_006589636.1 PREDICTED: probable cinnamyl alcohol dehydrogenase [Glycine max]	Other/Haspin	*DPSGILSPYTYNL*	7.138	0.998
XP_006589636.1	>XP_006589636.1 PREDICTED: probable cinnamyl alcohol dehydrogenase [Glycine max]	Other/TLK	*DPSGILSPYTYNL*	3.307	2.277
XP_003536675.1	>XP_003536675.1 PREDICTED: chaperone protein dnaJ 15 [Glycine max]	CMGC	*KINGDESPGEDGG*	47.805	40.815
XP_003536675.1	>XP_003536675.1 PREDICTED: chaperone protein dnaJ 15 [Glycine max]	CK1/CK1	*KINGDESPGEDGG*	11.659	7.443
XP_003536675.1	>XP_003536675.1 PREDICTED: chaperone protein dnaJ 15 [Glycine max]	CMGC/CDK	*KINGDESPGEDGG*	15.245	10.587
XP_003536675.1	>XP_003536675.1 PREDICTED: chaperone protein dnaJ 15 [Glycine max]	CMGC/CK2	*KINGDESPGEDGG*	10.497	2.665
XP_003536675.1	>XP_003536675.1 PREDICTED: chaperone protein dnaJ 15 [Glycine max]	CMGC/DYRK	*KINGDESPGEDGG*	20.263	17.356
XP_003536675.1	>XP_003536675.1 PREDICTED: chaperone protein dnaJ 15 [Glycine max]	CMGC/GSK	*KINGDESPGEDGG*	10.551	8.674
XP_003536675.1	>XP_003536675.1 PREDICTED: chaperone protein dnaJ 15 [Glycine max]	CMGC/MAPK	*KINGDESPGEDGG*	17.167	12.837
XP_003536675.1	>XP_003536675.1 PREDICTED: chaperone protein dnaJ 15 [Glycine max]	Atypical/PIKK	*KINGDESPGEDGG*	13.087	12.124
XP_003536675.1	>XP_003536675.1 PREDICTED: chaperone protein dnaJ 15 [Glycine max]	Other/Haspin	*KINGDESPGEDGG*	6.054	0.998
XP_003536675.1	>XP_003536675.1 PREDICTED: chaperone protein dnaJ 15 [Glycine max]	Other/TLK	*KINGDESPGEDGG*	3.225	2.277
XP_003536675.1	>XP_003536675.1 PREDICTED: chaperone protein dnaJ 15 [Glycine max]	Dual/TK	*KINGDESPGEDGG*	56.919	47.151
XP_003536675.1	>XP_003536675.1 PREDICTED: chaperone protein dnaJ 15 [Glycine max]	CK1	*PGEDGGSDGKDKS*	10.514	6.306
XP_003536675.1	>XP_003536675.1 PREDICTED: chaperone protein dnaJ 15 [Glycine max]	CMGC	*PGEDGGSDGKDKS*	41.635	40.815
XP_003536675.1	>XP_003536675.1 PREDICTED: chaperone protein dnaJ 15 [Glycine max]	CK1/CK1	*PGEDGGSDGKDKS*	11.416	7.443
XP_003536675.1	>XP_003536675.1 PREDICTED: chaperone protein dnaJ 15 [Glycine max]	CMGC/CDK	*PGEDGGSDGKDKS*	10.608	10.587
XP_003536675.1	>XP_003536675.1 PREDICTED: chaperone protein dnaJ 15 [Glycine max]	CMGC/CK2	*PGEDGGSDGKDKS*	6.958	2.665
XP_003536675.1	>XP_003536675.1 PREDICTED: chaperone protein dnaJ 15 [Glycine max]	Other/Haspin	*PGEDGGSDGKDKS*	5.721	0.998
XP_003536675.1	>XP_003536675.1 PREDICTED: chaperone protein dnaJ 15 [Glycine max]	Other/TLK	*PGEDGGSDGKDKS*	3.625	2.277
XP_003536675.1	>XP_003536675.1 PREDICTED: chaperone protein dnaJ 15 [Glycine max]	Dual/TK	*PGEDGGSDGKDKS*	65.145	47.151
XP_003539761.1	>XP_003539761.1 PREDICTED: uncharacterized protein LOC100812183 [Glycine max]	CK1	*NRVASFSVHEGVG*	7.13	6.306
XP_003539761.1	>XP_003539761.1 PREDICTED: uncharacterized protein LOC100812183 [Glycine max]	CK1/CK1	*NRVASFSVHEGVG*	9.286	7.443
XP_003539761.1	>XP_003539761.1 PREDICTED: uncharacterized protein LOC100812183 [Glycine max]	CMGC/CK2	*NRVASFSVHEGVG*	4.204	2.665
XP_003539761.1	>XP_003539761.1 PREDICTED: uncharacterized protein LOC100812183 [Glycine max]	CMGC/CLK	*NRVASFSVHEGVG*	88.54	85.655
XP_003539761.1	>XP_003539761.1 PREDICTED: uncharacterized protein LOC100812183 [Glycine max]	Other/Haspin	*NRVASFSVHEGVG*	6.171	0.998
XP_003539761.1	>XP_003539761.1 PREDICTED: uncharacterized protein LOC100812183 [Glycine max]	Other/TLK	*NRVASFSVHEGVG*	3.286	2.277
XP_003539761.1	>XP_003539761.1 PREDICTED: uncharacterized protein LOC100812183 [Glycine max]	Other/PEK	*NRVASFSVHEGVG*	1.762	1.697
XP_003542344.1	>XP_003542344.1 PREDICTED: mitogen-activated protein kinase kinase 2 [Glycine max]	CAMK	*NFARFLTESGTFK*	5.317	3.428
XP_003542344.1	>XP_003542344.1 PREDICTED: mitogen-activated protein kinase kinase 2 [Glycine max]	TKL	*NFARFLTESGTFK*	6.367	5.299
XP_003542344.1	>XP_003542344.1 PREDICTED: mitogen-activated protein kinase kinase 2 [Glycine max]	AGC/NDR	*NFARFLTESGTFK*	0.003	0.003
XP_003542344.1	>XP_003542344.1 PREDICTED: mitogen-activated protein kinase kinase 2 [Glycine max]	AGC/RSK	*NFARFLTESGTFK*	11.821	10.901
XP_003542344.1	>XP_003542344.1 PREDICTED: mitogen-activated protein kinase kinase 2 [Glycine max]	CAMK/CAMK1	*NFARFLTESGTFK*	13.599	11.583
XP_003542344.1	>XP_003542344.1 PREDICTED: mitogen-activated protein kinase kinase 2 [Glycine max]	CAMK/CAMKL	*NFARFLTESGTFK*	8.891	7.568
XP_003542344.1	>XP_003542344.1 PREDICTED: mitogen-activated protein kinase kinase 2 [Glycine max]	CMGC/CLK	*NFARFLTESGTFK*	94.966	85.655
XP_003542344.1	>XP_003542344.1 PREDICTED: mitogen-activated protein kinase kinase 2 [Glycine max]	Other/Haspin	*NFARFLTESGTFK*	7.2	0.998
XP_003542344.1	>XP_003542344.1 PREDICTED: mitogen-activated protein kinase kinase 2 [Glycine max]	Other/TLK	*NFARFLTESGTFK*	3.072	2.277
XP_003542344.1	>XP_003542344.1 PREDICTED: mitogen-activated protein kinase kinase 2 [Glycine max]	Dual/TK	*NFARFLTESGTFK*	64.712	47.151
XP_003542344.1	>XP_003542344.1 PREDICTED: mitogen-activated protein kinase kinase 2 [Glycine max]	AGC	*ARFLTESGTFKDG*	2.002	1.925
XP_003542344.1	>XP_003542344.1 PREDICTED: mitogen-activated protein kinase kinase 2 [Glycine max]	CK1	*ARFLTESGTFKDG*	7.454	6.306
XP_003542344.1	>XP_003542344.1 PREDICTED: mitogen-activated protein kinase kinase 2 [Glycine max]	CK1/CK1	*ARFLTESGTFKDG*	8.554	7.443
XP_003542344.1	>XP_003542344.1 PREDICTED: mitogen-activated protein kinase kinase 2 [Glycine max]	Other/Haspin	*ARFLTESGTFKDG*	5.778	0.998
XP_003542344.1	>XP_003542344.1 PREDICTED: mitogen-activated protein kinase kinase 2 [Glycine max]	Other/TLK	*ARFLTESGTFKDG*	3.37	2.277
XP_003542344.1	>XP_003542344.1 PREDICTED: mitogen-activated protein kinase kinase 2 [Glycine max]	Other/PEK	*ARFLTESGTFKDG*	1.744	1.697
XP_003542344.1	>XP_003542344.1 PREDICTED: mitogen-activated protein kinase kinase 2 [Glycine max]	Dual/TK	*ARFLTESGTFKDG*	50.173	47.151
XP_003542344.1	>XP_003542344.1 PREDICTED: mitogen-activated protein kinase kinase 2 [Glycine max]	CK1	*FLTESGTFKDGDL*	7.704	6.306
XP_003542344.1	>XP_003542344.1 PREDICTED: mitogen-activated protein kinase kinase 2 [Glycine max]	TKL	*FLTESGTFKDGDL*	6.316	5.299
XP_003542344.1	>XP_003542344.1 PREDICTED: mitogen-activated protein kinase kinase 2 [Glycine max]	CK1/CK1	*FLTESGTFKDGDL*	7.976	7.443
XP_003542344.1	>XP_003542344.1 PREDICTED: mitogen-activated protein kinase kinase 2 [Glycine max]	CMGC/CK2	*FLTESGTFKDGDL*	5.361	2.665
XP_003542344.1	>XP_003542344.1 PREDICTED: mitogen-activated protein kinase kinase 2 [Glycine max]	Other/Haspin	*FLTESGTFKDGDL*	6.168	0.998
XP_003542344.1	>XP_003542344.1 PREDICTED: mitogen-activated protein kinase kinase 2 [Glycine max]	Other/TLK	*FLTESGTFKDGDL*	3.975	2.277
XP_003543482.1	>XP_003543482.1 PREDICTED: uncharacterized protein LOC100814909 [Glycine max]	CK1	*TRIASFSVHEGVG*	7.334	6.306
XP_003543482.1	>XP_003543482.1 PREDICTED: uncharacterized protein LOC100814909 [Glycine max]	CK1/CK1	*TRIASFSVHEGVG*	9.804	7.443
XP_003543482.1	>XP_003543482.1 PREDICTED: uncharacterized protein LOC100814909 [Glycine max]	CMGC/CK2	*TRIASFSVHEGVG*	3.943	2.665
XP_003543482.1	>XP_003543482.1 PREDICTED: uncharacterized protein LOC100814909 [Glycine max]	Other/Haspin	*TRIASFSVHEGVG*	6.033	0.998
XP_003543482.1	>XP_003543482.1 PREDICTED: uncharacterized protein LOC100814909 [Glycine max]	Other/TLK	*TRIASFSVHEGVG*	3.212	2.277
XP_003543482.1	>XP_003543482.1 PREDICTED: uncharacterized protein LOC100814909 [Glycine max]	Other/PEK	*TRIASFSVHEGVG*	1.708	1.697
XP_003543482.1	>XP_003543482.1 PREDICTED: uncharacterized protein LOC100814909 [Glycine max]	Other/Haspin	*RVGAPASLPVNVP*	5.876	0.998
XP_003543482.1	>XP_003543482.1 PREDICTED: uncharacterized protein LOC100814909 [Glycine max]	Other/TLK	*RVGAPASLPVNVP*	2.578	2.277
XP_003543482.1	>XP_003543482.1 PREDICTED: uncharacterized protein LOC100814909 [Glycine max]	Dual/TK	*RVGAPASLPVNVP*	52.067	47.151
XP_003543546.1	>XP_003543546.1 PREDICTED: probable serine/threonine-protein kinase At5g41260 isoform X1 [Glycine max]	TK	*SRDGRSYSTNLAF*	31.231	30.472
XP_003543546.1	>XP_003543546.1 PREDICTED: probable serine/threonine-protein kinase At5g41260 isoform X1 [Glycine max]	TK/InsR	*SRDGRSYSTNLAF*	21.772	13.349
XP_003543546.1	>XP_003543546.1 PREDICTED: probable serine/threonine-protein kinase At5g41260 isoform X1 [Glycine max]	Dual/CAMK	*SRDGRSYSTNLAF*	2.114	1.637
XP_003543546.1	>XP_003543546.1 PREDICTED: probable serine/threonine-protein kinase At5g41260 isoform X1 [Glycine max]	AGC	*RDGRSYSTNLAFT*	5.239	1.925
XP_003543546.1	>XP_003543546.1 PREDICTED: probable serine/threonine-protein kinase At5g41260 isoform X1 [Glycine max]	CAMK	*RDGRSYSTNLAFT*	5.476	3.428
XP_003543546.1	>XP_003543546.1 PREDICTED: probable serine/threonine-protein kinase At5g41260 isoform X1 [Glycine max]	CK1	*RDGRSYSTNLAFT*	6.706	6.306
XP_003543546.1	>XP_003543546.1 PREDICTED: probable serine/threonine-protein kinase At5g41260 isoform X1 [Glycine max]	TKL	*RDGRSYSTNLAFT*	6.558	5.299
XP_003543546.1	>XP_003543546.1 PREDICTED: probable serine/threonine-protein kinase At5g41260 isoform X1 [Glycine max]	AGC/NDR	*RDGRSYSTNLAFT*	0.003	0.003
XP_003543546.1	>XP_003543546.1 PREDICTED: probable serine/threonine-protein kinase At5g41260 isoform X1 [Glycine max]	AGC/PKA	*RDGRSYSTNLAFT*	24.421	22.884
XP_003543546.1	>XP_003543546.1 PREDICTED: probable serine/threonine-protein kinase At5g41260 isoform X1 [Glycine max]	AGC/RSK	*RDGRSYSTNLAFT*	14.059	10.901
XP_003543546.1	>XP_003543546.1 PREDICTED: probable serine/threonine-protein kinase At5g41260 isoform X1 [Glycine max]	CAMK/CAMK1	*RDGRSYSTNLAFT*	13.477	11.583
XP_003543546.1	>XP_003543546.1 PREDICTED: probable serine/threonine-protein kinase At5g41260 isoform X1 [Glycine max]	CAMK/CAMKL	*RDGRSYSTNLAFT*	9.316	7.568
XP_003543546.1	>XP_003543546.1 PREDICTED: probable serine/threonine-protein kinase At5g41260 isoform X1 [Glycine max]	CK1/CK1	*RDGRSYSTNLAFT*	8.41	7.443
XP_003543546.1	>XP_003543546.1 PREDICTED: probable serine/threonine-protein kinase At5g41260 isoform X1 [Glycine max]	CMGC/CLK	*RDGRSYSTNLAFT*	95.355	85.655
XP_003543546.1	>XP_003543546.1 PREDICTED: probable serine/threonine-protein kinase At5g41260 isoform X1 [Glycine max]	Other/Haspin	*RDGRSYSTNLAFT*	6.382	0.998
XP_003543546.1	>XP_003543546.1 PREDICTED: probable serine/threonine-protein kinase At5g41260 isoform X1 [Glycine max]	Other/Aur	*RDGRSYSTNLAFT*	8.933	8.819
XP_003543546.1	>XP_003543546.1 PREDICTED: probable serine/threonine-protein kinase At5g41260 isoform X1 [Glycine max]	Other/TLK	*RDGRSYSTNLAFT*	2.623	2.277
XP_003543546.1	>XP_003543546.1 PREDICTED: probable serine/threonine-protein kinase At5g41260 isoform X1 [Glycine max]	Dual/TK	*RDGRSYSTNLAFT*	69.26	47.151
XP_003545472.1	>XP_003545472.1 PREDICTED: SNF1-related protein kinase regulatory subunit beta-1 [Glycine max]	CAMK	*PPVRAFSSDSMAN*	5.808	3.428
XP_003545472.1	>XP_003545472.1 PREDICTED: SNF1-related protein kinase regulatory subunit beta-1 [Glycine max]	CK1	*PPVRAFSSDSMAN*	8.401	6.306
XP_003545472.1	>XP_003545472.1 PREDICTED: SNF1-related protein kinase regulatory subunit beta-1 [Glycine max]	AGC/NDR	*PPVRAFSSDSMAN*	0.003	0.003
XP_003545472.1	>XP_003545472.1 PREDICTED: SNF1-related protein kinase regulatory subunit beta-1 [Glycine max]	AGC/PKA	*PPVRAFSSDSMAN*	24.761	22.884
XP_003545472.1	>XP_003545472.1 PREDICTED: SNF1-related protein kinase regulatory subunit beta-1 [Glycine max]	AGC/RSK	*PPVRAFSSDSMAN*	12.811	10.901
XP_003545472.1	>XP_003545472.1 PREDICTED: SNF1-related protein kinase regulatory subunit beta-1 [Glycine max]	CAMK/CAMK1	*PPVRAFSSDSMAN*	14.601	11.583
XP_003545472.1	>XP_003545472.1 PREDICTED: SNF1-related protein kinase regulatory subunit beta-1 [Glycine max]	CAMK/CAMKL	*PPVRAFSSDSMAN*	8.036	7.568
XP_003545472.1	>XP_003545472.1 PREDICTED: SNF1-related protein kinase regulatory subunit beta-1 [Glycine max]	CK1/CK1	*PPVRAFSSDSMAN*	9.128	7.443
XP_003545472.1	>XP_003545472.1 PREDICTED: SNF1-related protein kinase regulatory subunit beta-1 [Glycine max]	CMGC/CK2	*PPVRAFSSDSMAN*	5.653	2.665
XP_003545472.1	>XP_003545472.1 PREDICTED: SNF1-related protein kinase regulatory subunit beta-1 [Glycine max]	CMGC/CLK	*PPVRAFSSDSMAN*	96.539	85.655
XP_003545472.1	>XP_003545472.1 PREDICTED: SNF1-related protein kinase regulatory subunit beta-1 [Glycine max]	Other/Haspin	*PPVRAFSSDSMAN*	6.935	0.998
XP_003545472.1	>XP_003545472.1 PREDICTED: SNF1-related protein kinase regulatory subunit beta-1 [Glycine max]	Other/TLK	*PPVRAFSSDSMAN*	3.112	2.277
XP_003545472.1	>XP_003545472.1 PREDICTED: SNF1-related protein kinase regulatory subunit beta-1 [Glycine max]	Other/Haspin	*PVRAFSSDSMANS*	6.642	0.998
XP_003545472.1	>XP_003545472.1 PREDICTED: SNF1-related protein kinase regulatory subunit beta-1 [Glycine max]	Other/TLK	*PVRAFSSDSMANS*	3.398	2.277
XP_003545472.1	>XP_003545472.1 PREDICTED: SNF1-related protein kinase regulatory subunit beta-1 [Glycine max]	Dual/TK	*PVRAFSSDSMANS*	54.009	47.151
XP_003545472.1	>XP_003545472.1 PREDICTED: SNF1-related protein kinase regulatory subunit beta-1 [Glycine max]	CK1	*RAFSSDSMANSPP*	9.931	6.306
XP_003545472.1	>XP_003545472.1 PREDICTED: SNF1-related protein kinase regulatory subunit beta-1 [Glycine max]	STE	*RAFSSDSMANSPP*	6.664	6.594
XP_003545472.1	>XP_003545472.1 PREDICTED: SNF1-related protein kinase regulatory subunit beta-1 [Glycine max]	TKL	*RAFSSDSMANSPP*	6.547	5.299
XP_003545472.1	>XP_003545472.1 PREDICTED: SNF1-related protein kinase regulatory subunit beta-1 [Glycine max]	CK1/CK1	*RAFSSDSMANSPP*	11.705	7.443
XP_003545472.1	>XP_003545472.1 PREDICTED: SNF1-related protein kinase regulatory subunit beta-1 [Glycine max]	CMGC/CK2	*RAFSSDSMANSPP*	4.338	2.665
XP_003545472.1	>XP_003545472.1 PREDICTED: SNF1-related protein kinase regulatory subunit beta-1 [Glycine max]	CMGC/GSK	*RAFSSDSMANSPP*	9.91	8.674
XP_003545472.1	>XP_003545472.1 PREDICTED: SNF1-related protein kinase regulatory subunit beta-1 [Glycine max]	Other/Haspin	*RAFSSDSMANSPP*	6.065	0.998
XP_003545472.1	>XP_003545472.1 PREDICTED: SNF1-related protein kinase regulatory subunit beta-1 [Glycine max]	Other/TLK	*RAFSSDSMANSPP*	2.977	2.277
XP_003545472.1	>XP_003545472.1 PREDICTED: SNF1-related protein kinase regulatory subunit beta-1 [Glycine max]	Other/TTK	*RAFSSDSMANSPP*	21.561	21.21
XP_003545472.1	>XP_003545472.1 PREDICTED: SNF1-related protein kinase regulatory subunit beta-1 [Glycine max]	Dual/TK	*RAFSSDSMANSPP*	52.423	47.151
XP_003545472.1	>XP_003545472.1 PREDICTED: SNF1-related protein kinase regulatory subunit beta-1 [Glycine max]	CK1	*SDSMANSPPQSPR*	9.223	6.306
XP_003545472.1	>XP_003545472.1 PREDICTED: SNF1-related protein kinase regulatory subunit beta-1 [Glycine max]	CMGC	*SDSMANSPPQSPR*	45.134	40.815
XP_003545472.1	>XP_003545472.1 PREDICTED: SNF1-related protein kinase regulatory subunit beta-1 [Glycine max]	TKL	*SDSMANSPPQSPR*	6.218	5.299
XP_003545472.1	>XP_003545472.1 PREDICTED: SNF1-related protein kinase regulatory subunit beta-1 [Glycine max]	CK1/CK1	*SDSMANSPPQSPR*	10.558	7.443
XP_003545472.1	>XP_003545472.1 PREDICTED: SNF1-related protein kinase regulatory subunit beta-1 [Glycine max]	CMGC/CDK	*SDSMANSPPQSPR*	15.675	10.587
XP_003545472.1	>XP_003545472.1 PREDICTED: SNF1-related protein kinase regulatory subunit beta-1 [Glycine max]	CMGC/CK2	*SDSMANSPPQSPR*	4.208	2.665
XP_003545472.1	>XP_003545472.1 PREDICTED: SNF1-related protein kinase regulatory subunit beta-1 [Glycine max]	CMGC/CLK	*SDSMANSPPQSPR*	88.535	85.655
XP_003545472.1	>XP_003545472.1 PREDICTED: SNF1-related protein kinase regulatory subunit beta-1 [Glycine max]	CMGC/DYRK	*SDSMANSPPQSPR*	22.353	17.356
XP_003545472.1	>XP_003545472.1 PREDICTED: SNF1-related protein kinase regulatory subunit beta-1 [Glycine max]	CMGC/GSK	*SDSMANSPPQSPR*	15.58	8.674
XP_003545472.1	>XP_003545472.1 PREDICTED: SNF1-related protein kinase regulatory subunit beta-1 [Glycine max]	CMGC/MAPK	*SDSMANSPPQSPR*	17.377	12.837
XP_003545472.1	>XP_003545472.1 PREDICTED: SNF1-related protein kinase regulatory subunit beta-1 [Glycine max]	Atypical/PIKK	*SDSMANSPPQSPR*	13.815	12.124
XP_003545472.1	>XP_003545472.1 PREDICTED: SNF1-related protein kinase regulatory subunit beta-1 [Glycine max]	Other/Haspin	*SDSMANSPPQSPR*	6.95	0.998
XP_003545472.1	>XP_003545472.1 PREDICTED: SNF1-related protein kinase regulatory subunit beta-1 [Glycine max]	Other/CAMKK	*SDSMANSPPQSPR*	3.499	3.05
XP_003545472.1	>XP_003545472.1 PREDICTED: SNF1-related protein kinase regulatory subunit beta-1 [Glycine max]	Other/TLK	*SDSMANSPPQSPR*	3.207	2.277
XP_003545472.1	>XP_003545472.1 PREDICTED: SNF1-related protein kinase regulatory subunit beta-1 [Glycine max]	Other/ULK	*SDSMANSPPQSPR*	38.121	36.383
XP_003545472.1	>XP_003545472.1 PREDICTED: SNF1-related protein kinase regulatory subunit beta-1 [Glycine max]	CK1	*ANSPPQSPRRSRS*	7.633	6.306
XP_003545472.1	>XP_003545472.1 PREDICTED: SNF1-related protein kinase regulatory subunit beta-1 [Glycine max]	CMGC	*ANSPPQSPRRSRS*	46.188	40.815
XP_003545472.1	>XP_003545472.1 PREDICTED: SNF1-related protein kinase regulatory subunit beta-1 [Glycine max]	TKL	*ANSPPQSPRRSRS*	6.723	5.299
XP_003545472.1	>XP_003545472.1 PREDICTED: SNF1-related protein kinase regulatory subunit beta-1 [Glycine max]	CK1/CK1	*ANSPPQSPRRSRS*	8.368	7.443
XP_003545472.1	>XP_003545472.1 PREDICTED: SNF1-related protein kinase regulatory subunit beta-1 [Glycine max]	CMGC/CDK	*ANSPPQSPRRSRS*	16.753	10.587
XP_003545472.1	>XP_003545472.1 PREDICTED: SNF1-related protein kinase regulatory subunit beta-1 [Glycine max]	CMGC/DYRK	*ANSPPQSPRRSRS*	26.55	17.356
XP_003545472.1	>XP_003545472.1 PREDICTED: SNF1-related protein kinase regulatory subunit beta-1 [Glycine max]	CMGC/GSK	*ANSPPQSPRRSRS*	13.906	8.674
XP_003545472.1	>XP_003545472.1 PREDICTED: SNF1-related protein kinase regulatory subunit beta-1 [Glycine max]	CMGC/MAPK	*ANSPPQSPRRSRS*	19.713	12.837
XP_003545472.1	>XP_003545472.1 PREDICTED: SNF1-related protein kinase regulatory subunit beta-1 [Glycine max]	Atypical/PIKK	*ANSPPQSPRRSRS*	12.537	12.124
XP_003545472.1	>XP_003545472.1 PREDICTED: SNF1-related protein kinase regulatory subunit beta-1 [Glycine max]	Other/Haspin	*ANSPPQSPRRSRS*	6.708	0.998
XP_003545472.1	>XP_003545472.1 PREDICTED: SNF1-related protein kinase regulatory subunit beta-1 [Glycine max]	Other/TLK	*ANSPPQSPRRSRS*	3.204	2.277
XP_003545472.1	>XP_003545472.1 PREDICTED: SNF1-related protein kinase regulatory subunit beta-1 [Glycine max]	Dual/TK	*ANSPPQSPRRSRS*	69.87	47.151
XP_003545472.1	>XP_003545472.1 PREDICTED: SNF1-related protein kinase regulatory subunit beta-1 [Glycine max]	AGC	*PQSPRRSRSPILF*	3.948	1.925
XP_003545472.1	>XP_003545472.1 PREDICTED: SNF1-related protein kinase regulatory subunit beta-1 [Glycine max]	TKL	*PQSPRRSRSPILF*	6.194	5.299
XP_003545472.1	>XP_003545472.1 PREDICTED: SNF1-related protein kinase regulatory subunit beta-1 [Glycine max]	AGC/PKA	*PQSPRRSRSPILF*	25.92	22.884
XP_003545472.1	>XP_003545472.1 PREDICTED: SNF1-related protein kinase regulatory subunit beta-1 [Glycine max]	Other/Haspin	*PQSPRRSRSPILF*	6.566	0.998
XP_003545472.1	>XP_003545472.1 PREDICTED: SNF1-related protein kinase regulatory subunit beta-1 [Glycine max]	Other/Aur	*PQSPRRSRSPILF*	12.237	8.819
XP_003545472.1	>XP_003545472.1 PREDICTED: SNF1-related protein kinase regulatory subunit beta-1 [Glycine max]	Other/TLK	*PQSPRRSRSPILF*	4.242	2.277
XP_003545472.1	>XP_003545472.1 PREDICTED: SNF1-related protein kinase regulatory subunit beta-1 [Glycine max]	Dual/TK	*PQSPRRSRSPILF*	54.188	47.151
XP_003545472.1	>XP_003545472.1 PREDICTED: SNF1-related protein kinase regulatory subunit beta-1 [Glycine max]	AGC	*SPRRSRSPILFGP*	6.32	1.925
XP_003545472.1	>XP_003545472.1 PREDICTED: SNF1-related protein kinase regulatory subunit beta-1 [Glycine max]	CAMK	*SPRRSRSPILFGP*	6.247	3.428
XP_003545472.1	>XP_003545472.1 PREDICTED: SNF1-related protein kinase regulatory subunit beta-1 [Glycine max]	CK1	*SPRRSRSPILFGP*	7.227	6.306
XP_003545472.1	>XP_003545472.1 PREDICTED: SNF1-related protein kinase regulatory subunit beta-1 [Glycine max]	CMGC	*SPRRSRSPILFGP*	43.389	40.815
XP_003545472.1	>XP_003545472.1 PREDICTED: SNF1-related protein kinase regulatory subunit beta-1 [Glycine max]	STE	*SPRRSRSPILFGP*	7.351	6.594
XP_003545472.1	>XP_003545472.1 PREDICTED: SNF1-related protein kinase regulatory subunit beta-1 [Glycine max]	TKL	*SPRRSRSPILFGP*	5.859	5.299
XP_003545472.1	>XP_003545472.1 PREDICTED: SNF1-related protein kinase regulatory subunit beta-1 [Glycine max]	AGC/NDR	*SPRRSRSPILFGP*	0.003	0.003
XP_003545472.1	>XP_003545472.1 PREDICTED: SNF1-related protein kinase regulatory subunit beta-1 [Glycine max]	AGC/PKA	*SPRRSRSPILFGP*	26.927	22.884
XP_003545472.1	>XP_003545472.1 PREDICTED: SNF1-related protein kinase regulatory subunit beta-1 [Glycine max]	AGC/RSK	*SPRRSRSPILFGP*	13.681	10.901
XP_003545472.1	>XP_003545472.1 PREDICTED: SNF1-related protein kinase regulatory subunit beta-1 [Glycine max]	CAMK/CAMK1	*SPRRSRSPILFGP*	14.388	11.583
XP_003545472.1	>XP_003545472.1 PREDICTED: SNF1-related protein kinase regulatory subunit beta-1 [Glycine max]	CAMK/CAMKL	*SPRRSRSPILFGP*	9.222	7.568
XP_003545472.1	>XP_003545472.1 PREDICTED: SNF1-related protein kinase regulatory subunit beta-1 [Glycine max]	CK1/CK1	*SPRRSRSPILFGP*	7.684	7.443
XP_003545472.1	>XP_003545472.1 PREDICTED: SNF1-related protein kinase regulatory subunit beta-1 [Glycine max]	CMGC/CDK	*SPRRSRSPILFGP*	13.858	10.587
XP_003545472.1	>XP_003545472.1 PREDICTED: SNF1-related protein kinase regulatory subunit beta-1 [Glycine max]	CMGC/CLK	*SPRRSRSPILFGP*	111.566	85.655
XP_003545472.1	>XP_003545472.1 PREDICTED: SNF1-related protein kinase regulatory subunit beta-1 [Glycine max]	CMGC/DYRK	*SPRRSRSPILFGP*	28.459	17.356
XP_003545472.1	>XP_003545472.1 PREDICTED: SNF1-related protein kinase regulatory subunit beta-1 [Glycine max]	CMGC/GSK	*SPRRSRSPILFGP*	8.945	8.674
XP_003545472.1	>XP_003545472.1 PREDICTED: SNF1-related protein kinase regulatory subunit beta-1 [Glycine max]	CMGC/MAPK	*SPRRSRSPILFGP*	18.255	12.837
XP_003545472.1	>XP_003545472.1 PREDICTED: SNF1-related protein kinase regulatory subunit beta-1 [Glycine max]	Atypical/PIKK	*SPRRSRSPILFGP*	12.485	12.124
XP_003545472.1	>XP_003545472.1 PREDICTED: SNF1-related protein kinase regulatory subunit beta-1 [Glycine max]	Other/Haspin	*SPRRSRSPILFGP*	6.524	0.998
XP_003545472.1	>XP_003545472.1 PREDICTED: SNF1-related protein kinase regulatory subunit beta-1 [Glycine max]	Other/Aur	*SPRRSRSPILFGP*	9.001	8.819
XP_003545472.1	>XP_003545472.1 PREDICTED: SNF1-related protein kinase regulatory subunit beta-1 [Glycine max]	Other/TLK	*SPRRSRSPILFGP*	3.073	2.277
XP_003545472.1	>XP_003545472.1 PREDICTED: SNF1-related protein kinase regulatory subunit beta-1 [Glycine max]	Dual/TK	*SPRRSRSPILFGP*	72.581	47.151
XP_003544057.1	>XP_003544057.1 PREDICTED: 40S ribosomal protein S4-1 [Glycine max]	CAMK	*KLCKVRSVQFGQK*	5.16	3.428
XP_003544057.1	>XP_003544057.1 PREDICTED: 40S ribosomal protein S4-1 [Glycine max]	STE	*KLCKVRSVQFGQK*	7.374	6.594
XP_003544057.1	>XP_003544057.1 PREDICTED: 40S ribosomal protein S4-1 [Glycine max]	AGC/PKA	*KLCKVRSVQFGQK*	23.132	22.884
XP_003544057.1	>XP_003544057.1 PREDICTED: 40S ribosomal protein S4-1 [Glycine max]	CAMK/CAMK1	*KLCKVRSVQFGQK*	12.36	11.583
XP_003544057.1	>XP_003544057.1 PREDICTED: 40S ribosomal protein S4-1 [Glycine max]	CAMK/CAMKL	*KLCKVRSVQFGQK*	9.115	7.568
XP_003544057.1	>XP_003544057.1 PREDICTED: 40S ribosomal protein S4-1 [Glycine max]	CMGC/CLK	*KLCKVRSVQFGQK*	88.123	85.655
XP_003544057.1	>XP_003544057.1 PREDICTED: 40S ribosomal protein S4-1 [Glycine max]	Other/Haspin	*KLCKVRSVQFGQK*	8.094	0.998
XP_003544057.1	>XP_003544057.1 PREDICTED: 40S ribosomal protein S4-1 [Glycine max]	Other/TLK	*KLCKVRSVQFGQK*	3.715	2.277
XP_006597015.2	>XP_006597015.2 PREDICTED: uncharacterized protein LOC100786735 isoform X1 [Glycine max]	Other/Haspin	*HACVGGTSVREDQ*	6.131	0.998
XP_006597015.2	>XP_006597015.2 PREDICTED: uncharacterized protein LOC100786735 isoform X1 [Glycine max]	Other/TLK	*HACVGGTSVREDQ*	3.005	2.277
XP_003547893.1	>XP_003547893.1 PREDICTED: heterogeneous nuclear ribonucleoprotein H3 isoform X1 [Glycine max]	TK/InsR	*IKYEGIYDNDYQG*	19.267	13.349
XP_003547893.1	>XP_003547893.1 PREDICTED: heterogeneous nuclear ribonucleoprotein H3 isoform X1 [Glycine max]	Dual/CAMK	*IKYEGIYDNDYQG*	2.813	1.637
XP_003547893.1	>XP_003547893.1 PREDICTED: heterogeneous nuclear ribonucleoprotein H3 isoform X1 [Glycine max]	Dual/CAMK/CAMKL	*IKYEGIYDNDYQG*	2.328	1.867
XP_003547932.1	>XP_003547932.1 PREDICTED: 40S ribosomal protein S4-1 [Glycine max]	CAMK	*KLCKVRSVQFGQK*	5.16	3.428
XP_003547932.1	>XP_003547932.1 PREDICTED: 40S ribosomal protein S4-1 [Glycine max]	STE	*KLCKVRSVQFGQK*	7.374	6.594
XP_003547932.1	>XP_003547932.1 PREDICTED: 40S ribosomal protein S4-1 [Glycine max]	AGC/PKA	*KLCKVRSVQFGQK*	23.132	22.884
XP_003547932.1	>XP_003547932.1 PREDICTED: 40S ribosomal protein S4-1 [Glycine max]	CAMK/CAMK1	*KLCKVRSVQFGQK*	12.36	11.583
XP_003547932.1	>XP_003547932.1 PREDICTED: 40S ribosomal protein S4-1 [Glycine max]	CAMK/CAMKL	*KLCKVRSVQFGQK*	9.115	7.568
XP_003547932.1	>XP_003547932.1 PREDICTED: 40S ribosomal protein S4-1 [Glycine max]	CMGC/CLK	*KLCKVRSVQFGQK*	88.123	85.655
XP_003547932.1	>XP_003547932.1 PREDICTED: 40S ribosomal protein S4-1 [Glycine max]	Other/Haspin	*KLCKVRSVQFGQK*	8.094	0.998
XP_003547932.1	>XP_003547932.1 PREDICTED: 40S ribosomal protein S4-1 [Glycine max]	Other/TLK	*KLCKVRSVQFGQK*	3.715	2.277
XP_006599671.1	>XP_006599671.1 PREDICTED: probable aquaporin TIP-type alpha [Glycine max]	CAMK	*MATRRYSFGRADE*	6.422	3.428
XP_006599671.1	>XP_006599671.1 PREDICTED: probable aquaporin TIP-type alpha [Glycine max]	CK1	*MATRRYSFGRADE*	6.815	6.306
XP_006599671.1	>XP_006599671.1 PREDICTED: probable aquaporin TIP-type alpha [Glycine max]	STE	*MATRRYSFGRADE*	10.676	6.594
XP_006599671.1	>XP_006599671.1 PREDICTED: probable aquaporin TIP-type alpha [Glycine max]	TKL	*MATRRYSFGRADE*	6.127	5.299
XP_006599671.1	>XP_006599671.1 PREDICTED: probable aquaporin TIP-type alpha [Glycine max]	AGC/PKA	*MATRRYSFGRADE*	29.846	22.884
XP_006599671.1	>XP_006599671.1 PREDICTED: probable aquaporin TIP-type alpha [Glycine max]	AGC/RSK	*MATRRYSFGRADE*	15.747	10.901
XP_006599671.1	>XP_006599671.1 PREDICTED: probable aquaporin TIP-type alpha [Glycine max]	CAMK/CAMK1	*MATRRYSFGRADE*	14.301	11.583
XP_006599671.1	>XP_006599671.1 PREDICTED: probable aquaporin TIP-type alpha [Glycine max]	CAMK/CAMKL	*MATRRYSFGRADE*	9.98	7.568
XP_006599671.1	>XP_006599671.1 PREDICTED: probable aquaporin TIP-type alpha [Glycine max]	CMGC/CLK	*MATRRYSFGRADE*	92.579	85.655
XP_006599671.1	>XP_006599671.1 PREDICTED: probable aquaporin TIP-type alpha [Glycine max]	STE/STE20	*MATRRYSFGRADE*	9.553	6.147
XP_006599671.1	>XP_006599671.1 PREDICTED: probable aquaporin TIP-type alpha [Glycine max]	Other/Haspin	*MATRRYSFGRADE*	6.326	0.998
XP_006599671.1	>XP_006599671.1 PREDICTED: probable aquaporin TIP-type alpha [Glycine max]	Other/Aur	*MATRRYSFGRADE*	13.199	8.819
XP_006599671.1	>XP_006599671.1 PREDICTED: probable aquaporin TIP-type alpha [Glycine max]	Other/TLK	*MATRRYSFGRADE*	3.985	2.277
XP_006599671.1	>XP_006599671.1 PREDICTED: probable aquaporin TIP-type alpha [Glycine max]	Dual/TK	*MATRRYSFGRADE*	71.771	47.151
XP_014627307.1	>XP_014627307.1 PREDICTED: DEAD-box ATP-dependent RNA helicase 46-like isoform X1 [Glycine max]	CAMK	*RNDRGRSPDKGSS*	4.823	3.428
XP_014627307.1	>XP_014627307.1 PREDICTED: DEAD-box ATP-dependent RNA helicase 46-like isoform X1 [Glycine max]	CK1	*RNDRGRSPDKGSS*	9.314	6.306
XP_014627307.1	>XP_014627307.1 PREDICTED: DEAD-box ATP-dependent RNA helicase 46-like isoform X1 [Glycine max]	CMGC	*RNDRGRSPDKGSS*	46.433	40.815
XP_014627307.1	>XP_014627307.1 PREDICTED: DEAD-box ATP-dependent RNA helicase 46-like isoform X1 [Glycine max]	STE	*RNDRGRSPDKGSS*	7.117	6.594
XP_014627307.1	>XP_014627307.1 PREDICTED: DEAD-box ATP-dependent RNA helicase 46-like isoform X1 [Glycine max]	AGC/NDR	*RNDRGRSPDKGSS*	0.003	0.003
XP_014627307.1	>XP_014627307.1 PREDICTED: DEAD-box ATP-dependent RNA helicase 46-like isoform X1 [Glycine max]	AGC/PKA	*RNDRGRSPDKGSS*	25.64	22.884
XP_014627307.1	>XP_014627307.1 PREDICTED: DEAD-box ATP-dependent RNA helicase 46-like isoform X1 [Glycine max]	AGC/RSK	*RNDRGRSPDKGSS*	15.38	10.901
XP_014627307.1	>XP_014627307.1 PREDICTED: DEAD-box ATP-dependent RNA helicase 46-like isoform X1 [Glycine max]	CAMK/CAMK1	*RNDRGRSPDKGSS*	12.28	11.583
XP_014627307.1	>XP_014627307.1 PREDICTED: DEAD-box ATP-dependent RNA helicase 46-like isoform X1 [Glycine max]	CK1/CK1	*RNDRGRSPDKGSS*	9.77	7.443
XP_014627307.1	>XP_014627307.1 PREDICTED: DEAD-box ATP-dependent RNA helicase 46-like isoform X1 [Glycine max]	CMGC/CDK	*RNDRGRSPDKGSS*	17.235	10.587
XP_014627307.1	>XP_014627307.1 PREDICTED: DEAD-box ATP-dependent RNA helicase 46-like isoform X1 [Glycine max]	CMGC/CK2	*RNDRGRSPDKGSS*	5.706	2.665
XP_014627307.1	>XP_014627307.1 PREDICTED: DEAD-box ATP-dependent RNA helicase 46-like isoform X1 [Glycine max]	CMGC/CLK	*RNDRGRSPDKGSS*	108.843	85.655
XP_014627307.1	>XP_014627307.1 PREDICTED: DEAD-box ATP-dependent RNA helicase 46-like isoform X1 [Glycine max]	CMGC/DYRK	*RNDRGRSPDKGSS*	27.528	17.356
XP_014627307.1	>XP_014627307.1 PREDICTED: DEAD-box ATP-dependent RNA helicase 46-like isoform X1 [Glycine max]	CMGC/GSK	*RNDRGRSPDKGSS*	10.159	8.674
XP_014627307.1	>XP_014627307.1 PREDICTED: DEAD-box ATP-dependent RNA helicase 46-like isoform X1 [Glycine max]	CMGC/MAPK	*RNDRGRSPDKGSS*	18.081	12.837
XP_014627307.1	>XP_014627307.1 PREDICTED: DEAD-box ATP-dependent RNA helicase 46-like isoform X1 [Glycine max]	Atypical/PIKK	*RNDRGRSPDKGSS*	13.67	12.124
XP_014627307.1	>XP_014627307.1 PREDICTED: DEAD-box ATP-dependent RNA helicase 46-like isoform X1 [Glycine max]	Other/Haspin	*RNDRGRSPDKGSS*	6.46	0.998
XP_014627307.1	>XP_014627307.1 PREDICTED: DEAD-box ATP-dependent RNA helicase 46-like isoform X1 [Glycine max]	Other/Aur	*RNDRGRSPDKGSS*	9.75	8.819
XP_014627307.1	>XP_014627307.1 PREDICTED: DEAD-box ATP-dependent RNA helicase 46-like isoform X1 [Glycine max]	Other/TLK	*RNDRGRSPDKGSS*	2.991	2.277
XP_014627307.1	>XP_014627307.1 PREDICTED: DEAD-box ATP-dependent RNA helicase 46-like isoform X1 [Glycine max]	Dual/TK	*RNDRGRSPDKGSS*	70.619	47.151
XP_014627307.1	>XP_014627307.1 PREDICTED: DEAD-box ATP-dependent RNA helicase 46-like isoform X1 [Glycine max]	CAMK	*QRQRARSPHRNSP*	6.631	3.428
XP_014627307.1	>XP_014627307.1 PREDICTED: DEAD-box ATP-dependent RNA helicase 46-like isoform X1 [Glycine max]	CK1	*QRQRARSPHRNSP*	7.496	6.306
XP_014627307.1	>XP_014627307.1 PREDICTED: DEAD-box ATP-dependent RNA helicase 46-like isoform X1 [Glycine max]	CMGC	*QRQRARSPHRNSP*	44.139	40.815
XP_014627307.1	>XP_014627307.1 PREDICTED: DEAD-box ATP-dependent RNA helicase 46-like isoform X1 [Glycine max]	STE	*QRQRARSPHRNSP*	8.221	6.594
XP_014627307.1	>XP_014627307.1 PREDICTED: DEAD-box ATP-dependent RNA helicase 46-like isoform X1 [Glycine max]	TKL	*QRQRARSPHRNSP*	5.747	5.299
XP_014627307.1	>XP_014627307.1 PREDICTED: DEAD-box ATP-dependent RNA helicase 46-like isoform X1 [Glycine max]	AGC/NDR	*QRQRARSPHRNSP*	0.004	0.003
XP_014627307.1	>XP_014627307.1 PREDICTED: DEAD-box ATP-dependent RNA helicase 46-like isoform X1 [Glycine max]	AGC/PKA	*QRQRARSPHRNSP*	26.788	22.884
XP_014627307.1	>XP_014627307.1 PREDICTED: DEAD-box ATP-dependent RNA helicase 46-like isoform X1 [Glycine max]	AGC/RSK	*QRQRARSPHRNSP*	16.15	10.901
XP_014627307.1	>XP_014627307.1 PREDICTED: DEAD-box ATP-dependent RNA helicase 46-like isoform X1 [Glycine max]	CAMK/CAMK1	*QRQRARSPHRNSP*	15.546	11.583
XP_014627307.1	>XP_014627307.1 PREDICTED: DEAD-box ATP-dependent RNA helicase 46-like isoform X1 [Glycine max]	CAMK/CAMKL	*QRQRARSPHRNSP*	8.283	7.568
XP_014627307.1	>XP_014627307.1 PREDICTED: DEAD-box ATP-dependent RNA helicase 46-like isoform X1 [Glycine max]	CK1/CK1	*QRQRARSPHRNSP*	8.008	7.443
XP_014627307.1	>XP_014627307.1 PREDICTED: DEAD-box ATP-dependent RNA helicase 46-like isoform X1 [Glycine max]	CMGC/CDK	*QRQRARSPHRNSP*	15.814	10.587
XP_014627307.1	>XP_014627307.1 PREDICTED: DEAD-box ATP-dependent RNA helicase 46-like isoform X1 [Glycine max]	CMGC/CLK	*QRQRARSPHRNSP*	98.874	85.655
XP_014627307.1	>XP_014627307.1 PREDICTED: DEAD-box ATP-dependent RNA helicase 46-like isoform X1 [Glycine max]	CMGC/DYRK	*QRQRARSPHRNSP*	30.069	17.356
XP_014627307.1	>XP_014627307.1 PREDICTED: DEAD-box ATP-dependent RNA helicase 46-like isoform X1 [Glycine max]	CMGC/GSK	*QRQRARSPHRNSP*	9.175	8.674
XP_014627307.1	>XP_014627307.1 PREDICTED: DEAD-box ATP-dependent RNA helicase 46-like isoform X1 [Glycine max]	CMGC/MAPK	*QRQRARSPHRNSP*	18.606	12.837
XP_014627307.1	>XP_014627307.1 PREDICTED: DEAD-box ATP-dependent RNA helicase 46-like isoform X1 [Glycine max]	Atypical/PIKK	*QRQRARSPHRNSP*	12.373	12.124
XP_014627307.1	>XP_014627307.1 PREDICTED: DEAD-box ATP-dependent RNA helicase 46-like isoform X1 [Glycine max]	Other/Haspin	*QRQRARSPHRNSP*	7.263	0.998
XP_014627307.1	>XP_014627307.1 PREDICTED: DEAD-box ATP-dependent RNA helicase 46-like isoform X1 [Glycine max]	Other/Aur	*QRQRARSPHRNSP*	9.47	8.819
XP_014627307.1	>XP_014627307.1 PREDICTED: DEAD-box ATP-dependent RNA helicase 46-like isoform X1 [Glycine max]	Other/TLK	*QRQRARSPHRNSP*	3.337	2.277
XP_014627307.1	>XP_014627307.1 PREDICTED: DEAD-box ATP-dependent RNA helicase 46-like isoform X1 [Glycine max]	Dual/TK	*QRQRARSPHRNSP*	63.999	47.151
XP_014627307.1	>XP_014627307.1 PREDICTED: DEAD-box ATP-dependent RNA helicase 46-like isoform X1 [Glycine max]	CK1	*RSPHRNSPPSQGD*	8.257	6.306
XP_014627307.1	>XP_014627307.1 PREDICTED: DEAD-box ATP-dependent RNA helicase 46-like isoform X1 [Glycine max]	CMGC	*RSPHRNSPPSQGD*	44.195	40.815
XP_014627307.1	>XP_014627307.1 PREDICTED: DEAD-box ATP-dependent RNA helicase 46-like isoform X1 [Glycine max]	STE	*RSPHRNSPPSQGD*	7.99	6.594
XP_014627307.1	>XP_014627307.1 PREDICTED: DEAD-box ATP-dependent RNA helicase 46-like isoform X1 [Glycine max]	TKL	*RSPHRNSPPSQGD*	6.113	5.299
XP_014627307.1	>XP_014627307.1 PREDICTED: DEAD-box ATP-dependent RNA helicase 46-like isoform X1 [Glycine max]	AGC/PKA	*RSPHRNSPPSQGD*	26.11	22.884
XP_014627307.1	>XP_014627307.1 PREDICTED: DEAD-box ATP-dependent RNA helicase 46-like isoform X1 [Glycine max]	CK1/CK1	*RSPHRNSPPSQGD*	9.494	7.443
XP_014627307.1	>XP_014627307.1 PREDICTED: DEAD-box ATP-dependent RNA helicase 46-like isoform X1 [Glycine max]	CMGC/CDK	*RSPHRNSPPSQGD*	15.193	10.587
XP_014627307.1	>XP_014627307.1 PREDICTED: DEAD-box ATP-dependent RNA helicase 46-like isoform X1 [Glycine max]	CMGC/CK2	*RSPHRNSPPSQGD*	4.832	2.665
XP_014627307.1	>XP_014627307.1 PREDICTED: DEAD-box ATP-dependent RNA helicase 46-like isoform X1 [Glycine max]	CMGC/DYRK	*RSPHRNSPPSQGD*	24.088	17.356
XP_014627307.1	>XP_014627307.1 PREDICTED: DEAD-box ATP-dependent RNA helicase 46-like isoform X1 [Glycine max]	CMGC/GSK	*RSPHRNSPPSQGD*	9.543	8.674
XP_014627307.1	>XP_014627307.1 PREDICTED: DEAD-box ATP-dependent RNA helicase 46-like isoform X1 [Glycine max]	CMGC/MAPK	*RSPHRNSPPSQGD*	15.272	12.837
XP_014627307.1	>XP_014627307.1 PREDICTED: DEAD-box ATP-dependent RNA helicase 46-like isoform X1 [Glycine max]	Atypical/PIKK	*RSPHRNSPPSQGD*	12.956	12.124
XP_014627307.1	>XP_014627307.1 PREDICTED: DEAD-box ATP-dependent RNA helicase 46-like isoform X1 [Glycine max]	Other/Haspin	*RSPHRNSPPSQGD*	5.912	0.998
XP_014627307.1	>XP_014627307.1 PREDICTED: DEAD-box ATP-dependent RNA helicase 46-like isoform X1 [Glycine max]	Other/Aur	*RSPHRNSPPSQGD*	12.689	8.819
XP_014627307.1	>XP_014627307.1 PREDICTED: DEAD-box ATP-dependent RNA helicase 46-like isoform X1 [Glycine max]	Other/TLK	*RSPHRNSPPSQGD*	2.752	2.277
XP_014627307.1	>XP_014627307.1 PREDICTED: DEAD-box ATP-dependent RNA helicase 46-like isoform X1 [Glycine max]	Other/TTK	*RSPHRNSPPSQGD*	21.707	21.21
XP_014627307.1	>XP_014627307.1 PREDICTED: DEAD-box ATP-dependent RNA helicase 46-like isoform X1 [Glycine max]	Dual/TK	*RSPHRNSPPSQGD*	56.509	47.151
XP_014627307.1	>XP_014627307.1 PREDICTED: DEAD-box ATP-dependent RNA helicase 46-like isoform X1 [Glycine max]	AGC	*HRNSPPSQGDGRY*	2.449	1.925
XP_014627307.1	>XP_014627307.1 PREDICTED: DEAD-box ATP-dependent RNA helicase 46-like isoform X1 [Glycine max]	CK1	*HRNSPPSQGDGRY*	9.662	6.306
XP_014627307.1	>XP_014627307.1 PREDICTED: DEAD-box ATP-dependent RNA helicase 46-like isoform X1 [Glycine max]	TKL	*HRNSPPSQGDGRY*	5.525	5.299
XP_014627307.1	>XP_014627307.1 PREDICTED: DEAD-box ATP-dependent RNA helicase 46-like isoform X1 [Glycine max]	CK1/CK1	*HRNSPPSQGDGRY*	10.872	7.443
XP_014627307.1	>XP_014627307.1 PREDICTED: DEAD-box ATP-dependent RNA helicase 46-like isoform X1 [Glycine max]	CMGC/CK2	*HRNSPPSQGDGRY*	5.548	2.665
XP_014627307.1	>XP_014627307.1 PREDICTED: DEAD-box ATP-dependent RNA helicase 46-like isoform X1 [Glycine max]	Atypical/PIKK	*HRNSPPSQGDGRY*	14.089	12.124
XP_014627307.1	>XP_014627307.1 PREDICTED: DEAD-box ATP-dependent RNA helicase 46-like isoform X1 [Glycine max]	Other/Haspin	*HRNSPPSQGDGRY*	6.927	0.998
XP_014627307.1	>XP_014627307.1 PREDICTED: DEAD-box ATP-dependent RNA helicase 46-like isoform X1 [Glycine max]	Other/TLK	*HRNSPPSQGDGRY*	2.737	2.277
XP_014627307.1	>XP_014627307.1 PREDICTED: DEAD-box ATP-dependent RNA helicase 46-like isoform X1 [Glycine max]	AGC	*GSQRGRSPDFSDR*	6.847	1.925
XP_014627307.1	>XP_014627307.1 PREDICTED: DEAD-box ATP-dependent RNA helicase 46-like isoform X1 [Glycine max]	CAMK	*GSQRGRSPDFSDR*	5.471	3.428
XP_014627307.1	>XP_014627307.1 PREDICTED: DEAD-box ATP-dependent RNA helicase 46-like isoform X1 [Glycine max]	CK1	*GSQRGRSPDFSDR*	9.109	6.306
XP_014627307.1	>XP_014627307.1 PREDICTED: DEAD-box ATP-dependent RNA helicase 46-like isoform X1 [Glycine max]	CMGC	*GSQRGRSPDFSDR*	45.432	40.815
XP_014627307.1	>XP_014627307.1 PREDICTED: DEAD-box ATP-dependent RNA helicase 46-like isoform X1 [Glycine max]	STE	*GSQRGRSPDFSDR*	7.806	6.594
XP_014627307.1	>XP_014627307.1 PREDICTED: DEAD-box ATP-dependent RNA helicase 46-like isoform X1 [Glycine max]	AGC/PKA	*GSQRGRSPDFSDR*	25.696	22.884
XP_014627307.1	>XP_014627307.1 PREDICTED: DEAD-box ATP-dependent RNA helicase 46-like isoform X1 [Glycine max]	AGC/RSK	*GSQRGRSPDFSDR*	15.154	10.901
XP_014627307.1	>XP_014627307.1 PREDICTED: DEAD-box ATP-dependent RNA helicase 46-like isoform X1 [Glycine max]	CAMK/CAMK1	*GSQRGRSPDFSDR*	12.634	11.583
XP_014627307.1	>XP_014627307.1 PREDICTED: DEAD-box ATP-dependent RNA helicase 46-like isoform X1 [Glycine max]	CAMK/CAMKL	*GSQRGRSPDFSDR*	7.78	7.568
XP_014627307.1	>XP_014627307.1 PREDICTED: DEAD-box ATP-dependent RNA helicase 46-like isoform X1 [Glycine max]	CK1/CK1	*GSQRGRSPDFSDR*	9.378	7.443
XP_014627307.1	>XP_014627307.1 PREDICTED: DEAD-box ATP-dependent RNA helicase 46-like isoform X1 [Glycine max]	CMGC/CDK	*GSQRGRSPDFSDR*	12.824	10.587
XP_014627307.1	>XP_014627307.1 PREDICTED: DEAD-box ATP-dependent RNA helicase 46-like isoform X1 [Glycine max]	CMGC/CK2	*GSQRGRSPDFSDR*	4.913	2.665
XP_014627307.1	>XP_014627307.1 PREDICTED: DEAD-box ATP-dependent RNA helicase 46-like isoform X1 [Glycine max]	CMGC/CLK	*GSQRGRSPDFSDR*	119.984	85.655
XP_014627307.1	>XP_014627307.1 PREDICTED: DEAD-box ATP-dependent RNA helicase 46-like isoform X1 [Glycine max]	CMGC/DYRK	*GSQRGRSPDFSDR*	27.146	17.356
XP_014627307.1	>XP_014627307.1 PREDICTED: DEAD-box ATP-dependent RNA helicase 46-like isoform X1 [Glycine max]	CMGC/GSK	*GSQRGRSPDFSDR*	12.531	8.674
XP_014627307.1	>XP_014627307.1 PREDICTED: DEAD-box ATP-dependent RNA helicase 46-like isoform X1 [Glycine max]	CMGC/MAPK	*GSQRGRSPDFSDR*	18.445	12.837
XP_014627307.1	>XP_014627307.1 PREDICTED: DEAD-box ATP-dependent RNA helicase 46-like isoform X1 [Glycine max]	TKL/RAF	*GSQRGRSPDFSDR*	2.679	2.477
XP_014627307.1	>XP_014627307.1 PREDICTED: DEAD-box ATP-dependent RNA helicase 46-like isoform X1 [Glycine max]	Atypical/PIKK	*GSQRGRSPDFSDR*	13.308	12.124
XP_014627307.1	>XP_014627307.1 PREDICTED: DEAD-box ATP-dependent RNA helicase 46-like isoform X1 [Glycine max]	Other/Haspin	*GSQRGRSPDFSDR*	6.608	0.998
XP_014627307.1	>XP_014627307.1 PREDICTED: DEAD-box ATP-dependent RNA helicase 46-like isoform X1 [Glycine max]	Other/Aur	*GSQRGRSPDFSDR*	10.049	8.819
XP_014627307.1	>XP_014627307.1 PREDICTED: DEAD-box ATP-dependent RNA helicase 46-like isoform X1 [Glycine max]	Other/TLK	*GSQRGRSPDFSDR*	3.587	2.277
XP_014627307.1	>XP_014627307.1 PREDICTED: DEAD-box ATP-dependent RNA helicase 46-like isoform X1 [Glycine max]	Dual/TK	*GSQRGRSPDFSDR*	69.985	47.151
XP_003554033.1	>XP_003554033.1 PREDICTED: 5-methyltetrahydropteroyltriglutamate--homocysteine methyltransferase 1 [Glycine max]	CMGC/CDK	*GVYDIHSPRIPPT*	15.071	10.587
XP_003554033.1	>XP_003554033.1 PREDICTED: 5-methyltetrahydropteroyltriglutamate--homocysteine methyltransferase 1 [Glycine max]	CMGC/DYRK	*GVYDIHSPRIPPT*	20.126	17.356
XP_003554033.1	>XP_003554033.1 PREDICTED: 5-methyltetrahydropteroyltriglutamate--homocysteine methyltransferase 1 [Glycine max]	CMGC/GSK	*GVYDIHSPRIPPT*	11.363	8.674
XP_003554033.1	>XP_003554033.1 PREDICTED: 5-methyltetrahydropteroyltriglutamate--homocysteine methyltransferase 1 [Glycine max]	CMGC/MAPK	*GVYDIHSPRIPPT*	18.164	12.837
XP_003554033.1	>XP_003554033.1 PREDICTED: 5-methyltetrahydropteroyltriglutamate--homocysteine methyltransferase 1 [Glycine max]	Other/Haspin	*GVYDIHSPRIPPT*	6.09	0.998
XP_003554033.1	>XP_003554033.1 PREDICTED: 5-methyltetrahydropteroyltriglutamate--homocysteine methyltransferase 1 [Glycine max]	Other/TLK	*GVYDIHSPRIPPT*	3.632	2.277
XP_003554033.1	>XP_003554033.1 PREDICTED: 5-methyltetrahydropteroyltriglutamate--homocysteine methyltransferase 1 [Glycine max]	Dual/TK	*GVYDIHSPRIPPT*	56.874	47.151
XP_003554320.3	>XP_003554320.3 PREDICTED: heat shock cognate 70 kDa protein 2 [Glycine max]	CK1	*DDYAAPSGGSGAG*	8.079	6.306
XP_003554320.3	>XP_003554320.3 PREDICTED: heat shock cognate 70 kDa protein 2 [Glycine max]	TKL	*DDYAAPSGGSGAG*	5.402	5.299
XP_003554320.3	>XP_003554320.3 PREDICTED: heat shock cognate 70 kDa protein 2 [Glycine max]	CK1/CK1	*DDYAAPSGGSGAG*	9.04	7.443
XP_003554320.3	>XP_003554320.3 PREDICTED: heat shock cognate 70 kDa protein 2 [Glycine max]	CMGC/CK2	*DDYAAPSGGSGAG*	3.298	2.665
XP_003554320.3	>XP_003554320.3 PREDICTED: heat shock cognate 70 kDa protein 2 [Glycine max]	CMGC/CLK	*DDYAAPSGGSGAG*	97.16	85.655
XP_003554320.3	>XP_003554320.3 PREDICTED: heat shock cognate 70 kDa protein 2 [Glycine max]	Other/Haspin	*DDYAAPSGGSGAG*	6.575	0.998
XP_003554320.3	>XP_003554320.3 PREDICTED: heat shock cognate 70 kDa protein 2 [Glycine max]	Other/TLK	*DDYAAPSGGSGAG*	2.78	2.277
XP_003554320.3	>XP_003554320.3 PREDICTED: heat shock cognate 70 kDa protein 2 [Glycine max]	CK1	*AAPSGGSGAGPKI*	9.528	6.306
XP_003554320.3	>XP_003554320.3 PREDICTED: heat shock cognate 70 kDa protein 2 [Glycine max]	CK1/CK1	*AAPSGGSGAGPKI*	10.552	7.443
XP_003554320.3	>XP_003554320.3 PREDICTED: heat shock cognate 70 kDa protein 2 [Glycine max]	CMGC/CK2	*AAPSGGSGAGPKI*	3.266	2.665
XP_003554320.3	>XP_003554320.3 PREDICTED: heat shock cognate 70 kDa protein 2 [Glycine max]	CMGC/CLK	*AAPSGGSGAGPKI*	89.171	85.655
XP_003554320.3	>XP_003554320.3 PREDICTED: heat shock cognate 70 kDa protein 2 [Glycine max]	Other/Haspin	*AAPSGGSGAGPKI*	5.574	0.998
XP_003554320.3	>XP_003554320.3 PREDICTED: heat shock cognate 70 kDa protein 2 [Glycine max]	Other/TLK	*AAPSGGSGAGPKI*	3.32	2.277
XP_003554320.3	>XP_003554320.3 PREDICTED: heat shock cognate 70 kDa protein 2 [Glycine max]	Dual/TK	*AAPSGGSGAGPKI*	51.936	47.151
XP_003556551.1	>XP_003556551.1 PREDICTED: transketolase, chloroplastic [Glycine max]	CK1	*PTYTPESPADATR*	8.849	6.306
XP_003556551.1	>XP_003556551.1 PREDICTED: transketolase, chloroplastic [Glycine max]	CMGC	*PTYTPESPADATR*	46.326	40.815
XP_003556551.1	>XP_003556551.1 PREDICTED: transketolase, chloroplastic [Glycine max]	TKL	*PTYTPESPADATR*	5.72	5.299
XP_003556551.1	>XP_003556551.1 PREDICTED: transketolase, chloroplastic [Glycine max]	CK1/CK1	*PTYTPESPADATR*	9.55	7.443
XP_003556551.1	>XP_003556551.1 PREDICTED: transketolase, chloroplastic [Glycine max]	CMGC/CDK	*PTYTPESPADATR*	14.738	10.587
XP_003556551.1	>XP_003556551.1 PREDICTED: transketolase, chloroplastic [Glycine max]	CMGC/CK2	*PTYTPESPADATR*	8.013	2.665
XP_003556551.1	>XP_003556551.1 PREDICTED: transketolase, chloroplastic [Glycine max]	CMGC/DYRK	*PTYTPESPADATR*	21.785	17.356
XP_003556551.1	>XP_003556551.1 PREDICTED: transketolase, chloroplastic [Glycine max]	CMGC/GSK	*PTYTPESPADATR*	11.003	8.674
XP_003556551.1	>XP_003556551.1 PREDICTED: transketolase, chloroplastic [Glycine max]	CMGC/MAPK	*PTYTPESPADATR*	18.461	12.837
XP_003556551.1	>XP_003556551.1 PREDICTED: transketolase, chloroplastic [Glycine max]	STE/STE11	*PTYTPESPADATR*	5.197	5.196
XP_003556551.1	>XP_003556551.1 PREDICTED: transketolase, chloroplastic [Glycine max]	Atypical/PIKK	*PTYTPESPADATR*	12.849	12.124
XP_003556551.1	>XP_003556551.1 PREDICTED: transketolase, chloroplastic [Glycine max]	Other/Haspin	*PTYTPESPADATR*	6.386	0.998
XP_003556551.1	>XP_003556551.1 PREDICTED: transketolase, chloroplastic [Glycine max]	Other/TLK	*PTYTPESPADATR*	3.147	2.277
XP_003556551.1	>XP_003556551.1 PREDICTED: transketolase, chloroplastic [Glycine max]	Other/TTK	*PTYTPESPADATR*	22.049	21.21
XP_003556551.1	>XP_003556551.1 PREDICTED: transketolase, chloroplastic [Glycine max]	Dual/TK	*PTYTPESPADATR*	48.412	47.151
XP_003555881.1	>XP_003555881.1 PREDICTED: coatomer subunit delta [Glycine max]	CK1	*GFGPLQSMGSGRI*	7.484	6.306
XP_003555881.1	>XP_003555881.1 PREDICTED: coatomer subunit delta [Glycine max]	CK1/CK1	*GFGPLQSMGSGRI*	8.285	7.443
XP_003555881.1	>XP_003555881.1 PREDICTED: coatomer subunit delta [Glycine max]	Other/Haspin	*GFGPLQSMGSGRI*	6.867	0.998
XP_003555881.1	>XP_003555881.1 PREDICTED: coatomer subunit delta [Glycine max]	Other/TLK	*GFGPLQSMGSGRI*	2.735	2.277
XP_003555881.1	>XP_003555881.1 PREDICTED: coatomer subunit delta [Glycine max]	Dual/TK	*GFGPLQSMGSGRI*	50.085	47.151
XP_003555881.1	>XP_003555881.1 PREDICTED: coatomer subunit delta [Glycine max]	CK1	*PLQSMGSGRIENS*	8.388	6.306
XP_003555881.1	>XP_003555881.1 PREDICTED: coatomer subunit delta [Glycine max]	TKL	*PLQSMGSGRIENS*	6.028	5.299
XP_003555881.1	>XP_003555881.1 PREDICTED: coatomer subunit delta [Glycine max]	CK1/CK1	*PLQSMGSGRIENS*	9.785	7.443
XP_003555881.1	>XP_003555881.1 PREDICTED: coatomer subunit delta [Glycine max]	Other/Haspin	*PLQSMGSGRIENS*	6.054	0.998
XP_003555881.1	>XP_003555881.1 PREDICTED: coatomer subunit delta [Glycine max]	Other/TLK	*PLQSMGSGRIENS*	3.493	2.277
XP_003555881.1	>XP_003555881.1 PREDICTED: coatomer subunit delta [Glycine max]	Dual/TK	*PLQSMGSGRIENS*	51.222	47.151
XP_003556299.1	>XP_003556299.1 PREDICTED: probable histone H2B.3 [Glycine max]	TKL	*LAKHAVSEGTKAV*	5.57	5.299
XP_003556299.1	>XP_003556299.1 PREDICTED: probable histone H2B.3 [Glycine max]	CK1/CK1	*LAKHAVSEGTKAV*	7.734	7.443
XP_003556299.1	>XP_003556299.1 PREDICTED: probable histone H2B.3 [Glycine max]	CMGC/CK2	*LAKHAVSEGTKAV*	3.137	2.665
XP_003556299.1	>XP_003556299.1 PREDICTED: probable histone H2B.3 [Glycine max]	Other/Haspin	*LAKHAVSEGTKAV*	7.206	0.998
XP_003556299.1	>XP_003556299.1 PREDICTED: probable histone H2B.3 [Glycine max]	Other/TLK	*LAKHAVSEGTKAV*	3.482	2.277
NP_001240981.1	>NP_001240981.1 GAD protein [Glycine max]	CK1	*ASESDVSVHSTFA*	10.024	6.306
NP_001240981.1	>NP_001240981.1 GAD protein [Glycine max]	CK1/CK1	*ASESDVSVHSTFA*	11.709	7.443
NP_001240981.1	>NP_001240981.1 GAD protein [Glycine max]	CMGC/CLK	*ASESDVSVHSTFA*	90.23	85.655
NP_001240981.1	>NP_001240981.1 GAD protein [Glycine max]	Other/Haspin	*ASESDVSVHSTFA*	6.05	0.998
NP_001240981.1	>NP_001240981.1 GAD protein [Glycine max]	Other/TLK	*ASESDVSVHSTFA*	3.08	2.277
NP_001240981.1	>NP_001240981.1 GAD protein [Glycine max]	CAMK	*VLSKTASESDVSV*	5.2	3.428
NP_001240981.1	>NP_001240981.1 GAD protein [Glycine max]	CK1	*VLSKTASESDVSV*	8.196	6.306
NP_001240981.1	>NP_001240981.1 GAD protein [Glycine max]	CMGC	*VLSKTASESDVSV*	41.224	40.815
NP_001240981.1	>NP_001240981.1 GAD protein [Glycine max]	TKL	*VLSKTASESDVSV*	5.73	5.299
NP_001240981.1	>NP_001240981.1 GAD protein [Glycine max]	AGC/RSK	*VLSKTASESDVSV*	11.522	10.901
NP_001240981.1	>NP_001240981.1 GAD protein [Glycine max]	CAMK/CAMK1	*VLSKTASESDVSV*	13.381	11.583
NP_001240981.1	>NP_001240981.1 GAD protein [Glycine max]	CAMK/CAMKL	*VLSKTASESDVSV*	10.374	7.568
NP_001240981.1	>NP_001240981.1 GAD protein [Glycine max]	CK1/CK1	*VLSKTASESDVSV*	8.825	7.443
NP_001240981.1	>NP_001240981.1 GAD protein [Glycine max]	CMGC/CK2	*VLSKTASESDVSV*	7.995	2.665
NP_001240981.1	>NP_001240981.1 GAD protein [Glycine max]	CMGC/CLK	*VLSKTASESDVSV*	92.631	85.655
NP_001240981.1	>NP_001240981.1 GAD protein [Glycine max]	Other/Haspin	*VLSKTASESDVSV*	6.125	0.998
NP_001240981.1	>NP_001240981.1 GAD protein [Glycine max]	Other/TLK	*VLSKTASESDVSV*	3.511	2.277
NP_001240981.1	>NP_001240981.1 GAD protein [Glycine max]	Dual/TK	*VLSKTASESDVSV*	74.507	47.151
NP_001236590.1	>NP_001236590.1 oxysterol-binding protein [Glycine max]	CK1/CK1	*LAQEKFSEGTASE*	10.393	7.443
NP_001236590.1	>NP_001236590.1 oxysterol-binding protein [Glycine max]	CMGC/CK2	*LAQEKFSEGTASE*	5.072	2.665
NP_001236590.1	>NP_001236590.1 oxysterol-binding protein [Glycine max]	Other/Haspin	*LAQEKFSEGTASE*	7.107	0.998
NP_001236590.1	>NP_001236590.1 oxysterol-binding protein [Glycine max]	Other/TLK	*LAQEKFSEGTASE*	3.623	2.277
NP_001236590.1	>NP_001236590.1 oxysterol-binding protein [Glycine max]	Dual/TK	*LAQEKFSEGTASE*	56.582	47.151
NP_001236590.1	>NP_001236590.1 oxysterol-binding protein [Glycine max]	CK1	*EKFSEGTASESED*	9.249	6.306
NP_001236590.1	>NP_001236590.1 oxysterol-binding protein [Glycine max]	CMGC	*EKFSEGTASESED*	41.283	40.815
NP_001236590.1	>NP_001236590.1 oxysterol-binding protein [Glycine max]	CK1/CK1	*EKFSEGTASESED*	10.887	7.443
NP_001236590.1	>NP_001236590.1 oxysterol-binding protein [Glycine max]	CMGC/CK2	*EKFSEGTASESED*	6.393	2.665
NP_001236590.1	>NP_001236590.1 oxysterol-binding protein [Glycine max]	CMGC/CLK	*EKFSEGTASESED*	105.696	85.655
NP_001236590.1	>NP_001236590.1 oxysterol-binding protein [Glycine max]	CMGC/GSK	*EKFSEGTASESED*	8.812	8.674
NP_001236590.1	>NP_001236590.1 oxysterol-binding protein [Glycine max]	Other/Haspin	*EKFSEGTASESED*	6.097	0.998
NP_001236590.1	>NP_001236590.1 oxysterol-binding protein [Glycine max]	Other/TLK	*EKFSEGTASESED*	2.714	2.277
NP_001236590.1	>NP_001236590.1 oxysterol-binding protein [Glycine max]	Other/PEK	*EKFSEGTASESED*	1.745	1.697
NP_001236590.1	>NP_001236590.1 oxysterol-binding protein [Glycine max]	Dual/TK	*EKFSEGTASESED*	57.042	47.151
NP_001236590.1	>NP_001236590.1 oxysterol-binding protein [Glycine max]	CK1	*FSEGTASESEDDN*	11.207	6.306
NP_001236590.1	>NP_001236590.1 oxysterol-binding protein [Glycine max]	CMGC	*FSEGTASESEDDN*	42.455	40.815
NP_001236590.1	>NP_001236590.1 oxysterol-binding protein [Glycine max]	TKL	*FSEGTASESEDDN*	6.011	5.299
NP_001236590.1	>NP_001236590.1 oxysterol-binding protein [Glycine max]	CK1/CK1	*FSEGTASESEDDN*	11.718	7.443
NP_001236590.1	>NP_001236590.1 oxysterol-binding protein [Glycine max]	CMGC/CK2	*FSEGTASESEDDN*	10.267	2.665
NP_001236590.1	>NP_001236590.1 oxysterol-binding protein [Glycine max]	Other/Haspin	*FSEGTASESEDDN*	6.259	0.998
NP_001236590.1	>NP_001236590.1 oxysterol-binding protein [Glycine max]	Other/TLK	*FSEGTASESEDDN*	3.546	2.277
NP_001236590.1	>NP_001236590.1 oxysterol-binding protein [Glycine max]	Dual/TK	*FSEGTASESEDDN*	53.491	47.151
NP_001236590.1	>NP_001236590.1 oxysterol-binding protein [Glycine max]	CK1	*EGTASESEDDNER*	8.899	6.306
NP_001236590.1	>NP_001236590.1 oxysterol-binding protein [Glycine max]	CMGC	*EGTASESEDDNER*	43.167	40.815
NP_001236590.1	>NP_001236590.1 oxysterol-binding protein [Glycine max]	CK1/CK1	*EGTASESEDDNER*	9.447	7.443
NP_001236590.1	>NP_001236590.1 oxysterol-binding protein [Glycine max]	CMGC/CK2	*EGTASESEDDNER*	11.806	2.665
NP_001236590.1	>NP_001236590.1 oxysterol-binding protein [Glycine max]	CMGC/CLK	*EGTASESEDDNER*	96.792	85.655
NP_001236590.1	>NP_001236590.1 oxysterol-binding protein [Glycine max]	Other/Haspin	*EGTASESEDDNER*	6.123	0.998
NP_001236590.1	>NP_001236590.1 oxysterol-binding protein [Glycine max]	Other/TLK	*EGTASESEDDNER*	3.518	2.277
NP_001236590.1	>NP_001236590.1 oxysterol-binding protein [Glycine max]	Other/PEK	*EGTASESEDDNER*	1.74	1.697
NP_001236590.1	>NP_001236590.1 oxysterol-binding protein [Glycine max]	Dual/TK	*EGTASESEDDNER*	47.93	47.151
NP_001236590.1	>NP_001236590.1 oxysterol-binding protein [Glycine max]	CMGC	*DAAEEETDDDDNA*	43.128	40.815
NP_001236590.1	>NP_001236590.1 oxysterol-binding protein [Glycine max]	CK1/CK1	*DAAEEETDDDDNA*	9.764	7.443
NP_001236590.1	>NP_001236590.1 oxysterol-binding protein [Glycine max]	CMGC/CK2	*DAAEEETDDDDNA*	11.488	2.665
NP_001236590.1	>NP_001236590.1 oxysterol-binding protein [Glycine max]	Other/Haspin	*DAAEEETDDDDNA*	6.083	0.998
NP_001236590.1	>NP_001236590.1 oxysterol-binding protein [Glycine max]	Other/TLK	*DAAEEETDDDDNA*	3.042	2.277
NP_001236590.1	>NP_001236590.1 oxysterol-binding protein [Glycine max]	Other/TTK	*DAAEEETDDDDNA*	23.127	21.21
NP_001236590.1	>NP_001236590.1 oxysterol-binding protein [Glycine max]	Dual/TK	*DAAEEETDDDDNA*	63.345	47.151
NP_001237953.1	>NP_001237953.1 bZIP protein [Glycine max]	CAMK	*SLQRVASLEHLQK*	7.923	3.428
NP_001237953.1	>NP_001237953.1 bZIP protein [Glycine max]	CK1	*SLQRVASLEHLQK*	9.705	6.306
NP_001237953.1	>NP_001237953.1 bZIP protein [Glycine max]	STE	*SLQRVASLEHLQK*	7.094	6.594
NP_001237953.1	>NP_001237953.1 bZIP protein [Glycine max]	AGC/NDR	*SLQRVASLEHLQK*	0.003	0.003
NP_001237953.1	>NP_001237953.1 bZIP protein [Glycine max]	AGC/PKA	*SLQRVASLEHLQK*	24.076	22.884
NP_001237953.1	>NP_001237953.1 bZIP protein [Glycine max]	AGC/RSK	*SLQRVASLEHLQK*	14.021	10.901
NP_001237953.1	>NP_001237953.1 bZIP protein [Glycine max]	CAMK/CAMK1	*SLQRVASLEHLQK*	16.072	11.583
NP_001237953.1	>NP_001237953.1 bZIP protein [Glycine max]	CAMK/CAMKL	*SLQRVASLEHLQK*	12.262	7.568
NP_001237953.1	>NP_001237953.1 bZIP protein [Glycine max]	CK1/CK1	*SLQRVASLEHLQK*	10.336	7.443
NP_001237953.1	>NP_001237953.1 bZIP protein [Glycine max]	CMGC/CLK	*SLQRVASLEHLQK*	118.18	85.655
NP_001237953.1	>NP_001237953.1 bZIP protein [Glycine max]	Atypical/PIKK	*SLQRVASLEHLQK*	12.203	12.124
NP_001237953.1	>NP_001237953.1 bZIP protein [Glycine max]	Other/Haspin	*SLQRVASLEHLQK*	7.011	0.998
NP_001237953.1	>NP_001237953.1 bZIP protein [Glycine max]	Other/Aur	*SLQRVASLEHLQK*	9.158	8.819
NP_001237953.1	>NP_001237953.1 bZIP protein [Glycine max]	Other/TLK	*SLQRVASLEHLQK*	3.156	2.277
NP_001237953.1	>NP_001237953.1 bZIP protein [Glycine max]	Dual/TK	*SLQRVASLEHLQK*	56.693	47.151
NP_001238692.1	>NP_001238692.1 linoleate 9S-lipoxygenase-4 [Glycine max]	CMGC/CLK	*EKEFLKTITGKKE*	104.584	85.655
NP_001238692.1	>NP_001238692.1 linoleate 9S-lipoxygenase-4 [Glycine max]	Other/Haspin	*EKEFLKTITGKKE*	5.866	0.998
NP_001238692.1	>NP_001238692.1 linoleate 9S-lipoxygenase-4 [Glycine max]	Other/TLK	*EKEFLKTITGKKE*	2.987	2.277
NP_001239679.1	>NP_001239679.1 nuclear transcription factor Y subunit B-6-like [Glycine max]	CAMK	*GLKLSVSDMNMRQ*	3.92	3.428
NP_001239679.1	>NP_001239679.1 nuclear transcription factor Y subunit B-6-like [Glycine max]	TKL	*GLKLSVSDMNMRQ*	6.252	5.299
NP_001239679.1	>NP_001239679.1 nuclear transcription factor Y subunit B-6-like [Glycine max]	CAMK/CAMKL	*GLKLSVSDMNMRQ*	7.89	7.568
NP_001239679.1	>NP_001239679.1 nuclear transcription factor Y subunit B-6-like [Glycine max]	Other/Haspin	*GLKLSVSDMNMRQ*	6.971	0.998
NP_001239679.1	>NP_001239679.1 nuclear transcription factor Y subunit B-6-like [Glycine max]	Other/TLK	*GLKLSVSDMNMRQ*	3.203	2.277
NP_001240239.1	>NP_001240239.1 probable inorganic phosphate transporter 1-7-like [Glycine max]	CK1	*AIEMAGSARTVPV*	8.127	6.306
NP_001240239.1	>NP_001240239.1 probable inorganic phosphate transporter 1-7-like [Glycine max]	CK1/CK1	*AIEMAGSARTVPV*	9.396	7.443
NP_001240239.1	>NP_001240239.1 probable inorganic phosphate transporter 1-7-like [Glycine max]	Other/Haspin	*AIEMAGSARTVPV*	7.49	0.998
NP_001240239.1	>NP_001240239.1 probable inorganic phosphate transporter 1-7-like [Glycine max]	Other/TLK	*AIEMAGSARTVPV*	3.379	2.277
NP_001240239.1	>NP_001240239.1 probable inorganic phosphate transporter 1-7-like [Glycine max]	Other/ULK	*AIEMAGSARTVPV*	38.808	36.383
NP_001240239.1	>NP_001240239.1 probable inorganic phosphate transporter 1-7-like [Glycine max]	Dual/TK	*AIEMAGSARTVPV*	48.472	47.151
NP_001240032.1	>NP_001240032.1 probable inorganic phosphate transporter 1-7-like [Glycine max]	CK1	*AIEMAGSARTVPV*	8.127	6.306
NP_001240032.1	>NP_001240032.1 probable inorganic phosphate transporter 1-7-like [Glycine max]	CK1/CK1	*AIEMAGSARTVPV*	9.396	7.443
NP_001240032.1	>NP_001240032.1 probable inorganic phosphate transporter 1-7-like [Glycine max]	Other/Haspin	*AIEMAGSARTVPV*	7.49	0.998
NP_001240032.1	>NP_001240032.1 probable inorganic phosphate transporter 1-7-like [Glycine max]	Other/TLK	*AIEMAGSARTVPV*	3.379	2.277
NP_001240032.1	>NP_001240032.1 probable inorganic phosphate transporter 1-7-like [Glycine max]	Other/ULK	*AIEMAGSARTVPV*	38.808	36.383
NP_001240032.1	>NP_001240032.1 probable inorganic phosphate transporter 1-7-like [Glycine max]	Dual/TK	*AIEMAGSARTVPV*	48.472	47.151
XP_006591394.1	>XP_006591394.1 PREDICTED: probably inactive leucine-rich repeat receptor-like protein kinase IMK2 [Glycine max]	CAMK	*RPERSVTASPGDD*	3.656	3.428
XP_006591394.1	>XP_006591394.1 PREDICTED: probably inactive leucine-rich repeat receptor-like protein kinase IMK2 [Glycine max]	CK1	*RPERSVTASPGDD*	7.09	6.306
XP_006591394.1	>XP_006591394.1 PREDICTED: probably inactive leucine-rich repeat receptor-like protein kinase IMK2 [Glycine max]	TKL	*RPERSVTASPGDD*	6.08	5.299
XP_006591394.1	>XP_006591394.1 PREDICTED: probably inactive leucine-rich repeat receptor-like protein kinase IMK2 [Glycine max]	AGC/NDR	*RPERSVTASPGDD*	0.003	0.003
XP_006591394.1	>XP_006591394.1 PREDICTED: probably inactive leucine-rich repeat receptor-like protein kinase IMK2 [Glycine max]	AGC/PKA	*RPERSVTASPGDD*	23.112	22.884
XP_006591394.1	>XP_006591394.1 PREDICTED: probably inactive leucine-rich repeat receptor-like protein kinase IMK2 [Glycine max]	AGC/RSK	*RPERSVTASPGDD*	12.813	10.901
XP_006591394.1	>XP_006591394.1 PREDICTED: probably inactive leucine-rich repeat receptor-like protein kinase IMK2 [Glycine max]	CAMK/CAMK1	*RPERSVTASPGDD*	14.2	11.583
XP_006591394.1	>XP_006591394.1 PREDICTED: probably inactive leucine-rich repeat receptor-like protein kinase IMK2 [Glycine max]	CK1/CK1	*RPERSVTASPGDD*	8.056	7.443
XP_006591394.1	>XP_006591394.1 PREDICTED: probably inactive leucine-rich repeat receptor-like protein kinase IMK2 [Glycine max]	CMGC/CLK	*RPERSVTASPGDD*	98.767	85.655
XP_006591394.1	>XP_006591394.1 PREDICTED: probably inactive leucine-rich repeat receptor-like protein kinase IMK2 [Glycine max]	Other/Haspin	*RPERSVTASPGDD*	5.962	0.998
XP_006591394.1	>XP_006591394.1 PREDICTED: probably inactive leucine-rich repeat receptor-like protein kinase IMK2 [Glycine max]	Other/TLK	*RPERSVTASPGDD*	2.779	2.277
XP_006591394.1	>XP_006591394.1 PREDICTED: probably inactive leucine-rich repeat receptor-like protein kinase IMK2 [Glycine max]	Dual/TK	*RPERSVTASPGDD*	65.139	47.151
XP_006591394.1	>XP_006591394.1 PREDICTED: probably inactive leucine-rich repeat receptor-like protein kinase IMK2 [Glycine max]	AGC	*ERSVTASPGDDTI*	2.047	1.925
XP_006591394.1	>XP_006591394.1 PREDICTED: probably inactive leucine-rich repeat receptor-like protein kinase IMK2 [Glycine max]	CK1	*ERSVTASPGDDTI*	8.958	6.306
XP_006591394.1	>XP_006591394.1 PREDICTED: probably inactive leucine-rich repeat receptor-like protein kinase IMK2 [Glycine max]	CMGC	*ERSVTASPGDDTI*	47.306	40.815
XP_006591394.1	>XP_006591394.1 PREDICTED: probably inactive leucine-rich repeat receptor-like protein kinase IMK2 [Glycine max]	CK1/CK1	*ERSVTASPGDDTI*	10.335	7.443
XP_006591394.1	>XP_006591394.1 PREDICTED: probably inactive leucine-rich repeat receptor-like protein kinase IMK2 [Glycine max]	CMGC/CDK	*ERSVTASPGDDTI*	15.502	10.587
XP_006591394.1	>XP_006591394.1 PREDICTED: probably inactive leucine-rich repeat receptor-like protein kinase IMK2 [Glycine max]	CMGC/CK2	*ERSVTASPGDDTI*	8.405	2.665
XP_006591394.1	>XP_006591394.1 PREDICTED: probably inactive leucine-rich repeat receptor-like protein kinase IMK2 [Glycine max]	CMGC/DYRK	*ERSVTASPGDDTI*	24.423	17.356
XP_006591394.1	>XP_006591394.1 PREDICTED: probably inactive leucine-rich repeat receptor-like protein kinase IMK2 [Glycine max]	CMGC/GSK	*ERSVTASPGDDTI*	11.649	8.674
XP_006591394.1	>XP_006591394.1 PREDICTED: probably inactive leucine-rich repeat receptor-like protein kinase IMK2 [Glycine max]	CMGC/MAPK	*ERSVTASPGDDTI*	16.905	12.837
XP_006591394.1	>XP_006591394.1 PREDICTED: probably inactive leucine-rich repeat receptor-like protein kinase IMK2 [Glycine max]	Atypical/PIKK	*ERSVTASPGDDTI*	13.791	12.124
XP_006591394.1	>XP_006591394.1 PREDICTED: probably inactive leucine-rich repeat receptor-like protein kinase IMK2 [Glycine max]	Other/Haspin	*ERSVTASPGDDTI*	5.892	0.998
XP_006591394.1	>XP_006591394.1 PREDICTED: probably inactive leucine-rich repeat receptor-like protein kinase IMK2 [Glycine max]	Other/TLK	*ERSVTASPGDDTI*	3.336	2.277
XP_006591394.1	>XP_006591394.1 PREDICTED: probably inactive leucine-rich repeat receptor-like protein kinase IMK2 [Glycine max]	Dual/TK	*ERSVTASPGDDTI*	51.626	47.151
NP_001236279.1	>NP_001236279.1 uncharacterized protein LOC100305501 [Glycine max]	CK1	*SVIPQPSPSPADE*	7.26	6.306
NP_001236279.1	>NP_001236279.1 uncharacterized protein LOC100305501 [Glycine max]	CMGC	*SVIPQPSPSPADE*	44.821	40.815
NP_001236279.1	>NP_001236279.1 uncharacterized protein LOC100305501 [Glycine max]	TKL	*SVIPQPSPSPADE*	6.126	5.299
NP_001236279.1	>NP_001236279.1 uncharacterized protein LOC100305501 [Glycine max]	CK1/CK1	*SVIPQPSPSPADE*	8.213	7.443
NP_001236279.1	>NP_001236279.1 uncharacterized protein LOC100305501 [Glycine max]	CMGC/CDK	*SVIPQPSPSPADE*	13.921	10.587
NP_001236279.1	>NP_001236279.1 uncharacterized protein LOC100305501 [Glycine max]	CMGC/DYRK	*SVIPQPSPSPADE*	23.07	17.356
NP_001236279.1	>NP_001236279.1 uncharacterized protein LOC100305501 [Glycine max]	CMGC/GSK	*SVIPQPSPSPADE*	9.467	8.674
NP_001236279.1	>NP_001236279.1 uncharacterized protein LOC100305501 [Glycine max]	CMGC/MAPK	*SVIPQPSPSPADE*	16.133	12.837
NP_001236279.1	>NP_001236279.1 uncharacterized protein LOC100305501 [Glycine max]	Atypical/PIKK	*SVIPQPSPSPADE*	12.853	12.124
NP_001236279.1	>NP_001236279.1 uncharacterized protein LOC100305501 [Glycine max]	Other/Haspin	*SVIPQPSPSPADE*	6.613	0.998
NP_001236279.1	>NP_001236279.1 uncharacterized protein LOC100305501 [Glycine max]	Other/TLK	*SVIPQPSPSPADE*	3.405	2.277
NP_001236279.1	>NP_001236279.1 uncharacterized protein LOC100305501 [Glycine max]	Dual/TK	*SVIPQPSPSPADE*	54.536	47.151
NP_001236279.1	>NP_001236279.1 uncharacterized protein LOC100305501 [Glycine max]	CMGC	*IPQPSPSPADESK*	46.687	40.815
NP_001236279.1	>NP_001236279.1 uncharacterized protein LOC100305501 [Glycine max]	TKL	*IPQPSPSPADESK*	5.957	5.299
NP_001236279.1	>NP_001236279.1 uncharacterized protein LOC100305501 [Glycine max]	CK1/CK1	*IPQPSPSPADESK*	10.139	7.443
NP_001236279.1	>NP_001236279.1 uncharacterized protein LOC100305501 [Glycine max]	CMGC/CDK	*IPQPSPSPADESK*	15.02	10.587
NP_001236279.1	>NP_001236279.1 uncharacterized protein LOC100305501 [Glycine max]	CMGC/CK2	*IPQPSPSPADESK*	6.621	2.665
NP_001236279.1	>NP_001236279.1 uncharacterized protein LOC100305501 [Glycine max]	CMGC/DYRK	*IPQPSPSPADESK*	25.016	17.356
NP_001236279.1	>NP_001236279.1 uncharacterized protein LOC100305501 [Glycine max]	CMGC/GSK	*IPQPSPSPADESK*	11.066	8.674
NP_001236279.1	>NP_001236279.1 uncharacterized protein LOC100305501 [Glycine max]	CMGC/MAPK	*IPQPSPSPADESK*	17.213	12.837
NP_001236279.1	>NP_001236279.1 uncharacterized protein LOC100305501 [Glycine max]	Atypical/PIKK	*IPQPSPSPADESK*	12.969	12.124
NP_001236279.1	>NP_001236279.1 uncharacterized protein LOC100305501 [Glycine max]	Other/Haspin	*IPQPSPSPADESK*	7.097	0.998
NP_001236279.1	>NP_001236279.1 uncharacterized protein LOC100305501 [Glycine max]	Other/TLK	*IPQPSPSPADESK*	3.026	2.277
NP_001236279.1	>NP_001236279.1 uncharacterized protein LOC100305501 [Glycine max]	Dual/TK	*IPQPSPSPADESK*	52.307	47.151
XP_003554077.1	>XP_003554077.1 PREDICTED: uncharacterized protein LOC100305508 [Glycine max]	Other/Haspin	*KKLFGGTTPGTIT*	5.555	0.998
XP_003554077.1	>XP_003554077.1 PREDICTED: uncharacterized protein LOC100305508 [Glycine max]	Other/TLK	*KKLFGGTTPGTIT*	3.656	2.277
XP_003554077.1	>XP_003554077.1 PREDICTED: uncharacterized protein LOC100305508 [Glycine max]	CMGC	*KLFGGTTPGTITN*	42.79	40.815
XP_003554077.1	>XP_003554077.1 PREDICTED: uncharacterized protein LOC100305508 [Glycine max]	CK1/CK1	*KLFGGTTPGTITN*	8.054	7.443
XP_003554077.1	>XP_003554077.1 PREDICTED: uncharacterized protein LOC100305508 [Glycine max]	CMGC/CDK	*KLFGGTTPGTITN*	15.45	10.587
XP_003554077.1	>XP_003554077.1 PREDICTED: uncharacterized protein LOC100305508 [Glycine max]	CMGC/DYRK	*KLFGGTTPGTITN*	21.24	17.356
XP_003554077.1	>XP_003554077.1 PREDICTED: uncharacterized protein LOC100305508 [Glycine max]	CMGC/GSK	*KLFGGTTPGTITN*	8.801	8.674
XP_003554077.1	>XP_003554077.1 PREDICTED: uncharacterized protein LOC100305508 [Glycine max]	CMGC/MAPK	*KLFGGTTPGTITN*	15.52	12.837
XP_003554077.1	>XP_003554077.1 PREDICTED: uncharacterized protein LOC100305508 [Glycine max]	Atypical/PIKK	*KLFGGTTPGTITN*	12.716	12.124
XP_003554077.1	>XP_003554077.1 PREDICTED: uncharacterized protein LOC100305508 [Glycine max]	Other/Haspin	*KLFGGTTPGTITN*	6.807	0.998
XP_003554077.1	>XP_003554077.1 PREDICTED: uncharacterized protein LOC100305508 [Glycine max]	Other/TLK	*KLFGGTTPGTITN*	2.835	2.277
XP_003554077.1	>XP_003554077.1 PREDICTED: uncharacterized protein LOC100305508 [Glycine max]	CMGC/CLK	*GGTTPGTITNNEW*	95.374	85.655
XP_003554077.1	>XP_003554077.1 PREDICTED: uncharacterized protein LOC100305508 [Glycine max]	Other/Haspin	*GGTTPGTITNNEW*	6.274	0.998
XP_003554077.1	>XP_003554077.1 PREDICTED: uncharacterized protein LOC100305508 [Glycine max]	Other/TLK	*GGTTPGTITNNEW*	3.852	2.277
XP_003554077.1	>XP_003554077.1 PREDICTED: uncharacterized protein LOC100305508 [Glycine max]	TKL	*TTPGTITNNEWAE*	5.639	5.299
XP_003554077.1	>XP_003554077.1 PREDICTED: uncharacterized protein LOC100305508 [Glycine max]	CK1/CK1	*TTPGTITNNEWAE*	7.924	7.443
XP_003554077.1	>XP_003554077.1 PREDICTED: uncharacterized protein LOC100305508 [Glycine max]	Other/Haspin	*TTPGTITNNEWAE*	6.118	0.998
XP_003554077.1	>XP_003554077.1 PREDICTED: uncharacterized protein LOC100305508 [Glycine max]	Other/TLK	*TTPGTITNNEWAE*	2.68	2.277
NP_001241113.1	>NP_001241113.1 uncharacterized protein LOC100790689 [Glycine max]	AGC	*RSPRRRSLSPRGR*	9.071	1.925
NP_001241113.1	>NP_001241113.1 uncharacterized protein LOC100790689 [Glycine max]	CAMK	*RSPRRRSLSPRGR*	6.452	3.428
NP_001241113.1	>NP_001241113.1 uncharacterized protein LOC100790689 [Glycine max]	CK1	*RSPRRRSLSPRGR*	6.996	6.306
NP_001241113.1	>NP_001241113.1 uncharacterized protein LOC100790689 [Glycine max]	STE	*RSPRRRSLSPRGR*	10.833	6.594
NP_001241113.1	>NP_001241113.1 uncharacterized protein LOC100790689 [Glycine max]	TKL	*RSPRRRSLSPRGR*	5.773	5.299
NP_001241113.1	>NP_001241113.1 uncharacterized protein LOC100790689 [Glycine max]	AGC/PKA	*RSPRRRSLSPRGR*	29.775	22.884
NP_001241113.1	>NP_001241113.1 uncharacterized protein LOC100790689 [Glycine max]	AGC/RSK	*RSPRRRSLSPRGR*	15.528	10.901
NP_001241113.1	>NP_001241113.1 uncharacterized protein LOC100790689 [Glycine max]	CAMK/CAMK1	*RSPRRRSLSPRGR*	14.533	11.583
NP_001241113.1	>NP_001241113.1 uncharacterized protein LOC100790689 [Glycine max]	CAMK/CAMKL	*RSPRRRSLSPRGR*	7.968	7.568
NP_001241113.1	>NP_001241113.1 uncharacterized protein LOC100790689 [Glycine max]	CK1/CK1	*RSPRRRSLSPRGR*	7.71	7.443
NP_001241113.1	>NP_001241113.1 uncharacterized protein LOC100790689 [Glycine max]	CMGC/CLK	*RSPRRRSLSPRGR*	105.826	85.655
NP_001241113.1	>NP_001241113.1 uncharacterized protein LOC100790689 [Glycine max]	CMGC/DYRK	*RSPRRRSLSPRGR*	18.704	17.356
NP_001241113.1	>NP_001241113.1 uncharacterized protein LOC100790689 [Glycine max]	STE/STE20	*RSPRRRSLSPRGR*	9.523	6.147
NP_001241113.1	>NP_001241113.1 uncharacterized protein LOC100790689 [Glycine max]	Other/Haspin	*RSPRRRSLSPRGR*	6.221	0.998
NP_001241113.1	>NP_001241113.1 uncharacterized protein LOC100790689 [Glycine max]	Other/Aur	*RSPRRRSLSPRGR*	14.421	8.819
NP_001241113.1	>NP_001241113.1 uncharacterized protein LOC100790689 [Glycine max]	Other/TLK	*RSPRRRSLSPRGR*	2.825	2.277
NP_001241113.1	>NP_001241113.1 uncharacterized protein LOC100790689 [Glycine max]	Dual/TK	*RSPRRRSLSPRGR*	69.17	47.151
NP_001241113.1	>NP_001241113.1 uncharacterized protein LOC100790689 [Glycine max]	AGC	*PRRRSLSPRGRSY*	9.103	1.925
NP_001241113.1	>NP_001241113.1 uncharacterized protein LOC100790689 [Glycine max]	CAMK	*PRRRSLSPRGRSY*	6.797	3.428
NP_001241113.1	>NP_001241113.1 uncharacterized protein LOC100790689 [Glycine max]	CK1	*PRRRSLSPRGRSY*	6.923	6.306
NP_001241113.1	>NP_001241113.1 uncharacterized protein LOC100790689 [Glycine max]	CMGC	*PRRRSLSPRGRSY*	44.755	40.815
NP_001241113.1	>NP_001241113.1 uncharacterized protein LOC100790689 [Glycine max]	STE	*PRRRSLSPRGRSY*	6.854	6.594
NP_001241113.1	>NP_001241113.1 uncharacterized protein LOC100790689 [Glycine max]	TKL	*PRRRSLSPRGRSY*	6.328	5.299
NP_001241113.1	>NP_001241113.1 uncharacterized protein LOC100790689 [Glycine max]	AGC/NDR	*PRRRSLSPRGRSY*	0.004	0.003
NP_001241113.1	>NP_001241113.1 uncharacterized protein LOC100790689 [Glycine max]	AGC/PKA	*PRRRSLSPRGRSY*	27.116	22.884
NP_001241113.1	>NP_001241113.1 uncharacterized protein LOC100790689 [Glycine max]	AGC/RSK	*PRRRSLSPRGRSY*	17.618	10.901
NP_001241113.1	>NP_001241113.1 uncharacterized protein LOC100790689 [Glycine max]	CAMK/CAMK1	*PRRRSLSPRGRSY*	15.456	11.583
NP_001241113.1	>NP_001241113.1 uncharacterized protein LOC100790689 [Glycine max]	CAMK/CAMKL	*PRRRSLSPRGRSY*	10.578	7.568
NP_001241113.1	>NP_001241113.1 uncharacterized protein LOC100790689 [Glycine max]	CK1/CK1	*PRRRSLSPRGRSY*	7.574	7.443
NP_001241113.1	>NP_001241113.1 uncharacterized protein LOC100790689 [Glycine max]	CMGC/CDK	*PRRRSLSPRGRSY*	15.756	10.587
NP_001241113.1	>NP_001241113.1 uncharacterized protein LOC100790689 [Glycine max]	CMGC/CK2	*PRRRSLSPRGRSY*	3.618	2.665
NP_001241113.1	>NP_001241113.1 uncharacterized protein LOC100790689 [Glycine max]	CMGC/CLK	*PRRRSLSPRGRSY*	96.227	85.655
NP_001241113.1	>NP_001241113.1 uncharacterized protein LOC100790689 [Glycine max]	CMGC/DYRK	*PRRRSLSPRGRSY*	29.073	17.356
NP_001241113.1	>NP_001241113.1 uncharacterized protein LOC100790689 [Glycine max]	CMGC/GSK	*PRRRSLSPRGRSY*	10.091	8.674
NP_001241113.1	>NP_001241113.1 uncharacterized protein LOC100790689 [Glycine max]	CMGC/MAPK	*PRRRSLSPRGRSY*	18.779	12.837
NP_001241113.1	>NP_001241113.1 uncharacterized protein LOC100790689 [Glycine max]	Atypical/PIKK	*PRRRSLSPRGRSY*	12.325	12.124
NP_001241113.1	>NP_001241113.1 uncharacterized protein LOC100790689 [Glycine max]	Other/Haspin	*PRRRSLSPRGRSY*	5.849	0.998
NP_001241113.1	>NP_001241113.1 uncharacterized protein LOC100790689 [Glycine max]	Other/Aur	*PRRRSLSPRGRSY*	9.115	8.819
NP_001241113.1	>NP_001241113.1 uncharacterized protein LOC100790689 [Glycine max]	Other/TLK	*PRRRSLSPRGRSY*	3.079	2.277
NP_001241113.1	>NP_001241113.1 uncharacterized protein LOC100790689 [Glycine max]	Dual/TK	*PRRRSLSPRGRSY*	62.239	47.151
NP_001241113.1	>NP_001241113.1 uncharacterized protein LOC100790689 [Glycine max]	AGC	*PRGRSYSRSPPYR*	6.518	1.925
NP_001241113.1	>NP_001241113.1 uncharacterized protein LOC100790689 [Glycine max]	CAMK	*PRGRSYSRSPPYR*	6.165	3.428
NP_001241113.1	>NP_001241113.1 uncharacterized protein LOC100790689 [Glycine max]	CK1	*PRGRSYSRSPPYR*	6.904	6.306
NP_001241113.1	>NP_001241113.1 uncharacterized protein LOC100790689 [Glycine max]	TKL	*PRGRSYSRSPPYR*	6.132	5.299
NP_001241113.1	>NP_001241113.1 uncharacterized protein LOC100790689 [Glycine max]	AGC/NDR	*PRGRSYSRSPPYR*	0.004	0.003
NP_001241113.1	>NP_001241113.1 uncharacterized protein LOC100790689 [Glycine max]	AGC/PKA	*PRGRSYSRSPPYR*	26.167	22.884
NP_001241113.1	>NP_001241113.1 uncharacterized protein LOC100790689 [Glycine max]	AGC/RSK	*PRGRSYSRSPPYR*	16.795	10.901
NP_001241113.1	>NP_001241113.1 uncharacterized protein LOC100790689 [Glycine max]	CAMK/CAMK1	*PRGRSYSRSPPYR*	14.679	11.583
NP_001241113.1	>NP_001241113.1 uncharacterized protein LOC100790689 [Glycine max]	CAMK/CAMKL	*PRGRSYSRSPPYR*	8.687	7.568
NP_001241113.1	>NP_001241113.1 uncharacterized protein LOC100790689 [Glycine max]	CK1/CK1	*PRGRSYSRSPPYR*	8.078	7.443
NP_001241113.1	>NP_001241113.1 uncharacterized protein LOC100790689 [Glycine max]	CMGC/CLK	*PRGRSYSRSPPYR*	98.344	85.655
NP_001241113.1	>NP_001241113.1 uncharacterized protein LOC100790689 [Glycine max]	CMGC/DYRK	*PRGRSYSRSPPYR*	20.589	17.356
NP_001241113.1	>NP_001241113.1 uncharacterized protein LOC100790689 [Glycine max]	CMGC/SRPK	*PRGRSYSRSPPYR*	325.011	319.434
NP_001241113.1	>NP_001241113.1 uncharacterized protein LOC100790689 [Glycine max]	Other/WEE	*PRGRSYSRSPPYR*	2.491	2.306
[truncated: 75,727 more rows]

## Sheet: Table S4c
Supplementary Table S4c. Mapping of the phosphosite with kinase proteins.
Proteini	Protein Annotationii	Peptideiii	Kinase Familyiv	Kinase Proteinv
XP_003555961.1	>XP_003555961.1 PREDICTED: probable cinnamyl alcohol dehydrogenase [Glycine max]	DPSGILppSPYTYN	TKL	NP_001238530.1;XP_003517149.1;XP_003518519.1;XP_003523078.1;XP_003527023.1;XP_003527345.1;XP_003529520.1;XP_003530884.1;XP_003532922.1;XP_003535465.1;XP_003538267.1;XP_003538680.1;XP_003542535.1;XP_003543042.1;XP_003545086.1;XP_003545932.1;XP_003546054.1;XP_003548520.1;XP_003550667.1;XP_003555491.1;XP_006583821.1;XP_006585406.1;XP_006588824.1;XP_006589734.1;XP_006592473.1;XP_006592871.1;XP_006594…
XP_003555961.1	>XP_003555961.1 PREDICTED: probable cinnamyl alcohol dehydrogenase [Glycine max]	DPSGILppSPYTYN	CK1	XP_003521300.1;XP_003526502.1;XP_003536218.1;XP_003536792.1;XP_003542336.1;XP_003549210.1;XP_003556378.1;XP_003556554.1;XP_006604500.1
XP_003555961.1	>XP_003555961.1 PREDICTED: probable cinnamyl alcohol dehydrogenase [Glycine max]	DPSGILppSPYTYN	STE	NP_001236577.1;XP_003517847.1;XP_003523226.1;XP_003524546.1;XP_003526863.1;XP_003533990.1;XP_003536457.1;XP_003539605.1;XP_003542344.1;XP_003543989.1;XP_003548172.1;XP_003553827.1;XP_003556116.1;XP_006574952.1;XP_006589235.1;XP_006590808.1;XP_006594752.1;XP_006606417.1;XP_014628456.1
XP_003551399.1	>XP_003551399.1 PREDICTED: calcineurin B-like protein 3 [Glycine max]	ITTTFPppSFVFHS	TKL	NP_001238530.1;XP_003517149.1;XP_003518519.1;XP_003523078.1;XP_003527023.1;XP_003527345.1;XP_003529520.1;XP_003530884.1;XP_003532922.1;XP_003535465.1;XP_003538267.1;XP_003538680.1;XP_003542535.1;XP_003543042.1;XP_003545086.1;XP_003545932.1;XP_003546054.1;XP_003548520.1;XP_003550667.1;XP_003555491.1;XP_006583821.1;XP_006585406.1;XP_006588824.1;XP_006589734.1;XP_006592473.1;XP_006592871.1;XP_006594…
XP_003551987.1	>XP_003551987.1 PREDICTED: probable receptor-like protein kinase At5g15080 [Glycine max]	RNFRPEppSLLGEG	CAMK	NP_001236743.1;NP_001238077.1;NP_001238517.2;XP_003519696.2;XP_003520170.1;XP_003521182.1;XP_003522347.1;XP_003523190.1;XP_003524205.1;XP_003524220.1;XP_003525029.1;XP_003526896.1;XP_003526904.1;XP_003528177.1;XP_003528501.1;XP_003529159.1;XP_003531338.1;XP_003531593.1;XP_003535945.1;XP_003538331.1;XP_003538879.1;XP_003540159.1;XP_003540182.1;XP_003543469.1;XP_003544188.1;XP_003550764.1;XP_003554…
XP_003551987.1	>XP_003551987.1 PREDICTED: probable receptor-like protein kinase At5g15080 [Glycine max]	RNFRPEppSLLGEG	CK1	XP_003521300.1;XP_003526502.1;XP_003536218.1;XP_003536792.1;XP_003542336.1;XP_003549210.1;XP_003556378.1;XP_003556554.1;XP_006604500.1
XP_003551987.1	>XP_003551987.1 PREDICTED: probable receptor-like protein kinase At5g15080 [Glycine max]	RNFRPEppSLLGEG	STE	NP_001236577.1;XP_003517847.1;XP_003523226.1;XP_003524546.1;XP_003526863.1;XP_003533990.1;XP_003536457.1;XP_003539605.1;XP_003542344.1;XP_003543989.1;XP_003548172.1;XP_003553827.1;XP_003556116.1;XP_006574952.1;XP_006589235.1;XP_006590808.1;XP_006594752.1;XP_006606417.1;XP_014628456.1
XP_003551987.1	>XP_003551987.1 PREDICTED: probable receptor-like protein kinase At5g15080 [Glycine max]	RNFRPEppSLLGEG	AGC	NP_001239901.1;XP_003516479.1;XP_003534979.1;XP_003535423.1;XP_003536298.1;XP_003539746.1;XP_003547866.1;XP_003555458.1;XP_003556291.1;XP_003556379.1;XP_006583467.1;XP_006587460.1;XP_006587537.1;XP_006595969.1;XP_014618356.1;XP_014625373.1
XP_003551987.1	>XP_003551987.1 PREDICTED: probable receptor-like protein kinase At5g15080 [Glycine max]	RNFRPEppSLLGEG	CMGC	NP_001235426.1;NP_001240016.1;NP_001240234.1;NP_001241004.1;NP_001241378.1;XP_003517078.1;XP_003518657.1;XP_003519496.1;XP_003521276.1;XP_003524334.1;XP_003524883.1;XP_003525376.1;XP_003527981.1;XP_003528879.1;XP_003529369.1;XP_003530058.1;XP_003532097.1;XP_003532933.1;XP_003534148.1;XP_003534546.1;XP_003534597.1;XP_003538034.1;XP_003539740.1;XP_003540211.1;XP_003540463.1;XP_003542896.1;XP_003542…
XP_003552267.1	>XP_003552267.1 PREDICTED: pyruvate decarboxylase 2 [Glycine max]	RDPVRFppSLSPRL	CK1	XP_003521300.1;XP_003526502.1;XP_003536218.1;XP_003536792.1;XP_003542336.1;XP_003549210.1;XP_003556378.1;XP_003556554.1;XP_006604500.1
XP_003552267.1	>XP_003552267.1 PREDICTED: pyruvate decarboxylase 2 [Glycine max]	RDPVRFppSLSPRL	AGC	NP_001239901.1;XP_003516479.1;XP_003534979.1;XP_003535423.1;XP_003536298.1;XP_003539746.1;XP_003547866.1;XP_003555458.1;XP_003556291.1;XP_003556379.1;XP_006583467.1;XP_006587460.1;XP_006587537.1;XP_006595969.1;XP_014618356.1;XP_014625373.1
XP_003552267.1	>XP_003552267.1 PREDICTED: pyruvate decarboxylase 2 [Glycine max]	PVRFSLppSPRLSN	AGC	NP_001239901.1;XP_003516479.1;XP_003534979.1;XP_003535423.1;XP_003536298.1;XP_003539746.1;XP_003547866.1;XP_003555458.1;XP_003556291.1;XP_003556379.1;XP_006583467.1;XP_006587460.1;XP_006587537.1;XP_006595969.1;XP_014618356.1;XP_014625373.1
XP_003552267.1	>XP_003552267.1 PREDICTED: pyruvate decarboxylase 2 [Glycine max]	PVRFSLppSPRLSN	CMGC	NP_001235426.1;NP_001240016.1;NP_001240234.1;NP_001241004.1;NP_001241378.1;XP_003517078.1;XP_003518657.1;XP_003519496.1;XP_003521276.1;XP_003524334.1;XP_003524883.1;XP_003525376.1;XP_003527981.1;XP_003528879.1;XP_003529369.1;XP_003530058.1;XP_003532097.1;XP_003532933.1;XP_003534148.1;XP_003534546.1;XP_003534597.1;XP_003538034.1;XP_003539740.1;XP_003540211.1;XP_003540463.1;XP_003542896.1;XP_003542…
XP_003552267.1	>XP_003552267.1 PREDICTED: pyruvate decarboxylase 2 [Glycine max]	PVRFSLppSPRLSN	TKL	NP_001238530.1;XP_003517149.1;XP_003518519.1;XP_003523078.1;XP_003527023.1;XP_003527345.1;XP_003529520.1;XP_003530884.1;XP_003532922.1;XP_003535465.1;XP_003538267.1;XP_003538680.1;XP_003542535.1;XP_003543042.1;XP_003545086.1;XP_003545932.1;XP_003546054.1;XP_003548520.1;XP_003550667.1;XP_003555491.1;XP_006583821.1;XP_006585406.1;XP_006588824.1;XP_006589734.1;XP_006592473.1;XP_006592871.1;XP_006594…
XP_003552336.1	>XP_003552336.1 PREDICTED: 2,3-bisphosphoglycerate-independent phosphoglycerate mutase [Glycine max]	EDDMGNppSEVGHN	CK1	XP_003521300.1;XP_003526502.1;XP_003536218.1;XP_003536792.1;XP_003542336.1;XP_003549210.1;XP_003556378.1;XP_003556554.1;XP_006604500.1
XP_003552336.1	>XP_003552336.1 PREDICTED: 2,3-bisphosphoglycerate-independent phosphoglycerate mutase [Glycine max]	EDDMGNppSEVGHN	CMGC	NP_001235426.1;NP_001240016.1;NP_001240234.1;NP_001241004.1;NP_001241378.1;XP_003517078.1;XP_003518657.1;XP_003519496.1;XP_003521276.1;XP_003524334.1;XP_003524883.1;XP_003525376.1;XP_003527981.1;XP_003528879.1;XP_003529369.1;XP_003530058.1;XP_003532097.1;XP_003532933.1;XP_003534148.1;XP_003534546.1;XP_003534597.1;XP_003538034.1;XP_003539740.1;XP_003540211.1;XP_003540463.1;XP_003542896.1;XP_003542…
XP_006602134.1	>XP_006602134.1 PREDICTED: nuclear transcription factor Y subunit B-3 [Glycine max]	GKGSEMppSPREQD	AGC	NP_001239901.1;XP_003516479.1;XP_003534979.1;XP_003535423.1;XP_003536298.1;XP_003539746.1;XP_003547866.1;XP_003555458.1;XP_003556291.1;XP_003556379.1;XP_006583467.1;XP_006587460.1;XP_006587537.1;XP_006595969.1;XP_014618356.1;XP_014625373.1
XP_006602134.1	>XP_006602134.1 PREDICTED: nuclear transcription factor Y subunit B-3 [Glycine max]	GKGSEMppSPREQD	CK1	XP_003521300.1;XP_003526502.1;XP_003536218.1;XP_003536792.1;XP_003542336.1;XP_003549210.1;XP_003556378.1;XP_003556554.1;XP_006604500.1
XP_006602134.1	>XP_006602134.1 PREDICTED: nuclear transcription factor Y subunit B-3 [Glycine max]	GKGSEMppSPREQD	CMGC	NP_001235426.1;NP_001240016.1;NP_001240234.1;NP_001241004.1;NP_001241378.1;XP_003517078.1;XP_003518657.1;XP_003519496.1;XP_003521276.1;XP_003524334.1;XP_003524883.1;XP_003525376.1;XP_003527981.1;XP_003528879.1;XP_003529369.1;XP_003530058.1;XP_003532097.1;XP_003532933.1;XP_003534148.1;XP_003534546.1;XP_003534597.1;XP_003538034.1;XP_003539740.1;XP_003540211.1;XP_003540463.1;XP_003542896.1;XP_003542…
XP_006602134.1	>XP_006602134.1 PREDICTED: nuclear transcription factor Y subunit B-3 [Glycine max]	SKDAKEppTVQECV	TKL	NP_001238530.1;XP_003517149.1;XP_003518519.1;XP_003523078.1;XP_003527023.1;XP_003527345.1;XP_003529520.1;XP_003530884.1;XP_003532922.1;XP_003535465.1;XP_003538267.1;XP_003538680.1;XP_003542535.1;XP_003543042.1;XP_003545086.1;XP_003545932.1;XP_003546054.1;XP_003548520.1;XP_003550667.1;XP_003555491.1;XP_006583821.1;XP_006585406.1;XP_006588824.1;XP_006589734.1;XP_006592473.1;XP_006592871.1;XP_006594…
XP_006602134.1	>XP_006602134.1 PREDICTED: nuclear transcription factor Y subunit B-3 [Glycine max]	SKDAKEppTVQECV	CK1	XP_003521300.1;XP_003526502.1;XP_003536218.1;XP_003536792.1;XP_003542336.1;XP_003549210.1;XP_003556378.1;XP_003556554.1;XP_006604500.1
XP_006602134.1	>XP_006602134.1 PREDICTED: nuclear transcription factor Y subunit B-3 [Glycine max]	SKDAKEppTVQECV	CMGC	NP_001235426.1;NP_001240016.1;NP_001240234.1;NP_001241004.1;NP_001241378.1;XP_003517078.1;XP_003518657.1;XP_003519496.1;XP_003521276.1;XP_003524334.1;XP_003524883.1;XP_003525376.1;XP_003527981.1;XP_003528879.1;XP_003529369.1;XP_003530058.1;XP_003532097.1;XP_003532933.1;XP_003534148.1;XP_003534546.1;XP_003534597.1;XP_003538034.1;XP_003539740.1;XP_003540211.1;XP_003540463.1;XP_003542896.1;XP_003542…
XP_006602655.1	>XP_006602655.1 PREDICTED: cell wall protein RBR3 [Glycine max]	GSRRPSppSSGGPT	AGC	NP_001239901.1;XP_003516479.1;XP_003534979.1;XP_003535423.1;XP_003536298.1;XP_003539746.1;XP_003547866.1;XP_003555458.1;XP_003556291.1;XP_003556379.1;XP_006583467.1;XP_006587460.1;XP_006587537.1;XP_006595969.1;XP_014618356.1;XP_014625373.1
XP_006602655.1	>XP_006602655.1 PREDICTED: cell wall protein RBR3 [Glycine max]	GSRRPSppSSGGPT	CAMK	NP_001236743.1;NP_001238077.1;NP_001238517.2;XP_003519696.2;XP_003520170.1;XP_003521182.1;XP_003522347.1;XP_003523190.1;XP_003524205.1;XP_003524220.1;XP_003525029.1;XP_003526896.1;XP_003526904.1;XP_003528177.1;XP_003528501.1;XP_003529159.1;XP_003531338.1;XP_003531593.1;XP_003535945.1;XP_003538331.1;XP_003538879.1;XP_003540159.1;XP_003540182.1;XP_003543469.1;XP_003544188.1;XP_003550764.1;XP_003554…
XP_006602655.1	>XP_006602655.1 PREDICTED: cell wall protein RBR3 [Glycine max]	GSRRPSppSSGGPT	CK1	XP_003521300.1;XP_003526502.1;XP_003536218.1;XP_003536792.1;XP_003542336.1;XP_003549210.1;XP_003556378.1;XP_003556554.1;XP_006604500.1
XP_006602655.1	>XP_006602655.1 PREDICTED: cell wall protein RBR3 [Glycine max]	GSRRPSppSSGGPT	STE	NP_001236577.1;XP_003517847.1;XP_003523226.1;XP_003524546.1;XP_003526863.1;XP_003533990.1;XP_003536457.1;XP_003539605.1;XP_003542344.1;XP_003543989.1;XP_003548172.1;XP_003553827.1;XP_003556116.1;XP_006574952.1;XP_006589235.1;XP_006590808.1;XP_006594752.1;XP_006606417.1;XP_014628456.1
XP_006602655.1	>XP_006602655.1 PREDICTED: cell wall protein RBR3 [Glycine max]	GSRRPSppSSGGPT	TKL	NP_001238530.1;XP_003517149.1;XP_003518519.1;XP_003523078.1;XP_003527023.1;XP_003527345.1;XP_003529520.1;XP_003530884.1;XP_003532922.1;XP_003535465.1;XP_003538267.1;XP_003538680.1;XP_003542535.1;XP_003543042.1;XP_003545086.1;XP_003545932.1;XP_003546054.1;XP_003548520.1;XP_003550667.1;XP_003555491.1;XP_006583821.1;XP_006585406.1;XP_006588824.1;XP_006589734.1;XP_006592473.1;XP_006592871.1;XP_006594…
XP_006602655.1	>XP_006602655.1 PREDICTED: cell wall protein RBR3 [Glycine max]	GSRRPSppSSGGPT	CMGC	NP_001235426.1;NP_001240016.1;NP_001240234.1;NP_001241004.1;NP_001241378.1;XP_003517078.1;XP_003518657.1;XP_003519496.1;XP_003521276.1;XP_003524334.1;XP_003524883.1;XP_003525376.1;XP_003527981.1;XP_003528879.1;XP_003529369.1;XP_003530058.1;XP_003532097.1;XP_003532933.1;XP_003534148.1;XP_003534546.1;XP_003534597.1;XP_003538034.1;XP_003539740.1;XP_003540211.1;XP_003540463.1;XP_003542896.1;XP_003542…
XP_006602655.1	>XP_006602655.1 PREDICTED: cell wall protein RBR3 [Glycine max]	LSDRPAppSATRTR	CAMK	NP_001236743.1;NP_001238077.1;NP_001238517.2;XP_003519696.2;XP_003520170.1;XP_003521182.1;XP_003522347.1;XP_003523190.1;XP_003524205.1;XP_003524220.1;XP_003525029.1;XP_003526896.1;XP_003526904.1;XP_003528177.1;XP_003528501.1;XP_003529159.1;XP_003531338.1;XP_003531593.1;XP_003535945.1;XP_003538331.1;XP_003538879.1;XP_003540159.1;XP_003540182.1;XP_003543469.1;XP_003544188.1;XP_003550764.1;XP_003554…
XP_006602655.1	>XP_006602655.1 PREDICTED: cell wall protein RBR3 [Glycine max]	LSDRPAppSATRTR	CK1	XP_003521300.1;XP_003526502.1;XP_003536218.1;XP_003536792.1;XP_003542336.1;XP_003549210.1;XP_003556378.1;XP_003556554.1;XP_006604500.1
XP_006602655.1	>XP_006602655.1 PREDICTED: cell wall protein RBR3 [Glycine max]	LSDRPAppSATRTR	STE	NP_001236577.1;XP_003517847.1;XP_003523226.1;XP_003524546.1;XP_003526863.1;XP_003533990.1;XP_003536457.1;XP_003539605.1;XP_003542344.1;XP_003543989.1;XP_003548172.1;XP_003553827.1;XP_003556116.1;XP_006574952.1;XP_006589235.1;XP_006590808.1;XP_006594752.1;XP_006606417.1;XP_014628456.1
XP_006602655.1	>XP_006602655.1 PREDICTED: cell wall protein RBR3 [Glycine max]	LSDRPAppSATRTR	AGC	NP_001239901.1;XP_003516479.1;XP_003534979.1;XP_003535423.1;XP_003536298.1;XP_003539746.1;XP_003547866.1;XP_003555458.1;XP_003556291.1;XP_003556379.1;XP_006583467.1;XP_006587460.1;XP_006587537.1;XP_006595969.1;XP_014618356.1;XP_014625373.1
XP_006602655.1	>XP_006602655.1 PREDICTED: cell wall protein RBR3 [Glycine max]	LSDRPAppSATRTR	CMGC	NP_001235426.1;NP_001240016.1;NP_001240234.1;NP_001241004.1;NP_001241378.1;XP_003517078.1;XP_003518657.1;XP_003519496.1;XP_003521276.1;XP_003524334.1;XP_003524883.1;XP_003525376.1;XP_003527981.1;XP_003528879.1;XP_003529369.1;XP_003530058.1;XP_003532097.1;XP_003532933.1;XP_003534148.1;XP_003534546.1;XP_003534597.1;XP_003538034.1;XP_003539740.1;XP_003540211.1;XP_003540463.1;XP_003542896.1;XP_003542…
XP_014625373.1	>XP_014625373.1 PREDICTED: serine/threonine-protein kinase tricorner [Glycine max]	NRRALAppYSTVGT	D	NP_001236743.1;NP_001238077.1;NP_001238517.2;XP_003519696.2;XP_003520170.1;XP_003521182.1;XP_003522347.1;XP_003523190.1;XP_003524205.1;XP_003524220.1;XP_003525029.1;XP_003526896.1;XP_003526904.1;XP_003528177.1;XP_003528501.1;XP_003529159.1;XP_003531338.1;XP_003531593.1;XP_003535945.1;XP_003538331.1;XP_003538879.1;XP_003540159.1;XP_003540182.1;XP_003543469.1;XP_003544188.1;XP_003550764.1;XP_003554…
XP_014625373.1	>XP_014625373.1 PREDICTED: serine/threonine-protein kinase tricorner [Glycine max]	RRALAYppSTVGTL	TKL	NP_001238530.1;XP_003517149.1;XP_003518519.1;XP_003523078.1;XP_003527023.1;XP_003527345.1;XP_003529520.1;XP_003530884.1;XP_003532922.1;XP_003535465.1;XP_003538267.1;XP_003538680.1;XP_003542535.1;XP_003543042.1;XP_003545086.1;XP_003545932.1;XP_003546054.1;XP_003548520.1;XP_003550667.1;XP_003555491.1;XP_006583821.1;XP_006585406.1;XP_006588824.1;XP_006589734.1;XP_006592473.1;XP_006592871.1;XP_006594…
XP_014625373.1	>XP_014625373.1 PREDICTED: serine/threonine-protein kinase tricorner [Glycine max]	RRALAYppSTVGTL	CK1	XP_003521300.1;XP_003526502.1;XP_003536218.1;XP_003536792.1;XP_003542336.1;XP_003549210.1;XP_003556378.1;XP_003556554.1;XP_006604500.1
XP_014625373.1	>XP_014625373.1 PREDICTED: serine/threonine-protein kinase tricorner [Glycine max]	RRALAYppSTVGTL	STE	NP_001236577.1;XP_003517847.1;XP_003523226.1;XP_003524546.1;XP_003526863.1;XP_003533990.1;XP_003536457.1;XP_003539605.1;XP_003542344.1;XP_003543989.1;XP_003548172.1;XP_003553827.1;XP_003556116.1;XP_006574952.1;XP_006589235.1;XP_006590808.1;XP_006594752.1;XP_006606417.1;XP_014628456.1
XP_014625373.1	>XP_014625373.1 PREDICTED: serine/threonine-protein kinase tricorner [Glycine max]	RALAYSppTVGTLD	TKL	NP_001238530.1;XP_003517149.1;XP_003518519.1;XP_003523078.1;XP_003527023.1;XP_003527345.1;XP_003529520.1;XP_003530884.1;XP_003532922.1;XP_003535465.1;XP_003538267.1;XP_003538680.1;XP_003542535.1;XP_003543042.1;XP_003545086.1;XP_003545932.1;XP_003546054.1;XP_003548520.1;XP_003550667.1;XP_003555491.1;XP_006583821.1;XP_006585406.1;XP_006588824.1;XP_006589734.1;XP_006592473.1;XP_006592871.1;XP_006594…
XP_014625373.1	>XP_014625373.1 PREDICTED: serine/threonine-protein kinase tricorner [Glycine max]	AYSTVGppTLDYMA	TKL	NP_001238530.1;XP_003517149.1;XP_003518519.1;XP_003523078.1;XP_003527023.1;XP_003527345.1;XP_003529520.1;XP_003530884.1;XP_003532922.1;XP_003535465.1;XP_003538267.1;XP_003538680.1;XP_003542535.1;XP_003543042.1;XP_003545086.1;XP_003545932.1;XP_003546054.1;XP_003548520.1;XP_003550667.1;XP_003555491.1;XP_006583821.1;XP_006585406.1;XP_006588824.1;XP_006589734.1;XP_006592473.1;XP_006592871.1;XP_006594…
XP_014625373.1	>XP_014625373.1 PREDICTED: serine/threonine-protein kinase tricorner [Glycine max]	AYSTVGppTLDYMA	CMGC	NP_001235426.1;NP_001240016.1;NP_001240234.1;NP_001241004.1;NP_001241378.1;XP_003517078.1;XP_003518657.1;XP_003519496.1;XP_003521276.1;XP_003524334.1;XP_003524883.1;XP_003525376.1;XP_003527981.1;XP_003528879.1;XP_003529369.1;XP_003530058.1;XP_003532097.1;XP_003532933.1;XP_003534148.1;XP_003534546.1;XP_003534597.1;XP_003538034.1;XP_003539740.1;XP_003540211.1;XP_003540463.1;XP_003542896.1;XP_003542…
XP_014625373.1	>XP_014625373.1 PREDICTED: serine/threonine-protein kinase tricorner [Glycine max]	TVGTLDppYMAPEV	D	NP_001236743.1;NP_001238077.1;NP_001238517.2;XP_003519696.2;XP_003520170.1;XP_003521182.1;XP_003522347.1;XP_003523190.1;XP_003524205.1;XP_003524220.1;XP_003525029.1;XP_003526896.1;XP_003526904.1;XP_003528177.1;XP_003528501.1;XP_003529159.1;XP_003531338.1;XP_003531593.1;XP_003535945.1;XP_003538331.1;XP_003538879.1;XP_003540159.1;XP_003540182.1;XP_003543469.1;XP_003544188.1;XP_003550764.1;XP_003554…
XP_014625373.1	>XP_014625373.1 PREDICTED: serine/threonine-protein kinase tricorner [Glycine max]	PDVSVSppSPVTRQ	CK1	XP_003521300.1;XP_003526502.1;XP_003536218.1;XP_003536792.1;XP_003542336.1;XP_003549210.1;XP_003556378.1;XP_003556554.1;XP_006604500.1
XP_014625373.1	>XP_014625373.1 PREDICTED: serine/threonine-protein kinase tricorner [Glycine max]	PDVSVSppSPVTRQ	CMGC	NP_001235426.1;NP_001240016.1;NP_001240234.1;NP_001241004.1;NP_001241378.1;XP_003517078.1;XP_003518657.1;XP_003519496.1;XP_003521276.1;XP_003524334.1;XP_003524883.1;XP_003525376.1;XP_003527981.1;XP_003528879.1;XP_003529369.1;XP_003530058.1;XP_003532097.1;XP_003532933.1;XP_003534148.1;XP_003534546.1;XP_003534597.1;XP_003538034.1;XP_003539740.1;XP_003540211.1;XP_003540463.1;XP_003542896.1;XP_003542…
XP_003549233.1	>XP_003549233.1 PREDICTED: DNA repair protein recA homolog 3, mitochondrial [Glycine max]	KIATVDppSTDEEA	CK1	XP_003521300.1;XP_003526502.1;XP_003536218.1;XP_003536792.1;XP_003542336.1;XP_003549210.1;XP_003556378.1;XP_003556554.1;XP_006604500.1
XP_003549233.1	>XP_003549233.1 PREDICTED: DNA repair protein recA homolog 3, mitochondrial [Glycine max]	KIATVDppSTDEEA	CMGC	NP_001235426.1;NP_001240016.1;NP_001240234.1;NP_001241004.1;NP_001241378.1;XP_003517078.1;XP_003518657.1;XP_003519496.1;XP_003521276.1;XP_003524334.1;XP_003524883.1;XP_003525376.1;XP_003527981.1;XP_003528879.1;XP_003529369.1;XP_003530058.1;XP_003532097.1;XP_003532933.1;XP_003534148.1;XP_003534546.1;XP_003534597.1;XP_003538034.1;XP_003539740.1;XP_003540211.1;XP_003540463.1;XP_003542896.1;XP_003542…
XP_003549233.1	>XP_003549233.1 PREDICTED: DNA repair protein recA homolog 3, mitochondrial [Glycine max]	KIATVDppSTDEEA	TKL	NP_001238530.1;XP_003517149.1;XP_003518519.1;XP_003523078.1;XP_003527023.1;XP_003527345.1;XP_003529520.1;XP_003530884.1;XP_003532922.1;XP_003535465.1;XP_003538267.1;XP_003538680.1;XP_003542535.1;XP_003543042.1;XP_003545086.1;XP_003545932.1;XP_003546054.1;XP_003548520.1;XP_003550667.1;XP_003555491.1;XP_006583821.1;XP_006585406.1;XP_006588824.1;XP_006589734.1;XP_006592473.1;XP_006592871.1;XP_006594…
XP_003549233.1	>XP_003549233.1 PREDICTED: DNA repair protein recA homolog 3, mitochondrial [Glycine max]	IATVDSppTDEEAA	CMGC	NP_001235426.1;NP_001240016.1;NP_001240234.1;NP_001241004.1;NP_001241378.1;XP_003517078.1;XP_003518657.1;XP_003519496.1;XP_003521276.1;XP_003524334.1;XP_003524883.1;XP_003525376.1;XP_003527981.1;XP_003528879.1;XP_003529369.1;XP_003530058.1;XP_003532097.1;XP_003532933.1;XP_003534148.1;XP_003534546.1;XP_003534597.1;XP_003538034.1;XP_003539740.1;XP_003540211.1;XP_003540463.1;XP_003542896.1;XP_003542…
XP_003549233.1	>XP_003549233.1 PREDICTED: DNA repair protein recA homolog 3, mitochondrial [Glycine max]	RSKSDGppSDSGEE	AGC	NP_001239901.1;XP_003516479.1;XP_003534979.1;XP_003535423.1;XP_003536298.1;XP_003539746.1;XP_003547866.1;XP_003555458.1;XP_003556291.1;XP_003556379.1;XP_006583467.1;XP_006587460.1;XP_006587537.1;XP_006595969.1;XP_014618356.1;XP_014625373.1
XP_003549233.1	>XP_003549233.1 PREDICTED: DNA repair protein recA homolog 3, mitochondrial [Glycine max]	RSKSDGppSDSGEE	CK1	XP_003521300.1;XP_003526502.1;XP_003536218.1;XP_003536792.1;XP_003542336.1;XP_003549210.1;XP_003556378.1;XP_003556554.1;XP_006604500.1
XP_003549233.1	>XP_003549233.1 PREDICTED: DNA repair protein recA homolog 3, mitochondrial [Glycine max]	RSKSDGppSDSGEE	CMGC	NP_001235426.1;NP_001240016.1;NP_001240234.1;NP_001241004.1;NP_001241378.1;XP_003517078.1;XP_003518657.1;XP_003519496.1;XP_003521276.1;XP_003524334.1;XP_003524883.1;XP_003525376.1;XP_003527981.1;XP_003528879.1;XP_003529369.1;XP_003530058.1;XP_003532097.1;XP_003532933.1;XP_003534148.1;XP_003534546.1;XP_003534597.1;XP_003538034.1;XP_003539740.1;XP_003540211.1;XP_003540463.1;XP_003542896.1;XP_003542…
XP_003549233.1	>XP_003549233.1 PREDICTED: DNA repair protein recA homolog 3, mitochondrial [Glycine max]	KSDGSDppSGEENM	CK1	XP_003521300.1;XP_003526502.1;XP_003536218.1;XP_003536792.1;XP_003542336.1;XP_003549210.1;XP_003556378.1;XP_003556554.1;XP_006604500.1
XP_003549233.1	>XP_003549233.1 PREDICTED: DNA repair protein recA homolog 3, mitochondrial [Glycine max]	KSDGSDppSGEENM	CMGC	NP_001235426.1;NP_001240016.1;NP_001240234.1;NP_001241004.1;NP_001241378.1;XP_003517078.1;XP_003518657.1;XP_003519496.1;XP_003521276.1;XP_003524334.1;XP_003524883.1;XP_003525376.1;XP_003527981.1;XP_003528879.1;XP_003529369.1;XP_003530058.1;XP_003532097.1;XP_003532933.1;XP_003534148.1;XP_003534546.1;XP_003534597.1;XP_003538034.1;XP_003539740.1;XP_003540211.1;XP_003540463.1;XP_003542896.1;XP_003542…
XP_003549927.1	>XP_003549927.1 PREDICTED: homeobox-leucine zipper protein HAT4 [Glycine max]	ACSRGIppSDEEDA	CAMK	NP_001236743.1;NP_001238077.1;NP_001238517.2;XP_003519696.2;XP_003520170.1;XP_003521182.1;XP_003522347.1;XP_003523190.1;XP_003524205.1;XP_003524220.1;XP_003525029.1;XP_003526896.1;XP_003526904.1;XP_003528177.1;XP_003528501.1;XP_003529159.1;XP_003531338.1;XP_003531593.1;XP_003535945.1;XP_003538331.1;XP_003538879.1;XP_003540159.1;XP_003540182.1;XP_003543469.1;XP_003544188.1;XP_003550764.1;XP_003554…
XP_003549927.1	>XP_003549927.1 PREDICTED: homeobox-leucine zipper protein HAT4 [Glycine max]	ACSRGIppSDEEDA	CK1	XP_003521300.1;XP_003526502.1;XP_003536218.1;XP_003536792.1;XP_003542336.1;XP_003549210.1;XP_003556378.1;XP_003556554.1;XP_006604500.1
XP_003549927.1	>XP_003549927.1 PREDICTED: homeobox-leucine zipper protein HAT4 [Glycine max]	ACSRGIppSDEEDA	CMGC	NP_001235426.1;NP_001240016.1;NP_001240234.1;NP_001241004.1;NP_001241378.1;XP_003517078.1;XP_003518657.1;XP_003519496.1;XP_003521276.1;XP_003524334.1;XP_003524883.1;XP_003525376.1;XP_003527981.1;XP_003528879.1;XP_003529369.1;XP_003530058.1;XP_003532097.1;XP_003532933.1;XP_003534148.1;XP_003534546.1;XP_003534597.1;XP_003538034.1;XP_003539740.1;XP_003540211.1;XP_003540463.1;XP_003542896.1;XP_003542…
XP_003549927.1	>XP_003549927.1 PREDICTED: homeobox-leucine zipper protein HAT4 [Glycine max]	ACSRGIppSDEEDA	AGC	NP_001239901.1;XP_003516479.1;XP_003534979.1;XP_003535423.1;XP_003536298.1;XP_003539746.1;XP_003547866.1;XP_003555458.1;XP_003556291.1;XP_003556379.1;XP_006583467.1;XP_006587460.1;XP_006587537.1;XP_006595969.1;XP_014618356.1;XP_014625373.1
XP_003547679.1	>XP_003547679.1 PREDICTED: glucose-6-phosphate 1-dehydrogenase, cytoplasmic isoform [Glycine max]	WHIERRppSSFGSE	CK1	XP_003521300.1;XP_003526502.1;XP_003536218.1;XP_003536792.1;XP_003542336.1;XP_003549210.1;XP_003556378.1;XP_003556554.1;XP_006604500.1
XP_003547679.1	>XP_003547679.1 PREDICTED: glucose-6-phosphate 1-dehydrogenase, cytoplasmic isoform [Glycine max]	WHIERRppSSFGSE	AGC	NP_001239901.1;XP_003516479.1;XP_003534979.1;XP_003535423.1;XP_003536298.1;XP_003539746.1;XP_003547866.1;XP_003555458.1;XP_003556291.1;XP_003556379.1;XP_006583467.1;XP_006587460.1;XP_006587537.1;XP_006595969.1;XP_014618356.1;XP_014625373.1
XP_003547679.1	>XP_003547679.1 PREDICTED: glucose-6-phosphate 1-dehydrogenase, cytoplasmic isoform [Glycine max]	WHIERRppSSFGSE	CMGC	NP_001235426.1;NP_001240016.1;NP_001240234.1;NP_001241004.1;NP_001241378.1;XP_003517078.1;XP_003518657.1;XP_003519496.1;XP_003521276.1;XP_003524334.1;XP_003524883.1;XP_003525376.1;XP_003527981.1;XP_003528879.1;XP_003529369.1;XP_003530058.1;XP_003532097.1;XP_003532933.1;XP_003534148.1;XP_003534546.1;XP_003534597.1;XP_003538034.1;XP_003539740.1;XP_003540211.1;XP_003540463.1;XP_003542896.1;XP_003542…
XP_003547679.1	>XP_003547679.1 PREDICTED: glucose-6-phosphate 1-dehydrogenase, cytoplasmic isoform [Glycine max]	HIERRSppSFGSES	AGC	NP_001239901.1;XP_003516479.1;XP_003534979.1;XP_003535423.1;XP_003536298.1;XP_003539746.1;XP_003547866.1;XP_003555458.1;XP_003556291.1;XP_003556379.1;XP_006583467.1;XP_006587460.1;XP_006587537.1;XP_006595969.1;XP_014618356.1;XP_014625373.1
XP_003547679.1	>XP_003547679.1 PREDICTED: glucose-6-phosphate 1-dehydrogenase, cytoplasmic isoform [Glycine max]	HIERRSppSFGSES	CAMK	NP_001236743.1;NP_001238077.1;NP_001238517.2;XP_003519696.2;XP_003520170.1;XP_003521182.1;XP_003522347.1;XP_003523190.1;XP_003524205.1;XP_003524220.1;XP_003525029.1;XP_003526896.1;XP_003526904.1;XP_003528177.1;XP_003528501.1;XP_003529159.1;XP_003531338.1;XP_003531593.1;XP_003535945.1;XP_003538331.1;XP_003538879.1;XP_003540159.1;XP_003540182.1;XP_003543469.1;XP_003544188.1;XP_003550764.1;XP_003554…
XP_003547679.1	>XP_003547679.1 PREDICTED: glucose-6-phosphate 1-dehydrogenase, cytoplasmic isoform [Glycine max]	HIERRSppSFGSES	CK1	XP_003521300.1;XP_003526502.1;XP_003536218.1;XP_003536792.1;XP_003542336.1;XP_003549210.1;XP_003556378.1;XP_003556554.1;XP_006604500.1
XP_003547679.1	>XP_003547679.1 PREDICTED: glucose-6-phosphate 1-dehydrogenase, cytoplasmic isoform [Glycine max]	HIERRSppSFGSES	STE	NP_001236577.1;XP_003517847.1;XP_003523226.1;XP_003524546.1;XP_003526863.1;XP_003533990.1;XP_003536457.1;XP_003539605.1;XP_003542344.1;XP_003543989.1;XP_003548172.1;XP_003553827.1;XP_003556116.1;XP_006574952.1;XP_006589235.1;XP_006590808.1;XP_006594752.1;XP_006606417.1;XP_014628456.1
XP_003547679.1	>XP_003547679.1 PREDICTED: glucose-6-phosphate 1-dehydrogenase, cytoplasmic isoform [Glycine max]	HIERRSppSFGSES	TKL	NP_001238530.1;XP_003517149.1;XP_003518519.1;XP_003523078.1;XP_003527023.1;XP_003527345.1;XP_003529520.1;XP_003530884.1;XP_003532922.1;XP_003535465.1;XP_003538267.1;XP_003538680.1;XP_003542535.1;XP_003543042.1;XP_003545086.1;XP_003545932.1;XP_003546054.1;XP_003548520.1;XP_003550667.1;XP_003555491.1;XP_006583821.1;XP_006585406.1;XP_006588824.1;XP_006589734.1;XP_006592473.1;XP_006592871.1;XP_006594…
XP_003547679.1	>XP_003547679.1 PREDICTED: glucose-6-phosphate 1-dehydrogenase, cytoplasmic isoform [Glycine max]	HIERRSppSFGSES	CMGC	NP_001235426.1;NP_001240016.1;NP_001240234.1;NP_001241004.1;NP_001241378.1;XP_003517078.1;XP_003518657.1;XP_003519496.1;XP_003521276.1;XP_003524334.1;XP_003524883.1;XP_003525376.1;XP_003527981.1;XP_003528879.1;XP_003529369.1;XP_003530058.1;XP_003532097.1;XP_003532933.1;XP_003534148.1;XP_003534546.1;XP_003534597.1;XP_003538034.1;XP_003539740.1;XP_003540211.1;XP_003540463.1;XP_003542896.1;XP_003542…
XP_003547679.1	>XP_003547679.1 PREDICTED: glucose-6-phosphate 1-dehydrogenase, cytoplasmic isoform [Glycine max]	RRSSFGppSESPLA	AGC	NP_001239901.1;XP_003516479.1;XP_003534979.1;XP_003535423.1;XP_003536298.1;XP_003539746.1;XP_003547866.1;XP_003555458.1;XP_003556291.1;XP_003556379.1;XP_006583467.1;XP_006587460.1;XP_006587537.1;XP_006595969.1;XP_014618356.1;XP_014625373.1
XP_003547679.1	>XP_003547679.1 PREDICTED: glucose-6-phosphate 1-dehydrogenase, cytoplasmic isoform [Glycine max]	RRSSFGppSESPLA	CK1	XP_003521300.1;XP_003526502.1;XP_003536218.1;XP_003536792.1;XP_003542336.1;XP_003549210.1;XP_003556378.1;XP_003556554.1;XP_006604500.1
XP_003547679.1	>XP_003547679.1 PREDICTED: glucose-6-phosphate 1-dehydrogenase, cytoplasmic isoform [Glycine max]	RRSSFGppSESPLA	CMGC	NP_001235426.1;NP_001240016.1;NP_001240234.1;NP_001241004.1;NP_001241378.1;XP_003517078.1;XP_003518657.1;XP_003519496.1;XP_003521276.1;XP_003524334.1;XP_003524883.1;XP_003525376.1;XP_003527981.1;XP_003528879.1;XP_003529369.1;XP_003530058.1;XP_003532097.1;XP_003532933.1;XP_003534148.1;XP_003534546.1;XP_003534597.1;XP_003538034.1;XP_003539740.1;XP_003540211.1;XP_003540463.1;XP_003542896.1;XP_003542…
XP_003547679.1	>XP_003547679.1 PREDICTED: glucose-6-phosphate 1-dehydrogenase, cytoplasmic isoform [Glycine max]	SSFGSEppSPLARE	CK1	XP_003521300.1;XP_003526502.1;XP_003536218.1;XP_003536792.1;XP_003542336.1;XP_003549210.1;XP_003556378.1;XP_003556554.1;XP_006604500.1
XP_003547679.1	>XP_003547679.1 PREDICTED: glucose-6-phosphate 1-dehydrogenase, cytoplasmic isoform [Glycine max]	SSFGSEppSPLARE	CMGC	NP_001235426.1;NP_001240016.1;NP_001240234.1;NP_001241004.1;NP_001241378.1;XP_003517078.1;XP_003518657.1;XP_003519496.1;XP_003521276.1;XP_003524334.1;XP_003524883.1;XP_003525376.1;XP_003527981.1;XP_003528879.1;XP_003529369.1;XP_003530058.1;XP_003532097.1;XP_003532933.1;XP_003534148.1;XP_003534546.1;XP_003534597.1;XP_003538034.1;XP_003539740.1;XP_003540211.1;XP_003540463.1;XP_003542896.1;XP_003542…
XP_003548106.1	>XP_003548106.1 PREDICTED: chlorophyll a-b binding protein, chloroplastic [Glycine max]	KTVSSGppSPWYGP	CK1	XP_003521300.1;XP_003526502.1;XP_003536218.1;XP_003536792.1;XP_003542336.1;XP_003549210.1;XP_003556378.1;XP_003556554.1;XP_006604500.1
XP_003548106.1	>XP_003548106.1 PREDICTED: chlorophyll a-b binding protein, chloroplastic [Glycine max]	KTVSSGppSPWYGP	CMGC	NP_001235426.1;NP_001240016.1;NP_001240234.1;NP_001241004.1;NP_001241378.1;XP_003517078.1;XP_003518657.1;XP_003519496.1;XP_003521276.1;XP_003524334.1;XP_003524883.1;XP_003525376.1;XP_003527981.1;XP_003528879.1;XP_003529369.1;XP_003530058.1;XP_003532097.1;XP_003532933.1;XP_003534148.1;XP_003534546.1;XP_003534597.1;XP_003538034.1;XP_003539740.1;XP_003540211.1;XP_003540463.1;XP_003542896.1;XP_003542…
XP_014625228.1	>XP_014625228.1 PREDICTED: sugar transporter ERD6-like 6 [Glycine max]	RMSGRQppSSVFGS	AGC	NP_001239901.1;XP_003516479.1;XP_003534979.1;XP_003535423.1;XP_003536298.1;XP_003539746.1;XP_003547866.1;XP_003555458.1;XP_003556291.1;XP_003556379.1;XP_006583467.1;XP_006587460.1;XP_006587537.1;XP_006595969.1;XP_014618356.1;XP_014625373.1
XP_014625228.1	>XP_014625228.1 PREDICTED: sugar transporter ERD6-like 6 [Glycine max]	RMSGRQppSSVFGS	CK1	XP_003521300.1;XP_003526502.1;XP_003536218.1;XP_003536792.1;XP_003542336.1;XP_003549210.1;XP_003556378.1;XP_003556554.1;XP_006604500.1
XP_014625228.1	>XP_014625228.1 PREDICTED: sugar transporter ERD6-like 6 [Glycine max]	RMSGRQppSSVFGS	TKL	NP_001238530.1;XP_003517149.1;XP_003518519.1;XP_003523078.1;XP_003527023.1;XP_003527345.1;XP_003529520.1;XP_003530884.1;XP_003532922.1;XP_003535465.1;XP_003538267.1;XP_003538680.1;XP_003542535.1;XP_003543042.1;XP_003545086.1;XP_003545932.1;XP_003546054.1;XP_003548520.1;XP_003550667.1;XP_003555491.1;XP_006583821.1;XP_006585406.1;XP_006588824.1;XP_006589734.1;XP_006592473.1;XP_006592871.1;XP_006594…
XP_014625228.1	>XP_014625228.1 PREDICTED: sugar transporter ERD6-like 6 [Glycine max]	RMSGRQppSSVFGS	CMGC	NP_001235426.1;NP_001240016.1;NP_001240234.1;NP_001241004.1;NP_001241378.1;XP_003517078.1;XP_003518657.1;XP_003519496.1;XP_003521276.1;XP_003524334.1;XP_003524883.1;XP_003525376.1;XP_003527981.1;XP_003528879.1;XP_003529369.1;XP_003530058.1;XP_003532097.1;XP_003532933.1;XP_003534148.1;XP_003534546.1;XP_003534597.1;XP_003538034.1;XP_003539740.1;XP_003540211.1;XP_003540463.1;XP_003542896.1;XP_003542…
XP_014625228.1	>XP_014625228.1 PREDICTED: sugar transporter ERD6-like 6 [Glycine max]	MSGRQSppSVFGST	AGC	NP_001239901.1;XP_003516479.1;XP_003534979.1;XP_003535423.1;XP_003536298.1;XP_003539746.1;XP_003547866.1;XP_003555458.1;XP_003556291.1;XP_003556379.1;XP_006583467.1;XP_006587460.1;XP_006587537.1;XP_006595969.1;XP_014618356.1;XP_014625373.1
XP_014625228.1	>XP_014625228.1 PREDICTED: sugar transporter ERD6-like 6 [Glycine max]	MSGRQSppSVFGST	CAMK	NP_001236743.1;NP_001238077.1;NP_001238517.2;XP_003519696.2;XP_003520170.1;XP_003521182.1;XP_003522347.1;XP_003523190.1;XP_003524205.1;XP_003524220.1;XP_003525029.1;XP_003526896.1;XP_003526904.1;XP_003528177.1;XP_003528501.1;XP_003529159.1;XP_003531338.1;XP_003531593.1;XP_003535945.1;XP_003538331.1;XP_003538879.1;XP_003540159.1;XP_003540182.1;XP_003543469.1;XP_003544188.1;XP_003550764.1;XP_003554…
XP_014625228.1	>XP_014625228.1 PREDICTED: sugar transporter ERD6-like 6 [Glycine max]	MSGRQSppSVFGST	CK1	XP_003521300.1;XP_003526502.1;XP_003536218.1;XP_003536792.1;XP_003542336.1;XP_003549210.1;XP_003556378.1;XP_003556554.1;XP_006604500.1
XP_014625228.1	>XP_014625228.1 PREDICTED: sugar transporter ERD6-like 6 [Glycine max]	MSGRQSppSVFGST	STE	NP_001236577.1;XP_003517847.1;XP_003523226.1;XP_003524546.1;XP_003526863.1;XP_003533990.1;XP_003536457.1;XP_003539605.1;XP_003542344.1;XP_003543989.1;XP_003548172.1;XP_003553827.1;XP_003556116.1;XP_006574952.1;XP_006589235.1;XP_006590808.1;XP_006594752.1;XP_006606417.1;XP_014628456.1
XP_014625228.1	>XP_014625228.1 PREDICTED: sugar transporter ERD6-like 6 [Glycine max]	MSGRQSppSVFGST	TKL	NP_001238530.1;XP_003517149.1;XP_003518519.1;XP_003523078.1;XP_003527023.1;XP_003527345.1;XP_003529520.1;XP_003530884.1;XP_003532922.1;XP_003535465.1;XP_003538267.1;XP_003538680.1;XP_003542535.1;XP_003543042.1;XP_003545086.1;XP_003545932.1;XP_003546054.1;XP_003548520.1;XP_003550667.1;XP_003555491.1;XP_006583821.1;XP_006585406.1;XP_006588824.1;XP_006589734.1;XP_006592473.1;XP_006592871.1;XP_006594…
XP_014625228.1	>XP_014625228.1 PREDICTED: sugar transporter ERD6-like 6 [Glycine max]	MSGRQSppSVFGST	CMGC	NP_001235426.1;NP_001240016.1;NP_001240234.1;NP_001241004.1;NP_001241378.1;XP_003517078.1;XP_003518657.1;XP_003519496.1;XP_003521276.1;XP_003524334.1;XP_003524883.1;XP_003525376.1;XP_003527981.1;XP_003528879.1;XP_003529369.1;XP_003530058.1;XP_003532097.1;XP_003532933.1;XP_003534148.1;XP_003534546.1;XP_003534597.1;XP_003538034.1;XP_003539740.1;XP_003540211.1;XP_003540463.1;XP_003542896.1;XP_003542…
XP_014625228.1	>XP_014625228.1 PREDICTED: sugar transporter ERD6-like 6 [Glycine max]	QSSVFGppSTQAIR	CK1	XP_003521300.1;XP_003526502.1;XP_003536218.1;XP_003536792.1;XP_003542336.1;XP_003549210.1;XP_003556378.1;XP_003556554.1;XP_006604500.1
XP_014625228.1	>XP_014625228.1 PREDICTED: sugar transporter ERD6-like 6 [Glycine max]	SSVFGSppTQAIRD	CMGC	NP_001235426.1;NP_001240016.1;NP_001240234.1;NP_001241004.1;NP_001241378.1;XP_003517078.1;XP_003518657.1;XP_003519496.1;XP_003521276.1;XP_003524334.1;XP_003524883.1;XP_003525376.1;XP_003527981.1;XP_003528879.1;XP_003529369.1;XP_003530058.1;XP_003532097.1;XP_003532933.1;XP_003534148.1;XP_003534546.1;XP_003534597.1;XP_003538034.1;XP_003539740.1;XP_003540211.1;XP_003540463.1;XP_003542896.1;XP_003542…
XP_003546054.1	>XP_003546054.1 PREDICTED: serine/threonine-protein kinase STY8 isoform X2 [Glycine max]	FTLGKQppSSLAPE	TKL	NP_001238530.1;XP_003517149.1;XP_003518519.1;XP_003523078.1;XP_003527023.1;XP_003527345.1;XP_003529520.1;XP_003530884.1;XP_003532922.1;XP_003535465.1;XP_003538267.1;XP_003538680.1;XP_003542535.1;XP_003543042.1;XP_003545086.1;XP_003545932.1;XP_003546054.1;XP_003548520.1;XP_003550667.1;XP_003555491.1;XP_006583821.1;XP_006585406.1;XP_006588824.1;XP_006589734.1;XP_006592473.1;XP_006592871.1;XP_006594…
XP_003546054.1	>XP_003546054.1 PREDICTED: serine/threonine-protein kinase STY8 isoform X2 [Glycine max]	FTLGKQppSSLAPE	AGC	NP_001239901.1;XP_003516479.1;XP_003534979.1;XP_003535423.1;XP_003536298.1;XP_003539746.1;XP_003547866.1;XP_003555458.1;XP_003556291.1;XP_003556379.1;XP_006583467.1;XP_006587460.1;XP_006587537.1;XP_006595969.1;XP_014618356.1;XP_014625373.1
XP_003546054.1	>XP_003546054.1 PREDICTED: serine/threonine-protein kinase STY8 isoform X2 [Glycine max]	FTLGKQppSSLAPE	CMGC	NP_001235426.1;NP_001240016.1;NP_001240234.1;NP_001241004.1;NP_001241378.1;XP_003517078.1;XP_003518657.1;XP_003519496.1;XP_003521276.1;XP_003524334.1;XP_003524883.1;XP_003525376.1;XP_003527981.1;XP_003528879.1;XP_003529369.1;XP_003530058.1;XP_003532097.1;XP_003532933.1;XP_003534148.1;XP_003534546.1;XP_003534597.1;XP_003538034.1;XP_003539740.1;XP_003540211.1;XP_003540463.1;XP_003542896.1;XP_003542…
XP_003546054.1	>XP_003546054.1 PREDICTED: serine/threonine-protein kinase STY8 isoform X2 [Glycine max]	TLGKQSppSLAPER	CAMK	NP_001236743.1;NP_001238077.1;NP_001238517.2;XP_003519696.2;XP_003520170.1;XP_003521182.1;XP_003522347.1;XP_003523190.1;XP_003524205.1;XP_003524220.1;XP_003525029.1;XP_003526896.1;XP_003526904.1;XP_003528177.1;XP_003528501.1;XP_003529159.1;XP_003531338.1;XP_003531593.1;XP_003535945.1;XP_003538331.1;XP_003538879.1;XP_003540159.1;XP_003540182.1;XP_003543469.1;XP_003544188.1;XP_003550764.1;XP_003554…
XP_003546054.1	>XP_003546054.1 PREDICTED: serine/threonine-protein kinase STY8 isoform X2 [Glycine max]	TLGKQSppSLAPER	CK1	XP_003521300.1;XP_003526502.1;XP_003536218.1;XP_003536792.1;XP_003542336.1;XP_003549210.1;XP_003556378.1;XP_003556554.1;XP_006604500.1
XP_003546054.1	>XP_003546054.1 PREDICTED: serine/threonine-protein kinase STY8 isoform X2 [Glycine max]	TLGKQSppSLAPER	STE	NP_001236577.1;XP_003517847.1;XP_003523226.1;XP_003524546.1;XP_003526863.1;XP_003533990.1;XP_003536457.1;XP_003539605.1;XP_003542344.1;XP_003543989.1;XP_003548172.1;XP_003553827.1;XP_003556116.1;XP_006574952.1;XP_006589235.1;XP_006590808.1;XP_006594752.1;XP_006606417.1;XP_014628456.1
XP_003546054.1	>XP_003546054.1 PREDICTED: serine/threonine-protein kinase STY8 isoform X2 [Glycine max]	TLGKQSppSLAPER	TKL	NP_001238530.1;XP_003517149.1;XP_003518519.1;XP_003523078.1;XP_003527023.1;XP_003527345.1;XP_003529520.1;XP_003530884.1;XP_003532922.1;XP_003535465.1;XP_003538267.1;XP_003538680.1;XP_003542535.1;XP_003543042.1;XP_003545086.1;XP_003545932.1;XP_003546054.1;XP_003548520.1;XP_003550667.1;XP_003555491.1;XP_006583821.1;XP_006585406.1;XP_006588824.1;XP_006589734.1;XP_006592473.1;XP_006592871.1;XP_006594…
XP_003546054.1	>XP_003546054.1 PREDICTED: serine/threonine-protein kinase STY8 isoform X2 [Glycine max]	TLGKQSppSLAPER	AGC	NP_001239901.1;XP_003516479.1;XP_003534979.1;XP_003535423.1;XP_003536298.1;XP_003539746.1;XP_003547866.1;XP_003555458.1;XP_003556291.1;XP_003556379.1;XP_006583467.1;XP_006587460.1;XP_006587537.1;XP_006595969.1;XP_014618356.1;XP_014625373.1
XP_003546054.1	>XP_003546054.1 PREDICTED: serine/threonine-protein kinase STY8 isoform X2 [Glycine max]	TLGKQSppSLAPER	CMGC	NP_001235426.1;NP_001240016.1;NP_001240234.1;NP_001241004.1;NP_001241378.1;XP_003517078.1;XP_003518657.1;XP_003519496.1;XP_003521276.1;XP_003524334.1;XP_003524883.1;XP_003525376.1;XP_003527981.1;XP_003528879.1;XP_003529369.1;XP_003530058.1;XP_003532097.1;XP_003532933.1;XP_003534148.1;XP_003534546.1;XP_003534597.1;XP_003538034.1;XP_003539740.1;XP_003540211.1;XP_003540463.1;XP_003542896.1;XP_003542…
XP_006597644.1	>XP_006597644.1 PREDICTED: pre-mRNA-splicing factor CWC25 homolog [Glycine max]	KHHKAQppSDSEYQ	CK1	XP_003521300.1;XP_003526502.1;XP_003536218.1;XP_003536792.1;XP_003542336.1;XP_003549210.1;XP_003556378.1;XP_003556554.1;XP_006604500.1
XP_006597644.1	>XP_006597644.1 PREDICTED: pre-mRNA-splicing factor CWC25 homolog [Glycine max]	KHHKAQppSDSEYQ	CMGC	NP_001235426.1;NP_001240016.1;NP_001240234.1;NP_001241004.1;NP_001241378.1;XP_003517078.1;XP_003518657.1;XP_003519496.1;XP_003521276.1;XP_003524334.1;XP_003524883.1;XP_003525376.1;XP_003527981.1;XP_003528879.1;XP_003529369.1;XP_003530058.1;XP_003532097.1;XP_003532933.1;XP_003534148.1;XP_003534546.1;XP_003534597.1;XP_003538034.1;XP_003539740.1;XP_003540211.1;XP_003540463.1;XP_003542896.1;XP_003542…
XP_006597644.1	>XP_006597644.1 PREDICTED: pre-mRNA-splicing factor CWC25 homolog [Glycine max]	KHHKAQppSDSEYQ	TKL	NP_001238530.1;XP_003517149.1;XP_003518519.1;XP_003523078.1;XP_003527023.1;XP_003527345.1;XP_003529520.1;XP_003530884.1;XP_003532922.1;XP_003535465.1;XP_003538267.1;XP_003538680.1;XP_003542535.1;XP_003543042.1;XP_003545086.1;XP_003545932.1;XP_003546054.1;XP_003548520.1;XP_003550667.1;XP_003555491.1;XP_006583821.1;XP_006585406.1;XP_006588824.1;XP_006589734.1;XP_006592473.1;XP_006592871.1;XP_006594…
XP_006597644.1	>XP_006597644.1 PREDICTED: pre-mRNA-splicing factor CWC25 homolog [Glycine max]	KHHKAQppSDSEYQ	AGC	NP_001239901.1;XP_003516479.1;XP_003534979.1;XP_003535423.1;XP_003536298.1;XP_003539746.1;XP_003547866.1;XP_003555458.1;XP_003556291.1;XP_003556379.1;XP_006583467.1;XP_006587460.1;XP_006587537.1;XP_006595969.1;XP_014618356.1;XP_014625373.1
XP_006597644.1	>XP_006597644.1 PREDICTED: pre-mRNA-splicing factor CWC25 homolog [Glycine max]	KHHKAQppSDSEYQ	CAMK	NP_001236743.1;NP_001238077.1;NP_001238517.2;XP_003519696.2;XP_003520170.1;XP_003521182.1;XP_003522347.1;XP_003523190.1;XP_003524205.1;XP_003524220.1;XP_003525029.1;XP_003526896.1;XP_003526904.1;XP_003528177.1;XP_003528501.1;XP_003529159.1;XP_003531338.1;XP_003531593.1;XP_003535945.1;XP_003538331.1;XP_003538879.1;XP_003540159.1;XP_003540182.1;XP_003543469.1;XP_003544188.1;XP_003550764.1;XP_003554…
XP_006597644.1	>XP_006597644.1 PREDICTED: pre-mRNA-splicing factor CWC25 homolog [Glycine max]	AQSDSEppYQSSEG	D	NP_001236743.1;NP_001238077.1;NP_001238517.2;XP_003519696.2;XP_003520170.1;XP_003521182.1;XP_003522347.1;XP_003523190.1;XP_003524205.1;XP_003524220.1;XP_003525029.1;XP_003526896.1;XP_003526904.1;XP_003528177.1;XP_003528501.1;XP_003529159.1;XP_003531338.1;XP_003531593.1;XP_003535945.1;XP_003538331.1;XP_003538879.1;XP_003540159.1;XP_003540182.1;XP_003543469.1;XP_003544188.1;XP_003550764.1;XP_003554…
XP_006597644.1	>XP_006597644.1 PREDICTED: pre-mRNA-splicing factor CWC25 homolog [Glycine max]	SDSEYQppSSEGEM	CK1	XP_003521300.1;XP_003526502.1;XP_003536218.1;XP_003536792.1;XP_003542336.1;XP_003549210.1;XP_003556378.1;XP_003556554.1;XP_006604500.1
XP_006597644.1	>XP_006597644.1 PREDICTED: pre-mRNA-splicing factor CWC25 homolog [Glycine max]	SDSEYQppSSEGEM	TKL	NP_001238530.1;XP_003517149.1;XP_003518519.1;XP_003523078.1;XP_003527023.1;XP_003527345.1;XP_003529520.1;XP_003530884.1;XP_003532922.1;XP_003535465.1;XP_003538267.1;XP_003538680.1;XP_003542535.1;XP_003543042.1;XP_003545086.1;XP_003545932.1;XP_003546054.1;XP_003548520.1;XP_003550667.1;XP_003555491.1;XP_006583821.1;XP_006585406.1;XP_006588824.1;XP_006589734.1;XP_006592473.1;XP_006592871.1;XP_006594…
XP_006597644.1	>XP_006597644.1 PREDICTED: pre-mRNA-splicing factor CWC25 homolog [Glycine max]	SDSEYQppSSEGEM	CMGC	NP_001235426.1;NP_001240016.1;NP_001240234.1;NP_001241004.1;NP_001241378.1;XP_003517078.1;XP_003518657.1;XP_003519496.1;XP_003521276.1;XP_003524334.1;XP_003524883.1;XP_003525376.1;XP_003527981.1;XP_003528879.1;XP_003529369.1;XP_003530058.1;XP_003532097.1;XP_003532933.1;XP_003534148.1;XP_003534546.1;XP_003534597.1;XP_003538034.1;XP_003539740.1;XP_003540211.1;XP_003540463.1;XP_003542896.1;XP_003542…
XP_006597644.1	>XP_006597644.1 PREDICTED: pre-mRNA-splicing factor CWC25 homolog [Glycine max]	DSEYQSppSEGEMR	CK1	XP_003521300.1;XP_003526502.1;XP_003536218.1;XP_003536792.1;XP_003542336.1;XP_003549210.1;XP_003556378.1;XP_003556554.1;XP_006604500.1
XP_006597644.1	>XP_006597644.1 PREDICTED: pre-mRNA-splicing factor CWC25 homolog [Glycine max]	DSEYQSppSEGEMR	CMGC	NP_001235426.1;NP_001240016.1;NP_001240234.1;NP_001241004.1;NP_001241378.1;XP_003517078.1;XP_003518657.1;XP_003519496.1;XP_003521276.1;XP_003524334.1;XP_003524883.1;XP_003525376.1;XP_003527981.1;XP_003528879.1;XP_003529369.1;XP_003530058.1;XP_003532097.1;XP_003532933.1;XP_003534148.1;XP_003534546.1;XP_003534597.1;XP_003538034.1;XP_003539740.1;XP_003540211.1;XP_003540463.1;XP_003542896.1;XP_003542…
XP_006597644.1	>XP_006597644.1 PREDICTED: pre-mRNA-splicing factor CWC25 homolog [Glycine max]	DSEYQSppSEGEMR	TKL	NP_001238530.1;XP_003517149.1;XP_003518519.1;XP_003523078.1;XP_003527023.1;XP_003527345.1;XP_003529520.1;XP_003530884.1;XP_003532922.1;XP_003535465.1;XP_003538267.1;XP_003538680.1;XP_003542535.1;XP_003543042.1;XP_003545086.1;XP_003545932.1;XP_003546054.1;XP_003548520.1;XP_003550667.1;XP_003555491.1;XP_006583821.1;XP_006585406.1;XP_006588824.1;XP_006589734.1;XP_006592473.1;XP_006592871.1;XP_006594…
XP_006597644.1	>XP_006597644.1 PREDICTED: pre-mRNA-splicing factor CWC25 homolog [Glycine max]	GQLDSGppYESSEG	D	NP_001236743.1;NP_001238077.1;NP_001238517.2;XP_003519696.2;XP_003520170.1;XP_003521182.1;XP_003522347.1;XP_003523190.1;XP_003524205.1;XP_003524220.1;XP_003525029.1;XP_003526896.1;XP_003526904.1;XP_003528177.1;XP_003528501.1;XP_003529159.1;XP_003531338.1;XP_003531593.1;XP_003535945.1;XP_003538331.1;XP_003538879.1;XP_003540159.1;XP_003540182.1;XP_003543469.1;XP_003544188.1;XP_003550764.1;XP_003554…
XP_006597644.1	>XP_006597644.1 PREDICTED: pre-mRNA-splicing factor CWC25 homolog [Glycine max]	LDSGYEppSSEGEK	CK1	XP_003521300.1;XP_003526502.1;XP_003536218.1;XP_003536792.1;XP_003542336.1;XP_003549210.1;XP_003556378.1;XP_003556554.1;XP_006604500.1
XP_006597644.1	>XP_006597644.1 PREDICTED: pre-mRNA-splicing factor CWC25 homolog [Glycine max]	LDSGYEppSSEGEK	TKL	NP_001238530.1;XP_003517149.1;XP_003518519.1;XP_003523078.1;XP_003527023.1;XP_003527345.1;XP_003529520.1;XP_003530884.1;XP_003532922.1;XP_003535465.1;XP_003538267.1;XP_003538680.1;XP_003542535.1;XP_003543042.1;XP_003545086.1;XP_003545932.1;XP_003546054.1;XP_003548520.1;XP_003550667.1;XP_003555491.1;XP_006583821.1;XP_006585406.1;XP_006588824.1;XP_006589734.1;XP_006592473.1;XP_006592871.1;XP_006594…
XP_006597644.1	>XP_006597644.1 PREDICTED: pre-mRNA-splicing factor CWC25 homolog [Glycine max]	LDSGYEppSSEGEK	CMGC	NP_001235426.1;NP_001240016.1;NP_001240234.1;NP_001241004.1;NP_001241378.1;XP_003517078.1;XP_003518657.1;XP_003519496.1;XP_003521276.1;XP_003524334.1;XP_003524883.1;XP_003525376.1;XP_003527981.1;XP_003528879.1;XP_003529369.1;XP_003530058.1;XP_003532097.1;XP_003532933.1;XP_003534148.1;XP_003534546.1;XP_003534597.1;XP_003538034.1;XP_003539740.1;XP_003540211.1;XP_003540463.1;XP_003542896.1;XP_003542…
XP_006597644.1	>XP_006597644.1 PREDICTED: pre-mRNA-splicing factor CWC25 homolog [Glycine max]	DSGYESppSEGEKR	CK1	XP_003521300.1;XP_003526502.1;XP_003536218.1;XP_003536792.1;XP_003542336.1;XP_003549210.1;XP_003556378.1;XP_003556554.1;XP_006604500.1
XP_006597644.1	>XP_006597644.1 PREDICTED: pre-mRNA-splicing factor CWC25 homolog [Glycine max]	DSGYESppSEGEKR	CMGC	NP_001235426.1;NP_001240016.1;NP_001240234.1;NP_001241004.1;NP_001241378.1;XP_003517078.1;XP_003518657.1;XP_003519496.1;XP_003521276.1;XP_003524334.1;XP_003524883.1;XP_003525376.1;XP_003527981.1;XP_003528879.1;XP_003529369.1;XP_003530058.1;XP_003532097.1;XP_003532933.1;XP_003534148.1;XP_003534546.1;XP_003534597.1;XP_003538034.1;XP_003539740.1;XP_003540211.1;XP_003540463.1;XP_003542896.1;XP_003542…
XP_003545086.1	>XP_003545086.1 PREDICTED: serine/threonine-protein kinase HT1 isoform X1 [Glycine max]	FSLGRQppSSLAPE	AGC	NP_001239901.1;XP_003516479.1;XP_003534979.1;XP_003535423.1;XP_003536298.1;XP_003539746.1;XP_003547866.1;XP_003555458.1;XP_003556291.1;XP_003556379.1;XP_006583467.1;XP_006587460.1;XP_006587537.1;XP_006595969.1;XP_014618356.1;XP_014625373.1
XP_003545086.1	>XP_003545086.1 PREDICTED: serine/threonine-protein kinase HT1 isoform X1 [Glycine max]	FSLGRQppSSLAPE	CMGC	NP_001235426.1;NP_001240016.1;NP_001240234.1;NP_001241004.1;NP_001241378.1;XP_003517078.1;XP_003518657.1;XP_003519496.1;XP_003521276.1;XP_003524334.1;XP_003524883.1;XP_003525376.1;XP_003527981.1;XP_003528879.1;XP_003529369.1;XP_003530058.1;XP_003532097.1;XP_003532933.1;XP_003534148.1;XP_003534546.1;XP_003534597.1;XP_003538034.1;XP_003539740.1;XP_003540211.1;XP_003540463.1;XP_003542896.1;XP_003542…
XP_003545086.1	>XP_003545086.1 PREDICTED: serine/threonine-protein kinase HT1 isoform X1 [Glycine max]	SLGRQSppSLAPER	AGC	NP_001239901.1;XP_003516479.1;XP_003534979.1;XP_003535423.1;XP_003536298.1;XP_003539746.1;XP_003547866.1;XP_003555458.1;XP_003556291.1;XP_003556379.1;XP_006583467.1;XP_006587460.1;XP_006587537.1;XP_006595969.1;XP_014618356.1;XP_014625373.1
XP_003545086.1	>XP_003545086.1 PREDICTED: serine/threonine-protein kinase HT1 isoform X1 [Glycine max]	SLGRQSppSLAPER	CAMK	NP_001236743.1;NP_001238077.1;NP_001238517.2;XP_003519696.2;XP_003520170.1;XP_003521182.1;XP_003522347.1;XP_003523190.1;XP_003524205.1;XP_003524220.1;XP_003525029.1;XP_003526896.1;XP_003526904.1;XP_003528177.1;XP_003528501.1;XP_003529159.1;XP_003531338.1;XP_003531593.1;XP_003535945.1;XP_003538331.1;XP_003538879.1;XP_003540159.1;XP_003540182.1;XP_003543469.1;XP_003544188.1;XP_003550764.1;XP_003554…
XP_003545086.1	>XP_003545086.1 PREDICTED: serine/threonine-protein kinase HT1 isoform X1 [Glycine max]	SLGRQSppSLAPER	CK1	XP_003521300.1;XP_003526502.1;XP_003536218.1;XP_003536792.1;XP_003542336.1;XP_003549210.1;XP_003556378.1;XP_003556554.1;XP_006604500.1
XP_003545086.1	>XP_003545086.1 PREDICTED: serine/threonine-protein kinase HT1 isoform X1 [Glycine max]	SLGRQSppSLAPER	STE	NP_001236577.1;XP_003517847.1;XP_003523226.1;XP_003524546.1;XP_003526863.1;XP_003533990.1;XP_003536457.1;XP_003539605.1;XP_003542344.1;XP_003543989.1;XP_003548172.1;XP_003553827.1;XP_003556116.1;XP_006574952.1;XP_006589235.1;XP_006590808.1;XP_006594752.1;XP_006606417.1;XP_014628456.1
XP_003545086.1	>XP_003545086.1 PREDICTED: serine/threonine-protein kinase HT1 isoform X1 [Glycine max]	SLGRQSppSLAPER	TKL	NP_001238530.1;XP_003517149.1;XP_003518519.1;XP_003523078.1;XP_003527023.1;XP_003527345.1;XP_003529520.1;XP_003530884.1;XP_003532922.1;XP_003535465.1;XP_003538267.1;XP_003538680.1;XP_003542535.1;XP_003543042.1;XP_003545086.1;XP_003545932.1;XP_003546054.1;XP_003548520.1;XP_003550667.1;XP_003555491.1;XP_006583821.1;XP_006585406.1;XP_006588824.1;XP_006589734.1;XP_006592473.1;XP_006592871.1;XP_006594…
XP_003545086.1	>XP_003545086.1 PREDICTED: serine/threonine-protein kinase HT1 isoform X1 [Glycine max]	SLGRQSppSLAPER	CMGC	NP_001235426.1;NP_001240016.1;NP_001240234.1;NP_001241004.1;NP_001241378.1;XP_003517078.1;XP_003518657.1;XP_003519496.1;XP_003521276.1;XP_003524334.1;XP_003524883.1;XP_003525376.1;XP_003527981.1;XP_003528879.1;XP_003529369.1;XP_003530058.1;XP_003532097.1;XP_003532933.1;XP_003534148.1;XP_003534546.1;XP_003534597.1;XP_003538034.1;XP_003539740.1;XP_003540211.1;XP_003540463.1;XP_003542896.1;XP_003542…
XP_003544146.1	>XP_003544146.1 PREDICTED: 17.3 kDa class I heat shock protein [Glycine max]	LERSSGppSFLRRF	AGC	NP_001239901.1;XP_003516479.1;XP_003534979.1;XP_003535423.1;XP_003536298.1;XP_003539746.1;XP_003547866.1;XP_003555458.1;XP_003556291.1;XP_003556379.1;XP_006583467.1;XP_006587460.1;XP_006587537.1;XP_006595969.1;XP_014618356.1;XP_014625373.1
XP_003544146.1	>XP_003544146.1 PREDICTED: 17.3 kDa class I heat shock protein [Glycine max]	LERSSGppSFLRRF	CK1	XP_003521300.1;XP_003526502.1;XP_003536218.1;XP_003536792.1;XP_003542336.1;XP_003549210.1;XP_003556378.1;XP_003556554.1;XP_006604500.1
XP_003545555.1	>XP_003545555.1 PREDICTED: acetyl-CoA acetyltransferase, cytosolic 1 [Glycine max]	GTLSSLppSATKLG	CK1	XP_003521300.1;XP_003526502.1;XP_003536218.1;XP_003536792.1;XP_003542336.1;XP_003549210.1;XP_003556378.1;XP_003556554.1;XP_006604500.1
XP_003542336.1	>XP_003542336.1 PREDICTED: casein kinase I isoform delta-like [Glycine max]	TRTAEAppSPGAAH	CMGC	NP_001235426.1;NP_001240016.1;NP_001240234.1;NP_001241004.1;NP_001241378.1;XP_003517078.1;XP_003518657.1;XP_003519496.1;XP_003521276.1;XP_003524334.1;XP_003524883.1;XP_003525376.1;XP_003527981.1;XP_003528879.1;XP_003529369.1;XP_003530058.1;XP_003532097.1;XP_003532933.1;XP_003534148.1;XP_003534546.1;XP_003534597.1;XP_003538034.1;XP_003539740.1;XP_003540211.1;XP_003540463.1;XP_003542896.1;XP_003542…
XP_003542336.1	>XP_003542336.1 PREDICTED: casein kinase I isoform delta-like [Glycine max]	TRTAEAppSPGAAH	TKL	NP_001238530.1;XP_003517149.1;XP_003518519.1;XP_003523078.1;XP_003527023.1;XP_003527345.1;XP_003529520.1;XP_003530884.1;XP_003532922.1;XP_003535465.1;XP_003538267.1;XP_003538680.1;XP_003542535.1;XP_003543042.1;XP_003545086.1;XP_003545932.1;XP_003546054.1;XP_003548520.1;XP_003550667.1;XP_003555491.1;XP_006583821.1;XP_006585406.1;XP_006588824.1;XP_006589734.1;XP_006592473.1;XP_006592871.1;XP_006594…
XP_003542336.1	>XP_003542336.1 PREDICTED: casein kinase I isoform delta-like [Glycine max]	TRTAEAppSPGAAH	AGC	NP_001239901.1;XP_003516479.1;XP_003534979.1;XP_003535423.1;XP_003536298.1;XP_003539746.1;XP_003547866.1;XP_003555458.1;XP_003556291.1;XP_003556379.1;XP_006583467.1;XP_006587460.1;XP_006587537.1;XP_006595969.1;XP_014618356.1;XP_014625373.1
XP_003542336.1	>XP_003542336.1 PREDICTED: casein kinase I isoform delta-like [Glycine max]	TRTAEAppSPGAAH	CK1	XP_003521300.1;XP_003526502.1;XP_003536218.1;XP_003536792.1;XP_003542336.1;XP_003549210.1;XP_003556378.1;XP_003556554.1;XP_006604500.1
XP_003542336.1	>XP_003542336.1 PREDICTED: casein kinase I isoform delta-like [Glycine max]	LSGQRSppSPIGSS	CK1	XP_003521300.1;XP_003526502.1;XP_003536218.1;XP_003536792.1;XP_003542336.1;XP_003549210.1;XP_003556378.1;XP_003556554.1;XP_006604500.1
XP_003542336.1	>XP_003542336.1 PREDICTED: casein kinase I isoform delta-like [Glycine max]	LSGQRSppSPIGSS	CMGC	NP_001235426.1;NP_001240016.1;NP_001240234.1;NP_001241004.1;NP_001241378.1;XP_003517078.1;XP_003518657.1;XP_003519496.1;XP_003521276.1;XP_003524334.1;XP_003524883.1;XP_003525376.1;XP_003527981.1;XP_003528879.1;XP_003529369.1;XP_003530058.1;XP_003532097.1;XP_003532933.1;XP_003534148.1;XP_003534546.1;XP_003534597.1;XP_003538034.1;XP_003539740.1;XP_003540211.1;XP_003540463.1;XP_003542896.1;XP_003542…
XP_003542336.1	>XP_003542336.1 PREDICTED: casein kinase I isoform delta-like [Glycine max]	LSGQRSppSPIGSS	AGC	NP_001239901.1;XP_003516479.1;XP_003534979.1;XP_003535423.1;XP_003536298.1;XP_003539746.1;XP_003547866.1;XP_003555458.1;XP_003556291.1;XP_003556379.1;XP_006583467.1;XP_006587460.1;XP_006587537.1;XP_006595969.1;XP_014618356.1;XP_014625373.1
XP_003543042.1	>XP_003543042.1 PREDICTED: serine/threonine-protein kinase HT1 [Glycine max]	NKQRSLppSPLPET	AGC	NP_001239901.1;XP_003516479.1;XP_003534979.1;XP_003535423.1;XP_003536298.1;XP_003539746.1;XP_003547866.1;XP_003555458.1;XP_003556291.1;XP_003556379.1;XP_006583467.1;XP_006587460.1;XP_006587537.1;XP_006595969.1;XP_014618356.1;XP_014625373.1
XP_003543042.1	>XP_003543042.1 PREDICTED: serine/threonine-protein kinase HT1 [Glycine max]	NKQRSLppSPLPET	CAMK	NP_001236743.1;NP_001238077.1;NP_001238517.2;XP_003519696.2;XP_003520170.1;XP_003521182.1;XP_003522347.1;XP_003523190.1;XP_003524205.1;XP_003524220.1;XP_003525029.1;XP_003526896.1;XP_003526904.1;XP_003528177.1;XP_003528501.1;XP_003529159.1;XP_003531338.1;XP_003531593.1;XP_003535945.1;XP_003538331.1;XP_003538879.1;XP_003540159.1;XP_003540182.1;XP_003543469.1;XP_003544188.1;XP_003550764.1;XP_003554…
XP_003543042.1	>XP_003543042.1 PREDICTED: serine/threonine-protein kinase HT1 [Glycine max]	NKQRSLppSPLPET	CMGC	NP_001235426.1;NP_001240016.1;NP_001240234.1;NP_001241004.1;NP_001241378.1;XP_003517078.1;XP_003518657.1;XP_003519496.1;XP_003521276.1;XP_003524334.1;XP_003524883.1;XP_003525376.1;XP_003527981.1;XP_003528879.1;XP_003529369.1;XP_003530058.1;XP_003532097.1;XP_003532933.1;XP_003534148.1;XP_003534546.1;XP_003534597.1;XP_003538034.1;XP_003539740.1;XP_003540211.1;XP_003540463.1;XP_003542896.1;XP_003542…
XP_003543042.1	>XP_003543042.1 PREDICTED: serine/threonine-protein kinase HT1 [Glycine max]	NKQRSLppSPLPET	STE	NP_001236577.1;XP_003517847.1;XP_003523226.1;XP_003524546.1;XP_003526863.1;XP_003533990.1;XP_003536457.1;XP_003539605.1;XP_003542344.1;XP_003543989.1;XP_003548172.1;XP_003553827.1;XP_003556116.1;XP_006574952.1;XP_006589235.1;XP_006590808.1;XP_006594752.1;XP_006606417.1;XP_014628456.1
XP_003543042.1	>XP_003543042.1 PREDICTED: serine/threonine-protein kinase HT1 [Glycine max]	NKQRSLppSPLPET	TKL	NP_001238530.1;XP_003517149.1;XP_003518519.1;XP_003523078.1;XP_003527023.1;XP_003527345.1;XP_003529520.1;XP_003530884.1;XP_003532922.1;XP_003535465.1;XP_003538267.1;XP_003538680.1;XP_003542535.1;XP_003543042.1;XP_003545086.1;XP_003545932.1;XP_003546054.1;XP_003548520.1;XP_003550667.1;XP_003555491.1;XP_006583821.1;XP_006585406.1;XP_006588824.1;XP_006589734.1;XP_006592473.1;XP_006592871.1;XP_006594…
XP_003542467.1	>XP_003542467.1 PREDICTED: probable histone H2B.3 [Glycine max]	LAKHAVppSEGTKA	TKL	NP_001238530.1;XP_003517149.1;XP_003518519.1;XP_003523078.1;XP_003527023.1;XP_003527345.1;XP_003529520.1;XP_003530884.1;XP_003532922.1;XP_003535465.1;XP_003538267.1;XP_003538680.1;XP_003542535.1;XP_003543042.1;XP_003545086.1;XP_003545932.1;XP_003546054.1;XP_003548520.1;XP_003550667.1;XP_003555491.1;XP_006583821.1;XP_006585406.1;XP_006588824.1;XP_006589734.1;XP_006592473.1;XP_006592871.1;XP_006594…
XP_003542467.1	>XP_003542467.1 PREDICTED: probable histone H2B.3 [Glycine max]	LAKHAVppSEGTKA	CK1	XP_003521300.1;XP_003526502.1;XP_003536218.1;XP_003536792.1;XP_003542336.1;XP_003549210.1;XP_003556378.1;XP_003556554.1;XP_006604500.1
XP_003542467.1	>XP_003542467.1 PREDICTED: probable histone H2B.3 [Glycine max]	LAKHAVppSEGTKA	CMGC	NP_001235426.1;NP_001240016.1;NP_001240234.1;NP_001241004.1;NP_001241378.1;XP_003517078.1;XP_003518657.1;XP_003519496.1;XP_003521276.1;XP_003524334.1;XP_003524883.1;XP_003525376.1;XP_003527981.1;XP_003528879.1;XP_003529369.1;XP_003530058.1;XP_003532097.1;XP_003532933.1;XP_003534148.1;XP_003534546.1;XP_003534597.1;XP_003538034.1;XP_003539740.1;XP_003540211.1;XP_003540463.1;XP_003542896.1;XP_003542…
XP_003543410.1	>XP_003543410.1 PREDICTED: serine/threonine-protein phosphatase BSL3 isoform X1 [Glycine max]	AASGTPppSSAGNA	CK1	XP_003521300.1;XP_003526502.1;XP_003536218.1;XP_003536792.1;XP_003542336.1;XP_003549210.1;XP_003556378.1;XP_003556554.1;XP_006604500.1
XP_003543410.1	>XP_003543410.1 PREDICTED: serine/threonine-protein phosphatase BSL3 isoform X1 [Glycine max]	AASGTPppSSAGNA	TKL	NP_001238530.1;XP_003517149.1;XP_003518519.1;XP_003523078.1;XP_003527023.1;XP_003527345.1;XP_003529520.1;XP_003530884.1;XP_003532922.1;XP_003535465.1;XP_003538267.1;XP_003538680.1;XP_003542535.1;XP_003543042.1;XP_003545086.1;XP_003545932.1;XP_003546054.1;XP_003548520.1;XP_003550667.1;XP_003555491.1;XP_006583821.1;XP_006585406.1;XP_006588824.1;XP_006589734.1;XP_006592473.1;XP_006592871.1;XP_006594…
XP_003543410.1	>XP_003543410.1 PREDICTED: serine/threonine-protein phosphatase BSL3 isoform X1 [Glycine max]	AASGTPppSSAGNA	CMGC	NP_001235426.1;NP_001240016.1;NP_001240234.1;NP_001241004.1;NP_001241378.1;XP_003517078.1;XP_003518657.1;XP_003519496.1;XP_003521276.1;XP_003524334.1;XP_003524883.1;XP_003525376.1;XP_003527981.1;XP_003528879.1;XP_003529369.1;XP_003530058.1;XP_003532097.1;XP_003532933.1;XP_003534148.1;XP_003534546.1;XP_003534597.1;XP_003538034.1;XP_003539740.1;XP_003540211.1;XP_003540463.1;XP_003542896.1;XP_003542…
XP_003543410.1	>XP_003543410.1 PREDICTED: serine/threonine-protein phosphatase BSL3 isoform X1 [Glycine max]	ASGTPSppSAGNAG	CK1	XP_003521300.1;XP_003526502.1;XP_003536218.1;XP_003536792.1;XP_003542336.1;XP_003549210.1;XP_003556378.1;XP_003556554.1;XP_006604500.1
XP_003543410.1	>XP_003543410.1 PREDICTED: serine/threonine-protein phosphatase BSL3 isoform X1 [Glycine max]	ASGTPSppSAGNAG	TKL	NP_001238530.1;XP_003517149.1;XP_003518519.1;XP_003523078.1;XP_003527023.1;XP_003527345.1;XP_003529520.1;XP_003530884.1;XP_003532922.1;XP_003535465.1;XP_003538267.1;XP_003538680.1;XP_003542535.1;XP_003543042.1;XP_003545086.1;XP_003545932.1;XP_003546054.1;XP_003548520.1;XP_003550667.1;XP_003555491.1;XP_006583821.1;XP_006585406.1;XP_006588824.1;XP_006589734.1;XP_006592473.1;XP_006592871.1;XP_006594…
XP_003543410.1	>XP_003543410.1 PREDICTED: serine/threonine-protein phosphatase BSL3 isoform X1 [Glycine max]	ASGTPSppSAGNAG	CMGC	NP_001235426.1;NP_001240016.1;NP_001240234.1;NP_001241004.1;NP_001241378.1;XP_003517078.1;XP_003518657.1;XP_003519496.1;XP_003521276.1;XP_003524334.1;XP_003524883.1;XP_003525376.1;XP_003527981.1;XP_003528879.1;XP_003529369.1;XP_003530058.1;XP_003532097.1;XP_003532933.1;XP_003534148.1;XP_003534546.1;XP_003534597.1;XP_003538034.1;XP_003539740.1;XP_003540211.1;XP_003540463.1;XP_003542896.1;XP_003542…
XP_003543410.1	>XP_003543410.1 PREDICTED: serine/threonine-protein phosphatase BSL3 isoform X1 [Glycine max]	GMVRQLppSIDQFE	CAMK	NP_001236743.1;NP_001238077.1;NP_001238517.2;XP_003519696.2;XP_003520170.1;XP_003521182.1;XP_003522347.1;XP_003523190.1;XP_003524205.1;XP_003524220.1;XP_003525029.1;XP_003526896.1;XP_003526904.1;XP_003528177.1;XP_003528501.1;XP_003529159.1;XP_003531338.1;XP_003531593.1;XP_003535945.1;XP_003538331.1;XP_003538879.1;XP_003540159.1;XP_003540182.1;XP_003543469.1;XP_003544188.1;XP_003550764.1;XP_003554…
XP_003543410.1	>XP_003543410.1 PREDICTED: serine/threonine-protein phosphatase BSL3 isoform X1 [Glycine max]	GMVRQLppSIDQFE	CK1	XP_003521300.1;XP_003526502.1;XP_003536218.1;XP_003536792.1;XP_003542336.1;XP_003549210.1;XP_003556378.1;XP_003556554.1;XP_006604500.1
XP_003543410.1	>XP_003543410.1 PREDICTED: serine/threonine-protein phosphatase BSL3 isoform X1 [Glycine max]	GMVRQLppSIDQFE	STE	NP_001236577.1;XP_003517847.1;XP_003523226.1;XP_003524546.1;XP_003526863.1;XP_003533990.1;XP_003536457.1;XP_003539605.1;XP_003542344.1;XP_003543989.1;XP_003548172.1;XP_003553827.1;XP_003556116.1;XP_006574952.1;XP_006589235.1;XP_006590808.1;XP_006594752.1;XP_006606417.1;XP_014628456.1
XP_003543410.1	>XP_003543410.1 PREDICTED: serine/threonine-protein phosphatase BSL3 isoform X1 [Glycine max]	GMVRQLppSIDQFE	TKL	NP_001238530.1;XP_003517149.1;XP_003518519.1;XP_003523078.1;XP_003527023.1;XP_003527345.1;XP_003529520.1;XP_003530884.1;XP_003532922.1;XP_003535465.1;XP_003538267.1;XP_003538680.1;XP_003542535.1;XP_003543042.1;XP_003545086.1;XP_003545932.1;XP_003546054.1;XP_003548520.1;XP_003550667.1;XP_003555491.1;XP_006583821.1;XP_006585406.1;XP_006588824.1;XP_006589734.1;XP_006592473.1;XP_006592871.1;XP_006594…
XP_003543410.1	>XP_003543410.1 PREDICTED: serine/threonine-protein phosphatase BSL3 isoform X1 [Glycine max]	GMVRQLppSIDQFE	AGC	NP_001239901.1;XP_003516479.1;XP_003534979.1;XP_003535423.1;XP_003536298.1;XP_003539746.1;XP_003547866.1;XP_003555458.1;XP_003556291.1;XP_003556379.1;XP_006583467.1;XP_006587460.1;XP_006587537.1;XP_006595969.1;XP_014618356.1;XP_014625373.1
XP_003543410.1	>XP_003543410.1 PREDICTED: serine/threonine-protein phosphatase BSL3 isoform X1 [Glycine max]	GMVRQLppSIDQFE	CMGC	NP_001235426.1;NP_001240016.1;NP_001240234.1;NP_001241004.1;NP_001241378.1;XP_003517078.1;XP_003518657.1;XP_003519496.1;XP_003521276.1;XP_003524334.1;XP_003524883.1;XP_003525376.1;XP_003527981.1;XP_003528879.1;XP_003529369.1;XP_003530058.1;XP_003532097.1;XP_003532933.1;XP_003534148.1;XP_003534546.1;XP_003534597.1;XP_003538034.1;XP_003539740.1;XP_003540211.1;XP_003540463.1;XP_003542896.1;XP_003542…
XP_003543410.1	>XP_003543410.1 PREDICTED: serine/threonine-protein phosphatase BSL3 isoform X1 [Glycine max]	PLPPAIppSSPETS	CK1	XP_003521300.1;XP_003526502.1;XP_003536218.1;XP_003536792.1;XP_003542336.1;XP_003549210.1;XP_003556378.1;XP_003556554.1;XP_006604500.1
XP_003543410.1	>XP_003543410.1 PREDICTED: serine/threonine-protein phosphatase BSL3 isoform X1 [Glycine max]	PLPPAIppSSPETS	CMGC	NP_001235426.1;NP_001240016.1;NP_001240234.1;NP_001241004.1;NP_001241378.1;XP_003517078.1;XP_003518657.1;XP_003519496.1;XP_003521276.1;XP_003524334.1;XP_003524883.1;XP_003525376.1;XP_003527981.1;XP_003528879.1;XP_003529369.1;XP_003530058.1;XP_003532097.1;XP_003532933.1;XP_003534148.1;XP_003534546.1;XP_003534597.1;XP_003538034.1;XP_003539740.1;XP_003540211.1;XP_003540463.1;XP_003542896.1;XP_003542…
XP_003543410.1	>XP_003543410.1 PREDICTED: serine/threonine-protein phosphatase BSL3 isoform X1 [Glycine max]	PLPPAIppSSPETS	TKL	NP_001238530.1;XP_003517149.1;XP_003518519.1;XP_003523078.1;XP_003527023.1;XP_003527345.1;XP_003529520.1;XP_003530884.1;XP_003532922.1;XP_003535465.1;XP_003538267.1;XP_003538680.1;XP_003542535.1;XP_003543042.1;XP_003545086.1;XP_003545932.1;XP_003546054.1;XP_003548520.1;XP_003550667.1;XP_003555491.1;XP_006583821.1;XP_006585406.1;XP_006588824.1;XP_006589734.1;XP_006592473.1;XP_006592871.1;XP_006594…
XP_003543410.1	>XP_003543410.1 PREDICTED: serine/threonine-protein phosphatase BSL3 isoform X1 [Glycine max]	PLPPAIppSSPETS	CAMK	NP_001236743.1;NP_001238077.1;NP_001238517.2;XP_003519696.2;XP_003520170.1;XP_003521182.1;XP_003522347.1;XP_003523190.1;XP_003524205.1;XP_003524220.1;XP_003525029.1;XP_003526896.1;XP_003526904.1;XP_003528177.1;XP_003528501.1;XP_003529159.1;XP_003531338.1;XP_003531593.1;XP_003535945.1;XP_003538331.1;XP_003538879.1;XP_003540159.1;XP_003540182.1;XP_003543469.1;XP_003544188.1;XP_003550764.1;XP_003554…
XP_003543410.1	>XP_003543410.1 PREDICTED: serine/threonine-protein phosphatase BSL3 isoform X1 [Glycine max]	PLPPAIppSSPETS	STE	NP_001236577.1;XP_003517847.1;XP_003523226.1;XP_003524546.1;XP_003526863.1;XP_003533990.1;XP_003536457.1;XP_003539605.1;XP_003542344.1;XP_003543989.1;XP_003548172.1;XP_003553827.1;XP_003556116.1;XP_006574952.1;XP_006589235.1;XP_006590808.1;XP_006594752.1;XP_006606417.1;XP_014628456.1
XP_003543410.1	>XP_003543410.1 PREDICTED: serine/threonine-protein phosphatase BSL3 isoform X1 [Glycine max]	LPPAISppSPETSP	CMGC	NP_001235426.1;NP_001240016.1;NP_001240234.1;NP_001241004.1;NP_001241378.1;XP_003517078.1;XP_003518657.1;XP_003519496.1;XP_003521276.1;XP_003524334.1;XP_003524883.1;XP_003525376.1;XP_003527981.1;XP_003528879.1;XP_003529369.1;XP_003530058.1;XP_003532097.1;XP_003532933.1;XP_003534148.1;XP_003534546.1;XP_003534597.1;XP_003538034.1;XP_003539740.1;XP_003540211.1;XP_003540463.1;XP_003542896.1;XP_003542…
XP_003543410.1	>XP_003543410.1 PREDICTED: serine/threonine-protein phosphatase BSL3 isoform X1 [Glycine max]	LPPAISppSPETSP	TKL	NP_001238530.1;XP_003517149.1;XP_003518519.1;XP_003523078.1;XP_003527023.1;XP_003527345.1;XP_003529520.1;XP_003530884.1;XP_003532922.1;XP_003535465.1;XP_003538267.1;XP_003538680.1;XP_003542535.1;XP_003543042.1;XP_003545086.1;XP_003545932.1;XP_003546054.1;XP_003548520.1;XP_003550667.1;XP_003555491.1;XP_006583821.1;XP_006585406.1;XP_006588824.1;XP_006589734.1;XP_006592473.1;XP_006592871.1;XP_006594…
XP_003543410.1	>XP_003543410.1 PREDICTED: serine/threonine-protein phosphatase BSL3 isoform X1 [Glycine max]	AISSPEppTSPERH	TKL	NP_001238530.1;XP_003517149.1;XP_003518519.1;XP_003523078.1;XP_003527023.1;XP_003527345.1;XP_003529520.1;XP_003530884.1;XP_003532922.1;XP_003535465.1;XP_003538267.1;XP_003538680.1;XP_003542535.1;XP_003543042.1;XP_003545086.1;XP_003545932.1;XP_003546054.1;XP_003548520.1;XP_003550667.1;XP_003555491.1;XP_006583821.1;XP_006585406.1;XP_006588824.1;XP_006589734.1;XP_006592473.1;XP_006592871.1;XP_006594…
XP_003543410.1	>XP_003543410.1 PREDICTED: serine/threonine-protein phosphatase BSL3 isoform X1 [Glycine max]	AISSPEppTSPERH	CK1	XP_003521300.1;XP_003526502.1;XP_003536218.1;XP_003536792.1;XP_003542336.1;XP_003549210.1;XP_003556378.1;XP_003556554.1;XP_006604500.1
XP_003543410.1	>XP_003543410.1 PREDICTED: serine/threonine-protein phosphatase BSL3 isoform X1 [Glycine max]	AISSPEppTSPERH	CMGC	NP_001235426.1;NP_001240016.1;NP_001240234.1;NP_001241004.1;NP_001241378.1;XP_003517078.1;XP_003518657.1;XP_003519496.1;XP_003521276.1;XP_003524334.1;XP_003524883.1;XP_003525376.1;XP_003527981.1;XP_003528879.1;XP_003529369.1;XP_003530058.1;XP_003532097.1;XP_003532933.1;XP_003534148.1;XP_003534546.1;XP_003534597.1;XP_003538034.1;XP_003539740.1;XP_003540211.1;XP_003540463.1;XP_003542896.1;XP_003542…
XP_003543410.1	>XP_003543410.1 PREDICTED: serine/threonine-protein phosphatase BSL3 isoform X1 [Glycine max]	ISSPETppSPERHI	CK1	XP_003521300.1;XP_003526502.1;XP_003536218.1;XP_003536792.1;XP_003542336.1;XP_003549210.1;XP_003556378.1;XP_003556554.1;XP_006604500.1
XP_003543410.1	>XP_003543410.1 PREDICTED: serine/threonine-protein phosphatase BSL3 isoform X1 [Glycine max]	ISSPETppSPERHI	CMGC	NP_001235426.1;NP_001240016.1;NP_001240234.1;NP_001241004.1;NP_001241378.1;XP_003517078.1;XP_003518657.1;XP_003519496.1;XP_003521276.1;XP_003524334.1;XP_003524883.1;XP_003525376.1;XP_003527981.1;XP_003528879.1;XP_003529369.1;XP_003530058.1;XP_003532097.1;XP_003532933.1;XP_003534148.1;XP_003534546.1;XP_003534597.1;XP_003538034.1;XP_003539740.1;XP_003540211.1;XP_003540463.1;XP_003542896.1;XP_003542…
XP_003540207.1	>XP_003540207.1 PREDICTED: histone H2B.3 [Glycine max]	LAKHAVppSEGTKA	TKL	NP_001238530.1;XP_003517149.1;XP_003518519.1;XP_003523078.1;XP_003527023.1;XP_003527345.1;XP_003529520.1;XP_003530884.1;XP_003532922.1;XP_003535465.1;XP_003538267.1;XP_003538680.1;XP_003542535.1;XP_003543042.1;XP_003545086.1;XP_003545932.1;XP_003546054.1;XP_003548520.1;XP_003550667.1;XP_003555491.1;XP_006583821.1;XP_006585406.1;XP_006588824.1;XP_006589734.1;XP_006592473.1;XP_006592871.1;XP_006594…
XP_003540207.1	>XP_003540207.1 PREDICTED: histone H2B.3 [Glycine max]	LAKHAVppSEGTKA	CK1	XP_003521300.1;XP_003526502.1;XP_003536218.1;XP_003536792.1;XP_003542336.1;XP_003549210.1;XP_003556378.1;XP_003556554.1;XP_006604500.1
XP_003540207.1	>XP_003540207.1 PREDICTED: histone H2B.3 [Glycine max]	LAKHAVppSEGTKA	CMGC	NP_001235426.1;NP_001240016.1;NP_001240234.1;NP_001241004.1;NP_001241378.1;XP_003517078.1;XP_003518657.1;XP_003519496.1;XP_003521276.1;XP_003524334.1;XP_003524883.1;XP_003525376.1;XP_003527981.1;XP_003528879.1;XP_003529369.1;XP_003530058.1;XP_003532097.1;XP_003532933.1;XP_003534148.1;XP_003534546.1;XP_003534597.1;XP_003538034.1;XP_003539740.1;XP_003540211.1;XP_003540463.1;XP_003542896.1;XP_003542…
XP_003539696.1	>XP_003539696.1 PREDICTED: probable histone H2B.1 [Glycine max]	LAKHAVppSEGTKA	TKL	NP_001238530.1;XP_003517149.1;XP_003518519.1;XP_003523078.1;XP_003527023.1;XP_003527345.1;XP_003529520.1;XP_003530884.1;XP_003532922.1;XP_003535465.1;XP_003538267.1;XP_003538680.1;XP_003542535.1;XP_003543042.1;XP_003545086.1;XP_003545932.1;XP_003546054.1;XP_003548520.1;XP_003550667.1;XP_003555491.1;XP_006583821.1;XP_006585406.1;XP_006588824.1;XP_006589734.1;XP_006592473.1;XP_006592871.1;XP_006594…
XP_003539696.1	>XP_003539696.1 PREDICTED: probable histone H2B.1 [Glycine max]	LAKHAVppSEGTKA	CK1	XP_003521300.1;XP_003526502.1;XP_003536218.1;XP_003536792.1;XP_003542336.1;XP_003549210.1;XP_003556378.1;XP_003556554.1;XP_006604500.1
XP_003539696.1	>XP_003539696.1 PREDICTED: probable histone H2B.1 [Glycine max]	LAKHAVppSEGTKA	CMGC	NP_001235426.1;NP_001240016.1;NP_001240234.1;NP_001241004.1;NP_001241378.1;XP_003517078.1;XP_003518657.1;XP_003519496.1;XP_003521276.1;XP_003524334.1;XP_003524883.1;XP_003525376.1;XP_003527981.1;XP_003528879.1;XP_003529369.1;XP_003530058.1;XP_003532097.1;XP_003532933.1;XP_003534148.1;XP_003534546.1;XP_003534597.1;XP_003538034.1;XP_003539740.1;XP_003540211.1;XP_003540463.1;XP_003542896.1;XP_003542…
XP_003538194.2	>XP_003538194.2 PREDICTED: uncharacterized protein LOC100782946 [Glycine max]	NRVASFppSVHEGV	CK1	XP_003521300.1;XP_003526502.1;XP_003536218.1;XP_003536792.1;XP_003542336.1;XP_003549210.1;XP_003556378.1;XP_003556554.1;XP_006604500.1
XP_003538194.2	>XP_003538194.2 PREDICTED: uncharacterized protein LOC100782946 [Glycine max]	NRVASFppSVHEGV	CMGC	NP_001235426.1;NP_001240016.1;NP_001240234.1;NP_001241004.1;NP_001241378.1;XP_003517078.1;XP_003518657.1;XP_003519496.1;XP_003521276.1;XP_003524334.1;XP_003524883.1;XP_003525376.1;XP_003527981.1;XP_003528879.1;XP_003529369.1;XP_003530058.1;XP_003532097.1;XP_003532933.1;XP_003534148.1;XP_003534546.1;XP_003534597.1;XP_003538034.1;XP_003539740.1;XP_003540211.1;XP_003540463.1;XP_003542896.1;XP_003542…
XP_003538012.1	>XP_003538012.1 PREDICTED: probable histone H2B.1 [Glycine max]	LAKHAVppSEGTKA	TKL	NP_001238530.1;XP_003517149.1;XP_003518519.1;XP_003523078.1;XP_003527023.1;XP_003527345.1;XP_003529520.1;XP_003530884.1;XP_003532922.1;XP_003535465.1;XP_003538267.1;XP_003538680.1;XP_003542535.1;XP_003543042.1;XP_003545086.1;XP_003545932.1;XP_003546054.1;XP_003548520.1;XP_003550667.1;XP_003555491.1;XP_006583821.1;XP_006585406.1;XP_006588824.1;XP_006589734.1;XP_006592473.1;XP_006592871.1;XP_006594…
XP_003538012.1	>XP_003538012.1 PREDICTED: probable histone H2B.1 [Glycine max]	LAKHAVppSEGTKA	CK1	XP_003521300.1;XP_003526502.1;XP_003536218.1;XP_003536792.1;XP_003542336.1;XP_003549210.1;XP_003556378.1;XP_003556554.1;XP_006604500.1
XP_003538012.1	>XP_003538012.1 PREDICTED: probable histone H2B.1 [Glycine max]	LAKHAVppSEGTKA	CMGC	NP_001235426.1;NP_001240016.1;NP_001240234.1;NP_001241004.1;NP_001241378.1;XP_003517078.1;XP_003518657.1;XP_003519496.1;XP_003521276.1;XP_003524334.1;XP_003524883.1;XP_003525376.1;XP_003527981.1;XP_003528879.1;XP_003529369.1;XP_003530058.1;XP_003532097.1;XP_003532933.1;XP_003534148.1;XP_003534546.1;XP_003534597.1;XP_003538034.1;XP_003539740.1;XP_003540211.1;XP_003540463.1;XP_003542896.1;XP_003542…
XP_003557022.1	>XP_003557022.1 PREDICTED: monodehydroascorbate reductase [Glycine max]	AYLFPEppSPARLP	TKL	NP_001238530.1;XP_003517149.1;XP_003518519.1;XP_003523078.1;XP_003527023.1;XP_003527345.1;XP_003529520.1;XP_003530884.1;XP_003532922.1;XP_003535465.1;XP_003538267.1;XP_003538680.1;XP_003542535.1;XP_003543042.1;XP_003545086.1;XP_003545932.1;XP_003546054.1;XP_003548520.1;XP_003550667.1;XP_003555491.1;XP_006583821.1;XP_006585406.1;XP_006588824.1;XP_006589734.1;XP_006592473.1;XP_006592871.1;XP_006594…
XP_003557022.1	>XP_003557022.1 PREDICTED: monodehydroascorbate reductase [Glycine max]	AYLFPEppSPARLP	CMGC	NP_001235426.1;NP_001240016.1;NP_001240234.1;NP_001241004.1;NP_001241378.1;XP_003517078.1;XP_003518657.1;XP_003519496.1;XP_003521276.1;XP_003524334.1;XP_003524883.1;XP_003525376.1;XP_003527981.1;XP_003528879.1;XP_003529369.1;XP_003530058.1;XP_003532097.1;XP_003532933.1;XP_003534148.1;XP_003534546.1;XP_003534597.1;XP_003538034.1;XP_003539740.1;XP_003540211.1;XP_003540463.1;XP_003542896.1;XP_003542…
XP_003535989.1	>XP_003535989.1 PREDICTED: 40S ribosomal protein S3-3 [Glycine max]	DLVTIHppSPKEEE	CMGC	NP_001235426.1;NP_001240016.1;NP_001240234.1;NP_001241004.1;NP_001241378.1;XP_003517078.1;XP_003518657.1;XP_003519496.1;XP_003521276.1;XP_003524334.1;XP_003524883.1;XP_003525376.1;XP_003527981.1;XP_003528879.1;XP_003529369.1;XP_003530058.1;XP_003532097.1;XP_003532933.1;XP_003534148.1;XP_003534546.1;XP_003534597.1;XP_003538034.1;XP_003539740.1;XP_003540211.1;XP_003540463.1;XP_003542896.1;XP_003542…
XP_003535989.1	>XP_003535989.1 PREDICTED: 40S ribosomal protein S3-3 [Glycine max]	DLVTIHppSPKEEE	TKL	NP_001238530.1;XP_003517149.1;XP_003518519.1;XP_003523078.1;XP_003527023.1;XP_003527345.1;XP_003529520.1;XP_003530884.1;XP_003532922.1;XP_003535465.1;XP_003538267.1;XP_003538680.1;XP_003542535.1;XP_003543042.1;XP_003545086.1;XP_003545932.1;XP_003546054.1;XP_003548520.1;XP_003550667.1;XP_003555491.1;XP_006583821.1;XP_006585406.1;XP_006588824.1;XP_006589734.1;XP_006592473.1;XP_006592871.1;XP_006594…
XP_003538425.1	>XP_003538425.1 PREDICTED: protein phosphatase 2C 37 [Glycine max]	KAQKPPppSPPGSP	CK1	XP_003521300.1;XP_003526502.1;XP_003536218.1;XP_003536792.1;XP_003542336.1;XP_003549210.1;XP_003556378.1;XP_003556554.1;XP_006604500.1
XP_003538425.1	>XP_003538425.1 PREDICTED: protein phosphatase 2C 37 [Glycine max]	KAQKPPppSPPGSP	CMGC	NP_001235426.1;NP_001240016.1;NP_001240234.1;NP_001241004.1;NP_001241378.1;XP_003517078.1;XP_003518657.1;XP_003519496.1;XP_003521276.1;XP_003524334.1;XP_003524883.1;XP_003525376.1;XP_003527981.1;XP_003528879.1;XP_003529369.1;XP_003530058.1;XP_003532097.1;XP_003532933.1;XP_003534148.1;XP_003534546.1;XP_003534597.1;XP_003538034.1;XP_003539740.1;XP_003540211.1;XP_003540463.1;XP_003542896.1;XP_003542…
XP_003538425.1	>XP_003538425.1 PREDICTED: protein phosphatase 2C 37 [Glycine max]	KAQKPPppSPPGSP	STE	NP_001236577.1;XP_003517847.1;XP_003523226.1;XP_003524546.1;XP_003526863.1;XP_003533990.1;XP_003536457.1;XP_003539605.1;XP_003542344.1;XP_003543989.1;XP_003548172.1;XP_003553827.1;XP_003556116.1;XP_006574952.1;XP_006589235.1;XP_006590808.1;XP_006594752.1;XP_006606417.1;XP_014628456.1
XP_003538425.1	>XP_003538425.1 PREDICTED: protein phosphatase 2C 37 [Glycine max]	KAQKPPppSPPGSP	TKL	NP_001238530.1;XP_003517149.1;XP_003518519.1;XP_003523078.1;XP_003527023.1;XP_003527345.1;XP_003529520.1;XP_003530884.1;XP_003532922.1;XP_003535465.1;XP_003538267.1;XP_003538680.1;XP_003542535.1;XP_003543042.1;XP_003545086.1;XP_003545932.1;XP_003546054.1;XP_003548520.1;XP_003550667.1;XP_003555491.1;XP_006583821.1;XP_006585406.1;XP_006588824.1;XP_006589734.1;XP_006592473.1;XP_006592871.1;XP_006594…
XP_003538425.1	>XP_003538425.1 PREDICTED: protein phosphatase 2C 37 [Glycine max]	KAQKPPppSPPGSP	AGC	NP_001239901.1;XP_003516479.1;XP_003534979.1;XP_003535423.1;XP_003536298.1;XP_003539746.1;XP_003547866.1;XP_003555458.1;XP_003556291.1;XP_003556379.1;XP_006583467.1;XP_006587460.1;XP_006587537.1;XP_006595969.1;XP_014618356.1;XP_014625373.1
XP_003538425.1	>XP_003538425.1 PREDICTED: protein phosphatase 2C 37 [Glycine max]	KAQKPPppSPPGSP	CAMK	NP_001236743.1;NP_001238077.1;NP_001238517.2;XP_003519696.2;XP_003520170.1;XP_003521182.1;XP_003522347.1;XP_003523190.1;XP_003524205.1;XP_003524220.1;XP_003525029.1;XP_003526896.1;XP_003526904.1;XP_003528177.1;XP_003528501.1;XP_003529159.1;XP_003531338.1;XP_003531593.1;XP_003535945.1;XP_003538331.1;XP_003538879.1;XP_003540159.1;XP_003540182.1;XP_003543469.1;XP_003544188.1;XP_003550764.1;XP_003554…
XP_003538425.1	>XP_003538425.1 PREDICTED: protein phosphatase 2C 37 [Glycine max]	PPSPPGppSPGSDV	CK1	XP_003521300.1;XP_003526502.1;XP_003536218.1;XP_003536792.1;XP_003542336.1;XP_003549210.1;XP_003556378.1;XP_003556554.1;XP_006604500.1
XP_003538425.1	>XP_003538425.1 PREDICTED: protein phosphatase 2C 37 [Glycine max]	PPSPPGppSPGSDV	CMGC	NP_001235426.1;NP_001240016.1;NP_001240234.1;NP_001241004.1;NP_001241378.1;XP_003517078.1;XP_003518657.1;XP_003519496.1;XP_003521276.1;XP_003524334.1;XP_003524883.1;XP_003525376.1;XP_003527981.1;XP_003528879.1;XP_003529369.1;XP_003530058.1;XP_003532097.1;XP_003532933.1;XP_003534148.1;XP_003534546.1;XP_003534597.1;XP_003538034.1;XP_003539740.1;XP_003540211.1;XP_003540463.1;XP_003542896.1;XP_003542…
XP_003538425.1	>XP_003538425.1 PREDICTED: protein phosphatase 2C 37 [Glycine max]	PPSPPGppSPGSDV	AGC	NP_001239901.1;XP_003516479.1;XP_003534979.1;XP_003535423.1;XP_003536298.1;XP_003539746.1;XP_003547866.1;XP_003555458.1;XP_003556291.1;XP_003556379.1;XP_006583467.1;XP_006587460.1;XP_006587537.1;XP_006595969.1;XP_014618356.1;XP_014625373.1
XP_003535945.1	>XP_003535945.1 PREDICTED: calcium-dependent protein kinase 1 [Glycine max]	LPEGSVppSNRESV	CK1	XP_003521300.1;XP_003526502.1;XP_003536218.1;XP_003536792.1;XP_003542336.1;XP_003549210.1;XP_003556378.1;XP_003556554.1;XP_006604500.1
XP_003535945.1	>XP_003535945.1 PREDICTED: calcium-dependent protein kinase 1 [Glycine max]	LPEGSVppSNRESV	TKL	NP_001238530.1;XP_003517149.1;XP_003518519.1;XP_003523078.1;XP_003527023.1;XP_003527345.1;XP_003529520.1;XP_003530884.1;XP_003532922.1;XP_003535465.1;XP_003538267.1;XP_003538680.1;XP_003542535.1;XP_003543042.1;XP_003545086.1;XP_003545932.1;XP_003546054.1;XP_003548520.1;XP_003550667.1;XP_003555491.1;XP_006583821.1;XP_006585406.1;XP_006588824.1;XP_006589734.1;XP_006592473.1;XP_006592871.1;XP_006594…
XP_003535945.1	>XP_003535945.1 PREDICTED: calcium-dependent protein kinase 1 [Glycine max]	LPEGSVppSNRESV	CMGC	NP_001235426.1;NP_001240016.1;NP_001240234.1;NP_001241004.1;NP_001241378.1;XP_003517078.1;XP_003518657.1;XP_003519496.1;XP_003521276.1;XP_003524334.1;XP_003524883.1;XP_003525376.1;XP_003527981.1;XP_003528879.1;XP_003529369.1;XP_003530058.1;XP_003532097.1;XP_003532933.1;XP_003534148.1;XP_003534546.1;XP_003534597.1;XP_003538034.1;XP_003539740.1;XP_003540211.1;XP_003540463.1;XP_003542896.1;XP_003542…
XP_003535945.1	>XP_003535945.1 PREDICTED: calcium-dependent protein kinase 1 [Glycine max]	KKGLENppSFSVKF	CK1	XP_003521300.1;XP_003526502.1;XP_003536218.1;XP_003536792.1;XP_003542336.1;XP_003549210.1;XP_003556378.1;XP_003556554.1;XP_006604500.1
XP_003535945.1	>XP_003535945.1 PREDICTED: calcium-dependent protein kinase 1 [Glycine max]	KKGLENppSFSVKF	STE	NP_001236577.1;XP_003517847.1;XP_003523226.1;XP_003524546.1;XP_003526863.1;XP_003533990.1;XP_003536457.1;XP_003539605.1;XP_003542344.1;XP_003543989.1;XP_003548172.1;XP_003553827.1;XP_003556116.1;XP_006574952.1;XP_006589235.1;XP_006590808.1;XP_006594752.1;XP_006606417.1;XP_014628456.1
XP_003535945.1	>XP_003535945.1 PREDICTED: calcium-dependent protein kinase 1 [Glycine max]	KKGLENppSFSVKF	TKL	NP_001238530.1;XP_003517149.1;XP_003518519.1;XP_003523078.1;XP_003527023.1;XP_003527345.1;XP_003529520.1;XP_003530884.1;XP_003532922.1;XP_003535465.1;XP_003538267.1;XP_003538680.1;XP_003542535.1;XP_003543042.1;XP_003545086.1;XP_003545932.1;XP_003546054.1;XP_003548520.1;XP_003550667.1;XP_003555491.1;XP_006583821.1;XP_006585406.1;XP_006588824.1;XP_006589734.1;XP_006592473.1;XP_006592871.1;XP_006594…
XP_003535945.1	>XP_003535945.1 PREDICTED: calcium-dependent protein kinase 1 [Glycine max]	GLENSFppSVKFRE	CK1	XP_003521300.1;XP_003526502.1;XP_003536218.1;XP_003536792.1;XP_003542336.1;XP_003549210.1;XP_003556378.1;XP_003556554.1;XP_006604500.1
XP_003535986.1	>XP_003535986.1 PREDICTED: 40S ribosomal protein S3-3 [Glycine max]	DLVTIHppSPKEEE	CMGC	NP_001235426.1;NP_001240016.1;NP_001240234.1;NP_001241004.1;NP_001241378.1;XP_003517078.1;XP_003518657.1;XP_003519496.1;XP_003521276.1;XP_003524334.1;XP_003524883.1;XP_003525376.1;XP_003527981.1;XP_003528879.1;XP_003529369.1;XP_003530058.1;XP_003532097.1;XP_003532933.1;XP_003534148.1;XP_003534546.1;XP_003534597.1;XP_003538034.1;XP_003539740.1;XP_003540211.1;XP_003540463.1;XP_003542896.1;XP_003542…
XP_003535986.1	>XP_003535986.1 PREDICTED: 40S ribosomal protein S3-3 [Glycine max]	DLVTIHppSPKEEE	TKL	NP_001238530.1;XP_003517149.1;XP_003518519.1;XP_003523078.1;XP_003527023.1;XP_003527345.1;XP_003529520.1;XP_003530884.1;XP_003532922.1;XP_003535465.1;XP_003538267.1;XP_003538680.1;XP_003542535.1;XP_003543042.1;XP_003545086.1;XP_003545932.1;XP_003546054.1;XP_003548520.1;XP_003550667.1;XP_003555491.1;XP_006583821.1;XP_006585406.1;XP_006588824.1;XP_006589734.1;XP_006592473.1;XP_006592871.1;XP_006594…
XP_003535365.1	>XP_003535365.1 PREDICTED: uncharacterized protein LOC100787700 isoform X1 [Glycine max]	AYLFPEppSPARLP	TKL	NP_001238530.1;XP_003517149.1;XP_003518519.1;XP_003523078.1;XP_003527023.1;XP_003527345.1;XP_003529520.1;XP_003530884.1;XP_003532922.1;XP_003535465.1;XP_003538267.1;XP_003538680.1;XP_003542535.1;XP_003543042.1;XP_003545086.1;XP_003545932.1;XP_003546054.1;XP_003548520.1;XP_003550667.1;XP_003555491.1;XP_006583821.1;XP_006585406.1;XP_006588824.1;XP_006589734.1;XP_006592473.1;XP_006592871.1;XP_006594…
XP_003535365.1	>XP_003535365.1 PREDICTED: uncharacterized protein LOC100787700 isoform X1 [Glycine max]	AYLFPEppSPARLP	CMGC	NP_001235426.1;NP_001240016.1;NP_001240234.1;NP_001241004.1;NP_001241378.1;XP_003517078.1;XP_003518657.1;XP_003519496.1;XP_003521276.1;XP_003524334.1;XP_003524883.1;XP_003525376.1;XP_003527981.1;XP_003528879.1;XP_003529369.1;XP_003530058.1;XP_003532097.1;XP_003532933.1;XP_003534148.1;XP_003534546.1;XP_003534597.1;XP_003538034.1;XP_003539740.1;XP_003540211.1;XP_003540463.1;XP_003542896.1;XP_003542…
XP_003534084.1	>XP_003534084.1 PREDICTED: protein argonaute 1 [Glycine max]	FYMEPEppTSDSGS	TKL	NP_001238530.1;XP_003517149.1;XP_003518519.1;XP_003523078.1;XP_003527023.1;XP_003527345.1;XP_003529520.1;XP_003530884.1;XP_003532922.1;XP_003535465.1;XP_003538267.1;XP_003538680.1;XP_003542535.1;XP_003543042.1;XP_003545086.1;XP_003545932.1;XP_003546054.1;XP_003548520.1;XP_003550667.1;XP_003555491.1;XP_006583821.1;XP_006585406.1;XP_006588824.1;XP_006589734.1;XP_006592473.1;XP_006592871.1;XP_006594…
XP_003534084.1	>XP_003534084.1 PREDICTED: protein argonaute 1 [Glycine max]	FYMEPEppTSDSGS	CK1	XP_003521300.1;XP_003526502.1;XP_003536218.1;XP_003536792.1;XP_003542336.1;XP_003549210.1;XP_003556378.1;XP_003556554.1;XP_006604500.1
XP_003534084.1	>XP_003534084.1 PREDICTED: protein argonaute 1 [Glycine max]	FYMEPEppTSDSGS	CMGC	NP_001235426.1;NP_001240016.1;NP_001240234.1;NP_001241004.1;NP_001241378.1;XP_003517078.1;XP_003518657.1;XP_003519496.1;XP_003521276.1;XP_003524334.1;XP_003524883.1;XP_003525376.1;XP_003527981.1;XP_003528879.1;XP_003529369.1;XP_003530058.1;XP_003532097.1;XP_003532933.1;XP_003534148.1;XP_003534546.1;XP_003534597.1;XP_003538034.1;XP_003539740.1;XP_003540211.1;XP_003540463.1;XP_003542896.1;XP_003542…
XP_003534084.1	>XP_003534084.1 PREDICTED: protein argonaute 1 [Glycine max]	YMEPETppSDSGSM	CK1	XP_003521300.1;XP_003526502.1;XP_003536218.1;XP_003536792.1;XP_003542336.1;XP_003549210.1;XP_003556378.1;XP_003556554.1;XP_006604500.1
XP_003534084.1	>XP_003534084.1 PREDICTED: protein argonaute 1 [Glycine max]	YMEPETppSDSGSM	CMGC	NP_001235426.1;NP_001240016.1;NP_001240234.1;NP_001241004.1;NP_001241378.1;XP_003517078.1;XP_003518657.1;XP_003519496.1;XP_003521276.1;XP_003524334.1;XP_003524883.1;XP_003525376.1;XP_003527981.1;XP_003528879.1;XP_003529369.1;XP_003530058.1;XP_003532097.1;XP_003532933.1;XP_003534148.1;XP_003534546.1;XP_003534597.1;XP_003538034.1;XP_003539740.1;XP_003540211.1;XP_003540463.1;XP_003542896.1;XP_003542…
XP_003534084.1	>XP_003534084.1 PREDICTED: protein argonaute 1 [Glycine max]	EPETSDppSGSMTS	CK1	XP_003521300.1;XP_003526502.1;XP_003536218.1;XP_003536792.1;XP_003542336.1;XP_003549210.1;XP_003556378.1;XP_003556554.1;XP_006604500.1
XP_003534084.1	>XP_003534084.1 PREDICTED: protein argonaute 1 [Glycine max]	EPETSDppSGSMTS	TKL	NP_001238530.1;XP_003517149.1;XP_003518519.1;XP_003523078.1;XP_003527023.1;XP_003527345.1;XP_003529520.1;XP_003530884.1;XP_003532922.1;XP_003535465.1;XP_003538267.1;XP_003538680.1;XP_003542535.1;XP_003543042.1;XP_003545086.1;XP_003545932.1;XP_003546054.1;XP_003548520.1;XP_003550667.1;XP_003555491.1;XP_006583821.1;XP_006585406.1;XP_006588824.1;XP_006589734.1;XP_006592473.1;XP_006592871.1;XP_006594…
XP_003534084.1	>XP_003534084.1 PREDICTED: protein argonaute 1 [Glycine max]	EPETSDppSGSMTS	CMGC	NP_001235426.1;NP_001240016.1;NP_001240234.1;NP_001241004.1;NP_001241378.1;XP_003517078.1;XP_003518657.1;XP_003519496.1;XP_003521276.1;XP_003524334.1;XP_003524883.1;XP_003525376.1;XP_003527981.1;XP_003528879.1;XP_003529369.1;XP_003530058.1;XP_003532097.1;XP_003532933.1;XP_003534148.1;XP_003534546.1;XP_003534597.1;XP_003538034.1;XP_003539740.1;XP_003540211.1;XP_003540463.1;XP_003542896.1;XP_003542…
XP_003534084.1	>XP_003534084.1 PREDICTED: protein argonaute 1 [Glycine max]	ETSDSGppSMTSGA	CK1	XP_003521300.1;XP_003526502.1;XP_003536218.1;XP_003536792.1;XP_003542336.1;XP_003549210.1;XP_003556378.1;XP_003556554.1;XP_006604500.1
XP_003534084.1	>XP_003534084.1 PREDICTED: protein argonaute 1 [Glycine max]	ETSDSGppSMTSGA	CMGC	NP_001235426.1;NP_001240016.1;NP_001240234.1;NP_001241004.1;NP_001241378.1;XP_003517078.1;XP_003518657.1;XP_003519496.1;XP_003521276.1;XP_003524334.1;XP_003524883.1;XP_003525376.1;XP_003527981.1;XP_003528879.1;XP_003529369.1;XP_003530058.1;XP_003532097.1;XP_003532933.1;XP_003534148.1;XP_003534546.1;XP_003534597.1;XP_003538034.1;XP_003539740.1;XP_003540211.1;XP_003540463.1;XP_003542896.1;XP_003542…
XP_003534084.1	>XP_003534084.1 PREDICTED: protein argonaute 1 [Glycine max]	SDSGSMppTSGAVA	CK1	XP_003521300.1;XP_003526502.1;XP_003536218.1;XP_003536792.1;XP_003542336.1;XP_003549210.1;XP_003556378.1;XP_003556554.1;XP_006604500.1
XP_003534084.1	>XP_003534084.1 PREDICTED: protein argonaute 1 [Glycine max]	SDSGSMppTSGAVA	TKL	NP_001238530.1;XP_003517149.1;XP_003518519.1;XP_003523078.1;XP_003527023.1;XP_003527345.1;XP_003529520.1;XP_003530884.1;XP_003532922.1;XP_003535465.1;XP_003538267.1;XP_003538680.1;XP_003542535.1;XP_003543042.1;XP_003545086.1;XP_003545932.1;XP_003546054.1;XP_003548520.1;XP_003550667.1;XP_003555491.1;XP_006583821.1;XP_006585406.1;XP_006588824.1;XP_006589734.1;XP_006592473.1;XP_006592871.1;XP_006594…
XP_003534084.1	>XP_003534084.1 PREDICTED: protein argonaute 1 [Glycine max]	SDSGSMppTSGAVA	CMGC	NP_001235426.1;NP_001240016.1;NP_001240234.1;NP_001241004.1;NP_001241378.1;XP_003517078.1;XP_003518657.1;XP_003519496.1;XP_003521276.1;XP_003524334.1;XP_003524883.1;XP_003525376.1;XP_003527981.1;XP_003528879.1;XP_003529369.1;XP_003530058.1;XP_003532097.1;XP_003532933.1;XP_003534148.1;XP_003534546.1;XP_003534597.1;XP_003538034.1;XP_003539740.1;XP_003540211.1;XP_003540463.1;XP_003542896.1;XP_003542…
XP_003534084.1	>XP_003534084.1 PREDICTED: protein argonaute 1 [Glycine max]	DSGSMTppSGAVAG	CK1	XP_003521300.1;XP_003526502.1;XP_003536218.1;XP_003536792.1;XP_003542336.1;XP_003549210.1;XP_003556378.1;XP_003556554.1;XP_006604500.1
XP_003534084.1	>XP_003534084.1 PREDICTED: protein argonaute 1 [Glycine max]	DSGSMTppSGAVAG	TKL	NP_001238530.1;XP_003517149.1;XP_003518519.1;XP_003523078.1;XP_003527023.1;XP_003527345.1;XP_003529520.1;XP_003530884.1;XP_003532922.1;XP_003535465.1;XP_003538267.1;XP_003538680.1;XP_003542535.1;XP_003543042.1;XP_003545086.1;XP_003545932.1;XP_003546054.1;XP_003548520.1;XP_003550667.1;XP_003555491.1;XP_006583821.1;XP_006585406.1;XP_006588824.1;XP_006589734.1;XP_006592473.1;XP_006592871.1;XP_006594…
XP_003534084.1	>XP_003534084.1 PREDICTED: protein argonaute 1 [Glycine max]	DSGSMTppSGAVAG	CMGC	NP_001235426.1;NP_001240016.1;NP_001240234.1;NP_001241004.1;NP_001241378.1;XP_003517078.1;XP_003518657.1;XP_003519496.1;XP_003521276.1;XP_003524334.1;XP_003524883.1;XP_003525376.1;XP_003527981.1;XP_003528879.1;XP_003529369.1;XP_003530058.1;XP_003532097.1;XP_003532933.1;XP_003534148.1;XP_003534546.1;XP_003534597.1;XP_003538034.1;XP_003539740.1;XP_003540211.1;XP_003540463.1;XP_003542896.1;XP_003542…
XP_003533646.1	>XP_003533646.1 PREDICTED: calcium-binding protein CAST [Glycine max]	LAPPSSppSFRLRS	TKL	NP_001238530.1;XP_003517149.1;XP_003518519.1;XP_003523078.1;XP_003527023.1;XP_003527345.1;XP_003529520.1;XP_003530884.1;XP_003532922.1;XP_003535465.1;XP_003538267.1;XP_003538680.1;XP_003542535.1;XP_003543042.1;XP_003545086.1;XP_003545932.1;XP_003546054.1;XP_003548520.1;XP_003550667.1;XP_003555491.1;XP_006583821.1;XP_006585406.1;XP_006588824.1;XP_006589734.1;XP_006592473.1;XP_006592871.1;XP_006594…
XP_003533646.1	>XP_003533646.1 PREDICTED: calcium-binding protein CAST [Glycine max]	FRLRSRppSLNSLR	AGC	NP_001239901.1;XP_003516479.1;XP_003534979.1;XP_003535423.1;XP_003536298.1;XP_003539746.1;XP_003547866.1;XP_003555458.1;XP_003556291.1;XP_003556379.1;XP_006583467.1;XP_006587460.1;XP_006587537.1;XP_006595969.1;XP_014618356.1;XP_014625373.1
XP_003533646.1	>XP_003533646.1 PREDICTED: calcium-binding protein CAST [Glycine max]	FRLRSRppSLNSLR	CAMK	NP_001236743.1;NP_001238077.1;NP_001238517.2;XP_003519696.2;XP_003520170.1;XP_003521182.1;XP_003522347.1;XP_003523190.1;XP_003524205.1;XP_003524220.1;XP_003525029.1;XP_003526896.1;XP_003526904.1;XP_003528177.1;XP_003528501.1;XP_003529159.1;XP_003531338.1;XP_003531593.1;XP_003535945.1;XP_003538331.1;XP_003538879.1;XP_003540159.1;XP_003540182.1;XP_003543469.1;XP_003544188.1;XP_003550764.1;XP_003554…
XP_003533646.1	>XP_003533646.1 PREDICTED: calcium-binding protein CAST [Glycine max]	FRLRSRppSLNSLR	CK1	XP_003521300.1;XP_003526502.1;XP_003536218.1;XP_003536792.1;XP_003542336.1;XP_003549210.1;XP_003556378.1;XP_003556554.1;XP_006604500.1
XP_003533646.1	>XP_003533646.1 PREDICTED: calcium-binding protein CAST [Glycine max]	FRLRSRppSLNSLR	TKL	NP_001238530.1;XP_003517149.1;XP_003518519.1;XP_003523078.1;XP_003527023.1;XP_003527345.1;XP_003529520.1;XP_003530884.1;XP_003532922.1;XP_003535465.1;XP_003538267.1;XP_003538680.1;XP_003542535.1;XP_003543042.1;XP_003545086.1;XP_003545932.1;XP_003546054.1;XP_003548520.1;XP_003550667.1;XP_003555491.1;XP_006583821.1;XP_006585406.1;XP_006588824.1;XP_006589734.1;XP_006592473.1;XP_006592871.1;XP_006594…
XP_003525983.1	>XP_003525983.1 PREDICTED: far upstream element-binding protein 1 [Glycine max]	YSSGPDppSAPLKR	CK1	XP_003521300.1;XP_003526502.1;XP_003536218.1;XP_003536792.1;XP_003542336.1;XP_003549210.1;XP_003556378.1;XP_003556554.1;XP_006604500.1
XP_003525983.1	>XP_003525983.1 PREDICTED: far upstream element-binding protein 1 [Glycine max]	YSSGPDppSAPLKR	TKL	NP_001238530.1;XP_003517149.1;XP_003518519.1;XP_003523078.1;XP_003527023.1;XP_003527345.1;XP_003529520.1;XP_003530884.1;XP_003532922.1;XP_003535465.1;XP_003538267.1;XP_003538680.1;XP_003542535.1;XP_003543042.1;XP_003545086.1;XP_003545932.1;XP_003546054.1;XP_003548520.1;XP_003550667.1;XP_003555491.1;XP_006583821.1;XP_006585406.1;XP_006588824.1;XP_006589734.1;XP_006592473.1;XP_006592871.1;XP_006594…
XP_003525983.1	>XP_003525983.1 PREDICTED: far upstream element-binding protein 1 [Glycine max]	YSSGPDppSAPLKR	CMGC	NP_001235426.1;NP_001240016.1;NP_001240234.1;NP_001241004.1;NP_001241378.1;XP_003517078.1;XP_003518657.1;XP_003519496.1;XP_003521276.1;XP_003524334.1;XP_003524883.1;XP_003525376.1;XP_003527981.1;XP_003528879.1;XP_003529369.1;XP_003530058.1;XP_003532097.1;XP_003532933.1;XP_003534148.1;XP_003534546.1;XP_003534597.1;XP_003538034.1;XP_003539740.1;XP_003540211.1;XP_003540463.1;XP_003542896.1;XP_003542…
XP_003525983.1	>XP_003525983.1 PREDICTED: far upstream element-binding protein 1 [Glycine max]	MAEEAQppYSSGPD	D	NP_001236743.1;NP_001238077.1;NP_001238517.2;XP_003519696.2;XP_003520170.1;XP_003521182.1;XP_003522347.1;XP_003523190.1;XP_003524205.1;XP_003524220.1;XP_003525029.1;XP_003526896.1;XP_003526904.1;XP_003528177.1;XP_003528501.1;XP_003529159.1;XP_003531338.1;XP_003531593.1;XP_003535945.1;XP_003538331.1;XP_003538879.1;XP_003540159.1;XP_003540182.1;XP_003543469.1;XP_003544188.1;XP_003550764.1;XP_003554…
XP_003525983.1	>XP_003525983.1 PREDICTED: far upstream element-binding protein 1 [Glycine max]	AEEAQYppSSGPDS	TKL	NP_001238530.1;XP_003517149.1;XP_003518519.1;XP_003523078.1;XP_003527023.1;XP_003527345.1;XP_003529520.1;XP_003530884.1;XP_003532922.1;XP_003535465.1;XP_003538267.1;XP_003538680.1;XP_003542535.1;XP_003543042.1;XP_003545086.1;XP_003545932.1;XP_003546054.1;XP_003548520.1;XP_003550667.1;XP_003555491.1;XP_006583821.1;XP_006585406.1;XP_006588824.1;XP_006589734.1;XP_006592473.1;XP_006592871.1;XP_006594…
XP_003525983.1	>XP_003525983.1 PREDICTED: far upstream element-binding protein 1 [Glycine max]	AEEAQYppSSGPDS	CMGC	NP_001235426.1;NP_001240016.1;NP_001240234.1;NP_001241004.1;NP_001241378.1;XP_003517078.1;XP_003518657.1;XP_003519496.1;XP_003521276.1;XP_003524334.1;XP_003524883.1;XP_003525376.1;XP_003527981.1;XP_003528879.1;XP_003529369.1;XP_003530058.1;XP_003532097.1;XP_003532933.1;XP_003534148.1;XP_003534546.1;XP_003534597.1;XP_003538034.1;XP_003539740.1;XP_003540211.1;XP_003540463.1;XP_003542896.1;XP_003542…
XP_003525983.1	>XP_003525983.1 PREDICTED: far upstream element-binding protein 1 [Glycine max]	EEAQYSppSGPDSA	CMGC	NP_001235426.1;NP_001240016.1;NP_001240234.1;NP_001241004.1;NP_001241378.1;XP_003517078.1;XP_003518657.1;XP_003519496.1;XP_003521276.1;XP_003524334.1;XP_003524883.1;XP_003525376.1;XP_003527981.1;XP_003528879.1;XP_003529369.1;XP_003530058.1;XP_003532097.1;XP_003532933.1;XP_003534148.1;XP_003534546.1;XP_003534597.1;XP_003538034.1;XP_003539740.1;XP_003540211.1;XP_003540463.1;XP_003542896.1;XP_003542…
XP_003525983.1	>XP_003525983.1 PREDICTED: far upstream element-binding protein 1 [Glycine max]	EEAQYSppSGPDSA	TKL	NP_001238530.1;XP_003517149.1;XP_003518519.1;XP_003523078.1;XP_003527023.1;XP_003527345.1;XP_003529520.1;XP_003530884.1;XP_003532922.1;XP_003535465.1;XP_003538267.1;XP_003538680.1;XP_003542535.1;XP_003543042.1;XP_003545086.1;XP_003545932.1;XP_003546054.1;XP_003548520.1;XP_003550667.1;XP_003555491.1;XP_006583821.1;XP_006585406.1;XP_006588824.1;XP_006589734.1;XP_006592473.1;XP_006592871.1;XP_006594…
XP_003525983.1	>XP_003525983.1 PREDICTED: far upstream element-binding protein 1 [Glycine max]	EEAQYSppSGPDSA	CK1	XP_003521300.1;XP_003526502.1;XP_003536218.1;XP_003536792.1;XP_003542336.1;XP_003549210.1;XP_003556378.1;XP_003556554.1;XP_006604500.1
XP_003526412.1	>XP_003526412.1 PREDICTED: DEAD-box ATP-dependent RNA helicase 56 [Glycine max]	DEKAPDppSAGAKV	CMGC	NP_001235426.1;NP_001240016.1;NP_001240234.1;NP_001241004.1;NP_001241378.1;XP_003517078.1;XP_003518657.1;XP_003519496.1;XP_003521276.1;XP_003524334.1;XP_003524883.1;XP_003525376.1;XP_003527981.1;XP_003528879.1;XP_003529369.1;XP_003530058.1;XP_003532097.1;XP_003532933.1;XP_003534148.1;XP_003534546.1;XP_003534597.1;XP_003538034.1;XP_003539740.1;XP_003540211.1;XP_003540463.1;XP_003542896.1;XP_003542…
XP_003525209.1	>XP_003525209.1 PREDICTED: uncharacterized protein LOC100787767 [Glycine max]	LDASSSppTRSPRR	CK1	XP_003521300.1;XP_003526502.1;XP_003536218.1;XP_003536792.1;XP_003542336.1;XP_003549210.1;XP_003556378.1;XP_003556554.1;XP_006604500.1
XP_003525209.1	>XP_003525209.1 PREDICTED: uncharacterized protein LOC100787767 [Glycine max]	LDASSSppTRSPRR	TKL	NP_001238530.1;XP_003517149.1;XP_003518519.1;XP_003523078.1;XP_003527023.1;XP_003527345.1;XP_003529520.1;XP_003530884.1;XP_003532922.1;XP_003535465.1;XP_003538267.1;XP_003538680.1;XP_003542535.1;XP_003543042.1;XP_003545086.1;XP_003545932.1;XP_003546054.1;XP_003548520.1;XP_003550667.1;XP_003555491.1;XP_006583821.1;XP_006585406.1;XP_006588824.1;XP_006589734.1;XP_006592473.1;XP_006592871.1;XP_006594…
XP_003525209.1	>XP_003525209.1 PREDICTED: uncharacterized protein LOC100787767 [Glycine max]	ASSSTRppSPRRAV	AGC	NP_001239901.1;XP_003516479.1;XP_003534979.1;XP_003535423.1;XP_003536298.1;XP_003539746.1;XP_003547866.1;XP_003555458.1;XP_003556291.1;XP_003556379.1;XP_006583467.1;XP_006587460.1;XP_006587537.1;XP_006595969.1;XP_014618356.1;XP_014625373.1
XP_003525209.1	>XP_003525209.1 PREDICTED: uncharacterized protein LOC100787767 [Glycine max]	ASSSTRppSPRRAV	CK1	XP_003521300.1;XP_003526502.1;XP_003536218.1;XP_003536792.1;XP_003542336.1;XP_003549210.1;XP_003556378.1;XP_003556554.1;XP_006604500.1
XP_003525209.1	>XP_003525209.1 PREDICTED: uncharacterized protein LOC100787767 [Glycine max]	ASSSTRppSPRRAV	CMGC	NP_001235426.1;NP_001240016.1;NP_001240234.1;NP_001241004.1;NP_001241378.1;XP_003517078.1;XP_003518657.1;XP_003519496.1;XP_003521276.1;XP_003524334.1;XP_003524883.1;XP_003525376.1;XP_003527981.1;XP_003528879.1;XP_003529369.1;XP_003530058.1;XP_003532097.1;XP_003532933.1;XP_003534148.1;XP_003534546.1;XP_003534597.1;XP_003538034.1;XP_003539740.1;XP_003540211.1;XP_003540463.1;XP_003542896.1;XP_003542…
[truncated: 23,377 more rows]

## Sheet: Table S4d
Supplementary Table S4d. Mapping of the phosphosite with kinase proteins annotaed in STRING or BioGrid database.
Proteini	Protein Annotationii	Peptideiii	Kinase Familyiv	STRING/BioGrid Annotated kinasev	STRING/BioGrid Annotated kinase Annotationvi
[truncated: 5,540 more rows]

## Sheet: Table S4e
Supplementary Table S4e. Motifs enriched from each kinase family.
[truncated: 95 more rows]
