# Supplementary material for: Isotopically Dimethyl Labeling-Based Quantitative Proteomic Analysis of Phosphoproteomes of Soybean Cultivars
Source: Biomolecules. 2021 Aug 16;11(8):1218. doi: 10.3390/biom11081218 (PMC8393417; doi:10.3390/biom11081218)
Supplement: Supplementary file 1 [file biomolecules-11-01218-s001.zip › Supplementary Table S5.xlsx]

## Sheet: Table S2a
Supplementary Table S2a A table contains all non-redundant UPA with q-value <= 0.01 and Mascot delta score >= 10, and repeat at least twice.
UPSPi	Label Free Peptideii	Modification Free Peptideiii	Peptideiv	Leading Proteinv	Protein Groupvi	Protein Annotationvii	F1 Light PSMsviii	F1 Heavy PSMsix	F2 Light PSMsx	F2 Heavy PSMsxi	F3 Light PSMsxii	F3 Heavy PSMsxiii	R1 Light PSMsxiv	R1 Heavy PSMsxv	R2 Light PSMsxvi	R2 Heavy PSMsxvii	R3 Light PSMsxviii	R3 Heavy PSMsxix	Total PSMsxx	Forward Ratiosxxi	Reciprocal Ratiosxxii	Total Ratiosxxiii	Experimental Replicatesxxiv
XP_003532261.1-S685(79.966);XP_014631288.1-S690(79.966)	nGDNS(79.966)PSSFPKc	nGDNSPSSFPKc	n(34.063)GDNS(79.966)PSSFPK(34.063)c;n(28.031)GDNS(79.966)PSSFPK(28.031)c	XP_003532261.1	XP_003532261.1;XP_014631288.1	PREDICTED: respiratory burst oxidase homolog protein C-like [Glycine max];PREDICTED: respiratory burst oxidase homolog protein C [Glycine max]	0	0	0	0	2	5	2	0	0	0	1	1	11	6	3	9	3
XP_006589099.1-T174(79.966);XP_006589100.1-T174(79.966);XP_014618648.1-T198(79.966);XP_014618649.1-T197(79.966)	nTLSQELEKEPVET(79.966)DEEKQVQPKc;nTLSQELEKEPVET(79.966)DEEKc	nTLSQELEKEPVETDEEKQVQPKc;nTLSQELEKEPVETDEEKc	n(28.031)TLSQELEK(28.031)EPVET(79.966)DEEK(28.031)c;n(34.063)TLSQELEK(34.063)EPVET(79.966)DEEK(34.063)QVQPK(34.063)c;n(34.063)TLSQELEK(34.063)EPVET(79.966)DEEK(34.063)c;n(28.031)TLSQELEK(28.031)EPVET(79.966)DEEK(28.031)QVQPK(28.031)c	XP_006589099.1	XP_006589099.1;XP_006589100.1;XP_014618648.1;XP_014618649.1	PREDICTED: titin-like isoform X3 [Glycine max];PREDICTED: titin-like isoform X3 [Glycine max];PREDICTED: titin-like isoform X1 [Glycine max];PREDICTED: titin-like isoform X2 [Glycine max]	2	0	9	0	7	2	0	5	5	6	4	5	45	20	24	44	6
XP_003524883.1-S303(79.966);XP_014634322.1-S304(79.966);XP_014634323.1-S304(79.966);XP_014634324.1-S304(79.966);XP_014634325.1-S304(79.966);XP_014634326.1-S304(79.966);XP_014634327.1-S304(79.966);XP_014634328.1-S304(79.966);XP_014634329.1-S304(79.966);XP_014634330.1-S304(79.966);XP_014634331.1-S304(79.966);XP_014634332.1-S304(79.966);XP_014634333.1-S304(79.966);XP_014634334.1-S304(79.966);XP_0146…	nLLS(79.966)PEESKVEGIERc;nLLS(79.966)PEESKc	nLLSPEESKVEGIERc;nLLSPEESKc	n(28.031)LLS(79.966)PEESK(28.031)VEGIERc;n(28.031)LLS(79.966)PEESK(28.031)c;n(34.063)LLS(79.966)PEESK(34.063)c;n(34.063)LLS(79.966)PEESK(34.063)VEGIERc	XP_003524883.1	XP_003524883.1;XP_014634322.1;XP_014634323.1;XP_014634324.1;XP_014634325.1;XP_014634326.1;XP_014634327.1;XP_014634328.1;XP_014634329.1;XP_014634330.1;XP_014634331.1;XP_014634332.1;XP_014634333.1;XP_014634334.1;XP_014634335.1;XP_014634336.1;XP_014634337.1;XP_014634338.1	PREDICTED: cyclin-dependent kinase G-2-like [Glycine max];PREDICTED: cyclin-dependent kinase G-2-like isoform X1 [Glycine max];PREDICTED: cyclin-dependent kinase G-2-like isoform X1 [Glycine max];PREDICTED: cyclin-dependent kinase G-2-like isoform X1 [Glycine max];PREDICTED: cyclin-dependent kinase G-2-like isoform X1 [Glycine max];PREDICTED: cyclin-dependent kinase G-2-like isoform X1 [Glycine m…	1	2	8	4	6	9	1	1	7	6	11	13	69	25	29	54	6
XP_003523078.1-T68(79.966);XP_003527023.1-T68(79.966)	nSVAGSAGATT(79.966)FKKc	nSVAGSAGATTFKKc	n(34.063)SVAGSAGATT(79.966)FK(34.063)K(34.063)c;n(28.031)SVAGSAGATT(79.966)FK(28.031)K(28.031)c	XP_003523078.1	XP_003523078.1;XP_003527023.1	PREDICTED: serine/threonine-protein kinase HT1-like [Glycine max];PREDICTED: serine/threonine-protein kinase HT1-like [Glycine max]	1	2	0	0	1	1	0	2	1	1	1	0	10	4	4	8	5
XP_003540806.1-S11(79.966)	nIQLPEPPS(79.966)PTGRc	nIQLPEPPSPTGRc	n(34.063)IQLPEPPS(79.966)PTGRc	XP_003540806.1	XP_003540806.1	PREDICTED: mitochondrial fission protein ELM1-like [Glycine max]	0	1	0	0	0	1	0	1	0	0	0	0	3	2	1	3	3
XP_003539073.1-S248(79.966)-S250(79.966)-S252(79.966)	nS(79.966)IS(79.966)RS(79.966)PEAQGPSLSAERc	nSISRSPEAQGPSLSAERc	n(28.031)S(79.966)IS(79.966)RS(79.966)PEAQGPSLSAERc;n(34.063)S(79.966)IS(79.966)RS(79.966)PEAQGPSLSAERc	XP_003539073.1	XP_003539073.1	PREDICTED: serine/arginine repetitive matrix protein 1-like [Glycine max]	2	3	0	0	0	0	3	2	0	0	1	0	11	2	4	6	3
XP_006578640.1-M714(15.995)-S722(79.966);XP_014630279.1-M581(15.995)-S589(79.966);XP_014630280.1-M581(15.995)-S589(79.966)	nYM(15.995)LSQIAGGS(79.966)GNPPSQRc	nYMLSQIAGGSGNPPSQRc	n(34.063)YM(15.995)LSQIAGGS(79.966)GNPPSQRc	XP_006578640.1	XP_006578640.1;XP_014630279.1;XP_014630280.1	PREDICTED: uncharacterized protein LOC100801150 isoform X1 [Glycine max];PREDICTED: uncharacterized protein LOC100801150 isoform X2 [Glycine max];PREDICTED: uncharacterized protein LOC100801150 isoform X2 [Glycine max]	0	0	0	0	0	2	0	0	0	0	0	0	2	2	0	2	1
XP_003543708.1-S289(79.966)-S293(79.966);XP_006595189.1-S289(79.966)-S293(79.966)	nSVDGASIS(79.966)APVS(79.966)PVSSPLDSRc	nSVDGASISAPVSPVSSPLDSRc	n(34.063)SVDGASIS(79.966)APVS(79.966)PVSSPLDSRc;n(28.031)SVDGASIS(79.966)APVS(79.966)PVSSPLDSRc	XP_003543708.1	XP_003543708.1;XP_006595189.1	PREDICTED: magnesium transporter MRS2-1 [Glycine max];PREDICTED: magnesium transporter MRS2-1 [Glycine max]	7	6	0	0	0	1	4	4	0	0	2	0	24	9	7	16	4
XP_003537954.1-S77(79.966);XP_006590956.1-S77(79.966);XP_006590957.1-S77(79.966);XP_006590958.1-S77(79.966);XP_014619508.1-S77(79.966)	nFVNSLGGGDADAEDS(79.966)LATTQNPPTVVAVKc	nFVNSLGGGDADAEDSLATTQNPPTVVAVKc	n(34.063)FVNSLGGGDADAEDS(79.966)LATTQNPPTVVAVK(34.063)c;n(28.031)FVNSLGGGDADAEDS(79.966)LATTQNPPTVVAVK(28.031)c	XP_003537954.1	XP_003537954.1;XP_006590956.1;XP_006590957.1;XP_006590958.1;XP_014619508.1	PREDICTED: transcription factor bHLH122-like [Glycine max];PREDICTED: transcription factor bHLH122-like [Glycine max];PREDICTED: transcription factor bHLH122-like [Glycine max];PREDICTED: transcription factor bHLH122-like [Glycine max];PREDICTED: transcription factor bHLH122-like [Glycine max]	1	0	0	0	3	5	0	0	0	0	4	1	14	9	5	14	3
XP_003531942.1-S61(79.966);XP_006585858.1-S61(79.966);XP_006585859.1-S61(79.966)	nLDGDSVIAPSNS(79.966)ANNSKEPVNKc	nLDGDSVIAPSNSANNSKEPVNKc	n(28.031)LDGDSVIAPSNS(79.966)ANNSK(28.031)EPVNK(28.031)c	XP_003531942.1	XP_003531942.1;XP_006585858.1;XP_006585859.1	PREDICTED: phototropin-2-like [Glycine max];PREDICTED: phototropin-2-like [Glycine max];PREDICTED: phototropin-2-like [Glycine max]	1	0	0	0	1	0	0	0	1	0	0	0	3	2	1	3	3
XP_003537172.1-S159(79.966);XP_014618444.1-S159(79.966)	nNNDSGWDDWGNEGS(79.966)PRc	nNNDSGWDDWGNEGSPRc	n(34.063)NNDSGWDDWGNEGS(79.966)PRc;n(28.031)NNDSGWDDWGNEGS(79.966)PRc	XP_003537172.1	XP_003537172.1;XP_014618444.1	PREDICTED: ADP-ribosylation factor GTPase-activating protein AGD7-like [Glycine max];PREDICTED: ADP-ribosylation factor GTPase-activating protein AGD7-like [Glycine max]	4	2	0	0	0	0	1	4	0	0	0	2	13	3	4	7	3
XP_003540446.1-S477(79.966)-M484(15.995);XP_014620569.1-S328(79.966)-M335(15.995)	nASLS(79.966)AGNVPEM(15.995)FDSRc	nASLSAGNVPEMFDSRc	n(28.031)ASLS(79.966)AGNVPEM(15.995)FDSRc;n(34.063)ASLS(79.966)AGNVPEM(15.995)FDSRc	XP_003540446.1	XP_003540446.1;XP_014620569.1	PREDICTED: trafficking protein particle complex II-specific subunit 130 homolog isoform X1 [Glycine max];PREDICTED: trafficking protein particle complex II-specific subunit 130 homolog isoform X2 [Glycine max]	3	2	0	0	3	8	1	4	0	0	5	6	32	13	10	23	4
XP_006592925.1-M288(15.995)-S292(79.966);XP_006592926.1-M288(15.995)-S292(79.966);XP_014620576.1-M290(15.995)-S294(79.966);XP_014620577.1-M290(15.995)-S294(79.966)	nTM(15.995)YPNS(79.966)PFc	nTMYPNSPFc	n(34.063)TM(15.995)YPNS(79.966)PFc	XP_006592925.1	XP_006592925.1;XP_006592926.1;XP_014620576.1;XP_014620577.1	PREDICTED: protein IQ-DOMAIN 1-like isoform X2 [Glycine max];PREDICTED: protein IQ-DOMAIN 1-like isoform X2 [Glycine max];PREDICTED: protein IQ-DOMAIN 1-like isoform X1 [Glycine max];PREDICTED: protein IQ-DOMAIN 1-like isoform X1 [Glycine max]	0	0	0	0	0	2	0	0	0	0	0	1	3	2	1	3	2
XP_003540851.1-S82(79.966)-M85(15.995);XP_006592382.1-S84(79.966)-M87(15.995);XP_006592383.1-S84(79.966)-M87(15.995);XP_006592384.1-S84(79.966)-M87(15.995);XP_006592385.1-S82(79.966)-M85(15.995);XP_006592386.1-S54(79.966)-M57(15.995)	nEYS(79.966)PTM(15.995)SLEKc	nEYSPTMSLEKc	n(34.063)EYS(79.966)PTM(15.995)SLEK(34.063)c;n(28.031)EYS(79.966)PTM(15.995)SLEK(28.031)c	XP_003540851.1	XP_003540851.1;XP_006592382.1;XP_006592383.1;XP_006592384.1;XP_006592385.1;XP_006592386.1	PREDICTED: zinc finger CCCH domain-containing protein 13-like isoform X2 [Glycine max];PREDICTED: zinc finger CCCH domain-containing protein 13-like isoform X1 [Glycine max];PREDICTED: zinc finger CCCH domain-containing protein 13-like isoform X1 [Glycine max];PREDICTED: zinc finger CCCH domain-containing protein 13-like isoform X1 [Glycine max];PREDICTED: zinc finger CCCH domain-containing prote…	0	0	0	0	4	6	0	0	0	0	3	1	14	9	3	12	2
XP_003531908.1-S879(79.966)-S893(79.966)	nVQS(79.966)GNDIIEVEADHDPS(79.966)VENLNNVDSKc;nRVQS(79.966)GNDIIEVEADHDPS(79.966)VENLNNVDSKc	nRVQSGNDIIEVEADHDPSVENLNNVDSKc;nVQSGNDIIEVEADHDPSVENLNNVDSKc	n(34.063)RVQS(79.966)GNDIIEVEADHDPS(79.966)VENLNNVDSKc;n(34.063)RVQS(79.966)GNDIIEVEADHDPS(79.966)VENLNNVDSK(34.063)c;n(28.031)VQS(79.966)GNDIIEVEADHDPS(79.966)VENLNNVDSK(28.031)c;n(28.031)RVQS(79.966)GNDIIEVEADHDPS(79.966)VENLNNVDSK(28.031)c;n(34.063)VQS(79.966)GNDIIEVEADHDPS(79.966)VENLNNVDSK(34.063)c	XP_003531908.1	XP_003531908.1	PREDICTED: protein CROWDED NUCLEI 1-like [Glycine max]	11	4	9	9	4	4	6	13	8	10	3	7	88	34	39	73	6
XP_006585979.1-M320(15.995)-S322(79.966);XP_006585980.1-M320(15.995)-S322(79.966);XP_006585982.1-M320(15.995)-S322(79.966);XP_006602352.1-M309(15.995)-S311(79.966);XP_006602353.1-M309(15.995)-S311(79.966);XP_006602354.1-M309(15.995)-S311(79.966);XP_006602355.1-M309(15.995)-S311(79.966);XP_006602356.1-M309(15.995)-S311(79.966);XP_014626357.1-M309(15.995)-S311(79.966);XP_014634817.1-M320(15.995)-S3…	nSM(15.995)YS(79.966)PVLGYLDKVKc	nSMYSPVLGYLDKVKc	n(28.031)SM(15.995)YS(79.966)PVLGYLDK(28.031)VK(28.031)c	XP_006585979.1	XP_006585979.1;XP_006585980.1;XP_006585982.1;XP_006602352.1;XP_006602353.1;XP_006602354.1;XP_006602355.1;XP_006602356.1;XP_014626357.1;XP_014634817.1;XP_014634818.1	PREDICTED: paired amphipathic helix protein Sin3-like 3 isoform X1 [Glycine max];PREDICTED: paired amphipathic helix protein Sin3-like 3 isoform X1 [Glycine max];PREDICTED: paired amphipathic helix protein Sin3-like 3 isoform X1 [Glycine max];PREDICTED: paired amphipathic helix protein Sin3-like 4 isoform X1 [Glycine max];PREDICTED: paired amphipathic helix protein Sin3-like 4 isoform X1 [Glycine…	0	0	0	0	2	0	0	0	0	0	0	0	2	2	0	2	1
XP_003548805.1-S342(79.966)-C344(57.021)	nESADNELQGILS(79.966)VC(57.021)DEPLVSVDFRc	nESADNELQGILSVCDEPLVSVDFRc	n(28.031)ESADNELQGILS(79.966)VC(57.021)DEPLVSVDFRc	XP_003548805.1	XP_003548805.1	PREDICTED: glyceraldehyde-3-phosphate dehydrogenase A, chloroplastic [Glycine max]	0	0	0	0	0	0	0	0	0	0	2	0	2	0	2	2	1
XP_006574950.1-S124(79.966);XP_006574951.1-S124(79.966);XP_006574952.1-S124(79.966);XP_006574953.1-S124(79.966)	nDRPSSGVAS(79.966)PAWKc	nDRPSSGVASPAWKc	n(28.031)DRPSSGVAS(79.966)PAWK(28.031)c;n(34.063)DRPSSGVAS(79.966)PAWK(34.063)c	XP_006574950.1	XP_006574950.1;XP_006574951.1;XP_006574952.1;XP_006574953.1	PREDICTED: serine/threonine-protein kinase dst1-like isoform X1 [Glycine max];PREDICTED: serine/threonine-protein kinase dst1-like isoform X1 [Glycine max];PREDICTED: serine/threonine-protein kinase dst1-like isoform X2 [Glycine max];PREDICTED: serine/threonine-protein kinase dst1-like isoform X2 [Glycine max]	0	0	1	2	1	1	0	0	2	4	1	2	14	5	7	12	4
XP_006588798.1-M771(15.995)-S773(79.966);XP_006588799.1-M755(15.995)-S757(79.966);XP_014618493.1-M755(15.995)-S757(79.966)	nM(15.995)QS(79.966)NLEASFGPQRc	nMQSNLEASFGPQRc	n(28.031)M(15.995)QS(79.966)NLEASFGPQRc;n(34.063)M(15.995)QS(79.966)NLEASFGPQRc	XP_006588798.1	XP_006588798.1;XP_006588799.1;XP_014618493.1	PREDICTED: ethylene-insensitive protein 2-like isoform X1 [Glycine max];PREDICTED: ethylene-insensitive protein 2-like isoform X2 [Glycine max];PREDICTED: ethylene-insensitive protein 2-like isoform X2 [Glycine max]	2	3	0	0	4	3	0	0	0	0	4	1	17	8	4	12	3
XP_003536150.1-S498(79.966)	nRIEPAAITTPS(79.966)PPAAPQVc	nRIEPAAITTPSPPAAPQVc	n(28.031)RIEPAAITTPS(79.966)PPAAPQVc	XP_003536150.1	XP_003536150.1	PREDICTED: ammonium transporter 1 member 2-like [Glycine max]	0	0	0	0	1	0	0	0	0	0	2	0	3	1	2	3	2
XP_014630879.1-T649(79.966)	nTPPSSLT(79.966)Pc	nTPPSSLTPc	n(28.031)TPPSSLT(79.966)Pc;n(34.063)TPPSSLT(79.966)Pc	XP_014630879.1	XP_014630879.1	PREDICTED: LOW QUALITY PROTEIN: probable inactive receptor kinase At2g26730 [Glycine max]	3	2	0	0	3	4	0	0	0	0	2	5	19	5	5	10	3
NP_001240954.1-S5(79.966);XP_003529431.1-S5(79.966);XP_006583927.1-S5(79.966);XP_006583928.1-S5(79.966);XP_006583929.1-S5(79.966);XP_006605385.1-S5(79.966);XP_014633666.1-S5(79.966);XP_014633668.1-S5(79.966)	nARFS(79.966)LDEISDTGAFVRc	nARFSLDEISDTGAFVRc	n(34.063)ARFS(79.966)LDEISDTGAFVRc	NP_001240954.1	NP_001240954.1;XP_003529431.1;XP_006583927.1;XP_006583928.1;XP_006583929.1;XP_006605385.1;XP_014633666.1;XP_014633668.1	uncharacterized protein LOC100813447 [Glycine max];PREDICTED: glutathionyl-hydroquinone reductase YqjG-like [Glycine max];PREDICTED: glutathionyl-hydroquinone reductase YqjG-like [Glycine max];PREDICTED: glutathionyl-hydroquinone reductase YqjG-like [Glycine max];PREDICTED: glutathionyl-hydroquinone reductase YqjG-like [Glycine max];PREDICTED: uncharacterized protein LOC100813447 isoform X3 [Glyc…	0	0	0	2	0	0	0	0	0	0	0	0	2	2	0	2	1
XP_003531329.1-S541(79.966)	nGWFSSGS(79.966)Rc	nGWFSSGSRc	n(28.031)GWFSSGS(79.966)Rc	XP_003531329.1	XP_003531329.1	PREDICTED: eukaryotic translation initiation factor 4B2-like [Glycine max]	0	0	0	0	1	0	0	0	0	0	3	0	4	1	3	4	2
XP_003537670.1-S93(79.966)	nFLTPLGS(79.966)PVRKc;nFLTPLGS(79.966)PVRc	nFLTPLGSPVRc;nFLTPLGSPVRKc	n(34.063)FLTPLGS(79.966)PVRK(34.063)c;n(28.031)FLTPLGS(79.966)PVRc;n(28.031)FLTPLGS(79.966)PVRK(28.031)c	XP_003537670.1	XP_003537670.1	PREDICTED: lysine histidine transporter-like 8 [Glycine max]	3	0	11	8	6	3	0	1	10	10	6	5	63	20	23	43	6
XP_003532403.1-C229(57.021)-M232(15.995)-S234(79.966);XP_006580605.1-C211(57.021)-M214(15.995)-S216(79.966);XP_006584707.1-C229(57.021)-M232(15.995)-S234(79.966);XP_014634110.1-C229(57.021)-M232(15.995)-S234(79.966)	nNC(57.021)SNM(15.995)DS(79.966)PTDVVVEKc	nNCSNMDSPTDVVVEKc	n(34.063)NC(57.021)SNM(15.995)DS(79.966)PTDVVVEK(34.063)c;n(28.031)NC(57.021)SNM(15.995)DS(79.966)PTDVVVEK(28.031)c	XP_003532403.1	XP_003532403.1;XP_006580605.1;XP_006584707.1;XP_014634110.1	PREDICTED: methyl-CpG-binding domain-containing protein 13-like [Glycine max];PREDICTED: uncharacterized protein LOC100782433 [Glycine max];PREDICTED: methyl-CpG-binding domain-containing protein 13-like [Glycine max];PREDICTED: methyl-CpG-binding domain-containing protein 13-like [Glycine max]	0	0	0	0	3	2	0	0	0	0	3	0	8	4	3	7	2
XP_003554288.1-T949(79.966)-T955(79.966)	nGLDIDT(79.966)IQQAYT(79.966)Ic;nLKGLDIDT(79.966)IQQAYT(79.966)Ic	nGLDIDTIQQAYTIc;nLKGLDIDTIQQAYTIc	n(34.063)GLDIDT(79.966)IQQAYT(79.966)Ic;n(28.031)LK(28.031)GLDIDT(79.966)IQQAYT(79.966)Ic	XP_003554288.1	XP_003554288.1	PREDICTED: plasma membrane ATPase 1-like [Glycine max]	0	0	1	0	0	0	1	1	0	0	0	1	4	1	3	4	3
XP_003537959.1-S208(79.966)	nSSGLPIVAKGDTDLVES(79.966)EDEDGFPIPTAEKc;nGDTDLVES(79.966)EDEDGFPIPTAEKc	nGDTDLVESEDEDGFPIPTAEKc;nSSGLPIVAKGDTDLVESEDEDGFPIPTAEKc	n(34.063)SSGLPIVAK(34.063)GDTDLVES(79.966)EDEDGFPIPTAEK(34.063)c;n(34.063)GDTDLVES(79.966)EDEDGFPIPTAEK(34.063)c;n(28.031)GDTDLVES(79.966)EDEDGFPIPTAEK(28.031)c;n(34.063)GDTDLVES(79.966)EDEDGFPIPTAEKc;n(28.031)SSGLPIVAK(28.031)GDTDLVES(79.966)EDEDGFPIPTAEK(28.031)c	XP_003537959.1	XP_003537959.1	PREDICTED: peptidyl-prolyl cis-trans isomerase FKBP53-like [Glycine max]	12	16	3	3	4	4	11	12	3	4	15	10	97	21	32	53	6
XP_003536887.1-S762(79.966);XP_006575111.1-S758(79.966);XP_006588597.1-S752(79.966)	nFGS(79.966)NQTALLDLAFPDNFGRc	nFGSNQTALLDLAFPDNFGRc	n(34.063)FGS(79.966)NQTALLDLAFPDNFGRc;n(28.031)FGS(79.966)NQTALLDLAFPDNFGRc	XP_003536887.1	XP_003536887.1;XP_006575111.1;XP_006588597.1	PREDICTED: uncharacterized protein LOC106794125 isoform X1 [Glycine max];PREDICTED: uncharacterized protein LOC100801477 [Glycine max];PREDICTED: uncharacterized protein LOC106794125 isoform X2 [Glycine max]	0	0	3	0	0	2	0	0	0	0	0	0	5	5	0	5	2
XP_003556301.1-S502(79.966);XP_006606304.1-S502(79.966);XP_006606305.1-S502(79.966);XP_006606306.1-S502(79.966);XP_006606307.1-S502(79.966)	nWFGGS(79.966)EKc	nWFGGSEKc	n(28.031)WFGGS(79.966)EK(28.031)c;n(34.063)WFGGS(79.966)EK(34.063)c	XP_003556301.1	XP_003556301.1;XP_006606304.1;XP_006606305.1;XP_006606306.1;XP_006606307.1	PREDICTED: acyl-CoA-binding domain-containing protein 4-like [Glycine max];PREDICTED: acyl-CoA-binding domain-containing protein 4-like [Glycine max];PREDICTED: acyl-CoA-binding domain-containing protein 4-like [Glycine max];PREDICTED: acyl-CoA-binding domain-containing protein 4-like [Glycine max];PREDICTED: acyl-CoA-binding domain-containing protein 4-like [Glycine max]	0	0	0	2	6	5	0	0	0	0	8	6	27	10	8	18	3
XP_003524230.1-S248(79.966)	nGLEEPES(79.966)Rc	nGLEEPESRc	n(28.031)GLEEPES(79.966)Rc;n(34.063)GLEEPES(79.966)Rc	XP_003524230.1	XP_003524230.1	PREDICTED: translocase of chloroplast 159, chloroplastic-like [Glycine max]	0	0	0	0	3	3	0	0	0	0	0	1	7	5	1	6	2
NP_001242751.1-M215(15.995)-S221(79.966);XP_003536416.1-M215(15.995)-S221(79.966);XP_006605400.1-M215(15.995)-S221(79.966);XP_006605401.1-M215(15.995)-S221(79.966);XP_006605402.1-M215(15.995)-S221(79.966);XP_014618827.1-M215(15.995)-S221(79.966);XP_014627749.1-M179(15.995)-S185(79.966)	nGRPSQPGYGDAGNM(15.995)YAAQGS(79.966)GARc	nGRPSQPGYGDAGNMYAAQGSGARc	n(28.031)GRPSQPGYGDAGNM(15.995)YAAQGS(79.966)GARc;n(34.063)GRPSQPGYGDAGNM(15.995)YAAQGS(79.966)GARc	NP_001242751.1	NP_001242751.1;XP_003536416.1;XP_006605400.1;XP_006605401.1;XP_006605402.1;XP_014618827.1;XP_014627749.1	polypyrimidine tract-binding protein homolog 3-like [Glycine max];PREDICTED: polypyrimidine tract-binding protein homolog 3-like [Glycine max];PREDICTED: uncharacterized protein LOC100819672 isoform X1 [Glycine max];PREDICTED: uncharacterized protein LOC100819672 isoform X1 [Glycine max];PREDICTED: uncharacterized protein LOC100819672 isoform X1 [Glycine max];PREDICTED: polypyrimidine tract-bindi…	0	0	0	0	0	2	0	0	0	0	2	0	4	2	2	4	2
XP_003531632.1-C127(57.021)-S133(79.966)	nFC(57.021)QDDVGS(79.966)TEAEEAAKc	uncharacterized protein LOC100499720 [Glycine max]	n(28.031)FC(57.021)QDDVGS(79.966)TEAEEAAK(28.031)c	XP_003531632.1	XP_003531632.1	PREDICTED: RWD domain-containing protein 1-like [Glycine max]	1	0	0	0	0	0	1	0	0	0	0	0	2	1	1	2	2
XP_003533927.1-S577(79.966);XP_006587229.1-S326(79.966);XP_006587232.1-S587(79.966);XP_014617581.1-S326(79.966);XP_014617582.1-S304(79.966)	nSGKNS(79.966)AELEALNKc	nSGKNSAELEALNKc	n(28.031)SGK(28.031)NS(79.966)AELEALNK(28.031)c;n(34.063)SGK(34.063)NS(79.966)AELEALNK(34.063)c	XP_003533927.1	XP_003533927.1;XP_006587229.1;XP_006587232.1;XP_014617581.1;XP_014617582.1	PREDICTED: exocyst complex component SEC3A isoform X2 [Glycine max];PREDICTED: exocyst complex component SEC3A-like isoform X2 [Glycine max];PREDICTED: exocyst complex component SEC3A isoform X1 [Glycine max];PREDICTED: exocyst complex component SEC3A-like isoform X1 [Glycine max];PREDICTED: exocyst complex component SEC3A-like isoform X3 [Glycine max]	0	0	4	4	1	3	1	0	2	2	1	0	18	8	4	12	5
XP_003527717.1-S877(79.966);XP_014632727.1-S877(79.966);XP_014632728.1-S877(79.966);XP_014632729.1-S877(79.966);XP_014632730.1-S877(79.966);XP_014632731.1-S877(79.966)	nKASESGQGVVNQGKS(79.966)PRc;nASESGQGVVNQGKS(79.966)PRc	nKASESGQGVVNQGKSPRc;nASESGQGVVNQGKSPRc	n(34.063)ASESGQGVVNQGK(34.063)S(79.966)PRc;n(28.031)ASESGQGVVNQGK(28.031)S(79.966)PRc;n(28.031)K(28.031)ASESGQGVVNQGK(28.031)S(79.966)PRc	XP_003527717.1	XP_003527717.1;XP_014632727.1;XP_014632728.1;XP_014632729.1;XP_014632730.1;XP_014632731.1	PREDICTED: protein WEAK CHLOROPLAST MOVEMENT UNDER BLUE LIGHT 1 [Glycine max];PREDICTED: protein WEAK CHLOROPLAST MOVEMENT UNDER BLUE LIGHT 1 [Glycine max];PREDICTED: protein WEAK CHLOROPLAST MOVEMENT UNDER BLUE LIGHT 1 [Glycine max];PREDICTED: protein WEAK CHLOROPLAST MOVEMENT UNDER BLUE LIGHT 1 [Glycine max];PREDICTED: protein WEAK CHLOROPLAST MOVEMENT UNDER BLUE LIGHT 1 [Glycine max];PREDICTED…	1	0	12	3	6	1	0	0	8	3	4	0	38	21	14	35	5
XP_006589734.1-M458(15.995)-T459(79.966);XP_006605850.1-M456(15.995)-T457(79.966);XP_006605851.1-M456(15.995)-T457(79.966);XP_006605852.1-M456(15.995)-T457(79.966);XP_006605853.1-M456(15.995)-T457(79.966);XP_014628492.1-M456(15.995)-T457(79.966);XP_014628493.1-M456(15.995)-T457(79.966)	nAQSGVM(15.995)T(79.966)AETGTYRc	nAQSGVMTAETGTYRc	n(34.063)AQSGVM(15.995)T(79.966)AETGTYRc;n(28.031)AQSGVM(15.995)T(79.966)AETGTYRc	XP_006589734.1	XP_006589734.1;XP_006605850.1;XP_006605851.1;XP_006605852.1;XP_006605853.1;XP_014628492.1;XP_014628493.1	PREDICTED: serine/threonine-protein kinase STY46-like [Glycine max];PREDICTED: serine/threonine-protein kinase STY46-like isoform X1 [Glycine max];PREDICTED: serine/threonine-protein kinase STY46-like isoform X2 [Glycine max];PREDICTED: serine/threonine-protein kinase STY46-like isoform X4 [Glycine max];PREDICTED: serine/threonine-protein kinase STY46-like isoform X5 [Glycine max];PREDICTED: seri…	0	0	0	0	2	3	0	0	0	0	0	0	5	3	0	3	1
XP_003546863.1-S19(79.966)	nGQPLPPPHAAGLS(79.966)PPLHDQLYGARc	nGQPLPPPHAAGLSPPLHDQLYGARc	n(34.063)GQPLPPPHAAGLS(79.966)PPLHDQLYGARc;n(28.031)GQPLPPPHAAGLS(79.966)PPLHDQLYGARc	XP_003546863.1	XP_003546863.1	PREDICTED: protein FLX-like 1 [Glycine max]	0	0	0	0	0	2	0	0	0	0	2	0	4	2	2	4	2
XP_006604847.1-S128(79.966);XP_006604851.1-S123(79.966);XP_014627436.1-S128(79.966);XP_014627437.1-S128(79.966);XP_014627438.1-S128(79.966);XP_014627439.1-S123(79.966)	nHVTHAQAVDTEADASGLNLS(79.966)PKc	nHVTHAQAVDTEADASGLNLSPKc	n(34.063)HVTHAQAVDTEADASGLNLS(79.966)PK(34.063)c;n(28.031)HVTHAQAVDTEADASGLNLS(79.966)PK(28.031)c	XP_006604847.1	XP_006604847.1;XP_006604851.1;XP_014627436.1;XP_014627437.1;XP_014627438.1;XP_014627439.1	PREDICTED: protein WVD2-like 1 isoform X1 [Glycine max];PREDICTED: protein WVD2-like 1 isoform X5 [Glycine max];PREDICTED: protein WVD2-like 1 isoform X2 [Glycine max];PREDICTED: protein WVD2-like 1 isoform X3 [Glycine max];PREDICTED: protein WVD2-like 1 isoform X4 [Glycine max];PREDICTED: protein WVD2-like 1 isoform X5 [Glycine max]	2	0	10	9	7	9	3	4	7	10	11	12	84	31	36	67	6
XP_014621228.1-S66(79.966)	nVLDHSQS(79.966)FGKc	nVLDHSQSFGKc	n(28.031)VLDHSQS(79.966)FGK(28.031)c;n(34.063)VLDHSQS(79.966)FGK(34.063)c	XP_014621228.1	XP_014621228.1	PREDICTED: uncharacterized protein LOC100777100 [Glycine max]	1	2	0	2	11	11	3	2	6	4	9	12	63	11	21	32	6
XP_006587695.1-T124(79.966)	nRFESGDVVNT(79.966)PGNVTGDDQGQANRc	nRFESGDVVNTPGNVTGDDQGQANRc	n(28.031)RFESGDVVNT(79.966)PGNVTGDDQGQANRc;n(34.063)RFESGDVVNT(79.966)PGNVTGDDQGQANRc	XP_006587695.1	XP_006587695.1	PREDICTED: uncharacterized protein LOC100809429 [Glycine max]	0	0	0	1	0	0	0	0	0	1	2	1	5	1	4	5	3
NP_001237487.1-S67(79.966)-S68(79.966)	nTSYS(79.966)S(79.966)DEPASGGGYEGGYKKc;nTSYS(79.966)S(79.966)DEPASGGGYEGGYKc	nTSYSSDEPASGGGYEGGYKKc;nTSYSSDEPASGGGYEGGYKc	n(34.063)TSYS(79.966)S(79.966)DEPASGGGYEGGYK(34.063)K(34.063)c;n(34.063)TSYS(79.966)S(79.966)DEPASGGGYEGGYK(34.063)c;n(28.031)TSYS(79.966)S(79.966)DEPASGGGYEGGYK(28.031)K(28.031)c;n(28.031)TSYS(79.966)S(79.966)DEPASGGGYEGGYK(28.031)c	NP_001237487.1	NP_001237487.1	abscisic stress ripening-like protein [Glycine max]	13	3	0	5	4	2	2	9	0	0	10	0	48	18	16	34	5
XP_006585081.1-S904(79.966)	nLLPLFDAMSSEAEDVELS(79.966)GDELDFPHLQNNSVEKc	nLLPLFDAMSSEAEDVELSGDELDFPHLQNNSVEKc	n(34.063)LLPLFDAMSSEAEDVELS(79.966)GDELDFPHLQNNSVEK(34.063)c;n(28.031)LLPLFDAMSSEAEDVELS(79.966)GDELDFPHLQNNSVEK(28.031)c	XP_006585081.1	XP_006585081.1	PREDICTED: myosin-binding protein 2-like [Glycine max]	0	0	4	2	0	0	0	0	3	3	0	0	12	6	6	12	2
XP_003521276.1-Y301(79.966)-C303(57.021);XP_003528879.1-Y301(79.966)-C303(57.021)	nVLVPGEPNISY(79.966)IC(57.021)SRc	nVLVPGEPNISYICSRc	n(34.063)VLVPGEPNISY(79.966)IC(57.021)SRc;n(28.031)VLVPGEPNISY(79.966)IC(57.021)SRc	XP_003528879.1	XP_003521276.1;XP_003528879.1	PREDICTED: shaggy-related protein kinase theta [Glycine max];PREDICTED: shaggy-related protein kinase theta-like [Glycine max]	1	0	0	0	1	2	1	1	0	0	5	1	12	4	8	12	4
XP_003542671.1-S26(79.966);XP_003549754.1-S30(79.966)	nDS(79.966)PHEPEILHRc	nDSPHEPEILHRc	n(28.031)DS(79.966)PHEPEILHRc	XP_003542671.1	XP_003542671.1;XP_003549754.1	PREDICTED: uncharacterized protein LOC100784254 [Glycine max];PREDICTED: uncharacterized protein LOC100809777 [Glycine max]	0	0	0	0	0	0	0	0	2	0	0	0	2	0	2	2	1
XP_014626566.1-S836(79.966)	nNSADFDHAHGFPAFDDSDPFGS(79.966)GPFRc	nNSADFDHAHGFPAFDDSDPFGSGPFRc	n(28.031)NSADFDHAHGFPAFDDSDPFGS(79.966)GPFRc;n(34.063)NSADFDHAHGFPAFDDSDPFGS(79.966)GPFRc	XP_014626566.1	XP_014626566.1	PREDICTED: intersectin-2-like [Glycine max]	0	0	0	0	0	1	0	0	0	0	4	1	6	1	5	6	2
XP_003538973.2-S486(79.966);XP_006590812.2-S498(79.966);XP_006590813.2-S486(79.966);XP_006590824.1-S498(79.966);XP_014619432.1-S498(79.966);XP_014619433.1-S486(79.966);XP_014619434.1-S498(79.966);XP_014619435.1-S498(79.966);XP_014619436.1-S486(79.966);XP_014619437.1-S498(79.966)	nDAAALKPSSLQNSPS(79.966)ALDLIKc	nDAAALKPSSLQNSPSALDLIKc	n(34.063)DAAALK(34.063)PSSLQNSPS(79.966)ALDLIK(34.063)c;n(28.031)DAAALK(28.031)PSSLQNSPS(79.966)ALDLIK(28.031)c	XP_003538973.2	XP_003538973.2;XP_006590812.2;XP_006590813.2;XP_006590824.1;XP_014619432.1;XP_014619433.1;XP_014619434.1;XP_014619435.1;XP_014619436.1;XP_014619437.1	PREDICTED: pre-mRNA-processing protein 40C-like isoform X2 [Glycine max];PREDICTED: pre-mRNA-processing protein 40C-like isoform X1 [Glycine max];PREDICTED: pre-mRNA-processing protein 40C-like isoform X2 [Glycine max];PREDICTED: pre-mRNA-processing protein 40C-like isoform X1 [Glycine max];PREDICTED: pre-mRNA-processing protein 40C-like isoform X1 [Glycine max];PREDICTED: pre-mRNA-processing pro…	0	0	0	0	1	4	0	0	2	1	1	1	10	4	4	8	3
XP_006592181.1-S384(79.966)-S386(79.966)	nHHRS(79.966)PS(79.966)PLGRc	nHHRSPSPLGRc	n(34.063)HHRS(79.966)PS(79.966)PLGRc;n(28.031)HHRS(79.966)PS(79.966)PLGRc	XP_006592181.1	XP_006592181.1	PREDICTED: serine/arginine repetitive matrix protein 1-like [Glycine max]	0	0	0	0	1	1	0	0	0	0	1	1	4	1	2	3	2
XP_003551426.1-S629(79.966);XP_014633582.1-S387(79.966)	nTLLPNIS(79.966)GIFQRKc;nTLLPNIS(79.966)GIFQRc;nKTLLPNIS(79.966)GIFQRc	nTLLPNISGIFQRKc;nKTLLPNISGIFQRc;nTLLPNISGIFQRc	n(34.063)K(34.063)TLLPNIS(79.966)GIFQRc;n(28.031)TLLPNIS(79.966)GIFQRc;n(34.063)TLLPNIS(79.966)GIFQRK(34.063)c;n(28.031)K(28.031)TLLPNIS(79.966)GIFQRc;n(34.063)TLLPNIS(79.966)GIFQRc;n(28.031)TLLPNIS(79.966)GIFQRK(28.031)c	XP_003551426.1	XP_003551426.1;XP_014633582.1	PREDICTED: WEB family protein At5g55860-like [Glycine max];PREDICTED: LOW QUALITY PROTEIN: WEB family protein At5g55860-like [Glycine max]	3	3	18	22	12	14	3	5	18	18	18	15	149	44	51	95	6
NP_001238167.1-S67(79.966);NP_001241959.1-S67(79.966);XP_003546212.1-S67(79.966);XP_003553299.1-S67(79.966)	nLQIWDTAGQES(79.966)FRc	nLQIWDTAGQESFRc	n(34.063)LQIWDTAGQES(79.966)FRc;n(28.031)LQIWDTAGQES(79.966)FRc	NP_001241959.1	NP_001238167.1;NP_001241959.1;XP_003546212.1;XP_003553299.1	guanine nucleotide regulatory protein [Glycine max];uncharacterized protein LOC100797461 [Glycine max];PREDICTED: ras-related protein RABB1c [Glycine max];PREDICTED: ras-related protein RABB1b [Glycine max]	0	0	0	0	3	4	0	3	0	0	3	1	14	6	5	11	3
XP_003536582.1-S81(79.966)	nEAS(79.966)PPLKc	nEASPPLKc	n(34.063)EAS(79.966)PPLK(34.063)c;n(28.031)EAS(79.966)PPLK(28.031)c	XP_003536582.1	XP_003536582.1	PREDICTED: zinc finger protein ZAT10-like [Glycine max]	0	0	0	0	5	8	0	0	0	0	9	2	24	5	6	11	2
XP_003527273.1-S394(79.966)-M395(15.995);XP_006581130.1-S394(79.966)-M395(15.995);XP_014632681.1-S394(79.966)-M395(15.995)	nDLPPPPSHGSILGS(79.966)M(15.995)Rc	nDLPPPPSHGSILGSMRc	n(34.063)DLPPPPSHGSILGS(79.966)M(15.995)Rc	XP_003527273.1	XP_003527273.1;XP_006581130.1;XP_014632681.1	PREDICTED: monosaccharide-sensing protein 2-like [Glycine max];PREDICTED: monosaccharide-sensing protein 2-like [Glycine max];PREDICTED: monosaccharide-sensing protein 2-like [Glycine max]	0	0	0	0	0	0	0	0	0	2	0	0	2	0	2	2	1
XP_003517610.1-S353(79.966);XP_014633084.1-S353(79.966);XP_014633088.1-S298(79.966);XP_014633089.1-S298(79.966)	nSSS(79.966)PDFSSQSPYVEAPRc	nSSSPDFSSQSPYVEAPRc	n(28.031)SSS(79.966)PDFSSQSPYVEAPRc;n(34.063)SSS(79.966)PDFSSQSPYVEAPRc	XP_003517610.1	XP_003517610.1;XP_014633084.1;XP_014633088.1;XP_014633089.1	PREDICTED: chaperone protein dnaJ 10 isoform X1 [Glycine max];PREDICTED: chaperone protein dnaJ 10 isoform X1 [Glycine max];PREDICTED: chaperone protein dnaJ 10 isoform X2 [Glycine max];PREDICTED: chaperone protein dnaJ 10 isoform X2 [Glycine max]	1	3	0	0	0	0	3	2	0	0	0	0	9	3	3	6	2
XP_006595661.1-S14(79.966)	nSADQNIPS(79.966)DELQQRc	nSADQNIPSDELQQRc	n(34.063)SADQNIPS(79.966)DELQQRc	XP_006595661.1	XP_006595661.1	PREDICTED: WRKY transcription factor 1-like [Glycine max]	0	0	0	0	0	1	0	0	0	0	0	1	2	1	1	2	2
XP_003528150.1-S192(79.966)	nADAES(79.966)PVQILSKc	nADAESPVQILSKc	n(34.063)ADAES(79.966)PVQILSK(34.063)c	XP_003528150.1	XP_003528150.1	PREDICTED: uncharacterized protein LOC100782659 [Glycine max]	0	0	0	0	0	6	0	0	0	0	0	0	6	6	0	6	1
XP_003547667.1-S1101(79.966)	nTPKS(79.966)DDEDEEEEYDNNKc	nTPKSDDEDEEEEYDNNKc	n(28.031)TPK(28.031)S(79.966)DDEDEEEEYDNNK(28.031)c	XP_003547667.1	XP_003547667.1	PREDICTED: protein TPLATE-like [Glycine max]	2	0	0	0	0	0	0	0	0	0	0	0	2	2	0	2	1
XP_006592181.1-S485(79.966)-S487(79.966)	nRVS(79.966)PS(79.966)PIRc	nRVSPSPIRc	n(28.031)RVS(79.966)PS(79.966)PIRc;n(34.063)RVS(79.966)PS(79.966)PIRc	XP_006592181.1	XP_006592181.1	PREDICTED: serine/arginine repetitive matrix protein 1-like [Glycine max]	0	0	0	0	7	4	0	0	1	0	5	5	22	6	6	12	3
XP_003528940.1-C35(57.021)-C37(57.021)-S38(79.966);XP_003534195.1-C37(57.021)-C39(57.021)-S40(79.966)	nGQC(57.021)LC(57.021)S(79.966)PTTHEGSFRc	nGQCLCSPTTHEGSFRc	n(28.031)GQC(57.021)LC(57.021)S(79.966)PTTHEGSFRc;n(34.063)GQC(57.021)LC(57.021)S(79.966)PTTHEGSFRc	XP_003528940.1	XP_003528940.1;XP_003534195.1	PREDICTED: uncharacterized protein LOC100798389 [Glycine max];PREDICTED: uncharacterized protein LOC100306261 [Glycine max]	6	4	4	19	5	7	5	4	44	45	15	12	170	33	42	75	6
NP_001237575.1-S32(79.966);XP_003546380.1-S32(79.966)	nS(79.966)FDESKEEYNKc;nS(79.966)FDESKEEYNKAFEEKc;nAAAAEATKS(79.966)FDESKEEYNKc	nSFDESKEEYNKAFEEKc;nAAAAEATKSFDESKEEYNKc;nSFDESKEEYNKc	n(28.031)S(79.966)FDESK(28.031)EEYNK(28.031)c;n(28.031)S(79.966)FDESK(28.031)EEYNK(28.031)AFEEK(28.031)c;n(34.063)S(79.966)FDESK(34.063)EEYNK(34.063)c;n(34.063)AAAAEATK(34.063)S(79.966)FDESK(34.063)EEYNK(34.063)c	NP_001237575.1	NP_001237575.1;XP_003546380.1	uncharacterized protein LOC100499895 [Glycine max];PREDICTED: plasma membrane-associated cation-binding protein 1-like [Glycine max]	0	0	0	0	1	2	0	1	5	1	3	1	14	3	11	14	4
XP_006585869.1-S515(79.966);XP_014634748.1-S528(79.966)	nVDNHPGGGHWFAAGLS(79.966)PNVPGKc	nVDNHPGGGHWFAAGLSPNVPGKc	n(34.063)VDNHPGGGHWFAAGLS(79.966)PNVPGK(34.063)c;n(28.031)VDNHPGGGHWFAAGLS(79.966)PNVPGK(28.031)c	XP_006585869.1	XP_006585869.1;XP_014634748.1	PREDICTED: uncharacterized protein LOC100786931 isoform X2 [Glycine max];PREDICTED: uncharacterized protein LOC100786931 isoform X1 [Glycine max]	0	0	0	0	4	7	0	0	1	0	7	6	25	8	12	20	3
XP_003535492.1-C586(57.021)-S588(79.966);XP_006589366.1-C586(57.021)-S588(79.966);XP_014618781.1-C586(57.021)-S588(79.966)	nALLDC(57.021)GS(79.966)DGVDNGYSQLNGc	nALLDCGSDGVDNGYSQLNGc	n(28.031)ALLDC(57.021)GS(79.966)DGVDNGYSQLNGc;n(34.063)ALLDC(57.021)GS(79.966)DGVDNGYSQLNGc	XP_003535492.1	XP_003535492.1;XP_006589366.1;XP_014618781.1	PREDICTED: uncharacterized protein LOC100781293 [Glycine max];PREDICTED: uncharacterized protein LOC100781293 [Glycine max];PREDICTED: uncharacterized protein LOC100781293 [Glycine max]	4	2	0	0	2	2	2	5	0	0	2	3	22	6	9	15	4
XP_014631546.1-S45(79.966)	nSGISVDAAAHS(79.966)GEETVSNAEASGSDPQKc	nSGISVDAAAHSGEETVSNAEASGSDPQKc	n(34.063)SGISVDAAAHS(79.966)GEETVSNAEASGSDPQK(34.063)c;n(28.031)SGISVDAAAHS(79.966)GEETVSNAEASGSDPQK(28.031)c	XP_014631546.1	XP_014631546.1	PREDICTED: NASP-related protein sim3-like [Glycine max]	1	0	1	1	4	2	1	1	3	1	8	5	28	6	17	23	6
XP_006598983.1-S257(79.966)-S259(79.966);XP_006604218.1-S257(79.966)-S259(79.966);XP_006604219.1-S257(79.966)-S259(79.966);XP_006604220.1-S257(79.966)-S259(79.966);XP_006604221.1-S257(79.966)-S259(79.966);XP_014624360.1-S257(79.966)-S259(79.966)	nVAPS(79.966)LS(79.966)LKc	nVAPSLSLKc	n(28.031)VAPS(79.966)LS(79.966)LK(28.031)c	XP_006598983.1	XP_006598983.1;XP_006604218.1;XP_006604219.1;XP_006604220.1;XP_006604221.1;XP_014624360.1	PREDICTED: CCR4-NOT transcription complex subunit 3-like isoform X2 [Glycine max];PREDICTED: general negative regulator of transcription subunit 3-like isoform X1 [Glycine max];PREDICTED: general negative regulator of transcription subunit 3-like isoform X2 [Glycine max];PREDICTED: general negative regulator of transcription subunit 3-like isoform X3 [Glycine max];PREDICTED: general negative regu…	1	0	0	0	1	0	0	0	0	0	0	0	2	2	0	2	2
XP_006598912.1-S858(79.966);XP_006598913.1-S858(79.966)	nKNTSSIAS(79.966)PVYAKc	nKNTSSIASPVYAKc	n(34.063)K(34.063)NTSSIAS(79.966)PVYAK(34.063)c	XP_006598912.1	XP_006598912.1;XP_006598913.1	PREDICTED: uncharacterized protein LOC100800527 isoform X1 [Glycine max];PREDICTED: uncharacterized protein LOC100800527 isoform X2 [Glycine max]	0	0	0	0	0	2	0	0	0	0	0	0	2	2	0	2	1
NP_001237988.1-S896(79.966)	nSHLS(79.966)DNESVEEGALPNLESRc	nSHLSDNESVEEGALPNLESRc	n(34.063)SHLS(79.966)DNESVEEGALPNLESRc;n(28.031)SHLS(79.966)DNESVEEGALPNLESRc	NP_001237988.1	NP_001237988.1	uncharacterized protein LOC100101840 [Glycine max]	0	0	1	0	1	0	0	0	0	2	0	0	4	2	2	4	3
NP_001276245.1-S49(79.966)	nIVIPVPESESLS(79.966)LKc	nIVIPVPESESLSLKc	n(34.063)IVIPVPESESLS(79.966)LK(34.063)c;n(28.031)IVIPVPESESLS(79.966)LK(28.031)c	NP_001276245.1	NP_001276245.1	patellin-3-like [Glycine max]	0	0	0	0	5	6	0	0	0	0	1	1	13	7	2	9	2
XP_003525746.1-T70(79.966)	nVEEFEDDSNT(79.966)VDSKc	nVEEFEDDSNTVDSKc	n(28.031)VEEFEDDSNT(79.966)VDSK(28.031)c;n(34.063)VEEFEDDSNT(79.966)VDSK(34.063)c	XP_003525746.1	XP_003525746.1	PREDICTED: PGR5-like protein 1A, chloroplastic [Glycine max]	5	0	0	0	0	1	1	3	0	0	1	0	11	5	4	9	4
XP_003531401.1-S124(79.966)	nSNEPIVKQES(79.966)PRPDEKc	nSNEPIVKQESPRPDEKc	n(34.063)SNEPIVK(34.063)QES(79.966)PRPDEK(34.063)c;n(28.031)SNEPIVK(28.031)QES(79.966)PRPDEK(28.031)c	XP_003531401.1	XP_003531401.1	PREDICTED: probable serine/threonine-protein kinase kinX [Glycine max]	0	0	5	1	0	1	1	0	3	0	0	2	13	7	6	13	5
XP_003551662.1-S516(79.966);XP_014626335.1-S516(79.966)	nILS(79.966)LPEYNFSSPGRc	nILSLPEYNFSSPGRc	n(28.031)ILS(79.966)LPEYNFSSPGRc	XP_003551662.1	XP_003551662.1;XP_014626335.1	PREDICTED: uncharacterized protein LOC100782204 isoform X2 [Glycine max];PREDICTED: uncharacterized protein LOC100782204 isoform X1 [Glycine max]	0	0	0	0	2	0	0	0	0	0	0	0	2	2	0	2	1
XP_003520997.1-S137(79.966)	nKLAQDHANYES(79.966)AEDDDGDFSPYRc;nLAQDHANYES(79.966)AEDDDGDFSPYRc	nKLAQDHANYESAEDDDGDFSPYRc;nLAQDHANYESAEDDDGDFSPYRc	n(28.031)LAQDHANYES(79.966)AEDDDGDFSPYRc;n(34.063)LAQDHANYES(79.966)AEDDDGDFSPYRc;n(34.063)K(34.063)LAQDHANYES(79.966)AEDDDGDFSPYRc	XP_003520997.1	XP_003520997.1	PREDICTED: uncharacterized protein LOC100798650 [Glycine max]	0	0	2	5	1	2	0	1	4	6	1	3	25	10	15	25	5
XP_003541464.1-S90(79.966);XP_006594221.1-S90(79.966)	nYGEADDS(79.966)DEEDDSHEQFSGRc;nKYGEADDS(79.966)DEEDDSHEQFSGRc	nYGEADDSDEEDDSHEQFSGRc;nKYGEADDSDEEDDSHEQFSGRc	n(28.031)YGEADDS(79.966)DEEDDSHEQFSGRc;n(28.031)K(28.031)YGEADDS(79.966)DEEDDSHEQFSGRc;n(34.063)K(34.063)YGEADDS(79.966)DEEDDSHEQFSGRc;n(34.063)YGEADDS(79.966)DEEDDSHEQFSGRc	XP_003541464.1	XP_003541464.1;XP_006594221.1	PREDICTED: U4/U6.U5 tri-snRNP-associated protein 2-like [Glycine max];PREDICTED: U4/U6.U5 tri-snRNP-associated protein 2-like [Glycine max]	7	3	5	8	1	6	2	5	14	10	6	3	70	22	34	56	6
XP_006579597.1-S24(79.966);XP_006579598.1-S24(79.966)	nSSSSEDKPPS(79.966)PKc	nSSSSEDKPPSPKc	n(28.031)SSSSEDK(28.031)PPS(79.966)PK(28.031)c	XP_006579597.1	XP_006579597.1;XP_006579598.1	PREDICTED: uncharacterized protein LOC100790427 isoform X1 [Glycine max];PREDICTED: uncharacterized protein LOC100790427 isoform X2 [Glycine max]	0	0	1	0	0	0	0	0	1	0	0	0	2	1	1	2	2
XP_003531993.1-S139(79.966);XP_014634795.1-S125(79.966)	nWVLPS(79.966)HHPDGTKc	nWVLPSHHPDGTKc	n(34.063)WVLPS(79.966)HHPDGTK(34.063)c	XP_003531993.1	XP_003531993.1;XP_014634795.1	PREDICTED: alpha-glucan water dikinase, chloroplastic isoform X1 [Glycine max];PREDICTED: alpha-glucan water dikinase, chloroplastic isoform X2 [Glycine max]	0	0	0	0	0	2	0	0	0	0	0	2	4	2	2	4	2
NP_001237806.1-S39(79.966)	nAKEEIEAVFHHDKS(79.966)PHHHKc	nAKEEIEAVFHHDKSPHHHKc	n(28.031)AK(28.031)EEIEAVFHHDK(28.031)S(79.966)PHHHK(28.031)c	NP_001237806.1	NP_001237806.1	uncharacterized protein LOC100500421 [Glycine max]	0	0	0	0	0	0	0	0	0	0	3	0	3	0	3	3	1
XP_003524736.1-S34(79.966)	nWVFQEDEDPS(79.966)EIEDFDAADLRc	nWVFQEDEDPSEIEDFDAADLRc	n(28.031)WVFQEDEDPS(79.966)EIEDFDAADLRc;n(34.063)WVFQEDEDPS(79.966)EIEDFDAADLRc	XP_003524736.1	XP_003524736.1	PREDICTED: potassium transporter 7-like [Glycine max]	4	5	0	0	0	0	2	2	1	3	2	7	26	6	17	23	4
XP_003535616.2-T389(79.966);XP_014618839.1-T389(79.966);XP_014618840.1-T384(79.966)	nTST(79.966)GGVGTETKNEVSVKc	nTSTGGVGTETKNEVSVKc	n(34.063)TST(79.966)GGVGTETK(34.063)NEVSVK(34.063)c;n(28.031)TST(79.966)GGVGTETK(28.031)NEVSVK(28.031)c	XP_014618839.1	XP_003535616.2;XP_014618839.1;XP_014618840.1	PREDICTED: low-temperature-induced 65 kDa protein isoform X1 [Glycine max];PREDICTED: low-temperature-induced 65 kDa protein isoform X2 [Glycine max];PREDICTED: low-temperature-induced 65 kDa protein isoform X3 [Glycine max]	1	1	0	0	0	0	1	1	1	0	0	0	5	2	3	5	3
XP_003516296.1-C355(57.021)-T356(79.966);XP_003518747.1-C357(57.021)-T358(79.966);XP_003523009.1-C332(57.021)-T333(79.966);XP_003529465.1-C356(57.021)-T357(79.966);XP_003537746.1-C361(57.021)-T362(79.966);XP_006581131.1-C332(57.021)-T333(79.966);XP_006590778.1-C334(57.021)-T335(79.966);XP_006590779.1-C322(57.021)-T323(79.966);XP_006590780.1-C314(57.021)-T315(79.966);XP_006592027.1-C364(57.021)-T3…	nGAWC(57.021)T(79.966)PPRc	nGAWCTPPRc	n(34.063)GAWC(57.021)T(79.966)PPRc;n(28.031)GAWC(57.021)T(79.966)PPRc	XP_003516296.1	XP_003516296.1;XP_003518747.1;XP_003523009.1;XP_003529465.1;XP_003537746.1;XP_006581131.1;XP_006590778.1;XP_006590779.1;XP_006590780.1;XP_006592027.1;XP_006592028.1;XP_014629893.1	PREDICTED: probable protein S-acyltransferase 22 [Glycine max];PREDICTED: probable protein S-acyltransferase 22 [Glycine max];PREDICTED: protein S-acyltransferase 21-like isoform X1 [Glycine max];PREDICTED: probable protein S-acyltransferase 22 [Glycine max];PREDICTED: probable protein S-acyltransferase 19 isoform X1 [Glycine max];PREDICTED: protein S-acyltransferase 21-like [Glycine max];PREDICT…	0	0	0	0	2	1	0	0	0	0	0	1	4	2	1	3	2
NP_001242616.1-S240(79.966);XP_006576250.1-S240(79.966);XP_006576251.1-S240(79.966);XP_006576252.1-S240(79.966);XP_006576253.1-S199(79.966)	nLATHQDGSDYS(79.966)DGPRc	nLATHQDGSDYSDGPRc	n(28.031)LATHQDGSDYS(79.966)DGPRc;n(34.063)LATHQDGSDYS(79.966)DGPRc	NP_001242616.1	NP_001242616.1;XP_006576250.1;XP_006576251.1;XP_006576252.1;XP_006576253.1	uncharacterized protein LOC100813237 [Glycine max];PREDICTED: uncharacterized protein LOC100813237 isoform X1 [Glycine max];PREDICTED: uncharacterized protein LOC100813237 isoform X1 [Glycine max];PREDICTED: uncharacterized protein LOC100813237 isoform X1 [Glycine max];PREDICTED: uncharacterized protein LOC100813237 isoform X2 [Glycine max]	1	2	1	4	3	1	4	3	7	4	5	3	38	10	22	32	6
NP_001235393.1-M88(15.995)-S92(79.966);XP_003551140.1-M88(15.995)-S92(79.966);XP_003551141.1-M88(15.995)-S92(79.966);XP_006600445.1-M88(15.995)-S92(79.966)	nSM(15.995)EVSS(79.966)EGDSSGAVKc	nSMEVSSEGDSSGAVKc	n(28.031)SM(15.995)EVSS(79.966)EGDSSGAVK(28.031)c	NP_001235393.1	NP_001235393.1;XP_003551140.1;XP_003551141.1;XP_006600445.1	uncharacterized protein LOC100306717 [Glycine max];PREDICTED: protein ELF4-LIKE 3-like [Glycine max];PREDICTED: protein ELF4-LIKE 3-like [Glycine max];PREDICTED: protein ELF4-LIKE 3-like [Glycine max]	0	0	0	0	3	0	0	0	0	0	1	0	4	3	1	4	2
XP_003518875.1-S105(79.966)-S110(79.966);XP_003518875.1-S95(79.966)-S100(79.966);XP_003529373.1-S96(79.966)-S101(79.966);XP_006575031.1-S106(79.966)-S111(79.966);XP_006575031.1-S96(79.966)-S101(79.966);XP_006575032.1-S106(79.966)-S111(79.966);XP_006575032.1-S96(79.966)-S101(79.966);XP_006583852.1-S96(79.966)-S101(79.966);XP_006583853.1-S95(79.966)-S100(79.966);XP_014622544.1-S106(79.966)-S111(79.…	nAPS(79.966)PRPPS(79.966)PRc	nAPSPRPPSPRc	n(34.063)APS(79.966)PRPPS(79.966)PRc;n(28.031)APS(79.966)PRPPS(79.966)PRc	XP_003518875.1	XP_003518875.1;XP_003529373.1;XP_006575031.1;XP_006575032.1;XP_006583852.1;XP_006583853.1;XP_014622544.1;XP_014622549.1;XP_014633627.1	PREDICTED: protein IQ-DOMAIN 14 isoform X2 [Glycine max];PREDICTED: protein IQ-DOMAIN 14 isoform X1 [Glycine max];PREDICTED: protein IQ-DOMAIN 14 isoform X1 [Glycine max];PREDICTED: protein IQ-DOMAIN 14 isoform X1 [Glycine max];PREDICTED: protein IQ-DOMAIN 14 isoform X1 [Glycine max];PREDICTED: protein IQ-DOMAIN 14 isoform X2 [Glycine max];PREDICTED: protein IQ-DOMAIN 14 isoform X1 [Glycine max];…	2	4	0	12	19	50	0	8	0	0	34	60	189	23	17	40	5
XP_003516854.1-T552(79.966)-S556(79.966)-M557(15.995)	nIIRT(79.966)LNES(79.966)M(15.995)DELTRc	nIIRTLNESMDELTRc	n(34.063)IIRT(79.966)LNES(79.966)M(15.995)DELTRc;n(28.031)IIRT(79.966)LNES(79.966)M(15.995)DELTRc	XP_003516854.1	XP_003516854.1	PREDICTED: serine/threonine-protein kinase STN7, chloroplastic-like [Glycine max]	9	5	3	3	5	3	0	8	9	5	2	4	56	20	24	44	6
XP_006584935.1-S599(79.966);XP_006584936.1-S599(79.966)	nNLSLEEGS(79.966)EDDVTDRc	nNLSLEEGSEDDVTDRc	n(34.063)NLSLEEGS(79.966)EDDVTDRc;n(28.031)NLSLEEGS(79.966)EDDVTDRc	XP_006584935.1	XP_006584935.1;XP_006584936.1	PREDICTED: uncharacterized protein LOC100815489 isoform X1 [Glycine max];PREDICTED: uncharacterized protein LOC100815489 isoform X2 [Glycine max]	2	0	0	0	0	0	0	2	0	0	0	0	4	2	2	4	2
XP_003546420.1-S807(79.966)-T808(79.966);XP_006586987.1-S807(79.966)-T808(79.966);XP_014623467.1-S807(79.966)-T808(79.966)	nNLS(79.966)T(79.966)PPPVIRc	nNLSTPPPVIRc	n(28.031)NLS(79.966)T(79.966)PPPVIRc;n(34.063)NLS(79.966)T(79.966)PPPVIRc	XP_003546420.1	XP_003546420.1;XP_006586987.1;XP_014623467.1	PREDICTED: villin-4 isoform X1 [Glycine max];PREDICTED: villin-4-like [Glycine max];PREDICTED: villin-4 isoform X2 [Glycine max]	2	3	0	0	0	0	0	0	0	0	0	1	6	2	1	3	2
XP_006579510.1-S851(79.966);XP_006579511.1-S851(79.966);XP_014630907.1-S851(79.966)	nENPS(79.966)FDGDLHSPKc	nENPSFDGDLHSPKc	n(28.031)ENPS(79.966)FDGDLHSPK(28.031)c	XP_006579510.1	XP_006579510.1;XP_006579511.1;XP_014630907.1	PREDICTED: uncharacterized protein LOC100780128 isoform X1 [Glycine max];PREDICTED: uncharacterized protein LOC100780128 isoform X3 [Glycine max];PREDICTED: uncharacterized protein LOC100780128 isoform X2 [Glycine max]	0	0	0	0	0	0	0	0	3	0	1	0	4	0	4	4	2
XP_006596386.1-S2532(79.966);XP_006596387.1-S2532(79.966)	nANTPLSHFS(79.966)PVVGRc	nANTPLSHFSPVVGRc	n(34.063)ANTPLSHFS(79.966)PVVGRc;n(28.031)ANTPLSHFS(79.966)PVVGRc	XP_006596386.1	XP_006596386.1;XP_006596387.1	PREDICTED: E3 ubiquitin-protein ligase UPL1-like [Glycine max];PREDICTED: E3 ubiquitin-protein ligase UPL1-like [Glycine max]	0	0	1	4	1	1	0	0	3	4	1	1	16	6	8	14	4
XP_003556105.1-S151(79.966)	nHDALLGGVSS(79.966)TTEIDQNIATDSAKc	nHDALLGGVSSTTEIDQNIATDSAKc	n(28.031)HDALLGGVSS(79.966)TTEIDQNIATDSAK(28.031)c;n(34.063)HDALLGGVSS(79.966)TTEIDQNIATDSAK(34.063)c	XP_003556105.1	XP_003556105.1	PREDICTED: low-temperature-induced 65 kDa protein [Glycine max]	0	0	0	4	1	2	0	0	5	4	4	0	20	7	12	19	4
XP_006581180.1-S218(79.966);XP_006581181.1-S218(79.966)	nS(79.966)NVSYISIEKc	nSNVSYISIEKc	n(34.063)S(79.966)NVSYISIEK(34.063)c	XP_006581180.1	XP_006581180.1;XP_006581181.1	PREDICTED: protein IQ-DOMAIN 32-like [Glycine max];PREDICTED: protein IQ-DOMAIN 32-like [Glycine max]	0	0	0	0	0	2	0	0	0	0	0	0	2	2	0	2	1
XP_003525636.1-S755(79.966)-S758(79.966);XP_014630888.1-S586(79.966)-S589(79.966)	nAIFS(79.966)DDS(79.966)DDEGPSNRc	nAIFSDDSDDEGPSNRc	n(28.031)AIFS(79.966)DDS(79.966)DDEGPSNRc;n(34.063)AIFS(79.966)DDS(79.966)DDEGPSNRc	XP_003525636.1	XP_003525636.1;XP_014630888.1	PREDICTED: G patch domain-containing protein TGH-like isoform X1 [Glycine max];PREDICTED: G patch domain-containing protein TGH-like isoform X2 [Glycine max]	4	3	0	0	0	0	2	2	0	0	0	0	11	2	2	4	2
XP_003537506.1-S488(79.966)-S490(79.966);XP_006591404.1-S488(79.966)-S490(79.966);XP_006591405.1-S487(79.966)-S489(79.966)	nSFSRS(79.966)DS(79.966)SATDDTPKc	nSFSRSDSSATDDTPKc	n(28.031)SFSRS(79.966)DS(79.966)SATDDTPK(28.031)c	XP_003537506.1	XP_003537506.1;XP_006591404.1;XP_006591405.1	PREDICTED: apoptotic chromatin condensation inducer in the nucleus-like isoform X1 [Glycine max];PREDICTED: apoptotic chromatin condensation inducer in the nucleus-like isoform X1 [Glycine max];PREDICTED: apoptotic chromatin condensation inducer in the nucleus-like isoform X2 [Glycine max]	1	0	0	0	0	0	0	0	0	0	2	0	3	1	2	3	2
XP_003521377.1-S378(79.966);XP_006577010.1-S378(79.966);XP_006577011.1-S378(79.966)	nSLVSVQS(79.966)DRc;nSLVSVQS(79.966)DRFRc	nSLVSVQSDRc;nSLVSVQSDRFRc	n(34.063)SLVSVQS(79.966)DRc;n(28.031)SLVSVQS(79.966)DRc;n(28.031)SLVSVQS(79.966)DRFRc;n(34.063)SLVSVQS(79.966)DRFRc	XP_003521377.1	XP_003521377.1;XP_006577010.1;XP_006577011.1	PREDICTED: protein IQ-DOMAIN 1-like [Glycine max];PREDICTED: protein IQ-DOMAIN 1-like [Glycine max];PREDICTED: protein IQ-DOMAIN 1-like [Glycine max]	1	0	0	2	4	9	1	0	4	0	8	1	30	13	14	27	6
XP_003554849.2-S787(79.966)-M789(15.995)-S791(79.966);XP_006603832.1-S787(79.966)-M789(15.995)-S791(79.966);XP_006603833.1-S774(79.966)-M776(15.995)-S778(79.966)	nSENAS(79.966)PM(15.995)VS(79.966)PERKc	nSENASPMVSPERKc	n(34.063)SENAS(79.966)PM(15.995)VS(79.966)PERK(34.063)c	XP_003554849.2	XP_003554849.2;XP_006603832.1;XP_006603833.1	PREDICTED: uncharacterized protein LOC100796021 isoform X1 [Glycine max];PREDICTED: uncharacterized protein LOC100796021 isoform X1 [Glycine max];PREDICTED: uncharacterized protein LOC100796021 isoform X2 [Glycine max]	0	0	0	0	0	3	0	0	0	0	0	0	3	3	0	3	1
XP_003540215.2-S658(79.966)-M659(15.995)	nVPS(79.966)M(15.995)SSNVDEADQRc	nVPSMSSNVDEADQRc	n(34.063)VPS(79.966)M(15.995)SSNVDEADQRc;n(28.031)VPS(79.966)M(15.995)SSNVDEADQRc	XP_003540215.2	XP_003540215.2	PREDICTED: AP-2 complex subunit alpha-1-like [Glycine max]	1	0	0	0	28	30	0	2	0	0	5	3	69	13	6	19	4
XP_003523184.1-M965(15.995)-S973(79.966);XP_003526911.1-M965(15.995)-S973(79.966)	nGM(15.995)WQYGDIQS(79.966)DDEDTAPPPRc;nRGM(15.995)WQYGDIQS(79.966)DDEDTAPPPRKc;nGM(15.995)WQYGDIQS(79.966)DDEDTAPPPRKc;nRGM(15.995)WQYGDIQS(79.966)DDEDTAPPPRc	nRGMWQYGDIQSDDEDTAPPPRc;nRGMWQYGDIQSDDEDTAPPPRKc;nGMWQYGDIQSDDEDTAPPPRKc;nGMWQYGDIQSDDEDTAPPPRc	n(28.031)GM(15.995)WQYGDIQS(79.966)DDEDTAPPPRc;n(34.063)RGM(15.995)WQYGDIQS(79.966)DDEDTAPPPRK(34.063)c;n(28.031)RGM(15.995)WQYGDIQS(79.966)DDEDTAPPPRc;n(28.031)RGM(15.995)WQYGDIQS(79.966)DDEDTAPPPRK(28.031)c;n(28.031)GM(15.995)WQYGDIQS(79.966)DDEDTAPPPRK(28.031)c;n(34.063)GM(15.995)WQYGDIQS(79.966)DDEDTAPPPRc;n(34.063)RGM(15.995)WQYGDIQS(79.966)DDEDTAPPPRc;n(34.063)GM(15.995)WQYGDIQS(79.966)DDED…	XP_003523184.1	XP_003523184.1;XP_003526911.1	PREDICTED: staphylococcal nuclease domain-containing protein 1 [Glycine max];PREDICTED: staphylococcal nuclease domain-containing protein 1-like [Glycine max]	61	27	18	24	16	18	24	57	30	22	38	41	376	72	110	182	6
XP_014627307.1-S627(79.966);XP_014627308.1-S627(79.966);XP_014627309.1-S618(79.966);XP_014627310.1-S618(79.966)	nGRS(79.966)PDKGSSWSDRc	nGRSPDKGSSWSDRc	n(28.031)GRS(79.966)PDK(28.031)GSSWSDRc	XP_014627307.1	XP_014627307.1;XP_014627308.1;XP_014627309.1;XP_014627310.1	PREDICTED: DEAD-box ATP-dependent RNA helicase 46-like isoform X1 [Glycine max];PREDICTED: DEAD-box ATP-dependent RNA helicase 46-like isoform X1 [Glycine max];PREDICTED: DEAD-box ATP-dependent RNA helicase 46-like isoform X2 [Glycine max];PREDICTED: DEAD-box ATP-dependent RNA helicase 46-like isoform X2 [Glycine max]	0	0	0	0	2	0	0	0	0	0	2	0	4	2	2	4	2
XP_003522580.1-M120(15.995)-S123(79.966);XP_003527934.1-M120(15.995)-S123(79.966);XP_006578974.1-M120(15.995)-S123(79.966);XP_014631831.1-M120(15.995)-S123(79.966)	nM(15.995)EDS(79.966)PVLGLLKc	nMEDSPVLGLLKc	n(34.063)M(15.995)EDS(79.966)PVLGLLK(34.063)c;n(28.031)M(15.995)EDS(79.966)PVLGLLK(28.031)c	XP_003522580.1	XP_003522580.1;XP_003527934.1;XP_006578974.1;XP_014631831.1	PREDICTED: DNA ligase 1-like isoform X1 [Glycine max];PREDICTED: nucleolin-like [Glycine max];PREDICTED: nucleolin-like isoform X2 [Glycine max];PREDICTED: nucleolin-like [Glycine max]	1	0	0	0	5	3	0	0	0	0	6	1	16	9	7	16	3
XP_003548514.1-S1535(79.966)-M1549(15.995);XP_003553954.2-S1535(79.966)-M1549(15.995)	nSSS(79.966)FSEGAVSETSFIDM(15.995)LKc	nSSSFSEGAVSETSFIDMLKc	n(28.031)SSS(79.966)FSEGAVSETSFIDM(15.995)LK(28.031)c;n(34.063)SSS(79.966)FSEGAVSETSFIDM(15.995)LK(34.063)c	XP_003548514.1	XP_003548514.1;XP_003553954.2	PREDICTED: uncharacterized protein LOC100810477 [Glycine max];PREDICTED: uncharacterized protein LOC100803441 [Glycine max]	0	0	0	0	2	3	0	0	0	0	0	3	8	5	3	8	2
NP_001238736.1-S662(79.966)	nSGGAPGGGGASGEEDEDDS(79.966)HDELc	nSGGAPGGGGASGEEDEDDSHDELc	n(34.063)SGGAPGGGGASGEEDEDDS(79.966)HDELc;n(28.031)SGGAPGGGGASGEEDEDDS(79.966)HDELc	NP_001238736.1	NP_001238736.1	BiP isoform B precursor [Glycine max]	15	13	0	0	1	1	5	11	0	0	2	4	52	12	12	24	4
XP_003542649.1-S708(79.966);XP_003549735.1-S708(79.966)	nFS(79.966)LDGEKc;nFS(79.966)LDGEKSEGSGNDNSLNSDGNAADRc	nFSLDGEKc;nFSLDGEKSEGSGNDNSLNSDGNAADRc	n(28.031)FS(79.966)LDGEK(28.031)SEGSGNDNSLNSDGNAADRc;n(28.031)FS(79.966)LDGEK(28.031)c;n(34.063)FS(79.966)LDGEK(34.063)c	XP_003542649.1	XP_003542649.1;XP_003549735.1	PREDICTED: probable sucrose-phosphate synthase [Glycine max];PREDICTED: probable sucrose-phosphate synthase [Glycine max]	1	0	1	0	4	1	0	0	2	0	4	1	14	7	7	14	5
NP_001242190.1-C20(57.021)-S21(79.966);XP_006584548.1-C20(57.021)-S21(79.966)	nHAAEGAPEENC(57.021)S(79.966)AKPTKc	nHAAEGAPEENCSAKPTKc	n(28.031)HAAEGAPEENC(57.021)S(79.966)AK(28.031)PTK(28.031)c;n(34.063)HAAEGAPEENC(57.021)S(79.966)AK(34.063)PTK(34.063)c	NP_001242190.1	NP_001242190.1;XP_006584548.1	uncharacterized protein LOC100776268 [Glycine max];PREDICTED: uncharacterized protein LOC100776268 isoform X1 [Glycine max]	0	0	2	4	1	1	0	0	6	0	0	0	14	5	5	10	3
XP_014621603.1-M551(15.995)-C555(57.021)-S561(79.966);XP_014621604.1-M551(15.995)-C555(57.021)-S561(79.966);XP_014621605.1-M551(15.995)-C555(57.021)-S561(79.966);XP_014621606.1-M551(15.995)-C555(57.021)-S561(79.966)	nNQSEM(15.995)SAQC(57.021)TEQDDS(79.966)LHQFKKc	nNQSEMSAQCTEQDDSLHQFKKc	n(34.063)NQSEM(15.995)SAQC(57.021)TEQDDS(79.966)LHQFK(34.063)K(34.063)c	XP_014621603.1	XP_014621603.1;XP_014621604.1;XP_014621605.1;XP_014621606.1	PREDICTED: putative leucine-rich repeat receptor-like protein kinase At2g19210 isoform X1 [Glycine max];PREDICTED: putative leucine-rich repeat receptor-like protein kinase At2g19210 isoform X2 [Glycine max];PREDICTED: putative leucine-rich repeat receptor-like protein kinase At2g19210 isoform X2 [Glycine max];PREDICTED: putative leucine-rich repeat receptor-like protein kinase At2g19210 isoform …	0	0	0	0	0	2	0	0	0	0	0	1	3	2	1	3	2
XP_003532181.1-S629(79.966)	nALLPNIS(79.966)GIFQRc;nKALLPNIS(79.966)GIFQRc;nALLPNIS(79.966)GIFQRKc	nALLPNISGIFQRc;nKALLPNISGIFQRc;nALLPNISGIFQRKc	n(28.031)K(28.031)ALLPNIS(79.966)GIFQRc;n(34.063)ALLPNIS(79.966)GIFQRc;n(28.031)ALLPNIS(79.966)GIFQRc;n(28.031)ALLPNIS(79.966)GIFQRK(28.031)c;n(34.063)K(34.063)ALLPNIS(79.966)GIFQRc;n(34.063)ALLPNIS(79.966)GIFQRK(34.063)c	XP_003532181.1	XP_003532181.1	PREDICTED: WEB family protein At5g55860-like [Glycine max]	3	2	17	27	14	16	3	2	20	18	23	17	162	51	58	109	6
XP_006580806.2-T36(79.966)	nKT(79.966)NQIIRc	nKTNQIIRc	nK(28.031)T(79.966)NQIIRc	XP_006580806.2	XP_006580806.2	PREDICTED: probable hexokinase-like 2 protein [Glycine max]	0	0	0	0	5	0	0	0	3	0	4	0	12	5	7	12	3
XP_003536195.1-S67(79.966)-S68(79.966)	nAEMGVES(79.966)S(79.966)PSPATPAKPTEEITKEEGSAc	nAEMGVESSPSPATPAKPTEEITKEEGSAc	n(34.063)AEMGVES(79.966)S(79.966)PSPATPAK(34.063)PTEEITK(34.063)EEGSAc	XP_003536195.1	XP_003536195.1	PREDICTED: heat shock factor-binding protein 1 [Glycine max]	0	2	0	0	0	0	0	1	0	0	0	0	3	2	1	3	2
XP_003522940.1-S1621(79.966);XP_014630182.1-S1621(79.966)	nDHGGILPPPVNISPLLPVS(79.966)PRc	nDHGGILPPPVNISPLLPVSPRc	n(28.031)DHGGILPPPVNISPLLPVS(79.966)PRc;n(34.063)DHGGILPPPVNISPLLPVS(79.966)PRc	XP_003522940.1	XP_003522940.1;XP_014630182.1	PREDICTED: protein TSS-like [Glycine max];PREDICTED: protein TSS-like [Glycine max]	3	2	22	24	23	17	4	1	13	25	10	18	162	46	39	85	6
XP_003526699.1-T541(79.966);XP_003544128.1-T544(79.966);XP_006578923.1-T541(79.966);XP_006581633.1-T541(79.966);XP_014630444.1-T541(79.966)	nT(79.966)GFFNSEYLKc	nTGFFNSEYLKc	n(28.031)T(79.966)GFFNSEYLK(28.031)c;n(34.063)T(79.966)GFFNSEYLK(34.063)c	XP_003526699.1	XP_003526699.1;XP_003544128.1;XP_006578923.1;XP_006581633.1;XP_014630444.1	PREDICTED: cyclic nucleotide-gated ion channel 1-like [Glycine max];PREDICTED: cyclic nucleotide-gated ion channel 1-like [Glycine max];PREDICTED: cyclic nucleotide-gated ion channel 1-like [Glycine max];PREDICTED: cyclic nucleotide-gated ion channel 1-like [Glycine max];PREDICTED: cyclic nucleotide-gated ion channel 1-like [Glycine max]	0	0	0	0	1	3	0	0	0	0	1	0	5	3	1	4	2
NP_001242698.1-S25(79.966);XP_003530527.1-S25(79.966);XP_006579410.1-S25(79.966)	nQIVS(79.966)VDAKc	nQIVSVDAKc	n(28.031)QIVS(79.966)VDAK(28.031)c	XP_006579410.1	NP_001242698.1;XP_003530527.1;XP_006579410.1	uncharacterized protein LOC100786889 [Glycine max];PREDICTED: putative dual specificity protein phosphatase DSP8 [Glycine max];PREDICTED: uncharacterized protein LOC100786889 isoform X1 [Glycine max]	0	0	0	0	0	0	0	0	0	0	2	0	2	0	2	2	1
XP_003535062.1-S1135(79.966);XP_006587147.1-S1137(79.966)	nGLKGS(79.966)GDEERAEHEIPGHRc	nGLKGSGDEERAEHEIPGHRc	n(34.063)GLK(34.063)GS(79.966)GDEERAEHEIPGHRc	XP_003535062.1	XP_003535062.1;XP_006587147.1	PREDICTED: FIP1[V]-like protein isoform X2 [Glycine max];PREDICTED: FIP1[V]-like protein isoform X1 [Glycine max]	0	0	0	0	0	0	0	0	0	0	0	3	3	0	3	3	1
XP_003534419.1-S846(79.966);XP_003540554.1-S846(79.966)	nAAAASGWSNGSAESS(79.966)PRc	nAAAASGWSNGSAESSPRc	n(34.063)AAAASGWSNGSAESS(79.966)PRc;n(28.031)AAAASGWSNGSAESS(79.966)PRc	XP_003540554.1	XP_003534419.1;XP_003540554.1	PREDICTED: dynamin-2B-like isoform X1 [Glycine max];PREDICTED: dynamin-2B-like [Glycine max]	0	0	0	0	0	2	0	0	0	0	2	3	7	2	5	7	2
XP_003518361.2-S12(79.966);XP_003544351.1-S12(79.966)	nTDS(79.966)VVDNMPDALRc;nRTDS(79.966)VVDNMPDALRc	nTDSVVDNMPDALRc;nRTDSVVDNMPDALRc	n(28.031)TDS(79.966)VVDNMPDALRc;n(34.063)RTDS(79.966)VVDNMPDALRc;n(34.063)TDS(79.966)VVDNMPDALRc;n(28.031)RTDS(79.966)VVDNMPDALRc	XP_003518361.2	XP_003518361.2;XP_003544351.1	PREDICTED: sucrose synthase 7-like [Glycine max];PREDICTED: sucrose synthase 6-like [Glycine max]	10	5	4	3	2	4	6	8	7	0	4	5	58	22	23	45	6
NP_001235236.1-T59(79.966)	nST(79.966)GGSQFFNEKc	nSTGGSQFFNEKc	n(34.063)ST(79.966)GGSQFFNEK(34.063)c	NP_001235236.1	NP_001235236.1	uncharacterized protein LOC100499731 [Glycine max]	0	0	0	0	0	2	0	0	0	0	0	0	2	2	0	2	1
XP_003517560.2-S193(79.966);XP_006573854.1-S193(79.966);XP_006573855.1-S193(79.966);XP_006573856.1-S193(79.966);XP_006573857.1-S193(79.966);XP_006573858.1-S193(79.966);XP_006573859.1-S139(79.966);XP_006573860.1-S138(79.966);XP_006573861.1-S119(79.966);XP_006573862.1-S119(79.966);XP_014632836.1-S193(79.966);XP_014632838.1-S193(79.966);XP_014632839.1-S193(79.966);XP_014632841.1-S193(79.966);XP_0146…	nITGDQANS(79.966)GTDKVSGIEGNRc	nITGDQANSGTDKVSGIEGNRc	n(28.031)ITGDQANS(79.966)GTDK(28.031)VSGIEGNRc	XP_006573859.1	XP_003517560.2;XP_006573854.1;XP_006573855.1;XP_006573856.1;XP_006573857.1;XP_006573858.1;XP_006573859.1;XP_006573860.1;XP_006573861.1;XP_006573862.1;XP_014632836.1;XP_014632838.1;XP_014632839.1;XP_014632841.1;XP_014632843.1;XP_014632846.1;XP_014632847.1;XP_014632849.1;XP_014632851.1;XP_014632852.1;XP_014632853.1	PREDICTED: uncharacterized protein LOC100799306 isoform X1 [Glycine max];PREDICTED: uncharacterized protein LOC100799306 isoform X1 [Glycine max];PREDICTED: uncharacterized protein LOC100799306 isoform X1 [Glycine max];PREDICTED: uncharacterized protein LOC100799306 isoform X1 [Glycine max];PREDICTED: uncharacterized protein LOC100799306 isoform X1 [Glycine max];PREDICTED: uncharacterized protein…	2	0	0	0	0	0	0	0	0	0	0	0	2	2	0	2	1
XP_003534295.1-S24(79.966)-S29(79.966)	nGYEDNPYRDEDGEPLMDYDDVQS(79.966)DREPS(79.966)PEPRc	nGYEDNPYRDEDGEPLMDYDDVQSDREPSPEPRc	n(34.063)GYEDNPYRDEDGEPLMDYDDVQS(79.966)DREPS(79.966)PEPRc;n(28.031)GYEDNPYRDEDGEPLMDYDDVQS(79.966)DREPS(79.966)PEPRc	XP_003534295.1	XP_003534295.1	PREDICTED: transcription factor IWS1 [Glycine max]	3	0	0	2	0	0	0	4	0	1	0	0	10	4	4	8	4
XP_003556105.1-S123(79.966)	nTATPTSEQVENLGKS(79.966)GIDSGGTRc	nTATPTSEQVENLGKSGIDSGGTRc	n(28.031)TATPTSEQVENLGK(28.031)S(79.966)GIDSGGTRc;n(34.063)TATPTSEQVENLGK(34.063)S(79.966)GIDSGGTRc	XP_003556105.1	XP_003556105.1	PREDICTED: low-temperature-induced 65 kDa protein [Glycine max]	0	1	0	3	1	5	0	1	2	1	4	0	18	8	8	16	6
XP_006577130.1-S1584(79.966);XP_006577131.1-S1584(79.966);XP_006577132.1-S1584(79.966);XP_006604706.1-S1594(79.966);XP_006604707.1-S1594(79.966)	nSVNS(79.966)PQVAGNHVISARc	nSVNSPQVAGNHVISARc	n(28.031)SVNS(79.966)PQVAGNHVISARc	XP_006577130.1	XP_006577130.1;XP_006577131.1;XP_006577132.1;XP_006604706.1;XP_006604707.1	PREDICTED: uncharacterized protein LOC100779172 [Glycine max];PREDICTED: uncharacterized protein LOC100779172 [Glycine max];PREDICTED: uncharacterized protein LOC100779172 [Glycine max];PREDICTED: uncharacterized protein LOC100806105 [Glycine max];PREDICTED: uncharacterized protein LOC100806105 [Glycine max]	0	0	0	0	0	0	0	0	2	0	0	0	2	0	2	2	1
XP_006580346.1-S353(79.966);XP_006584657.1-S303(79.966);XP_006584658.1-S303(79.966)	nLNTSTS(79.966)WTGDKEPVDKc	nLNTSTSWTGDKEPVDKc	n(28.031)LNTSTS(79.966)WTGDK(28.031)EPVDK(28.031)c;n(34.063)LNTSTS(79.966)WTGDK(34.063)EPVDK(34.063)c	XP_006580346.1	XP_006580346.1;XP_006584657.1;XP_006584658.1	PREDICTED: auxilin-related protein 2-like [Glycine max];PREDICTED: auxilin-related protein 2-like [Glycine max];PREDICTED: auxilin-related protein 2-like [Glycine max]	0	0	1	2	1	2	0	0	1	0	1	0	8	6	2	8	4
XP_003526341.1-S886(79.966)	nEEIS(79.966)PNSYLAGGRPFVGTDNLPRc	nEEISPNSYLAGGRPFVGTDNLPRc	n(34.063)EEIS(79.966)PNSYLAGGRPFVGTDNLPRc	XP_003526341.1	XP_003526341.1	PREDICTED: nipped-B-like protein [Glycine max]	0	0	0	0	0	1	0	0	0	1	0	0	2	1	1	2	2
NP_001235360.1-S71(79.966);XP_003528845.1-S71(79.966)	nS(79.966)LGDSEEFKc	nSLGDSEEFKc	n(34.063)S(79.966)LGDSEEFK(34.063)c;n(28.031)S(79.966)LGDSEEFK(28.031)c	NP_001235360.1	NP_001235360.1;XP_003528845.1	calmodulin-binding receptor-like cytoplasmic kinase [Glycine max];PREDICTED: calmodulin-binding receptor-like cytoplasmic kinase 2 [Glycine max]	0	0	0	0	4	1	0	0	0	0	3	1	9	5	4	9	2
XP_003549417.1-M442(15.995)-S444(79.966)	nM(15.995)AS(79.966)DADSLPSVSDSSFSSGRc	nMASDADSLPSVSDSSFSSGRc	n(34.063)M(15.995)AS(79.966)DADSLPSVSDSSFSSGRc	XP_003549417.1	XP_003549417.1	PREDICTED: uncharacterized WD repeat-containing protein alr3466 [Glycine max]	0	0	0	0	0	3	0	0	0	0	0	0	3	3	0	3	1
XP_003537997.1-S85(79.966)-M90(15.995)	nFSDAS(79.966)VQGDM(15.995)Kc	nFSDASVQGDMKc	n(34.063)FSDAS(79.966)VQGDM(15.995)K(34.063)c;n(28.031)FSDAS(79.966)VQGDM(15.995)K(28.031)c	XP_003537997.1	XP_003537997.1	PREDICTED: heat shock cognate 70 kDa protein 2 [Glycine max]	0	0	0	0	1	2	0	0	0	0	1	1	5	3	2	5	2
XP_003526879.1-M354(15.995)-S355(79.966)	nQASIQEDM(15.995)S(79.966)PKc	nQASIQEDMSPKc	n(34.063)QASIQEDM(15.995)S(79.966)PK(34.063)c;n(28.031)QASIQEDM(15.995)S(79.966)PK(28.031)c	XP_003526879.1	XP_003526879.1	PREDICTED: auxilin-related protein 2 [Glycine max]	0	0	0	0	4	6	0	0	0	0	0	0	10	8	0	8	1
XP_003554616.1-S230(79.966)	nKEESEYGS(79.966)GYDGRc	nKEESEYGSGYDGRc	n(34.063)K(34.063)EESEYGS(79.966)GYDGRc	XP_003554616.1	XP_003554616.1	PREDICTED: uncharacterized protein At5g39570-like [Glycine max]	0	0	0	0	0	0	0	2	0	0	0	0	2	0	2	2	1
XP_006602974.1-S2144(79.966);XP_014633935.1-S2143(79.966)	nLGS(79.966)GILNKc;nKLGS(79.966)GILNKc	nKLGSGILNKc;nLGSGILNKc	n(28.031)K(28.031)LGS(79.966)GILNK(28.031)c;n(34.063)K(34.063)LGS(79.966)GILNK(34.063)c;n(34.063)LGS(79.966)GILNK(34.063)c;n(28.031)LGS(79.966)GILNK(28.031)c	XP_014633935.1	XP_006602974.1;XP_014633935.1	PREDICTED: auxin transport protein BIG-like [Glycine max];PREDICTED: LOW QUALITY PROTEIN: auxin transport protein BIG-like [Glycine max]	3	1	4	13	3	5	2	2	9	5	8	4	59	23	23	46	6
XP_003524451.1-S146(79.966)	nS(79.966)PGNQFNDAVSSDIKc	nSPGNQFNDAVSSDIKc	n(34.063)S(79.966)PGNQFNDAVSSDIK(34.063)c;n(28.031)S(79.966)PGNQFNDAVSSDIK(28.031)c	XP_003524451.1	XP_003524451.1	PREDICTED: BTB/POZ domain-containing protein At1g63850-like [Glycine max]	0	1	0	0	9	8	0	0	0	0	6	2	26	17	7	24	3
XP_006589493.1-T441(79.966);XP_006589494.1-T441(79.966);XP_006589495.1-T400(79.966);XP_014628033.1-T436(79.966)	nFLNQGGVMT(79.966)AETGTYRc	nFLNQGGVMTAETGTYRc	n(28.031)FLNQGGVMT(79.966)AETGTYRc;n(34.063)FLNQGGVMT(79.966)AETGTYRc	XP_014628033.1	XP_006589493.1;XP_006589494.1;XP_006589495.1;XP_014628033.1	PREDICTED: serine/threonine-protein kinase STY8-like isoform X1 [Glycine max];PREDICTED: serine/threonine-protein kinase STY46-like isoform X2 [Glycine max];PREDICTED: serine/threonine-protein kinase STY46-like isoform X3 [Glycine max];PREDICTED: serine/threonine-protein kinase STY46-like [Glycine max]	0	2	0	0	0	3	1	2	0	0	2	1	11	4	6	10	4
NP_001235026.1-S64(79.966);NP_001241124.1-S64(79.966)	nHISYGEGS(79.966)PLVKc	nHISYGEGSPLVKc	n(34.063)HISYGEGS(79.966)PLVK(34.063)c	NP_001235026.1	NP_001235026.1;NP_001241124.1	uncharacterized protein LOC100499973 [Glycine max];uncharacterized protein LOC100783267 [Glycine max]	0	0	0	1	0	1	0	0	0	0	0	0	2	2	0	2	2
NP_001241113.1-S123(79.966);XP_003544651.1-S123(79.966);XP_006596162.1-S123(79.966);XP_006596163.1-S123(79.966);XP_006600176.1-S123(79.966);XP_014622482.1-S123(79.966)	nFRRS(79.966)PSYGRc	nFRRSPSYGRc	n(28.031)FRRS(79.966)PSYGRc;n(34.063)FRRS(79.966)PSYGRc	NP_001241113.1	NP_001241113.1;XP_003544651.1;XP_006596162.1;XP_006596163.1;XP_006600176.1;XP_014622482.1	uncharacterized protein LOC100790689 [Glycine max];PREDICTED: serine/arginine-rich splicing factor RSZ22-like isoform X1 [Glycine max];PREDICTED: serine/arginine-rich splicing factor RSZ22A-like isoform X2 [Glycine max];PREDICTED: serine/arginine-rich splicing factor RSZ22-like isoform X3 [Glycine max];PREDICTED: uncharacterized protein LOC100790689 isoform X1 [Glycine max];PREDICTED: serine/argi…	0	0	0	0	0	1	0	0	0	0	6	1	8	1	5	6	2
XP_003533917.1-S17(79.966)	nRAS(79.966)FNKNPSEDADFLPLEGGPARc	nRASFNKNPSEDADFLPLEGGPARc	n(34.063)RAS(79.966)FNK(34.063)NPSEDADFLPLEGGPARc	XP_003533917.1	XP_003533917.1	PREDICTED: MKI67 FHA domain-interacting nucleolar phosphoprotein-like [Glycine max]	0	0	0	1	0	1	0	0	0	0	0	0	2	2	0	2	2
XP_006573488.1-S255(79.966)	nFNLEDELS(79.966)Dc	nFNLEDELSDc	n(28.031)FNLEDELS(79.966)Dc;n(34.063)FNLEDELS(79.966)Dc	XP_006573488.1	XP_006573488.1	PREDICTED: uncharacterized protein LOC102666803 [Glycine max]	1	2	0	0	0	0	1	1	0	0	0	0	5	2	1	3	2
XP_014622662.1-S421(79.966);XP_014622663.1-S421(79.966)	nAEVQDFVLGFS(79.966)PKc	nAEVQDFVLGFSPKc	n(28.031)AEVQDFVLGFS(79.966)PK(28.031)c;n(34.063)AEVQDFVLGFS(79.966)PK(34.063)c	XP_014622662.1	XP_014622662.1;XP_014622663.1	PREDICTED: lysine-specific histone demethylase 1 homolog 3-like isoform X1 [Glycine max];PREDICTED: lysine-specific histone demethylase 1 homolog 3-like isoform X2 [Glycine max]	1	0	0	0	2	8	0	0	0	0	1	3	15	10	4	14	3
XP_003543804.2-S135(79.966)	nKHADLIDADDS(79.966)DELRc	nKHADLIDADDSDELRc	n(28.031)K(28.031)HADLIDADDS(79.966)DELRc	XP_003543804.2	XP_003543804.2	PREDICTED: uncharacterized protein LOC100780489 [Glycine max]	0	0	0	0	1	0	0	0	0	0	2	0	3	1	2	3	2
XP_003521312.1-S84(79.966)-C96(57.021);XP_006576962.1-S84(79.966)-C96(57.021)	nRVQS(79.966)DGNLQDLAFFSC(57.021)NNEERc	nRVQSDGNLQDLAFFSCNNEERc	n(28.031)RVQS(79.966)DGNLQDLAFFSC(57.021)NNEERc	XP_003521312.1	XP_003521312.1;XP_006576962.1	PREDICTED: uncharacterized protein LOC100788436 [Glycine max];PREDICTED: uncharacterized protein LOC100788436 [Glycine max]	2	0	1	0	0	0	0	0	0	0	0	0	3	3	0	3	2
XP_003534086.1-C52(57.021)-S57(79.966)-S61(79.966)-C63(57.021)-S65(79.966)	nTDGC(57.021)AEGLS(79.966)PPLS(79.966)PC(57.021)RS(79.966)PVLRc	nTDGCAEGLSPPLSPCRSPVLRc	n(34.063)TDGC(57.021)AEGLS(79.966)PPLS(79.966)PC(57.021)RS(79.966)PVLRc;n(28.031)TDGC(57.021)AEGLS(79.966)PPLS(79.966)PC(57.021)RS(79.966)PVLRc	XP_003534086.1	XP_003534086.1	PREDICTED: beta-amylase 1, chloroplastic [Glycine max]	14	8	2	5	0	0	7	18	0	0	0	2	56	15	11	26	4
XP_006592834.1-S29(79.966)	nDFWIPGHVLVPDSVVEGS(79.966)NIDIEGPKc	nDFWIPGHVLVPDSVVEGSNIDIEGPKc	n(28.031)DFWIPGHVLVPDSVVEGS(79.966)NIDIEGPK(28.031)c;n(34.063)DFWIPGHVLVPDSVVEGS(79.966)NIDIEGPK(34.063)c	XP_006592834.1	XP_006592834.1	PREDICTED: diacylglycerol kinase 5 [Glycine max]	0	0	0	2	0	0	0	0	5	1	0	0	8	2	5	7	2
NP_001241477.1-S216(79.966);XP_006580987.1-S216(79.966)	nLGQAMGLANSGDAGASAENS(79.966)GADETEDLGNEDESIVHHTASVGDVEGLKc	nLGQAMGLANSGDAGASAENSGADETEDLGNEDESIVHHTASVGDVEGLKc	n(34.063)LGQAMGLANSGDAGASAENS(79.966)GADETEDLGNEDESIVHHTASVGDVEGLK(34.063)c	NP_001241477.1	NP_001241477.1;XP_006580987.1	uncharacterized protein LOC100784610 [Glycine max];PREDICTED: uncharacterized protein LOC100784610 isoform X1 [Glycine max]	0	0	0	3	0	0	0	0	0	0	0	0	3	3	0	3	1
XP_014633924.1-S583(79.966)	nSDLPAFHHVSS(79.966)GKc	nSDLPAFHHVSSGKc	n(28.031)SDLPAFHHVSS(79.966)GK(28.031)c;n(34.063)SDLPAFHHVSS(79.966)GK(34.063)c	XP_014633924.1	XP_014633924.1	PREDICTED: uncharacterized protein LOC100817937 [Glycine max]	0	0	2	0	0	0	0	1	1	2	0	0	6	2	3	5	3
XP_003537696.1-S380(79.966);XP_014631014.1-S402(79.966)	nS(79.966)NSSLVHGNAVDAPKc	nSNSSLVHGNAVDAPKc	n(34.063)S(79.966)NSSLVHGNAVDAPK(34.063)c	XP_014631014.1	XP_003537696.1;XP_014631014.1	PREDICTED: monosaccharide-sensing protein 2 [Glycine max];PREDICTED: monosaccharide-sensing protein 2 [Glycine max]	0	1	0	0	0	1	0	0	0	1	0	0	3	2	1	3	3
NP_001242260.1-S154(79.966);XP_006586664.1-S225(79.966);XP_006586665.1-S154(79.966)	nS(79.966)VADFIRc	nSVADFIRc	n(28.031)S(79.966)VADFIRc	NP_001242260.1	NP_001242260.1;XP_006586664.1;XP_006586665.1	uncharacterized protein LOC100780383 [Glycine max];PREDICTED: uncharacterized protein LOC100780383 isoform X1 [Glycine max];PREDICTED: uncharacterized protein LOC100780383 isoform X2 [Glycine max]	0	0	0	0	2	0	0	0	0	0	0	0	2	2	0	2	1
NP_001238123.1-T176(79.966)-C178(57.021);XP_003552545.1-T175(79.966)-C177(57.021);XP_006585752.1-T175(79.966)-C177(57.021);XP_006602930.1-T175(79.966)-C177(57.021);XP_006602931.1-T175(79.966)-C177(57.021);XP_014626430.1-T184(79.966)-C186(57.021);XP_014634704.1-T184(79.966)-C186(57.021)	nT(79.966)SC(57.021)GSPNYAAPEVISGKc;nDGHFLKT(79.966)SC(57.021)GSPNYAAPEVISGKc	nTSCGSPNYAAPEVISGKc;nDGHFLKTSCGSPNYAAPEVISGKc	n(28.031)DGHFLK(28.031)T(79.966)SC(57.021)GSPNYAAPEVISGK(28.031)c;n(28.031)T(79.966)SC(57.021)GSPNYAAPEVISGK(28.031)c;n(34.063)DGHFLK(34.063)T(79.966)SC(57.021)GSPNYAAPEVISGK(34.063)c;n(34.063)T(79.966)SC(57.021)GSPNYAAPEVISGK(34.063)c	NP_001238123.1	NP_001238123.1;XP_003552545.1;XP_006585752.1;XP_006602930.1;XP_006602931.1;XP_014626430.1;XP_014634704.1	SNF-1-like serine/threonine protein kinase [Glycine max];PREDICTED: SNF1-related protein kinase catalytic subunit alpha KIN10 isoform X2 [Glycine max];PREDICTED: SNF1-related protein kinase catalytic subunit alpha KIN10-like isoform X2 [Glycine max];PREDICTED: SNF1-related protein kinase catalytic subunit alpha KIN10 isoform X2 [Glycine max];PREDICTED: SNF1-related protein kinase catalytic subuni…	7	4	5	4	5	5	5	7	6	5	2	6	61	22	25	47	6
XP_003536104.1-S618(79.966);XP_006606486.1-S660(79.966);XP_014618685.1-S437(79.966)	nLKDPES(79.966)PSSSIDSITNRc	nLKDPESPSSSIDSITNRc	n(34.063)LK(34.063)DPES(79.966)PSSSIDSITNRc;n(28.031)LK(28.031)DPES(79.966)PSSSIDSITNRc	XP_006606486.1	XP_003536104.1;XP_006606486.1;XP_014618685.1	PREDICTED: serine/threonine-protein kinase EDR1 isoform X1 [Glycine max];PREDICTED: serine/threonine-protein kinase EDR1-like [Glycine max];PREDICTED: serine/threonine-protein kinase EDR1 isoform X2 [Glycine max]	2	0	10	1	3	2	0	1	9	2	6	2	38	17	16	33	6
XP_003530688.1-S440(79.966);XP_006586009.1-S440(79.966);XP_006586010.1-S440(79.966);XP_006586011.1-S440(79.966);XP_006586012.1-S440(79.966);XP_006586013.1-S440(79.966)	nRAS(79.966)LPANFTDHENLLHSNTPRc	nRASLPANFTDHENLLHSNTPRc	n(28.031)RAS(79.966)LPANFTDHENLLHSNTPRc;n(34.063)RAS(79.966)LPANFTDHENLLHSNTPRc	XP_003530688.1	XP_003530688.1;XP_006586009.1;XP_006586010.1;XP_006586011.1;XP_006586012.1;XP_006586013.1	PREDICTED: protein IQ-DOMAIN 31-like [Glycine max];PREDICTED: protein IQ-DOMAIN 31-like [Glycine max];PREDICTED: protein IQ-DOMAIN 31-like [Glycine max];PREDICTED: protein IQ-DOMAIN 31-like [Glycine max];PREDICTED: protein IQ-DOMAIN 31-like [Glycine max];PREDICTED: protein IQ-DOMAIN 31-like [Glycine max]	0	0	0	1	4	4	0	1	0	0	7	6	23	7	11	18	4
XP_003545704.1-S534(79.966)-S535(79.966)	nDKVEDS(79.966)S(79.966)PELDKc;nDKVEDS(79.966)S(79.966)PELDKSEKc	nDKVEDSSPELDKSEKc;nDKVEDSSPELDKc	n(34.063)DK(34.063)VEDS(79.966)S(79.966)PELDK(34.063)c;n(34.063)DK(34.063)VEDS(79.966)S(79.966)PELDK(34.063)SEK(34.063)c;n(28.031)DK(28.031)VEDS(79.966)S(79.966)PELDK(28.031)SEK(28.031)c	XP_003545704.1	XP_003545704.1	PREDICTED: H/ACA ribonucleoprotein complex subunit 4-like [Glycine max]	2	4	0	1	5	1	2	2	3	1	1	0	22	8	8	16	6
XP_003550422.1-S252(79.966)	nS(79.966)NVAPETTNQSAPAEAEPKc	nSNVAPETTNQSAPAEAEPKc	n(28.031)S(79.966)NVAPETTNQSAPAEAEPK(28.031)c;n(34.063)S(79.966)NVAPETTNQSAPAEAEPK(34.063)c	XP_003550422.1	XP_003550422.1	PREDICTED: HVA22-like protein i [Glycine max]	0	0	0	0	4	2	0	0	0	0	2	0	8	5	2	7	2
XP_003522692.1-T312(79.966)-S314(79.966)	nETVNEEDNEMKEAEET(79.966)ES(79.966)EDNTDMKc	nETVNEEDNEMKEAEETESEDNTDMKc	n(28.031)ETVNEEDNEMK(28.031)EAEET(79.966)ES(79.966)EDNTDMK(28.031)c;n(34.063)ETVNEEDNEMK(34.063)EAEET(79.966)ES(79.966)EDNTDMK(34.063)c	XP_003522692.1	XP_003522692.1	PREDICTED: la protein 1-like [Glycine max]	3	1	0	0	0	0	2	2	0	0	0	0	8	3	3	6	2
XP_003543239.1-S198(79.966);XP_006594761.1-S198(79.966)	nIQHES(79.966)IPLTEEKc	nIQHESIPLTEEKc	n(28.031)IQHES(79.966)IPLTEEK(28.031)c;n(34.063)IQHES(79.966)IPLTEEK(34.063)c	XP_003543239.1	XP_003543239.1;XP_006594761.1	PREDICTED: proton pump-interactor 1-like [Glycine max];PREDICTED: proton pump-interactor 1-like [Glycine max]	1	0	2	3	1	3	0	0	3	2	9	1	25	7	13	20	5
NP_001241273.1-S8(79.966)-M12(15.995)	nEGS(79.966)GSEM(15.995)SLKc	nEGSGSEMSLKc	n(34.063)EGS(79.966)GSEM(15.995)SLK(34.063)c	NP_001241273.1	NP_001241273.1	uncharacterized protein LOC100790717 [Glycine max]	0	0	0	0	0	3	0	0	0	0	0	0	3	3	0	3	1
XP_003555950.1-S591(79.966);XP_006605967.1-S591(79.966)	nTVS(79.966)SLEVPSAESEFKc	nTVSSLEVPSAESEFKc	n(34.063)TVS(79.966)SLEVPSAESEFK(34.063)c;n(28.031)TVS(79.966)SLEVPSAESEFK(28.031)c	XP_003555950.1	XP_003555950.1;XP_006605967.1	PREDICTED: phosphatidylinositol 3,4,5-trisphosphate 3-phosphatase and dual-specificity protein phosphatase PTEN [Glycine max];PREDICTED: phosphatidylinositol 3,4,5-trisphosphate 3-phosphatase and dual-specificity protein phosphatase PTEN [Glycine max]	0	0	0	0	2	3	0	0	0	0	3	1	9	4	4	8	2
XP_003530377.1-T841(79.966)-T851(79.966);XP_006583919.1-T868(79.966)-T878(79.966);XP_006583920.1-T839(79.966)-T849(79.966);XP_006583921.1-T839(79.966)-T849(79.966);XP_014633663.1-T868(79.966)-T878(79.966);XP_014633664.1-T839(79.966)-T849(79.966)	nSGFAT(79.966)VEKDLPGGLT(79.966)PMLGDRc	nSGFATVEKDLPGGLTPMLGDRc	n(28.031)SGFAT(79.966)VEK(28.031)DLPGGLT(79.966)PMLGDRc	XP_003530377.1	XP_003530377.1;XP_006583919.1;XP_006583920.1;XP_006583921.1;XP_014633663.1;XP_014633664.1	PREDICTED: SART-1 family protein DOT2-like [Glycine max];PREDICTED: SART-1 family protein DOT2-like isoform X1 [Glycine max];PREDICTED: SART-1 family protein DOT2-like isoform X2 [Glycine max];PREDICTED: SART-1 family protein DOT2-like isoform X2 [Glycine max];PREDICTED: SART-1 family protein DOT2-like isoform X1 [Glycine max];PREDICTED: SART-1 family protein DOT2-like isoform X2 [Glycine max]	0	0	0	0	0	0	2	0	0	0	0	0	2	0	2	2	1
XP_003531255.1-S250(79.966);XP_006585166.1-S250(79.966);XP_006585167.1-S250(79.966)	nDNLTLWTSDIPEEGAEEQKVDS(79.966)ARc	nDNLTLWTSDIPEEGAEEQKVDSARc	n(28.031)DNLTLWTSDIPEEGAEEQK(28.031)VDS(79.966)ARc;n(34.063)DNLTLWTSDIPEEGAEEQK(34.063)VDS(79.966)ARc	XP_003531255.1	XP_003531255.1;XP_006585166.1;XP_006585167.1	PREDICTED: 14-3-3-like protein C [Glycine max];PREDICTED: 14-3-3-like protein C [Glycine max];PREDICTED: 14-3-3-like protein C [Glycine max]	3	1	7	11	2	2	1	3	9	9	6	2	56	23	21	44	6
XP_003521330.1-S82(79.966);XP_003554320.3-S82(79.966)	nRFS(79.966)DSSVQSDIKc	nRFSDSSVQSDIKc	n(28.031)RFS(79.966)DSSVQSDIK(28.031)c	XP_003521330.1	XP_003521330.1;XP_003554320.3	PREDICTED: heat shock cognate 70 kDa protein 2 [Glycine max];PREDICTED: heat shock cognate 70 kDa protein 2 [Glycine max]	0	0	2	0	1	0	0	0	1	0	1	0	5	3	2	5	4
XP_003542649.1-S742(79.966);XP_003549735.1-S742(79.966)	nLENAVLS(79.966)WSKc	nLENAVLSWSKc	n(34.063)LENAVLS(79.966)WSK(34.063)c;n(28.031)LENAVLS(79.966)WSK(28.031)c	XP_003542649.1	XP_003542649.1;XP_003549735.1	PREDICTED: probable sucrose-phosphate synthase [Glycine max];PREDICTED: probable sucrose-phosphate synthase [Glycine max]	0	0	1	0	4	4	0	0	0	0	3	3	15	6	4	10	3
XP_003526436.1-S905(79.966);XP_014631698.1-S951(79.966)	nTNLTSSIS(79.966)PTTASHHKc	nTNLTSSISPTTASHHKc	n(34.063)TNLTSSIS(79.966)PTTASHHK(34.063)c	XP_003526436.1	XP_003526436.1;XP_014631698.1	PREDICTED: death-inducer obliterator 1-like isoform X2 [Glycine max];PREDICTED: uncharacterized protein LOC100808809 isoform X1 [Glycine max]	0	0	0	0	0	1	0	0	0	0	0	1	2	1	1	2	2
NP_001237795.1-T221(79.966);XP_006590262.1-T221(79.966)	nITSLGT(79.966)TETEESEEDTKEKc	nITSLGTTETEESEEDTKEKc	n(34.063)ITSLGT(79.966)TETEESEEDTK(34.063)EK(34.063)c	NP_001237795.1	NP_001237795.1;XP_006590262.1	uncharacterized protein LOC100306628 [Glycine max];PREDICTED: uncharacterized protein LOC100306628 isoform X1 [Glycine max]	0	0	0	1	0	0	0	0	0	0	0	2	3	1	2	3	2
XP_006592181.1-S408(79.966)-S410(79.966)	nHRS(79.966)PS(79.966)LVRc	nHRSPSLVRc	n(34.063)HRS(79.966)PS(79.966)LVRc	XP_006592181.1	XP_006592181.1	PREDICTED: serine/arginine repetitive matrix protein 1-like [Glycine max]	0	0	0	0	0	1	0	0	0	3	0	0	4	1	3	4	2
XP_003531482.1-S90(79.966)	nSVGDLS(79.966)AADLKc	nSVGDLSAADLKc	n(28.031)SVGDLS(79.966)AADLK(28.031)c;n(34.063)SVGDLS(79.966)AADLK(34.063)c	XP_003531482.1	XP_003531482.1	PREDICTED: phosphoglycerate kinase, cytosolic [Glycine max]	1	1	0	0	5	4	0	0	0	0	8	2	21	9	9	18	3
XP_003531473.1-S267(79.966);XP_006585386.1-S185(79.966)	nAPVSVLHS(79.966)PVAKc	nAPVSVLHSPVAKc	n(34.063)APVSVLHS(79.966)PVAK(34.063)c;n(28.031)APVSVLHS(79.966)PVAK(28.031)c	XP_003531473.1	XP_003531473.1;XP_006585386.1	PREDICTED: YTH domain-containing family protein 1 isoform X1 [Glycine max];PREDICTED: YTH domain-containing family protein 2 isoform X2 [Glycine max]	0	0	1	3	3	5	0	0	5	3	3	3	26	8	9	17	4
XP_003543769.1-S644(79.966);XP_003554410.1-S645(79.966);XP_006593671.1-S486(79.966)	nNLSYQYS(79.966)TGADGRc	nNLSYQYSTGADGRc	n(28.031)NLSYQYS(79.966)TGADGRc;n(34.063)NLSYQYS(79.966)TGADGRc	XP_003543769.1	XP_003543769.1;XP_003554410.1;XP_006593671.1	PREDICTED: ABC transporter B family member 19 isoform X1 [Glycine max];PREDICTED: ABC transporter B family member 19-like [Glycine max];PREDICTED: ABC transporter B family member 19 isoform X2 [Glycine max]	0	1	0	0	3	1	0	1	0	0	0	1	7	5	2	7	4
XP_014625415.1-S235(79.966)	nHSIS(79.966)FATTRc	nHSISFATTRc	n(28.031)HSIS(79.966)FATTRc;n(34.063)HSIS(79.966)FATTRc	XP_014625415.1	XP_014625415.1	PREDICTED: uncharacterized protein At4g15545 [Glycine max]	0	0	0	0	2	0	0	1	4	2	1	1	11	2	8	10	4
NP_001242616.1-S284(79.966);XP_006576250.1-S284(79.966);XP_006576251.1-S284(79.966);XP_006576252.1-S284(79.966);XP_006576253.1-S243(79.966)	nDDDRS(79.966)PIDEDDDNHRRc	nDDDRSPIDEDDDNHRRc	n(28.031)DDDRS(79.966)PIDEDDDNHRRc;n(34.063)DDDRS(79.966)PIDEDDDNHRRc	NP_001242616.1	NP_001242616.1;XP_006576250.1;XP_006576251.1;XP_006576252.1;XP_006576253.1	uncharacterized protein LOC100813237 [Glycine max];PREDICTED: uncharacterized protein LOC100813237 isoform X1 [Glycine max];PREDICTED: uncharacterized protein LOC100813237 isoform X1 [Glycine max];PREDICTED: uncharacterized protein LOC100813237 isoform X1 [Glycine max];PREDICTED: uncharacterized protein LOC100813237 isoform X2 [Glycine max]	0	0	0	0	4	6	0	0	0	0	4	2	16	7	4	11	2
XP_006590878.1-S25(79.966);XP_006590879.1-S25(79.966);XP_006592089.1-S25(79.966);XP_006592090.1-S25(79.966)	nLELTSTS(79.966)ADDQENKc	nLELTSTSADDQENKc	n(28.031)LELTSTS(79.966)ADDQENK(28.031)c	XP_006590878.1	XP_006590878.1;XP_006590879.1;XP_006592089.1;XP_006592090.1	PREDICTED: uncharacterized protein LOC100783658 [Glycine max];PREDICTED: uncharacterized protein LOC100783658 [Glycine max];PREDICTED: uncharacterized protein LOC100814352 [Glycine max];PREDICTED: uncharacterized protein LOC100814352 [Glycine max]	2	0	0	0	0	0	0	0	0	0	0	0	2	2	0	2	1
XP_006595938.1-S1463(79.966);XP_006595939.1-S1463(79.966)	nS(79.966)NEIEAEVLDSILPLHNIAVRc	nSNEIEAEVLDSILPLHNIAVRc	n(28.031)S(79.966)NEIEAEVLDSILPLHNIAVRc;n(34.063)S(79.966)NEIEAEVLDSILPLHNIAVRc	XP_006595939.1	XP_006595938.1;XP_006595939.1	PREDICTED: uncharacterized protein LOC100805646 isoform X1 [Glycine max];PREDICTED: uncharacterized protein LOC100805646 isoform X2 [Glycine max]	0	0	0	3	0	4	0	0	6	1	1	0	15	6	8	14	4
XP_014630060.1-M2526(15.995)-S2532(79.966);XP_014630061.1-M2526(15.995)-S2532(79.966);XP_014630062.1-M2526(15.995)-S2532(79.966)	nATM(15.995)SVGHSS(79.966)PVGGRc	nATMSVGHSSPVGGRc	n(28.031)ATM(15.995)SVGHSS(79.966)PVGGRc	XP_014630060.1	XP_014630060.1;XP_014630061.1;XP_014630062.1	PREDICTED: E3 ubiquitin-protein ligase UPL1-like isoform X1 [Glycine max];PREDICTED: E3 ubiquitin-protein ligase UPL1-like isoform X1 [Glycine max];PREDICTED: E3 ubiquitin-protein ligase UPL1-like isoform X2 [Glycine max]	0	0	0	0	0	0	0	0	2	0	0	0	2	0	2	2	1
XP_003555988.1-S240(79.966)	nVGGEQEVES(79.966)PLPVTAKc;nKVGGEQEVES(79.966)PLPVTAKc	nVGGEQEVESPLPVTAKc;nKVGGEQEVESPLPVTAKc	n(34.063)VGGEQEVES(79.966)PLPVTAK(34.063)c;n(34.063)K(34.063)VGGEQEVES(79.966)PLPVTAK(34.063)c;n(28.031)VGGEQEVES(79.966)PLPVTAK(28.031)c;n(28.031)K(28.031)VGGEQEVES(79.966)PLPVTAK(28.031)c	XP_003555988.1	XP_003555988.1	PREDICTED: zinc finger protein ZAT10 [Glycine max]	0	0	3	6	10	16	0	0	2	4	11	8	60	29	22	51	4
XP_006575481.1-S342(79.966);XP_006575482.1-S339(79.966);XP_006575483.1-S334(79.966)	nVNPAPANAQEQIAS(79.966)SKc	nVNPAPANAQEQIASSKc	n(28.031)VNPAPANAQEQIAS(79.966)SK(28.031)c	XP_006575481.1	XP_006575481.1;XP_006575482.1;XP_006575483.1	PREDICTED: uncharacterized protein LOC100527920 isoform X1 [Glycine max];PREDICTED: uncharacterized protein LOC100527920 isoform X2 [Glycine max];PREDICTED: uncharacterized protein LOC100527920 isoform X3 [Glycine max]	1	0	0	0	1	0	0	0	0	0	0	0	2	2	0	2	2
XP_003519527.1-S154(79.966);XP_003545316.1-S160(79.966)	nSITDYGSPEEFLS(79.966)KVDYLLGKc	nSITDYGSPEEFLSKVDYLLGKc	n(34.063)SITDYGSPEEFLS(79.966)K(34.063)VDYLLGK(34.063)c;n(28.031)SITDYGSPEEFLS(79.966)K(28.031)VDYLLGK(28.031)c	XP_003519527.1	XP_003519527.1;XP_003545316.1	PREDICTED: oxygen-evolving enhancer protein 2, chloroplastic [Glycine max];PREDICTED: oxygen-evolving enhancer protein 2, chloroplastic [Glycine max]	0	0	1	1	0	1	0	0	5	1	0	0	9	2	6	8	3
NP_001235556.1-S97(79.966);XP_006572804.1-S97(79.966);XP_006572805.1-S97(79.966);XP_006572806.1-S97(79.966);XP_006572807.1-S97(79.966);XP_006576167.1-S97(79.966);XP_006576170.1-S97(79.966)	nSLSS(79.966)AEKAPYEAKc	nSLSSAEKAPYEAKc	n(34.063)SLSS(79.966)AEK(34.063)APYEAK(34.063)c;n(28.031)SLSS(79.966)AEK(28.031)APYEAK(28.031)c	NP_001235556.1	NP_001235556.1;XP_006572804.1;XP_006572805.1;XP_006572806.1;XP_006572807.1;XP_006576167.1;XP_006576170.1	uncharacterized protein LOC100305961 [Glycine max];PREDICTED: uncharacterized protein LOC100305961 isoform X1 [Glycine max];PREDICTED: uncharacterized protein LOC100305961 isoform X1 [Glycine max];PREDICTED: uncharacterized protein LOC100305961 isoform X1 [Glycine max];PREDICTED: uncharacterized protein LOC100305961 isoform X1 [Glycine max];PREDICTED: uncharacterized protein LOC100499704 isoform …	0	0	0	2	1	2	1	0	1	2	1	2	12	4	5	9	5
XP_006594834.1-S243(79.966)	nFRESGDS(79.966)DEDEEDDRc	nFRESGDSDEDEEDDRc	n(34.063)FRESGDS(79.966)DEDEEDDRc;n(28.031)FRESGDS(79.966)DEDEEDDRc	XP_006594834.1	XP_006594834.1	PREDICTED: nuclear cap-binding protein subunit 2-like [Glycine max]	2	1	0	0	0	0	0	3	0	0	0	0	6	2	3	5	2
XP_006592841.1-S725(79.966)-C729(57.021)	nVDALLHHMLS(79.966)AELC(57.021)QNESSSTQTSc	nVDALLHHMLSAELCQNESSSTQTSc	n(34.063)VDALLHHMLS(79.966)AELC(57.021)QNESSSTQTSc	XP_006592841.1	XP_006592841.1	PREDICTED: two pore calcium channel protein 1-like [Glycine max]	0	0	0	4	0	0	0	0	0	0	0	0	4	4	0	4	1
XP_003526944.1-S347(79.966)-S349(79.966)	nGVSQEDEDVAVPNNESDDEES(79.966)RS(79.966)EEEEEKc	nGVSQEDEDVAVPNNESDDEESRSEEEEEKc	n(28.031)GVSQEDEDVAVPNNESDDEES(79.966)RS(79.966)EEEEEK(28.031)c	XP_003526944.1	XP_003526944.1	PREDICTED: protein DEK-like [Glycine max]	2	0	0	0	0	0	0	0	0	0	0	0	2	2	0	2	1
XP_006594577.1-S418(79.966)-S420(79.966)	nS(79.966)LS(79.966)PGAEIKc	nSLSPGAEIKc	n(34.063)S(79.966)LS(79.966)PGAEIK(34.063)c	XP_006594577.1	XP_006594577.1	PREDICTED: stress response protein NST1 [Glycine max]	0	1	0	0	0	0	0	1	0	0	0	1	3	1	2	3	3
XP_003543416.1-T130(79.966);XP_006594920.1-T130(79.966)	nLHYNLWGPVVDQPGT(79.966)PSSSSGGGGFRc	nLHYNLWGPVVDQPGTPSSSSGGGGFRc	n(28.031)LHYNLWGPVVDQPGT(79.966)PSSSSGGGGFRc	XP_003543416.1	XP_003543416.1;XP_006594920.1	PREDICTED: BEL1-like homeodomain protein 1 [Glycine max];PREDICTED: BEL1-like homeodomain protein 1 [Glycine max]	0	0	0	0	0	0	1	0	0	0	1	0	2	0	2	2	2
XP_003542536.1-S651(79.966)-S657(79.966)-S660(79.966);XP_006588798.1-S668(79.966)-S674(79.966)-S677(79.966);XP_006588799.1-S652(79.966)-S658(79.966)-S661(79.966);XP_014618493.1-S652(79.966)-S658(79.966)-S661(79.966)	nSLSGKS(79.966)DDGGNS(79.966)IGS(79.966)LSRc	nSLSGKSDDGGNSIGSLSRc	n(34.063)SLSGK(34.063)S(79.966)DDGGNS(79.966)IGS(79.966)LSRc;n(28.031)SLSGK(28.031)S(79.966)DDGGNS(79.966)IGS(79.966)LSRc	XP_003542536.1	XP_003542536.1;XP_006588798.1;XP_006588799.1;XP_014618493.1	PREDICTED: ethylene-insensitive protein 2-like [Glycine max];PREDICTED: ethylene-insensitive protein 2-like isoform X1 [Glycine max];PREDICTED: ethylene-insensitive protein 2-like isoform X2 [Glycine max];PREDICTED: ethylene-insensitive protein 2-like isoform X2 [Glycine max]	1	1	0	0	0	0	1	2	0	0	0	0	5	2	3	5	2
XP_006585999.1-M90(15.995)-S91(79.966)	nGALSM(15.995)S(79.966)VDDSSNVLRc	nGALSMSVDDSSNVLRc	n(34.063)GALSM(15.995)S(79.966)VDDSSNVLRc;n(28.031)GALSM(15.995)S(79.966)VDDSSNVLRc	XP_006585999.1	XP_006585999.1	PREDICTED: probable AMP deaminase [Glycine max]	0	0	0	0	4	5	0	0	0	0	3	1	13	6	3	9	2
NP_001235250.1-S562(79.966);NP_001238203.1-S559(79.966);XP_003546741.1-S562(79.966)	nS(79.966)LVNADGIIEKc	nSLVNADGIIEKc	n(28.031)S(79.966)LVNADGIIEK(28.031)c;n(34.063)S(79.966)LVNADGIIEK(34.063)c	NP_001235250.1	NP_001235250.1;NP_001238203.1;XP_003546741.1	lipoxygenase [Glycine max];lipoxygenase L-5 [Glycine max];PREDICTED: linoleate 9S-lipoxygenase [Glycine max]	0	0	0	0	7	7	0	0	0	0	4	5	23	12	7	19	2
XP_003522455.1-M755(15.995)-S775(79.966)	nAM(15.995)EEEEETNIEEGTNSGFGNKS(79.966)PRc	nAMEEEEETNIEEGTNSGFGNKSPRc	n(34.063)AM(15.995)EEEEETNIEEGTNSGFGNK(34.063)S(79.966)PRc;n(28.031)AM(15.995)EEEEETNIEEGTNSGFGNK(28.031)S(79.966)PRc	XP_003522455.1	XP_003522455.1	PREDICTED: respiratory burst oxidase homolog protein C-like isoform X1 [Glycine max]	1	0	4	2	2	2	1	0	2	1	5	5	25	9	10	19	6
XP_003549603.1-S433(79.966)	nKWDGEDYDS(79.966)DPEEGGKDNSKc	nKWDGEDYDSDPEEGGKDNSKc	n(34.063)K(34.063)WDGEDYDS(79.966)DPEEGGK(34.063)DNSK(34.063)c;n(28.031)K(28.031)WDGEDYDS(79.966)DPEEGGK(28.031)DNSK(28.031)c	XP_003549603.1	XP_003549603.1	PREDICTED: histone deacetylase 6-like [Glycine max]	1	0	0	0	4	1	0	0	0	1	8	6	21	6	13	19	4
NP_001238523.1-S76(79.966)-S84(79.966);XP_006590250.1-S75(79.966)-S83(79.966)	nADSNVEGAGEATEDVPSYNVDEVS(79.966)EGEGEQVS(79.966)DSEAPKc	nADSNVEGAGEATEDVPSYNVDEVSEGEGEQVSDSEAPKc	n(34.063)ADSNVEGAGEATEDVPSYNVDEVS(79.966)EGEGEQVS(79.966)DSEAPK(34.063)c;n(28.031)ADSNVEGAGEATEDVPSYNVDEVS(79.966)EGEGEQVS(79.966)DSEAPK(28.031)c	NP_001238523.1	NP_001238523.1;XP_006590250.1	uncharacterized protein LOC100305649 [Glycine max];PREDICTED: uncharacterized protein LOC100305649 isoform X1 [Glycine max]	3	0	0	0	0	0	0	3	0	0	0	1	7	2	2	4	3
XP_003527792.1-S462(79.966)-S467(79.966)	nLPES(79.966)PREGS(79.966)EEDNFLENLTGMPIRc	nLPESPREGSEEDNFLENLTGMPIRc	n(34.063)LPES(79.966)PREGS(79.966)EEDNFLENLTGMPIRc;n(28.031)LPES(79.966)PREGS(79.966)EEDNFLENLTGMPIRc	XP_003527792.1	XP_003527792.1	PREDICTED: G-type lectin S-receptor-like serine/threonine-protein kinase SD2-5 [Glycine max]	0	0	3	3	0	0	0	0	2	1	0	0	9	4	2	6	2
XP_006583175.1-S923(79.966);XP_006583176.1-S923(79.966);XP_006583177.1-S923(79.966)	nFDMGESHLGPYDQS(79.966)PRc	nFDMGESHLGPYDQSPRc	n(28.031)FDMGESHLGPYDQS(79.966)PRc;n(34.063)FDMGESHLGPYDQS(79.966)PRc	XP_006583175.1	XP_006583175.1;XP_006583176.1;XP_006583177.1	PREDICTED: uncharacterized protein LOC100812963 isoform X1 [Glycine max];PREDICTED: uncharacterized protein LOC100812963 isoform X2 [Glycine max];PREDICTED: uncharacterized protein LOC100812963 isoform X3 [Glycine max]	2	0	2	1	1	1	0	0	1	4	0	0	12	7	4	11	4
NP_001237611.1-S138(79.966);NP_001239964.1-S128(79.966)	nIIPQIVES(79.966)HQGRLc	nIIPQIVESHQGRLc	n(28.031)IIPQIVES(79.966)HQGRLc	NP_001237611.1	NP_001237611.1;NP_001239964.1	uncharacterized protein LOC100306105 [Glycine max];uncharacterized protein LOC100799548 [Glycine max]	0	0	2	0	0	0	0	0	5	0	0	0	7	2	5	7	2
NP_001242869.1-S140(79.966);XP_014618989.1-S140(79.966);XP_014631546.1-S140(79.966)	nAQEEADPLADVPKKEDGS(79.966)QHGSNKc	nAQEEADPLADVPKKEDGSQHGSNKc	n(28.031)AQEEADPLADVPK(28.031)K(28.031)EDGS(79.966)QHGSNK(28.031)c	XP_014618989.1	NP_001242869.1;XP_014618989.1;XP_014631546.1	uncharacterized protein LOC100789496 [Glycine max];PREDICTED: uncharacterized protein LOC100789496 isoform X1 [Glycine max];PREDICTED: NASP-related protein sim3-like [Glycine max]	0	0	0	0	0	0	0	0	3	0	1	0	4	0	4	4	2
XP_003519413.1-M545(15.995)-S557(79.966);XP_006575549.1-M545(15.995)-S557(79.966)	nDGTM(15.995)NPPTPPSIQRES(79.966)Pc	nDGTMNPPTPPSIQRESPc	n(28.031)DGTM(15.995)NPPTPPSIQRES(79.966)Pc;n(34.063)DGTM(15.995)NPPTPPSIQRES(79.966)Pc	XP_003519413.1	XP_003519413.1;XP_006575549.1	PREDICTED: uncharacterized protein LOC100795088 [Glycine max];PREDICTED: uncharacterized protein LOC100795088 [Glycine max]	0	0	0	0	6	8	0	0	0	0	4	3	21	9	6	15	2
XP_003540120.1-S674(79.966);XP_006592624.1-S675(79.966);XP_014628612.1-S679(79.966);XP_014628613.1-S679(79.966);XP_014628614.1-S679(79.966);XP_014628615.1-S678(79.966);XP_014628616.1-S650(79.966);XP_014628617.1-S650(79.966);XP_014628618.1-S569(79.966)	nEVHS(79.966)NSNLSPLARc	nEVHSNSNLSPLARc	n(28.031)EVHS(79.966)NSNLSPLARc	XP_003540120.1	XP_003540120.1;XP_006592624.1;XP_014628612.1;XP_014628613.1;XP_014628614.1;XP_014628615.1;XP_014628616.1;XP_014628617.1;XP_014628618.1	PREDICTED: germinal center kinase 1-like isoform X4 [Glycine max];PREDICTED: germinal center kinase 1-like isoform X3 [Glycine max];PREDICTED: germinal center kinase 1-like isoform X1 [Glycine max];PREDICTED: germinal center kinase 1-like isoform X1 [Glycine max];PREDICTED: germinal center kinase 1-like isoform X1 [Glycine max];PREDICTED: germinal center kinase 1-like isoform X2 [Glycine max];PRE…	0	0	1	0	0	0	1	0	0	0	0	0	2	1	1	2	2
XP_003519577.1-S10(79.966)	nKGS(79.966)EPEEHIVYRc	nKGSEPEEHIVYRc	n(34.063)K(34.063)GS(79.966)EPEEHIVYRc;n(28.031)K(28.031)GS(79.966)EPEEHIVYRc	XP_003519577.1	XP_003519577.1	PREDICTED: calcium-dependent protein kinase 33-like [Glycine max]	0	0	3	1	6	3	0	2	4	4	19	16	58	11	19	30	5
XP_003538077.1-S129(79.966);XP_003538078.1-S129(79.966);XP_003550140.1-S129(79.966);XP_003550141.1-S129(79.966);XP_006591049.1-S69(79.966);XP_006601093.1-S129(79.966);XP_014628599.1-S129(79.966)	nREVDNS(79.966)ENEESEDEWEEVDPEEDLVDGAAKc;nEVDNS(79.966)ENEESEDEWEEVDPEEDLVDGAAKc	nREVDNSENEESEDEWEEVDPEEDLVDGAAKc;nEVDNSENEESEDEWEEVDPEEDLVDGAAKc	n(28.031)EVDNS(79.966)ENEESEDEWEEVDPEEDLVDGAAK(28.031)c;n(34.063)REVDNS(79.966)ENEESEDEWEEVDPEEDLVDGAAK(34.063)c;n(34.063)EVDNS(79.966)ENEESEDEWEEVDPEEDLVDGAAK(34.063)c	XP_003538077.1	XP_003538077.1;XP_003538078.1;XP_003550140.1;XP_003550141.1;XP_006591049.1;XP_006601093.1;XP_014628599.1	PREDICTED: zinc finger protein 622-like isoform X1 [Glycine max];PREDICTED: zinc finger protein 622-like [Glycine max];PREDICTED: zinc finger protein 622-like [Glycine max];PREDICTED: zinc finger protein 622-like [Glycine max];PREDICTED: zinc finger protein 622-like isoform X2 [Glycine max];PREDICTED: zinc finger protein 622-like [Glycine max];PREDICTED: zinc finger protein 622-like isoform X1 [G…	0	0	0	0	0	0	1	1	0	1	1	3	7	0	7	7	3
XP_014618908.1-S60(79.966)	nTIAAVPS(79.966)PTSHRc	nTIAAVPSPTSHRc	n(34.063)TIAAVPS(79.966)PTSHRc;n(28.031)TIAAVPS(79.966)PTSHRc	XP_014618908.1	XP_014618908.1	PREDICTED: serine/threonine-protein kinase prpf4B-like [Glycine max]	0	0	2	3	3	2	2	0	13	6	6	1	38	5	17	22	5
XP_006590781.1-S1174(79.966);XP_006592033.1-S1174(79.966);XP_006592034.1-S1174(79.966);XP_014619416.1-S1174(79.966)	nLNEEVGS(79.966)VQAAASQRc	nLNEEVGSVQAAASQRc	n(34.063)LNEEVGS(79.966)VQAAASQRc	XP_006590781.1	XP_006590781.1;XP_006592033.1;XP_006592034.1;XP_014619416.1	PREDICTED: myosin-2-like [Glycine max];PREDICTED: myosin-4-like [Glycine max];PREDICTED: myosin-4-like [Glycine max];PREDICTED: myosin-2-like [Glycine max]	0	0	0	0	0	1	0	2	0	0	0	0	3	1	1	2	2
XP_003548305.1-S427(79.966);XP_006587430.1-S427(79.966);XP_006599710.1-S427(79.966);XP_006599711.1-S427(79.966);XP_014617694.1-S427(79.966);XP_014617695.1-S427(79.966)	nSFDDFS(79.966)DDGGVYDDSEc	nSFDDFSDDGGVYDDSEc	n(34.063)SFDDFS(79.966)DDGGVYDDSEc;n(28.031)SFDDFS(79.966)DDGGVYDDSEc	XP_003548305.1	XP_003548305.1;XP_006587430.1;XP_006599710.1;XP_006599711.1;XP_014617694.1;XP_014617695.1	PREDICTED: eukaryotic peptide chain release factor subunit 1-3 [Glycine max];PREDICTED: eukaryotic peptide chain release factor subunit 1-3-like [Glycine max];PREDICTED: eukaryotic peptide chain release factor subunit 1-3 [Glycine max];PREDICTED: eukaryotic peptide chain release factor subunit 1-3 [Glycine max];PREDICTED: eukaryotic peptide chain release factor subunit 1-3-like [Glycine max];PRED…	43	27	0	0	0	0	9	24	0	0	8	9	120	6	17	23	3
NP_001238234.1-S13(79.966);XP_003540085.1-S13(79.966)	nGVPERDPLAQLS(79.966)LPPGFRc	nGVPERDPLAQLSLPPGFRc	n(28.031)GVPERDPLAQLS(79.966)LPPGFRc;n(34.063)GVPERDPLAQLS(79.966)LPPGFRc	NP_001238234.1	NP_001238234.1;XP_003540085.1	NAC domain protein NAC3 [Glycine max];PREDICTED: NAC domain-containing protein 72 [Glycine max]	3	0	6	19	3	10	0	0	25	13	18	7	104	13	20	33	5
XP_006595987.1-S444(79.966);XP_006601269.1-S484(79.966);XP_006601270.2-S509(79.966);XP_014625363.1-S444(79.966)	nLEQQNS(79.966)FNDPKc	nLEQQNSFNDPKc	n(34.063)LEQQNS(79.966)FNDPK(34.063)c;n(28.031)LEQQNS(79.966)FNDPK(28.031)c	XP_006595987.1	XP_006595987.1;XP_006601269.1;XP_006601270.2;XP_014625363.1	PREDICTED: transcription initiation factor TFIID subunit 4b-like [Glycine max];PREDICTED: transcription initiation factor TFIID subunit 4b-like isoform X2 [Glycine max];PREDICTED: transcription initiation factor TFIID subunit 4b-like isoform X1 [Glycine max];PREDICTED: transcription initiation factor TFIID subunit 4b-like isoform X3 [Glycine max]	1	1	0	0	17	14	0	2	0	0	12	13	60	20	17	37	4
XP_006586073.1-T27(79.966)	nAPT(79.966)RNVELGNDEGVVDSEIVPSSLAVLVPILRc	nAPTRNVELGNDEGVVDSEIVPSSLAVLVPILRc	n(28.031)APT(79.966)RNVELGNDEGVVDSEIVPSSLAVLVPILRc;n(34.063)APT(79.966)RNVELGNDEGVVDSEIVPSSLAVLVPILRc	XP_006586073.1	XP_006586073.1	PREDICTED: callose synthase 7-like [Glycine max]	0	0	0	10	2	16	1	0	14	5	22	10	80	20	47	67	5
NP_001235492.1-M570(15.995)-S573(79.966);XP_003538303.1-M570(15.995)-S573(79.966);XP_006602085.1-M570(15.995)-S573(79.966);XP_006602086.1-M570(15.995)-S573(79.966)	nM(15.995)EVS(79.966)PLGVAIc	nMEVSPLGVAIc	n(28.031)M(15.995)EVS(79.966)PLGVAIc;n(34.063)M(15.995)EVS(79.966)PLGVAIc	XP_006602085.1	NP_001235492.1;XP_003538303.1;XP_006602085.1;XP_006602086.1	asparagine synthetase [Glycine max];PREDICTED: asparagine synthetase [glutamine-hydrolyzing] 2 [Glycine max];PREDICTED: asparagine synthetase 1 [Glycine max];PREDICTED: asparagine synthetase 1 [Glycine max]	0	0	0	0	1	3	0	0	0	0	1	1	6	4	2	6	2
NP_001237425.1-S53(79.966);XP_003536362.1-S53(79.966);XP_003547695.1-S53(79.966);XP_003553292.1-S53(79.966);XP_006589439.1-S53(79.966);XP_006589440.1-S53(79.966);XP_006600131.1-S53(79.966)	nS(79.966)FKYAWVLDKc	nSFKYAWVLDKc	n(28.031)S(79.966)FK(28.031)YAWVLDK(28.031)c	XP_003536362.1	NP_001237425.1;XP_003536362.1;XP_003547695.1;XP_003553292.1;XP_006589439.1;XP_006589440.1;XP_006600131.1	elongation factor 1-alpha [Glycine max];PREDICTED: elongation factor 1-alpha-like isoform X1 [Glycine max];PREDICTED: elongation factor 1-alpha [Glycine max];PREDICTED: elongation factor 1-alpha [Glycine max];PREDICTED: elongation factor 1-alpha-like isoform X1 [Glycine max];PREDICTED: elongation factor 1-alpha-like isoform X2 [Glycine max];PREDICTED: elongation factor-1A isoform X1 [Glycine max]	2	0	2	0	2	0	0	0	5	0	4	0	15	6	9	15	5
XP_003531576.1-S472(79.966)-S479(79.966);XP_003547560.1-S469(79.966)-S476(79.966)	nYAYSEEVGEDS(79.966)DDEEAQS(79.966)LTKc	nYAYSEEVGEDSDDEEAQSLTKc	n(28.031)YAYSEEVGEDS(79.966)DDEEAQS(79.966)LTK(28.031)c	XP_003531576.1	XP_003531576.1;XP_003547560.1	PREDICTED: transmembrane protein 87B-like [Glycine max];PREDICTED: transmembrane protein 87B-like [Glycine max]	2	0	0	0	0	0	0	0	0	0	0	0	2	1	0	1	1
XP_006598912.1-C506(57.021)-S507(79.966);XP_006598913.1-C506(57.021)-S507(79.966)	nTC(57.021)S(79.966)SPELTDSYGDVSTQGRc	nTCSSPELTDSYGDVSTQGRc	n(28.031)TC(57.021)S(79.966)SPELTDSYGDVSTQGRc;n(34.063)TC(57.021)S(79.966)SPELTDSYGDVSTQGRc	XP_006598912.1	XP_006598912.1;XP_006598913.1	PREDICTED: uncharacterized protein LOC100800527 isoform X1 [Glycine max];PREDICTED: uncharacterized protein LOC100800527 isoform X2 [Glycine max]	0	0	0	0	6	5	0	0	0	0	3	2	16	8	5	13	2
XP_003517149.1-S303(79.966);XP_003537665.1-S303(79.966);XP_014619384.1-S301(79.966);XP_014631112.1-S301(79.966)	nVGS(79.966)GSFGDLYRc	nVGSGSFGDLYRc	n(34.063)VGS(79.966)GSFGDLYRc	XP_003517149.1	XP_003517149.1;XP_003537665.1;XP_014619384.1;XP_014631112.1	PREDICTED: serine/threonine-protein kinase STY17 isoform X1 [Glycine max];PREDICTED: serine/threonine-protein kinase STY17-like isoform X1 [Glycine max];PREDICTED: serine/threonine-protein kinase STY17-like isoform X2 [Glycine max];PREDICTED: serine/threonine-protein kinase STY17 isoform X2 [Glycine max]	0	0	0	0	0	2	0	0	0	0	0	0	2	2	0	2	1
XP_014624338.1-S1214(79.966);XP_014624339.1-S1214(79.966);XP_014624340.1-S1214(79.966)	nLNDS(79.966)PSHGGGSVVFDGKc	nLNDSPSHGGGSVVFDGKc	n(34.063)LNDS(79.966)PSHGGGSVVFDGK(34.063)c	XP_014624338.1	XP_014624338.1;XP_014624339.1;XP_014624340.1	PREDICTED: 1-phosphatidylinositol-3-phosphate 5-kinase FAB1B-like [Glycine max];PREDICTED: 1-phosphatidylinositol-3-phosphate 5-kinase FAB1B-like [Glycine max];PREDICTED: 1-phosphatidylinositol-3-phosphate 5-kinase FAB1B-like [Glycine max]	0	0	0	1	0	1	0	0	0	1	0	0	3	2	1	3	3
XP_003535716.1-S358(79.966)	nVVSDDERS(79.966)DHGVSVGYRc	nVVSDDERSDHGVSVGYRc	n(34.063)VVSDDERS(79.966)DHGVSVGYRc;n(28.031)VVSDDERS(79.966)DHGVSVGYRc	XP_003535716.1	XP_003535716.1	PREDICTED: neurogenic protein mastermind-like [Glycine max]	0	0	0	0	1	1	0	0	0	0	1	4	7	2	5	7	2
XP_006577285.1-S770(79.966);XP_006604844.1-S762(79.966)	nLSASKS(79.966)EQDLASLKc	nLSASKSEQDLASLKc	n(28.031)LSASK(28.031)S(79.966)EQDLASLK(28.031)c;n(34.063)LSASK(34.063)S(79.966)EQDLASLK(34.063)c	XP_006577285.1	XP_006577285.1;XP_006604844.1	PREDICTED: mediator of RNA polymerase II transcription subunit 14-like [Glycine max];PREDICTED: mediator of RNA polymerase II transcription subunit 14-like [Glycine max]	0	1	2	2	0	3	0	2	3	2	0	1	16	6	6	12	6
XP_003554321.1-S194(79.966)	nSKS(79.966)TQDIYTRc	nSKSTQDIYTRc	n(28.031)SK(28.031)S(79.966)TQDIYTRc;n(34.063)SK(34.063)S(79.966)TQDIYTRc	XP_003554321.1	XP_003554321.1	PREDICTED: ADP-ribosylation factor GTPase-activating protein AGD7-like [Glycine max]	0	0	5	4	0	2	0	0	2	2	0	0	15	8	3	11	3
XP_003529373.1-S106(79.966)-S111(79.966);XP_006583852.1-S106(79.966)-S111(79.966);XP_006583853.1-S105(79.966)-S110(79.966);XP_014633627.1-S105(79.966)-S110(79.966)	nVPS(79.966)PRPPS(79.966)PRc	nVPSPRPPSPRc	n(34.063)VPS(79.966)PRPPS(79.966)PRc;n(28.031)VPS(79.966)PRPPS(79.966)PRc	XP_003529373.1	XP_003529373.1;XP_006583852.1;XP_006583853.1;XP_014633627.1	PREDICTED: protein IQ-DOMAIN 14 isoform X1 [Glycine max];PREDICTED: protein IQ-DOMAIN 14 isoform X1 [Glycine max];PREDICTED: protein IQ-DOMAIN 14 isoform X2 [Glycine max];PREDICTED: protein IQ-DOMAIN 14 isoform X2 [Glycine max]	5	0	0	0	2	6	2	3	0	0	2	2	22	5	8	13	4
XP_003531908.1-S34(79.966)	nGGTGSGSELGPNS(79.966)GDGASAKc	nGGTGSGSELGPNSGDGASAKc	n(34.063)GGTGSGSELGPNS(79.966)GDGASAK(34.063)c;n(28.031)GGTGSGSELGPNS(79.966)GDGASAK(28.031)c	XP_003531908.1	XP_003531908.1	PREDICTED: protein CROWDED NUCLEI 1-like [Glycine max]	1	0	0	0	2	3	0	1	0	0	0	0	7	6	1	7	3
XP_003531738.1-Y240(79.966)-S248(79.966)	nGVSY(79.966)NSAHNLLS(79.966)VGDKDEDIIFc	nGVSYNSAHNLLSVGDKDEDIIFc	n(34.063)GVSY(79.966)NSAHNLLS(79.966)VGDK(34.063)DEDIIFc	XP_003531738.1	XP_003531738.1	PREDICTED: V-type proton ATPase subunit D-like [Glycine max]	0	0	0	2	0	0	0	0	0	0	0	1	3	2	1	3	2
XP_006604865.1-S2620(79.966)-S2623(79.966)	nLSKFPEYSDDS(79.966)DDS(79.966)DEDTSSSc	nLSKFPEYSDDSDDSDEDTSSSc	n(34.063)LSK(34.063)FPEYSDDS(79.966)DDS(79.966)DEDTSSSc	XP_006604865.1	XP_006604865.1	PREDICTED: translational activator GCN1-like [Glycine max]	0	2	0	0	0	0	0	1	0	0	0	0	3	1	1	2	2
XP_003543859.3-S162(79.966)	nRKEEGEYGS(79.966)GYGGRc	nRKEEGEYGSGYGGRc	n(34.063)RK(34.063)EEGEYGS(79.966)GYGGRc;n(28.031)RK(28.031)EEGEYGS(79.966)GYGGRc	XP_003543859.3	XP_003543859.3	PREDICTED: uncharacterized protein At5g39570 [Glycine max]	0	0	0	1	0	5	0	0	0	0	5	7	18	6	7	13	3
XP_006574065.1-S156(79.966);XP_006585850.1-S147(79.966)	nS(79.966)IGDIFSLSELANSKc	nSIGDIFSLSELANSKc	n(34.063)S(79.966)IGDIFSLSELANSK(34.063)c;n(28.031)S(79.966)IGDIFSLSELANSK(28.031)c	XP_006574065.1	XP_006574065.1;XP_006585850.1	PREDICTED: uncharacterized protein LOC102663973 [Glycine max];PREDICTED: uncharacterized protein LOC102667538 [Glycine max]	0	0	9	14	7	26	0	2	1	1	20	13	93	42	34	76	5
XP_003533578.1-S1071(79.966)-C1073(57.021)	nS(79.966)DC(57.021)IFIENAKc	nSDCIFIENAKc	n(34.063)S(79.966)DC(57.021)IFIENAK(34.063)c	XP_003533578.1	XP_003533578.1	PREDICTED: sister chromatid cohesion 1 protein 4-like [Glycine max]	0	0	0	0	0	1	0	0	0	0	0	1	2	1	1	2	2
XP_003529941.1-S276(79.966)	nHSPQDLS(79.966)PPRRc;nHSPQDLS(79.966)PPRc	nHSPQDLSPPRc;nHSPQDLSPPRRc	n(34.063)HSPQDLS(79.966)PPRRc;n(34.063)HSPQDLS(79.966)PPRc;n(28.031)HSPQDLS(79.966)PPRRc	XP_003529941.1	XP_003529941.1	PREDICTED: BUD13 homolog [Glycine max]	0	0	1	1	0	4	0	0	2	0	3	3	14	6	8	14	4
XP_003521066.1-S311(79.966);XP_003529036.1-S311(79.966)	nS(79.966)VNITEFLKPAEGERc	nSVNITEFLKPAEGERc	n(28.031)S(79.966)VNITEFLK(28.031)PAEGERc;n(34.063)S(79.966)VNITEFLK(34.063)PAEGERc	XP_003521066.1	XP_003521066.1;XP_003529036.1	PREDICTED: plasminogen activator inhibitor 1 RNA-binding protein-like [Glycine max];PREDICTED: plasminogen activator inhibitor 1 RNA-binding protein-like [Glycine max]	5	0	10	13	5	9	0	4	13	12	15	10	96	33	38	71	6
XP_003534320.1-S195(79.966)	nTSTLGSEGDLS(79.966)SEPAAAAVDEDDNERc	nTSTLGSEGDLSSEPAAAAVDEDDNERc	n(28.031)TSTLGSEGDLS(79.966)SEPAAAAVDEDDNERc	XP_003534320.1	XP_003534320.1	PREDICTED: ankyrin-3-like [Glycine max]	2	0	0	0	0	0	0	0	0	0	0	0	2	2	0	2	1
XP_003523040.1-S247(79.966);XP_003527316.1-S248(79.966);XP_006577931.1-S247(79.966)	nS(79.966)EDLLTVEKc	nSEDLLTVEKc	n(34.063)S(79.966)EDLLTVEK(34.063)c;n(28.031)S(79.966)EDLLTVEK(28.031)c	XP_003523040.1	XP_003523040.1;XP_003527316.1;XP_006577931.1	PREDICTED: U-box domain-containing protein 44-like [Glycine max];PREDICTED: U-box domain-containing protein 44-like [Glycine max];PREDICTED: U-box domain-containing protein 44-like [Glycine max]	2	1	0	0	4	3	2	3	0	0	2	3	20	8	10	18	4
XP_006601411.1-C311(57.021)-S313(79.966)	nVAEEAGLDDGVASAC(57.021)DS(79.966)PQAVSASGRc	nVAEEAGLDDGVASACDSPQAVSASGRc	n(28.031)VAEEAGLDDGVASAC(57.021)DS(79.966)PQAVSASGRc;n(34.063)VAEEAGLDDGVASAC(57.021)DS(79.966)PQAVSASGRc	XP_006601411.1	XP_006601411.1	PREDICTED: ribosomal RNA processing protein 1 homolog B-like [Glycine max]	0	0	0	0	4	1	0	1	0	0	3	3	12	4	6	10	3
NP_001241219.1-M156(15.995)-S158(79.966)	nGGEAQEIIM(15.995)AS(79.966)PRc	nGGEAQEIIMASPRc	n(28.031)GGEAQEIIM(15.995)AS(79.966)PRc	NP_001241219.1	NP_001241219.1	uncharacterized protein LOC100795317 [Glycine max]	0	0	0	0	7	0	0	0	0	0	0	0	7	7	0	7	1
XP_003518555.1-S343(79.966);XP_003548096.1-S343(79.966);XP_006599479.1-S283(79.966);XP_014624459.1-S283(79.966)	nSKVEDDLDIGEDLLKIS(79.966)QRc	nSKVEDDLDIGEDLLKISQRc	n(28.031)SK(28.031)VEDDLDIGEDLLK(28.031)IS(79.966)QRc;n(34.063)SK(34.063)VEDDLDIGEDLLK(34.063)IS(79.966)QRc	XP_003518555.1	XP_003518555.1;XP_003548096.1;XP_006599479.1;XP_014624459.1	PREDICTED: protein S-acyltransferase 8-like [Glycine max];PREDICTED: protein S-acyltransferase 8 isoform X1 [Glycine max];PREDICTED: protein S-acyltransferase 8 isoform X2 [Glycine max];PREDICTED: protein S-acyltransferase 8 isoform X2 [Glycine max]	3	0	4	7	10	9	0	2	1	6	12	13	67	23	30	53	6
XP_003549545.1-S103(79.966)	nETVGS(79.966)PEKEIIDRc	nETVGSPEKEIIDRc	n(34.063)ETVGS(79.966)PEK(34.063)EIIDRc;n(28.031)ETVGS(79.966)PEK(28.031)EIIDRc	XP_003549545.1	XP_003549545.1	PREDICTED: probable WRKY transcription factor 32 [Glycine max]	2	0	7	2	5	1	0	0	7	4	13	6	47	15	21	36	5
XP_003518892.1-S54(79.966)-M61(15.995);XP_003518893.1-S54(79.966)-M61(15.995)	nDNHS(79.966)PLVDDLM(15.995)IEVQEHEHEHATLHQKc	nDNHSPLVDDLMIEVQEHEHEHATLHQKc	n(34.063)DNHS(79.966)PLVDDLM(15.995)IEVQEHEHEHATLHQK(34.063)c	XP_003518892.1	XP_003518892.1;XP_003518893.1	PREDICTED: phospholipase A1-Igamma1, chloroplastic [Glycine max];PREDICTED: phospholipase A1-Igamma1, chloroplastic-like [Glycine max]	0	0	0	0	0	0	0	0	0	0	0	2	2	0	2	2	1
XP_003516267.1-S194(79.966);XP_003529068.1-S192(79.966)	nVLPMQS(79.966)PRc	nVLPMQSPRc	n(28.031)VLPMQS(79.966)PRc	XP_003516267.1	XP_003516267.1;XP_003529068.1	PREDICTED: zinc finger CCCH domain-containing protein 20 [Glycine max];PREDICTED: zinc finger CCCH domain-containing protein 20-like [Glycine max]	1	0	5	0	1	0	2	0	0	0	1	0	10	7	3	10	5
XP_003542516.1-S86(79.966)	nITPAS(79.966)LPVNIPDWSKc	nITPASLPVNIPDWSKc	n(28.031)ITPAS(79.966)LPVNIPDWSK(28.031)c;n(34.063)ITPAS(79.966)LPVNIPDWSK(34.063)c	XP_003542516.1	XP_003542516.1	PREDICTED: uncharacterized protein LOC100790091 [Glycine max]	0	0	0	0	2	2	0	0	0	0	1	2	7	4	2	6	2
XP_003544770.1-S34(79.966)-S35(79.966)	nSKPPPPLDFDTDFS(79.966)S(79.966)DEENDYASYLKc	nSKPPPPLDFDTDFSSDEENDYASYLKc	n(34.063)SK(34.063)PPPPLDFDTDFS(79.966)S(79.966)DEENDYASYLK(34.063)c;n(28.031)SK(28.031)PPPPLDFDTDFS(79.966)S(79.966)DEENDYASYLK(28.031)c	XP_003544770.1	XP_003544770.1	PREDICTED: nitrate reductase [NADH] 2 [Glycine max]	0	1	0	0	0	0	1	2	0	0	1	0	5	1	2	3	3
XP_003531908.1-S879(79.966)	nRVQS(79.966)GNDIIEVEADHDPSVENLNNVDSKc	nRVQSGNDIIEVEADHDPSVENLNNVDSKc	n(34.063)RVQS(79.966)GNDIIEVEADHDPSVENLNNVDSK(34.063)c;n(28.031)RVQS(79.966)GNDIIEVEADHDPSVENLNNVDSK(28.031)c	XP_003531908.1	XP_003531908.1	PREDICTED: protein CROWDED NUCLEI 1-like [Glycine max]	5	3	14	13	5	4	2	4	15	14	6	5	90	35	34	69	6
XP_003526888.1-S44(79.966);XP_006581092.1-S44(79.966)	nTNS(79.966)IGNDLEKc	nTNSIGNDLEKc	n(28.031)TNS(79.966)IGNDLEK(28.031)c;n(34.063)TNS(79.966)IGNDLEK(34.063)c	XP_003526888.1	XP_003526888.1;XP_006581092.1	PREDICTED: uncharacterized protein LOC100781926 isoform X2 [Glycine max];PREDICTED: uncharacterized protein LOC100781926 isoform X1 [Glycine max]	1	0	0	0	7	9	0	0	0	0	6	5	28	14	9	23	3
XP_014626566.1-S590(79.966)-S596(79.966)	nALNTEALNTEAVNTDS(79.966)PTFAAS(79.966)PKc	nALNTEALNTEAVNTDSPTFAASPKc	n(28.031)ALNTEALNTEAVNTDS(79.966)PTFAAS(79.966)PK(28.031)c;n(34.063)ALNTEALNTEAVNTDS(79.966)PTFAAS(79.966)PK(34.063)c	XP_014626566.1	XP_014626566.1	PREDICTED: intersectin-2-like [Glycine max]	2	2	0	0	1	1	2	4	0	0	4	3	19	4	11	15	4
XP_003547679.1-S13(79.966)-S18(79.966);XP_006599059.1-S13(79.966)-S18(79.966);XP_006599060.1-S13(79.966)-S18(79.966)	nSS(79.966)FGSES(79.966)PLARc	nSSFGSESPLARc	n(34.063)SS(79.966)FGSES(79.966)PLARc	XP_003547679.1	XP_003547679.1;XP_006599059.1;XP_006599060.1	PREDICTED: glucose-6-phosphate 1-dehydrogenase, cytoplasmic isoform [Glycine max];PREDICTED: glucose-6-phosphate 1-dehydrogenase, cytoplasmic isoform [Glycine max];PREDICTED: glucose-6-phosphate 1-dehydrogenase, cytoplasmic isoform [Glycine max]	0	1	0	0	0	0	0	2	0	0	0	0	3	1	1	2	2
XP_003530377.1-T841(79.966)-T851(79.966)-M853(15.995);XP_006583919.1-T868(79.966)-T878(79.966)-M880(15.995);XP_006583920.1-T839(79.966)-T849(79.966)-M851(15.995);XP_006583921.1-T839(79.966)-T849(79.966)-M851(15.995);XP_014633663.1-T868(79.966)-T878(79.966)-M880(15.995);XP_014633664.1-T839(79.966)-T849(79.966)-M851(15.995)	nSGFAT(79.966)VEKDLPGGLT(79.966)PM(15.995)LGDRc	nSGFATVEKDLPGGLTPMLGDRc	n(28.031)SGFAT(79.966)VEK(28.031)DLPGGLT(79.966)PM(15.995)LGDRc	XP_003530377.1	XP_003530377.1;XP_006583919.1;XP_006583920.1;XP_006583921.1;XP_014633663.1;XP_014633664.1	PREDICTED: SART-1 family protein DOT2-like [Glycine max];PREDICTED: SART-1 family protein DOT2-like isoform X1 [Glycine max];PREDICTED: SART-1 family protein DOT2-like isoform X2 [Glycine max];PREDICTED: SART-1 family protein DOT2-like isoform X2 [Glycine max];PREDICTED: SART-1 family protein DOT2-like isoform X1 [Glycine max];PREDICTED: SART-1 family protein DOT2-like isoform X2 [Glycine max]	0	0	0	0	4	0	0	0	0	0	0	0	4	4	0	4	1
XP_006599196.1-S770(79.966)-S776(79.966)	nWAREDDES(79.966)DDEQRS(79.966)GKc	nWAREDDESDDEQRSGKc	n(34.063)WAREDDES(79.966)DDEQRS(79.966)GK(34.063)c	XP_006599196.1	XP_006599196.1	PREDICTED: U2 snRNP-associated SURP motif-containing protein-like [Glycine max]	0	2	0	0	0	0	0	0	0	0	0	0	2	2	0	2	1
NP_001241285.1-S18(79.966);XP_006574465.1-S18(79.966);XP_006588480.1-S18(79.966)	nAAES(79.966)GGPYVVKc	nAAESGGPYVVKc	n(28.031)AAES(79.966)GGPYVVK(28.031)c;n(34.063)AAES(79.966)GGPYVVK(34.063)c	NP_001241285.1	NP_001241285.1;XP_006574465.1;XP_006588480.1	pto-interacting protein 1-like [Glycine max];PREDICTED: pto-interacting protein 1-like isoform X1 [Glycine max];PREDICTED: pto-interacting protein 1-like isoform X1 [Glycine max]	2	1	0	0	3	4	1	2	0	0	3	0	16	9	6	15	4
NP_001241477.1-M201(15.995)-S212(79.966)-S216(79.966);XP_006580987.1-M201(15.995)-S212(79.966)-S216(79.966)	nLGQAM(15.995)GLANSGDAGAS(79.966)AENS(79.966)GADETEDLGNEDESIVHHTASVGDVEGLKc	nLGQAMGLANSGDAGASAENSGADETEDLGNEDESIVHHTASVGDVEGLKc	n(34.063)LGQAM(15.995)GLANSGDAGAS(79.966)AENS(79.966)GADETEDLGNEDESIVHHTASVGDVEGLK(34.063)c;n(28.031)LGQAM(15.995)GLANSGDAGAS(79.966)AENS(79.966)GADETEDLGNEDESIVHHTASVGDVEGLK(28.031)c	NP_001241477.1	NP_001241477.1;XP_006580987.1	uncharacterized protein LOC100784610 [Glycine max];PREDICTED: uncharacterized protein LOC100784610 isoform X1 [Glycine max]	0	0	0	0	0	0	0	0	2	2	0	0	4	0	4	4	1
XP_003540075.1-T37(79.966)-T39(79.966);XP_006601309.1-T37(79.966)-T39(79.966)	nHHHPSSAAT(79.966)PT(79.966)PTAGARc	nHHHPSSAATPTPTAGARc	n(28.031)HHHPSSAAT(79.966)PT(79.966)PTAGARc;n(34.063)HHHPSSAAT(79.966)PT(79.966)PTAGARc	XP_003540075.1	XP_003540075.1;XP_006601309.1	PREDICTED: uncharacterized protein LOC100805067 [Glycine max];PREDICTED: uncharacterized protein LOC100807281 [Glycine max]	0	0	0	0	1	3	0	0	0	0	3	0	7	3	3	6	2
XP_006577325.1-S332(79.966)	nNTGFELTGHGAHQS(79.966)PENGGYEQIPDc	nNTGFELTGHGAHQSPENGGYEQIPDc	n(34.063)NTGFELTGHGAHQS(79.966)PENGGYEQIPDc	XP_006577325.1	XP_006577325.1	PREDICTED: AT-hook motif nuclear-localized protein 14 isoform X3 [Glycine max]	0	0	0	1	0	0	0	0	0	3	0	0	4	1	3	4	2
XP_003523045.1-T900(79.966);XP_003527306.1-T894(79.966);XP_014632684.1-T895(79.966);XP_014632685.1-T886(79.966)	nSPFAFDDSVPAT(79.966)PVSKc	nSPFAFDDSVPATPVSKc	n(28.031)SPFAFDDSVPAT(79.966)PVSK(28.031)c;n(34.063)SPFAFDDSVPAT(79.966)PVSK(34.063)c	XP_003523045.1	XP_003523045.1;XP_003527306.1;XP_014632684.1;XP_014632685.1	PREDICTED: actin cytoskeleton-regulatory complex protein pan1 [Glycine max];PREDICTED: epidermal growth factor receptor substrate 15-like 1 isoform X2 [Glycine max];PREDICTED: actin cytoskeleton-regulatory complex protein pan1 isoform X1 [Glycine max];PREDICTED: actin cytoskeleton-regulatory complex protein pan1 isoform X3 [Glycine max]	0	0	0	0	7	6	1	0	0	0	8	6	28	10	12	22	3
XP_006589021.1-M619(15.995)-S625(79.966)	nSLSELM(15.995)GGTPDS(79.966)PDGDYWSEEKVIDNLVSPGRc;nSLSELM(15.995)GGTPDS(79.966)PDGDYWSEEKc	nSLSELMGGTPDSPDGDYWSEEKc;nSLSELMGGTPDSPDGDYWSEEKVIDNLVSPGRc	n(34.063)SLSELM(15.995)GGTPDS(79.966)PDGDYWSEEK(34.063)VIDNLVSPGRc;n(28.031)SLSELM(15.995)GGTPDS(79.966)PDGDYWSEEK(28.031)VIDNLVSPGRc;n(34.063)SLSELM(15.995)GGTPDS(79.966)PDGDYWSEEK(34.063)c;n(28.031)SLSELM(15.995)GGTPDS(79.966)PDGDYWSEEK(28.031)c	XP_006589021.1	XP_006589021.1	PREDICTED: uncharacterized protein LOC100784689 [Glycine max]	2	0	1	1	0	0	1	2	1	0	5	6	19	4	13	17	5
XP_003554849.2-S796(79.966);XP_006603832.1-S796(79.966);XP_006603833.1-S783(79.966)	nS(79.966)PPADELSSGNDFKc	nSPPADELSSGNDFKc	n(34.063)S(79.966)PPADELSSGNDFK(34.063)c;n(28.031)S(79.966)PPADELSSGNDFK(28.031)c	XP_003554849.2	XP_003554849.2;XP_006603832.1;XP_006603833.1	PREDICTED: uncharacterized protein LOC100796021 isoform X1 [Glycine max];PREDICTED: uncharacterized protein LOC100796021 isoform X1 [Glycine max];PREDICTED: uncharacterized protein LOC100796021 isoform X2 [Glycine max]	0	0	0	0	9	9	0	1	0	0	4	3	26	14	6	20	3
XP_003518319.2-S857(79.966)	nATSLS(79.966)SASIDDAAVINDLILKc	nATSLSSASIDDAAVINDLILKc	n(28.031)ATSLS(79.966)SASIDDAAVINDLILK(28.031)c;n(34.063)ATSLS(79.966)SASIDDAAVINDLILK(34.063)c	XP_003518319.2	XP_003518319.2	PREDICTED: ubiquitin-activating enzyme E1 1-like [Glycine max]	1	0	0	0	3	3	0	1	0	0	3	2	13	7	6	13	4
NP_001235153.1-S103(79.966);XP_003521825.1-S102(79.966)	nEEPEEES(79.966)DDDMGFGLFDc;nKKEEPEEES(79.966)DDDMGFGLFDc;nKEEPEEES(79.966)DDDMGFGLFDc	nEEPEEESDDDMGFGLFDc;nKEEPEEESDDDMGFGLFDc;nKKEEPEEESDDDMGFGLFDc	n(28.031)K(28.031)EEPEEES(79.966)DDDMGFGLFDc;n(34.063)K(34.063)EEPEEES(79.966)DDDMGFGLFDc;n(28.031)K(28.031)K(28.031)EEPEEES(79.966)DDDMGFGLFDc;n(34.063)EEPEEES(79.966)DDDMGFGLFDc;n(34.063)K(34.063)K(34.063)EEPEEES(79.966)DDDMGFGLFDc;n(28.031)EEPEEES(79.966)DDDMGFGLFDc	NP_001235153.1	NP_001235153.1;XP_003521825.1	uncharacterized protein LOC100305677 [Glycine max];PREDICTED: 60S acidic ribosomal protein P1-3 [Glycine max]	59	24	26	39	14	11	12	50	35	43	15	32	360	53	75	128	6
XP_003547061.1-S61(79.966)-S66(79.966);XP_006597244.1-S61(79.966)-S66(79.966);XP_014623664.1-S61(79.966)-S66(79.966)	nFVNSLNS(79.966)EEEDS(79.966)LHHKc	nFVNSLNSEEEDSLHHKc	n(28.031)FVNSLNS(79.966)EEEDS(79.966)LHHK(28.031)c;n(34.063)FVNSLNS(79.966)EEEDS(79.966)LHHK(34.063)c	XP_003547061.1	XP_003547061.1;XP_006597244.1;XP_014623664.1	PREDICTED: transcription factor bHLH122-like isoform X3 [Glycine max];PREDICTED: transcription factor bHLH122-like isoform X1 [Glycine max];PREDICTED: transcription factor bHLH122-like isoform X2 [Glycine max]	1	0	0	0	0	0	0	2	1	0	0	0	4	1	3	4	3
XP_003544210.1-S169(79.966);XP_006596346.1-S169(79.966);XP_006596347.1-S169(79.966)	nHFS(79.966)NLEKFDEHGKc	nHFSNLEKFDEHGKc	n(28.031)HFS(79.966)NLEK(28.031)FDEHGK(28.031)c	XP_003544210.1	XP_003544210.1;XP_006596346.1;XP_006596347.1	PREDICTED: uncharacterized protein LOC100801034 [Glycine max];PREDICTED: uncharacterized protein LOC100801034 [Glycine max];PREDICTED: uncharacterized protein LOC100801034 [Glycine max]	0	0	0	0	0	0	0	0	0	0	2	0	2	0	2	2	1
XP_003533837.1-S26(79.966);XP_014617508.1-S26(79.966)	nETEINTNPS(79.966)TTNPQGNDEVKc	nETEINTNPSTTNPQGNDEVKc	n(34.063)ETEINTNPS(79.966)TTNPQGNDEVK(34.063)c	XP_003533837.1	XP_003533837.1;XP_014617508.1	PREDICTED: uncharacterized protein LOC100781444 [Glycine max];PREDICTED: uncharacterized protein LOC100781444 [Glycine max]	0	0	0	0	0	2	0	0	0	0	0	0	2	2	0	2	1
XP_006586783.1-S1628(79.966)-S1634(79.966);XP_006597616.1-S1631(79.966)-S1637(79.966)	nEVEKS(79.966)PIESAS(79.966)PDGAKc	nEVEKSPIESASPDGAKc	n(28.031)EVEK(28.031)S(79.966)PIESAS(79.966)PDGAK(28.031)c	XP_006586783.1	XP_006586783.1;XP_006597616.1	PREDICTED: sister chromatid cohesion protein PDS5 homolog A-like [Glycine max];PREDICTED: sister chromatid cohesion protein PDS5 homolog A-B-like [Glycine max]	3	0	0	0	0	0	1	0	0	0	1	0	5	3	2	5	3
XP_003544771.1-S485(79.966)	nSLEKLPS(79.966)IKRc;nSLEKLPS(79.966)IKc	nSLEKLPSIKRc;nSLEKLPSIKc	n(28.031)SLEK(28.031)LPS(79.966)IK(28.031)c;n(34.063)SLEK(34.063)LPS(79.966)IK(34.063)c;n(28.031)SLEK(28.031)LPS(79.966)IK(28.031)Rc;n(34.063)SLEK(34.063)LPS(79.966)IK(34.063)Rc	XP_003544771.1	XP_003544771.1	PREDICTED: nitrate reductase [NADH] 2 [Glycine max]	0	0	8	9	7	7	0	0	11	5	12	8	67	21	24	45	4
XP_003517607.1-S416(79.966);XP_006573915.1-S416(79.966)	nWDPDS(79.966)DREVGDDSNPVRc	nWDPDSDREVGDDSNPVRc	n(28.031)WDPDS(79.966)DREVGDDSNPVRc;n(34.063)WDPDS(79.966)DREVGDDSNPVRc	XP_003517607.1	XP_003517607.1;XP_006573915.1	PREDICTED: histone deacetylase 19-like isoform X1 [Glycine max];PREDICTED: histone deacetylase 19-like isoform X2 [Glycine max]	0	0	1	1	0	1	2	1	2	6	0	1	15	3	10	13	5
NP_001237487.1-S67(79.966)	nTSYS(79.966)SDEPASGGGYEGGYKKc;nTSYS(79.966)SDEPASGGGYEGGYKc	nTSYSSDEPASGGGYEGGYKKc;nTSYSSDEPASGGGYEGGYKc	n(28.031)TSYS(79.966)SDEPASGGGYEGGYK(28.031)c;n(34.063)TSYS(79.966)SDEPASGGGYEGGYK(34.063)K(34.063)c;n(28.031)TSYS(79.966)SDEPASGGGYEGGYK(28.031)K(28.031)c	NP_001237487.1	NP_001237487.1	abscisic stress ripening-like protein [Glycine max]	4	1	3	3	2	1	1	1	2	1	2	0	21	12	7	19	6
XP_003531908.1-S779(79.966);XP_003552637.1-S779(79.966)	nLAADIVQGVS(79.966)NENLASSRc	nLAADIVQGVSNENLASSRc	n(28.031)LAADIVQGVS(79.966)NENLASSRc;n(34.063)LAADIVQGVS(79.966)NENLASSRc	XP_003531908.1	XP_003531908.1;XP_003552637.1	PREDICTED: protein CROWDED NUCLEI 1-like [Glycine max];PREDICTED: protein CROWDED NUCLEI 1 [Glycine max]	9	10	0	2	15	19	7	11	0	0	15	16	104	32	31	63	5
XP_003550100.1-S134(79.966);XP_003550101.1-S118(79.966)	nFVGEDDGS(79.966)SDDEGMLYLPDLEKc	nFVGEDDGSSDDEGMLYLPDLEKc	n(28.031)FVGEDDGS(79.966)SDDEGMLYLPDLEK(28.031)c	XP_003550100.1	XP_003550100.1;XP_003550101.1	PREDICTED: uncharacterized protein At3g03773-like isoform X1 [Glycine max];PREDICTED: uncharacterized protein At3g03773-like isoform X2 [Glycine max]	1	0	0	0	0	0	2	0	0	0	0	0	3	1	2	3	2
XP_006592871.1-S415(79.966);XP_006594821.1-S415(79.966);XP_006594822.1-S385(79.966);XP_014620555.1-S415(79.966);XP_014620556.1-S385(79.966);XP_014621435.1-S383(79.966)	nSIS(79.966)ITPEIGDDIVRc	nSISITPEIGDDIVRc	n(34.063)SIS(79.966)ITPEIGDDIVRc;n(28.031)SIS(79.966)ITPEIGDDIVRc	XP_006594822.1	XP_006592871.1;XP_006594821.1;XP_006594822.1;XP_014620555.1;XP_014620556.1;XP_014621435.1	PREDICTED: serine/threonine-protein kinase EDR1-like isoform X1 [Glycine max];PREDICTED: serine/threonine-protein kinase EDR1-like isoform X1 [Glycine max];PREDICTED: serine/threonine-protein kinase EDR1-like isoform X2 [Glycine max];PREDICTED: serine/threonine-protein kinase EDR1-like isoform X2 [Glycine max];PREDICTED: serine/threonine-protein kinase pakF-like isoform X3 [Glycine max];PREDICTED…	1	1	0	6	9	11	4	3	0	0	11	10	56	20	18	38	5
XP_003554073.1-S890(79.966)-S894(79.966)	nSHLS(79.966)DNES(79.966)VEESALPNAESRc	nSHLSDNESVEESALPNAESRc	n(28.031)SHLS(79.966)DNES(79.966)VEESALPNAESRc;n(34.063)SHLS(79.966)DNES(79.966)VEESALPNAESRc	XP_003554073.1	XP_003554073.1	PREDICTED: uncharacterized protein DDB_G0284459-like [Glycine max]	6	5	1	1	0	0	2	6	0	0	1	2	24	8	9	17	4
XP_003525299.1-S192(79.966);XP_003530556.1-S192(79.966)	nSADSYDGS(79.966)PLRc	nSADSYDGSPLRc	n(28.031)SADSYDGS(79.966)PLRc	XP_003525299.1	XP_003525299.1;XP_003530556.1	PREDICTED: zinc finger CCCH domain-containing protein 20-like [Glycine max];PREDICTED: zinc finger CCCH domain-containing protein 20-like [Glycine max]	0	0	0	0	5	0	0	0	0	0	0	0	5	5	0	5	1
XP_003528969.1-S60(79.966)	nSLGS(79.966)GVSPEDLRc	nSLGSGVSPEDLRc	n(28.031)SLGS(79.966)GVSPEDLRc;n(34.063)SLGS(79.966)GVSPEDLRc	XP_003528969.1	XP_003528969.1	PREDICTED: probable calcium-binding protein CML18 [Glycine max]	0	0	0	0	9	11	1	1	0	0	10	9	41	11	16	27	3
XP_003545056.1-S971(79.966)-T974(79.966)	nFDS(79.966)FRT(79.966)HDSVSLPARc	nFDSFRTHDSVSLPARc	n(28.031)FDS(79.966)FRT(79.966)HDSVSLPARc;n(34.063)FDS(79.966)FRT(79.966)HDSVSLPARc	XP_003545056.1	XP_003545056.1	PREDICTED: epidermal growth factor receptor substrate 15-like 1 [Glycine max]	0	0	0	0	0	0	0	0	3	2	0	1	6	0	4	4	2
XP_003537809.1-S1235(79.966);XP_003540876.2-S1241(79.966)	nFAGSSDYVS(79.966)SDGSRc	nFAGSSDYVSSDGSRc	n(28.031)FAGSSDYVS(79.966)SDGSRc	XP_003537809.1	XP_003537809.1;XP_003540876.2	PREDICTED: E3 ubiquitin-protein ligase UPL3-like [Glycine max];PREDICTED: LOW QUALITY PROTEIN: E3 ubiquitin-protein ligase UPL3-like [Glycine max]	0	0	0	0	1	0	0	0	0	0	1	0	2	1	1	2	2
XP_003521478.1-S199(79.966)-M201(15.995);XP_003553606.1-S199(79.966)-M201(15.995)	nVTGNYAS(79.966)NM(15.995)ENFRc	nVTGNYASNMENFRc	n(34.063)VTGNYAS(79.966)NM(15.995)ENFRc	XP_003521478.1	XP_003521478.1;XP_003553606.1	PREDICTED: mRNA-decapping enzyme-like protein [Glycine max];PREDICTED: mRNA-decapping enzyme-like protein [Glycine max]	0	0	0	0	0	2	0	0	0	0	0	0	2	2	0	2	1
XP_003522714.1-S118(79.966);XP_003526494.2-S138(79.966)	nAFGLKS(79.966)PGSASRc	nAFGLKSPGSASRc	n(28.031)AFGLK(28.031)S(79.966)PGSASRc;n(34.063)AFGLK(34.063)S(79.966)PGSASRc	XP_003526494.2	XP_003522714.1;XP_003526494.2	PREDICTED: uncharacterized protein LOC100814675 [Glycine max];PREDICTED: uncharacterized protein LOC100796233 [Glycine max]	2	0	9	9	3	2	0	1	4	12	4	1	47	12	15	27	6
XP_003521279.1-S389(79.966);XP_003554282.1-S389(79.966);XP_014627519.1-S381(79.966);XP_014627520.1-S339(79.966)	nILPLPS(79.966)PRc	nILPLPSPRc	n(34.063)ILPLPS(79.966)PRc;n(28.031)ILPLPS(79.966)PRc	XP_003521279.1	XP_003521279.1;XP_003554282.1;XP_014627519.1;XP_014627520.1	PREDICTED: poly [ADP-ribose] polymerase 1-like [Glycine max];PREDICTED: poly [ADP-ribose] polymerase 1-like isoform X1 [Glycine max];PREDICTED: poly [ADP-ribose] polymerase 1-like isoform X2 [Glycine max];PREDICTED: poly [ADP-ribose] polymerase 1-like isoform X3 [Glycine max]	4	0	6	5	2	0	1	1	0	1	3	1	24	12	6	18	6
NP_001235679.1-S213(79.966);XP_003531255.1-S213(79.966);XP_006579477.1-S213(79.966);XP_006579478.1-S213(79.966);XP_006579479.1-S213(79.966);XP_006579480.1-S213(79.966);XP_006579481.1-S213(79.966);XP_006579482.1-S213(79.966);XP_006585166.1-S213(79.966);XP_006585167.1-S213(79.966)	nQAFDEAISELDTLS(79.966)EESYKc	nQAFDEAISELDTLSEESYKc	n(28.031)QAFDEAISELDTLS(79.966)EESYK(28.031)c;n(34.063)QAFDEAISELDTLS(79.966)EESYK(34.063)c	NP_001235679.1	NP_001235679.1;XP_003531255.1;XP_006579477.1;XP_006579478.1;XP_006579479.1;XP_006579480.1;XP_006579481.1;XP_006579482.1;XP_006585166.1;XP_006585167.1	14-3-3-like protein C [Glycine max];PREDICTED: 14-3-3-like protein C [Glycine max];PREDICTED: 14-3-3-like protein C isoform X1 [Glycine max];PREDICTED: 14-3-3-like protein C isoform X1 [Glycine max];PREDICTED: 14-3-3-like protein C isoform X1 [Glycine max];PREDICTED: 14-3-3-like protein C isoform X2 [Glycine max];PREDICTED: 14-3-3-like protein C isoform X2 [Glycine max];PREDICTED: 14-3-3-like pro…	2	1	0	0	0	0	0	3	0	0	2	3	11	3	8	11	3
XP_003517532.1-S917(79.966)-S919(79.966);XP_006590453.1-S920(79.966)-S922(79.966)	nEYGFEEEKS(79.966)DS(79.966)EDEDEGIRKc;nEYGFEEEKS(79.966)DS(79.966)EDEDEGIRc	nEYGFEEEKSDSEDEDEGIRKc;nEYGFEEEKSDSEDEDEGIRc	n(34.063)EYGFEEEKS(79.966)DS(79.966)EDEDEGIRc;n(28.031)EYGFEEEK(28.031)S(79.966)DS(79.966)EDEDEGIRc;n(34.063)EYGFEEEK(34.063)S(79.966)DS(79.966)EDEDEGIRK(34.063)c;n(34.063)EYGFEEEK(34.063)S(79.966)DS(79.966)EDEDEGIRc;n(28.031)EYGFEEEKS(79.966)DS(79.966)EDEDEGIRc;n(34.063)EYGFEEEKS(79.966)DS(79.966)EDEDEGIRK(34.063)c;n(28.031)EYGFEEEK(28.031)S(79.966)DS(79.966)EDEDEGIRK(28.031)c	XP_003517532.1	XP_003517532.1;XP_006590453.1	PREDICTED: DEAD-box ATP-dependent RNA helicase 42-like [Glycine max];PREDICTED: DEAD-box ATP-dependent RNA helicase 42-like [Glycine max]	6	6	0	0	1	1	3	10	7	7	1	2	44	12	28	40	5
XP_003522659.1-T314(79.966);XP_003526451.1-T315(79.966)	nFGPLIAPT(79.966)PRc	nFGPLIAPTPRc	n(28.031)FGPLIAPT(79.966)PRc;n(34.063)FGPLIAPT(79.966)PRc	XP_003522659.1	XP_003522659.1;XP_003526451.1	PREDICTED: COP9 signalosome complex subunit 5b [Glycine max];PREDICTED: COP9 signalosome complex subunit 5b [Glycine max]	2	1	5	0	2	2	1	0	1	0	4	3	21	11	6	17	6
XP_003522841.1-S154(79.966)-C160(57.021);XP_003537836.1-S158(79.966)-C164(57.021);XP_003537837.1-S158(79.966)-C164(57.021);XP_003540964.1-S157(79.966)-C163(57.021)	nGLVPLAGS(79.966)NDESWC(57.021)QGLDGLASRc	nGLVPLAGSNDESWCQGLDGLASRc	n(34.063)GLVPLAGS(79.966)NDESWC(57.021)QGLDGLASRc	XP_003522841.1	XP_003522841.1;XP_003537836.1;XP_003537837.1;XP_003540964.1	PREDICTED: fructose-bisphosphate aldolase 1, chloroplastic [Glycine max];PREDICTED: fructose-bisphosphate aldolase 1, chloroplastic [Glycine max];PREDICTED: fructose-bisphosphate aldolase 1, chloroplastic [Glycine max];PREDICTED: fructose-bisphosphate aldolase 1, chloroplastic [Glycine max]	0	1	0	0	0	0	0	1	0	0	0	0	2	1	1	2	2
XP_003553106.1-S699(79.966);XP_006602222.1-S635(79.966);XP_014634880.1-S702(79.966)	nRAFGGSSADGRS(79.966)PKc;nAFGGSSADGRS(79.966)PKc	nAFGGSSADGRSPKc;nRAFGGSSADGRSPKc	n(28.031)RAFGGSSADGRS(79.966)PK(28.031)c;n(28.031)AFGGSSADGRS(79.966)PK(28.031)c;n(34.063)RAFGGSSADGRS(79.966)PK(34.063)c;n(34.063)AFGGSSADGRS(79.966)PK(34.063)c	XP_014634880.1	XP_003553106.1;XP_006602222.1;XP_014634880.1	PREDICTED: microtubule-associated protein TORTIFOLIA1-like isoform X1 [Glycine max];PREDICTED: microtubule-associated protein TORTIFOLIA1-like isoform X2 [Glycine max];PREDICTED: microtubule-associated protein TORTIFOLIA1-like [Glycine max]	0	0	6	7	6	5	0	0	6	4	4	6	44	20	18	38	4
XP_006585447.1-S446(79.966)	nTLLDKDES(79.966)LKc	nTLLDKDESLKc	n(28.031)TLLDK(28.031)DES(79.966)LK(28.031)c	XP_006585447.1	XP_006585447.1	PREDICTED: calmodulin-binding transcription activator 2 [Glycine max]	0	0	0	0	3	0	0	0	3	0	2	0	8	3	5	8	3
XP_003542649.1-S152(79.966)-M156(15.995);XP_003549735.1-S152(79.966)-M156(15.995)	nISS(79.966)ADAM(15.995)ETWANSQKc	nISSADAMETWANSQKc	n(28.031)ISS(79.966)ADAM(15.995)ETWANSQK(28.031)c;n(34.063)ISS(79.966)ADAM(15.995)ETWANSQK(34.063)c	XP_003542649.1	XP_003542649.1;XP_003549735.1	PREDICTED: probable sucrose-phosphate synthase [Glycine max];PREDICTED: probable sucrose-phosphate synthase [Glycine max]	1	1	0	0	0	0	1	1	0	0	0	0	4	1	1	2	2
XP_003537360.1-T101(79.966)	nEVT(79.966)DEDEEEEDEEEEEDKPKc	nEVTDEDEEEEDEEEEEDKPKc	n(34.063)EVT(79.966)DEDEEEEDEEEEEDK(34.063)PK(34.063)c;n(28.031)EVT(79.966)DEDEEEEDEEEEEDK(28.031)PK(28.031)c	XP_003537360.1	XP_003537360.1	PREDICTED: upstream activation factor subunit spp27-like [Glycine max]	2	0	0	0	1	1	0	2	0	0	2	1	9	4	5	9	4
XP_003523529.1-T75(79.966);XP_003527639.1-T51(79.966);XP_006577933.1-T75(79.966)	nNFRPDT(79.966)VLGEGGFGRc	nNFRPDTVLGEGGFGRc	n(34.063)NFRPDT(79.966)VLGEGGFGRc;n(28.031)NFRPDT(79.966)VLGEGGFGRc	XP_003523529.1	XP_003523529.1;XP_003527639.1;XP_006577933.1	PREDICTED: protein kinase APK1B, chloroplastic-like isoform X1 [Glycine max];PREDICTED: probable serine/threonine-protein kinase NAK [Glycine max];PREDICTED: protein kinase APK1B, chloroplastic-like isoform X2 [Glycine max]	1	0	3	1	5	4	0	0	0	1	4	10	29	12	12	24	5
XP_003525206.1-M160(15.995)-S163(79.966);XP_006580411.1-M160(15.995)-S163(79.966);XP_006580412.1-M160(15.995)-S163(79.966);XP_014634188.1-M160(15.995)-S163(79.966)	nM(15.995)FGS(79.966)PDRc	nMFGSPDRc	n(34.063)M(15.995)FGS(79.966)PDRc;n(28.031)M(15.995)FGS(79.966)PDRc	XP_014634188.1	XP_003525206.1;XP_006580411.1;XP_006580412.1;XP_014634188.1	PREDICTED: cyclin-dependent kinase D-3-like isoform X2 [Glycine max];PREDICTED: cyclin-dependent kinase D-2-like isoform X1 [Glycine max];PREDICTED: cyclin-dependent kinase D-2-like isoform X1 [Glycine max];PREDICTED: LOW QUALITY PROTEIN: cyclin-dependent kinase D-3-like [Glycine max]	0	0	0	0	13	18	0	0	0	0	5	9	45	12	9	21	2
XP_006585927.1-S9(79.966);XP_006602452.1-S9(79.966);XP_014634786.1-S9(79.966)	nNRWS(79.966)WDVAGFDPWKc	nNRWSWDVAGFDPWKc	n(28.031)NRWS(79.966)WDVAGFDPWK(28.031)c;n(34.063)NRWS(79.966)WDVAGFDPWK(34.063)c	XP_006585927.1	XP_006585927.1;XP_006602452.1;XP_014634786.1	PREDICTED: kinesin-like protein KCA2 isoform X1 [Glycine max];PREDICTED: kinesin-like protein KCA2 [Glycine max];PREDICTED: kinesin-like protein KCA1 isoform X2 [Glycine max]	0	0	0	0	0	0	0	0	0	0	3	2	5	0	4	4	1
XP_003529230.1-S713(79.966)	nNFEIQGS(79.966)VVRc	nNFEIQGSVVRc	n(34.063)NFEIQGS(79.966)VVRc;n(28.031)NFEIQGS(79.966)VVRc	XP_003529230.1	XP_003529230.1	PREDICTED: G-type lectin S-receptor-like serine/threonine-protein kinase At1g34300 [Glycine max]	1	0	1	0	2	0	0	2	0	0	0	0	6	4	2	6	4
XP_003516804.1-S13(79.966)-S18(79.966);XP_003525285.1-S55(79.966)-S60(79.966);XP_003547744.1-S13(79.966)-S18(79.966);XP_006580482.1-S55(79.966)-S60(79.966);XP_014631347.1-S13(79.966)-S18(79.966);XP_014634149.1-S57(79.966)-S62(79.966)	nALRDGES(79.966)VLDLS(79.966)PRc;nDGES(79.966)VLDLS(79.966)PRc	nDGESVLDLSPRc;nALRDGESVLDLSPRc	n(34.063)DGES(79.966)VLDLS(79.966)PRc;n(28.031)DGES(79.966)VLDLS(79.966)PRc;n(28.031)ALRDGES(79.966)VLDLS(79.966)PRc;n(34.063)ALRDGES(79.966)VLDLS(79.966)PRc	XP_003516804.1	XP_003516804.1;XP_003525285.1;XP_003547744.1;XP_006580482.1;XP_014631347.1;XP_014634149.1	PREDICTED: NADP-dependent malic enzyme-like [Glycine max];PREDICTED: NADP-dependent malic enzyme isoform X1 [Glycine max];PREDICTED: NADP-dependent malic enzyme-like [Glycine max];PREDICTED: NADP-dependent malic enzyme isoform X2 [Glycine max];PREDICTED: NADP-dependent malic enzyme isoform X3 [Glycine max];PREDICTED: LOW QUALITY PROTEIN: NADP-dependent malic enzyme [Glycine max]	5	0	1	2	0	0	0	5	5	1	3	3	25	4	13	17	5
XP_006600403.1-S149(79.966);XP_006600404.1-S115(79.966);XP_014625451.1-S115(79.966)	nVLIQTNNGENSSQS(79.966)GSFVHLKc	nVLIQTNNGENSSQSGSFVHLKc	n(28.031)VLIQTNNGENSSQS(79.966)GSFVHLK(28.031)c	XP_006600403.1	XP_006600403.1;XP_006600404.1;XP_014625451.1	PREDICTED: probable receptor-like protein kinase At5g18500 isoform X1 [Glycine max];PREDICTED: probable receptor-like protein kinase At5g18500 isoform X2 [Glycine max];PREDICTED: probable receptor-like protein kinase At5g18500 isoform X2 [Glycine max]	1	0	0	0	0	0	1	0	0	0	0	0	2	1	1	2	2
XP_003540498.1-C425(57.021)-S426(79.966)	nDSVNNAPPC(57.021)S(79.966)PKc	nDSVNNAPPCSPKc	n(28.031)DSVNNAPPC(57.021)S(79.966)PK(28.031)c;n(34.063)DSVNNAPPC(57.021)S(79.966)PK(34.063)c	XP_003540498.1	XP_003540498.1	PREDICTED: uncharacterized protein LOC100812372 [Glycine max]	0	0	0	0	14	7	0	0	0	0	1	0	22	6	1	7	2
NP_001241241.1-S295(79.966)	nELATSGIDEETLS(79.966)EVEAILKPVKc	nELATSGIDEETLSEVEAILKPVKc	n(34.063)ELATSGIDEETLS(79.966)EVEAILK(34.063)PVK(34.063)c;n(28.031)ELATSGIDEETLS(79.966)EVEAILK(28.031)PVK(28.031)c	NP_001241241.1	NP_001241241.1	uncharacterized protein LOC100809400 [Glycine max]	0	0	1	2	7	8	0	0	0	3	5	4	30	13	10	23	4
XP_003545706.1-S91(79.966);XP_006597990.1-S91(79.966);XP_014623286.1-S91(79.966)	nQTKGDDIS(79.966)EDDIPSTSGRc;nGDDIS(79.966)EDDIPSTSGRc	nGDDISEDDIPSTSGRc;nQTKGDDISEDDIPSTSGRc	n(28.031)GDDIS(79.966)EDDIPSTSGRc;n(34.063)QTK(34.063)GDDIS(79.966)EDDIPSTSGRc;n(28.031)QTK(28.031)GDDIS(79.966)EDDIPSTSGRc;n(34.063)GDDIS(79.966)EDDIPSTSGRc	XP_003545706.1	XP_003545706.1;XP_006597990.1;XP_014623286.1	PREDICTED: guanine nucleotide exchange factor SPIKE 1-like isoform X1 [Glycine max];PREDICTED: guanine nucleotide exchange factor SPIKE 1-like isoform X4 [Glycine max];PREDICTED: guanine nucleotide exchange factor SPIKE 1-like isoform X2 [Glycine max]	3	2	0	1	0	0	0	1	2	2	0	0	11	5	4	9	4
XP_003554101.1-S296(79.966)	nGHNMDLSSSQNLNS(79.966)PVRc	nGHNMDLSSSQNLNSPVRc	n(34.063)GHNMDLSSSQNLNS(79.966)PVRc	XP_003554101.1	XP_003554101.1	PREDICTED: ubiquitin carboxyl-terminal hydrolase 5-like [Glycine max]	0	0	0	0	0	0	0	2	0	0	0	0	2	0	2	2	1
XP_003536150.1-M459(15.995)-T462(79.966);XP_006589215.1-M480(15.995)-T483(79.966);XP_014618714.1-M459(15.995)-T462(79.966)	nDDETAGM(15.995)DLT(79.966)Rc;nISRDDETAGM(15.995)DLT(79.966)Rc	nISRDDETAGMDLTRc;nDDETAGMDLTRc	n(34.063)ISRDDETAGM(15.995)DLT(79.966)Rc;n(28.031)DDETAGM(15.995)DLT(79.966)Rc;n(28.031)ISRDDETAGM(15.995)DLT(79.966)Rc	XP_003536150.1	XP_003536150.1;XP_006589215.1;XP_014618714.1	PREDICTED: ammonium transporter 1 member 2-like [Glycine max];PREDICTED: ammonium transporter 1 member 2-like [Glycine max];PREDICTED: ammonium transporter 1 member 2-like [Glycine max]	2	1	0	0	7	9	1	4	0	0	18	23	65	10	21	31	4
XP_003548104.1-S39(79.966)	nTAS(79.966)KTVTSGSPWYGPDRc	nTASKTVTSGSPWYGPDRc	n(28.031)TAS(79.966)K(28.031)TVTSGSPWYGPDRc;n(34.063)TAS(79.966)K(34.063)TVTSGSPWYGPDRc	XP_003548104.1	XP_003548104.1	PREDICTED: chlorophyll a-b binding protein of LHCII type 1 [Glycine max]	1	1	1	0	0	1	2	1	1	1	3	1	13	4	8	12	6
XP_003543708.1-S289(79.966)-S293(79.966)-S296(79.966);XP_006595189.1-S289(79.966)-S293(79.966)-S296(79.966)	nSVDGASIS(79.966)APVS(79.966)PVS(79.966)SPLDSRc	nSVDGASISAPVSPVSSPLDSRc	n(34.063)SVDGASIS(79.966)APVS(79.966)PVS(79.966)SPLDSRc;n(28.031)SVDGASIS(79.966)APVS(79.966)PVS(79.966)SPLDSRc	XP_003543708.1	XP_003543708.1;XP_006595189.1	PREDICTED: magnesium transporter MRS2-1 [Glycine max];PREDICTED: magnesium transporter MRS2-1 [Glycine max]	6	3	0	0	0	0	1	5	0	0	0	0	15	2	2	4	2
NP_001241012.1-S14(79.966)-S18(79.966)	nRRDDDDAS(79.966)DADS(79.966)EGHAPPMKc;nRDDDDAS(79.966)DADS(79.966)EGHAPPMKc;nDDDDAS(79.966)DADS(79.966)EGHAPPMKc	nDDDDASDADSEGHAPPMKc;nRRDDDDASDADSEGHAPPMKc;nRDDDDASDADSEGHAPPMKc	n(28.031)RRDDDDAS(79.966)DADS(79.966)EGHAPPMK(28.031)c;n(28.031)DDDDAS(79.966)DADS(79.966)EGHAPPMK(28.031)c;n(34.063)DDDDAS(79.966)DADS(79.966)EGHAPPMK(34.063)c;n(28.031)RDDDDAS(79.966)DADS(79.966)EGHAPPMK(28.031)c;n(34.063)RRDDDDAS(79.966)DADS(79.966)EGHAPPMK(34.063)c;n(34.063)RDDDDAS(79.966)DADS(79.966)EGHAPPMK(34.063)c	NP_001241012.1	NP_001241012.1	uncharacterized protein LOC100820368 [Glycine max]	16	8	0	0	0	0	7	13	0	2	0	2	48	15	19	34	4
XP_003547714.1-C143(57.021)-C150(57.021)-S152(79.966);XP_006599089.1-C143(57.021)-C150(57.021)-S152(79.966);XP_006604033.1-C143(57.021)-C150(57.021)-S152(79.966)	nSYC(57.021)QSEITFC(57.021)PS(79.966)PQNSFYSEAKc	nSYCQSEITFCPSPQNSFYSEAKc	n(28.031)SYC(57.021)QSEITFC(57.021)PS(79.966)PQNSFYSEAK(28.031)c	XP_003547714.1	XP_003547714.1;XP_006599089.1;XP_006604033.1	PREDICTED: protein kinase PVPK-1-like [Glycine max];PREDICTED: protein kinase PVPK-1-like [Glycine max];PREDICTED: protein kinase PVPK-1-like [Glycine max]	0	0	0	0	2	0	0	0	0	0	0	0	2	2	0	2	1
XP_006597616.1-S1647(79.966)	nIAEVS(79.966)DDELLSKc	nIAEVSDDELLSKc	n(28.031)IAEVS(79.966)DDELLSK(28.031)c;n(34.063)IAEVS(79.966)DDELLSKc;n(34.063)IAEVS(79.966)DDELLSK(34.063)c	XP_006597616.1	XP_006597616.1	PREDICTED: sister chromatid cohesion protein PDS5 homolog A-B-like [Glycine max]	12	16	0	0	5	5	15	15	0	0	10	9	87	14	22	36	4
NP_001236220.1-S101(79.966);XP_003543439.2-S139(79.966)	nKVEEKEES(79.966)DDDMGFSLFDc	nKVEEKEESDDDMGFSLFDc	n(28.031)K(28.031)VEEK(28.031)EES(79.966)DDDMGFSLFDc;n(34.063)K(34.063)VEEKEES(79.966)DDDMGFSLFDc;n(34.063)K(34.063)VEEK(34.063)EES(79.966)DDDMGFSLFDc	NP_001236220.1	NP_001236220.1;XP_003543439.2	uncharacterized protein LOC100306264 [Glycine max];PREDICTED: 60S acidic ribosomal protein P2B [Glycine max]	110	23	44	40	12	6	8	93	68	80	17	12	513	78	94	172	6
XP_003527533.1-S11(79.966)-S13(79.966)	nKNS(79.966)DS(79.966)DEDDDVFYYRc;nKKNS(79.966)DS(79.966)DEDDDVFYYRc	nKNSDSDEDDDVFYYRc;nKKNSDSDEDDDVFYYRc	n(28.031)K(28.031)K(28.031)NS(79.966)DS(79.966)DEDDDVFYYRc;n(34.063)K(34.063)K(34.063)NS(79.966)DS(79.966)DEDDDVFYYRc;n(34.063)K(34.063)NS(79.966)DS(79.966)DEDDDVFYYRc	XP_003527533.1	XP_003527533.1	PREDICTED: U11/U12 small nuclear ribonucleoprotein 31 kDa protein [Glycine max]	2	0	0	0	0	0	0	5	0	0	0	0	7	2	4	6	2
XP_003533220.1-S67(79.966);XP_006586905.1-S67(79.966)	nEGLQAQQQFPTPLQAAS(79.966)IVEKc	nEGLQAQQQFPTPLQAASIVEKc	n(28.031)EGLQAQQQFPTPLQAAS(79.966)IVEK(28.031)c	XP_003533220.1	XP_003533220.1;XP_006586905.1	PREDICTED: importin subunit alpha-2-like [Glycine max];PREDICTED: importin subunit alpha-2-like [Glycine max]	0	0	0	0	0	0	0	0	0	0	2	0	2	0	2	2	1
XP_003532169.1-S320(79.966)	nEDEELS(79.966)AGDDVKc	nEDEELSAGDDVKc	n(28.031)EDEELS(79.966)AGDDVK(28.031)c	XP_003532169.1	XP_003532169.1	PREDICTED: uncharacterized protein LOC100809407 [Glycine max]	2	0	0	0	0	0	0	0	0	0	0	0	2	2	0	2	1
NP_001237329.1-S42(79.966);XP_003521438.1-S42(79.966);XP_003551250.1-S99(79.966)	nAAVPSGAS(79.966)TGIYEALELRc	nAAVPSGASTGIYEALELRc	n(34.063)AAVPSGAS(79.966)TGIYEALELRc	NP_001237329.1	NP_001237329.1;XP_003521438.1;XP_003551250.1	enolase [Glycine max];PREDICTED: enolase [Glycine max];PREDICTED: enolase 1, chloroplastic-like [Glycine max]	0	0	0	0	0	0	0	3	0	0	0	0	3	0	2	2	1
XP_003527532.1-S14(79.966)	nSTPS(79.966)NSVSSPAPSTLQHLKc	nSTPSNSVSSPAPSTLQHLKc	n(28.031)STPS(79.966)NSVSSPAPSTLQHLK(28.031)c;n(34.063)STPS(79.966)NSVSSPAPSTLQHLK(34.063)c	XP_003527532.1	XP_003527532.1	PREDICTED: probable 26S proteasome non-ATPase regulatory subunit 3 [Glycine max]	1	1	2	1	0	0	1	1	2	2	0	0	11	4	4	8	4
NP_001238690.1-S61(79.966)-M62(15.995);XP_003523938.1-S50(79.966)-M51(15.995);XP_003528292.2-S50(79.966)-M51(15.995);XP_006578027.1-S50(79.966)-M51(15.995);XP_006583882.1-S59(79.966)-M60(15.995);XP_014629941.1-S50(79.966)-M51(15.995)	nDFGS(79.966)M(15.995)NMDELLKc	nDFGSMNMDELLKc	n(28.031)DFGS(79.966)M(15.995)NMDELLK(28.031)c;n(34.063)DFGS(79.966)M(15.995)NMDELLK(34.063)c	NP_001238690.1	NP_001238690.1;XP_003523938.1;XP_003528292.2;XP_006578027.1;XP_006583882.1;XP_014629941.1	stress-related protein 1 [Glycine max];PREDICTED: bZIP transcription factor TRAB1 [Glycine max];PREDICTED: LOW QUALITY PROTEIN: ABSCISIC ACID-INSENSITIVE 5-like protein 5 [Glycine max];PREDICTED: bZIP transcription factor TRAB1 [Glycine max];PREDICTED: bZIP transcription factor TRAB1-like [Glycine max];PREDICTED: bZIP transcription factor TRAB1 [Glycine max]	7	2	0	0	3	1	3	3	0	0	5	8	32	8	12	20	4
XP_003548326.1-S226(79.966)-M230(15.995)	nIFWGS(79.966)GAVM(15.995)ENPILQDIAKc	nIFWGSGAVMENPILQDIAKc	n(28.031)IFWGS(79.966)GAVM(15.995)ENPILQDIAK(28.031)c;n(34.063)IFWGS(79.966)GAVM(15.995)ENPILQDIAK(34.063)c	XP_003548326.1	XP_003548326.1	PREDICTED: methylecgonone reductase [Glycine max]	0	0	4	8	2	13	0	0	1	0	14	3	45	22	18	40	4
XP_003525031.1-S58(79.966);XP_003531321.1-S58(79.966)	nEELLQQQAS(79.966)QKDSLSc	nEELLQQQASQKDSLSc	n(28.031)EELLQQQAS(79.966)QK(28.031)DSLSc	XP_003525031.1	XP_003525031.1;XP_003531321.1	PREDICTED: uncharacterized protein LOC100781005 [Glycine max];PREDICTED: uncharacterized protein LOC100306294 [Glycine max]	0	0	0	0	1	0	0	0	0	0	2	0	3	1	2	3	2
XP_003542382.2-S650(79.966)-M662(15.995);XP_003551043.1-S642(79.966)-M654(15.995);XP_006593968.1-S649(79.966)-M661(15.995);XP_006600425.1-S624(79.966)-M636(15.995);XP_006600426.1-S620(79.966)-M632(15.995);XP_014620931.1-S650(79.966)-M662(15.995);XP_014620933.1-S649(79.966)-M661(15.995);XP_014625300.1-S646(79.966)-M658(15.995)	nSFS(79.966)DGNILNESSTPM(15.995)SAPKc	nSFSDGNILNESSTPMSAPKc	n(28.031)SFS(79.966)DGNILNESSTPM(15.995)SAPK(28.031)c;n(34.063)SFS(79.966)DGNILNESSTPM(15.995)SAPK(34.063)c	XP_003542382.2	XP_003542382.2;XP_003551043.1;XP_006593968.1;XP_006600425.1;XP_006600426.1;XP_014620931.1;XP_014620933.1;XP_014625300.1	PREDICTED: phosphoinositide phosphatase SAC3 isoform X3 [Glycine max];PREDICTED: phosphoinositide phosphatase SAC3-like isoform X2 [Glycine max];PREDICTED: phosphoinositide phosphatase SAC3 isoform X4 [Glycine max];PREDICTED: phosphoinositide phosphatase SAC3-like isoform X3 [Glycine max];PREDICTED: phosphoinositide phosphatase SAC3-like isoform X4 [Glycine max];PREDICTED: phosphoinositide phosph…	0	0	0	0	7	5	0	0	0	0	6	5	23	9	9	18	2
XP_006574111.1-S577(79.966)-C583(57.021);XP_006576545.1-S587(79.966)-C593(57.021);XP_006576546.1-S586(79.966)-C592(57.021);XP_006576547.1-S585(79.966)-C591(57.021);XP_006576548.1-S585(79.966)-C591(57.021);XP_006576549.1-S584(79.966)-C590(57.021);XP_006576550.1-S583(79.966)-C589(57.021)	nKHGS(79.966)PDSEEC(57.021)LDGNTLGPKc	nKHGSPDSEECLDGNTLGPKc	n(28.031)K(28.031)HGS(79.966)PDSEEC(57.021)LDGNTLGPK(28.031)c;n(34.063)K(34.063)HGS(79.966)PDSEEC(57.021)LDGNTLGPK(34.063)c	XP_006574111.1	XP_006574111.1;XP_006576545.1;XP_006576546.1;XP_006576547.1;XP_006576548.1;XP_006576549.1;XP_006576550.1	PREDICTED: serine/threonine-protein kinase ATG1-like [Glycine max];PREDICTED: serine/threonine-protein kinase ATG1-like isoform X1 [Glycine max];PREDICTED: serine/threonine-protein kinase ATG1-like isoform X2 [Glycine max];PREDICTED: serine/threonine-protein kinase ATG1-like isoform X4 [Glycine max];PREDICTED: serine/threonine-protein kinase ATG1-like isoform X3 [Glycine max];PREDICTED: serine/th…	0	0	0	0	2	1	0	0	1	1	0	1	6	2	2	4	3
NP_001243073.1-S9(79.966)	nETVLFNHS(79.966)PPLEFKc	nETVLFNHSPPLEFKc	nETVLFNHS(79.966)PPLEFK(34.063)c;nETVLFNHS(79.966)PPLEFK(28.031)c	NP_001243073.1	NP_001243073.1	3'-hydroxy-N-methyl-(S)-coclaurine 4'-O-methyltransferase-like [Glycine max]	8	2	1	1	0	5	3	4	0	0	4	0	28	14	10	24	5
XP_003522471.1-S98(79.966);XP_003526255.1-S99(79.966);XP_006581337.1-S99(79.966)	nVGTSTPQTNNLIS(79.966)PPLEQPRc	nVGTSTPQTNNLISPPLEQPRc	n(34.063)VGTSTPQTNNLIS(79.966)PPLEQPRc	XP_003522471.1	XP_003522471.1;XP_003526255.1;XP_006581337.1	PREDICTED: uncharacterized protein LOC100527074 [Glycine max];PREDICTED: uncharacterized protein LOC100792733 isoform X1 [Glycine max];PREDICTED: uncharacterized protein LOC100792733 isoform X2 [Glycine max]	0	0	0	0	0	2	0	0	0	0	0	0	2	2	0	2	1
XP_003545566.1-S138(79.966)	nSSRDDDSDS(79.966)DPDFEPDEYYTGGEKc;nDDDSDS(79.966)DPDFEPDEYYTGGEKc	nSSRDDDSDSDPDFEPDEYYTGGEKc;nDDDSDSDPDFEPDEYYTGGEKc	n(34.063)DDDSDS(79.966)DPDFEPDEYYTGGEK(34.063)c;n(34.063)SSRDDDSDS(79.966)DPDFEPDEYYTGGEK(34.063)c;n(28.031)SSRDDDSDS(79.966)DPDFEPDEYYTGGEK(28.031)c	XP_003545566.1	XP_003545566.1	PREDICTED: plant UBX domain-containing protein 4-like [Glycine max]	1	0	1	1	0	0	0	3	4	3	0	0	13	2	8	10	4
XP_003534708.1-S57(79.966);XP_003546169.1-S50(79.966)	nAVTS(79.966)DDEWGPEKc	nAVTSDDEWGPEKc	n(28.031)AVTS(79.966)DDEWGPEK(28.031)c	XP_003534708.1	XP_003534708.1;XP_003546169.1	PREDICTED: plastid-lipid-associated protein, chloroplastic [Glycine max];PREDICTED: plastid-lipid-associated protein, chloroplastic [Glycine max]	1	0	0	0	0	0	0	0	0	0	2	0	3	1	2	3	2
XP_003555853.1-S437(79.966);XP_006589730.1-S463(79.966)	nIAYPEDLMQLIS(79.966)LPRc	nIAYPEDLMQLISLPRc	n(34.063)IAYPEDLMQLIS(79.966)LPRc;n(28.031)IAYPEDLMQLIS(79.966)LPRc	XP_003555853.1	XP_003555853.1;XP_006589730.1	PREDICTED: DDB1- and CUL4-associated factor 8-like [Glycine max];PREDICTED: DDB1- and CUL4-associated factor 8-like isoform X3 [Glycine max]	0	0	2	4	0	0	0	0	1	0	0	0	7	5	1	6	2
XP_003552110.1-S163(79.966)	nGLPAGGDS(79.966)ANVGQEAIAHGSTVEKc	nGLPAGGDSANVGQEAIAHGSTVEKc	n(34.063)GLPAGGDS(79.966)ANVGQEAIAHGSTVEK(34.063)c	XP_003552110.1	XP_003552110.1	PREDICTED: apoptotic chromatin condensation inducer in the nucleus-like [Glycine max]	0	0	0	1	0	2	0	0	0	0	0	0	3	3	0	3	2
NP_001237552.1-S28(79.966);XP_006588379.1-S28(79.966)	nILS(79.966)SISRc	nILSSISRc	n(34.063)ILS(79.966)SISRc	NP_001237552.1	NP_001237552.1;XP_006588379.1	uncharacterized protein LOC100306101 [Glycine max];PREDICTED: uncharacterized protein LOC100306101 isoform X1 [Glycine max]	0	0	0	0	0	0	0	0	0	2	0	1	3	0	3	3	2
XP_003529137.1-S188(79.966);XP_006583618.1-S107(79.966)	nGPQRPVFS(79.966)PGSNSQQHDLEEKc	nGPQRPVFSPGSNSQQHDLEEKc	n(34.063)GPQRPVFS(79.966)PGSNSQQHDLEEK(34.063)c;n(28.031)GPQRPVFS(79.966)PGSNSQQHDLEEK(28.031)c;n(28.031)GPQRPVFS(79.966)PGSNSQQHDLEEKc	XP_003529137.1	XP_003529137.1;XP_006583618.1	PREDICTED: E3 ubiquitin-protein ligase Hakai-like isoform X1 [Glycine max];PREDICTED: E3 ubiquitin-protein ligase Hakai-like isoform X2 [Glycine max]	0	0	0	2	5	3	1	1	5	3	5	4	29	7	17	24	5
XP_003547155.2-S381(79.966)	nNLS(79.966)PSAEIKc	nNLSPSAEIKc	n(34.063)NLS(79.966)PSAEIK(34.063)c	XP_003547155.2	XP_003547155.2	PREDICTED: protein FRIGIDA-ESSENTIAL 1-like [Glycine max]	0	0	0	0	0	2	0	0	0	0	0	0	2	2	0	2	1
XP_003523045.1-S910(79.966)-T914(79.966);XP_003527306.1-S904(79.966)-T908(79.966);XP_014632684.1-S905(79.966)-T909(79.966);XP_014632685.1-S896(79.966)-T900(79.966)	nFAFDDS(79.966)VPAT(79.966)PVSKc	nFAFDDSVPATPVSKc	n(28.031)FAFDDS(79.966)VPAT(79.966)PVSK(28.031)c;n(34.063)FAFDDS(79.966)VPAT(79.966)PVSK(34.063)c	XP_003523045.1	XP_003523045.1;XP_003527306.1;XP_014632684.1;XP_014632685.1	PREDICTED: actin cytoskeleton-regulatory complex protein pan1 [Glycine max];PREDICTED: epidermal growth factor receptor substrate 15-like 1 isoform X2 [Glycine max];PREDICTED: actin cytoskeleton-regulatory complex protein pan1 isoform X1 [Glycine max];PREDICTED: actin cytoskeleton-regulatory complex protein pan1 isoform X3 [Glycine max]	8	7	0	4	0	0	3	12	0	0	2	1	37	7	8	15	4
XP_003532564.1-S122(79.966)-S125(79.966)	nMLSEDS(79.966)DAS(79.966)ASSPPARc	nMLSEDSDASASSPPARc	n(34.063)MLSEDS(79.966)DAS(79.966)ASSPPARc;n(28.031)MLSEDS(79.966)DAS(79.966)ASSPPARc	XP_003532564.1	XP_003532564.1	PREDICTED: lysine-specific demethylase JMJ25-like [Glycine max]	1	1	0	0	0	0	1	3	0	0	0	0	6	1	3	4	2
XP_003535501.1-S505(79.966);XP_003555460.1-S506(79.966);XP_006589375.1-S505(79.966);XP_006589376.1-S505(79.966)	nFQS(79.966)PPLSKc	nFQSPPLSKc	n(34.063)FQS(79.966)PPLSK(34.063)c	XP_003555460.1	XP_003535501.1;XP_003555460.1;XP_006589375.1;XP_006589376.1	PREDICTED: uncharacterized protein LOC100786623 isoform X1 [Glycine max];PREDICTED: uncharacterized protein LOC100787224 [Glycine max];PREDICTED: uncharacterized protein LOC100786623 isoform X1 [Glycine max];PREDICTED: uncharacterized protein LOC100786623 isoform X2 [Glycine max]	0	0	0	1	0	1	0	0	0	0	0	1	3	2	1	3	3
XP_006581210.1-S351(79.966)	nLESHDS(79.966)LITDGAQQAKc	nLESHDSLITDGAQQAKc	n(28.031)LESHDS(79.966)LITDGAQQAK(28.031)c;n(34.063)LESHDS(79.966)LITDGAQQAK(34.063)c	XP_006581210.1	XP_006581210.1	PREDICTED: DUF21 domain-containing protein At1g47330-like [Glycine max]	0	0	0	0	2	1	0	0	2	2	0	0	7	3	4	7	2
NP_001235337.1-S115(79.966)-M119(15.995);XP_003531332.1-S110(79.966)-M114(15.995)	nKEEKVEEES(79.966)DDDM(15.995)GLGLFDc;nVEEES(79.966)DDDM(15.995)GLGLFDc;nEEKVEEES(79.966)DDDM(15.995)GLGLFDc	nKEEKVEEESDDDMGLGLFDc;nEEKVEEESDDDMGLGLFDc;nVEEESDDDMGLGLFDc	n(28.031)K(28.031)EEK(28.031)VEEES(79.966)DDDM(15.995)GLGLFDc;n(34.063)EEK(34.063)VEEES(79.966)DDDM(15.995)GLGLFDc;n(34.063)VEEES(79.966)DDDM(15.995)GLGLFDc;n(28.031)VEEES(79.966)DDDM(15.995)GLGLFDc;n(28.031)EEK(28.031)VEEES(79.966)DDDM(15.995)GLGLFDc;n(34.063)K(34.063)EEK(34.063)VEEES(79.966)DDDM(15.995)GLGLFDc	NP_001235337.1	NP_001235337.1;XP_003531332.1	uncharacterized protein LOC100527385 [Glycine max];PREDICTED: 60S acidic ribosomal protein P3-like [Glycine max]	127	29	16	23	12	15	22	63	26	24	43	49	449	84	109	193	6
XP_006589764.1-M1177(15.995)-S1179(79.966);XP_006589765.1-M1177(15.995)-S1179(79.966);XP_006606559.1-M1176(15.995)-S1178(79.966);XP_006606560.1-M1176(15.995)-S1178(79.966);XP_014618933.1-M1177(15.995)-S1179(79.966);XP_014618934.1-M1177(15.995)-S1179(79.966);XP_014618935.1-M1149(15.995)-S1151(79.966)	nM(15.995)RS(79.966)PDRPVFPAERc	nMRSPDRPVFPAERc	n(28.031)M(15.995)RS(79.966)PDRPVFPAERc;n(34.063)M(15.995)RS(79.966)PDRPVFPAERc	XP_006606559.1	XP_006589764.1;XP_006589765.1;XP_006606559.1;XP_006606560.1;XP_014618933.1;XP_014618934.1;XP_014618935.1	PREDICTED: uncharacterized protein LOC100817471 isoform X1 [Glycine max];PREDICTED: uncharacterized protein LOC100817471 isoform X1 [Glycine max];PREDICTED: uncharacterized protein LOC100803295 [Glycine max];PREDICTED: uncharacterized protein LOC100803295 [Glycine max];PREDICTED: uncharacterized protein LOC100817471 isoform X1 [Glycine max];PREDICTED: uncharacterized protein LOC100817471 isoform …	0	0	0	0	6	6	0	0	0	0	5	8	25	8	9	17	2
NP_001236577.1-T31(79.966);XP_003542344.1-T31(79.966);XP_006593938.1-T31(79.966);XP_006593939.1-T31(79.966)	nFLTESGT(79.966)FKc;nFLTESGT(79.966)FKDGDLLVNRc	nFLTESGTFKDGDLLVNRc;nFLTESGTFKc	n(34.063)FLTESGT(79.966)FK(34.063)c;n(34.063)FLTESGT(79.966)FK(34.063)DGDLLVNRc;n(28.031)FLTESGT(79.966)FK(28.031)c;n(28.031)FLTESGT(79.966)FK(28.031)DGDLLVNRc	NP_001236577.1	NP_001236577.1;XP_003542344.1;XP_006593938.1;XP_006593939.1	mitogen-activated protein kinase kinase MAPKK2 [Glycine max];PREDICTED: mitogen-activated protein kinase kinase 2 [Glycine max];PREDICTED: mitogen-activated protein kinase kinase 2 [Glycine max];PREDICTED: mitogen-activated protein kinase kinase 2 [Glycine max]	10	2	15	11	14	10	6	6	14	10	21	18	137	42	51	93	6
XP_003532323.1-S14(79.966)-S15(79.966)	nTGGGITMQSTPGS(79.966)S(79.966)GYLDLYPERc	nTGGGITMQSTPGSSGYLDLYPERc	n(28.031)TGGGITMQSTPGS(79.966)S(79.966)GYLDLYPERc;n(34.063)TGGGITMQSTPGS(79.966)S(79.966)GYLDLYPERc	XP_003532323.1	XP_003532323.1	PREDICTED: inositol transporter 1 [Glycine max]	4	5	0	0	0	0	6	4	0	0	0	1	20	5	8	13	3
XP_003537859.1-S189(79.966);XP_003540999.1-S189(79.966);XP_014619963.1-S189(79.966)	nGGFGPLQSLGS(79.966)GKc	nGGFGPLQSLGSGKc	n(28.031)GGFGPLQSLGS(79.966)GK(28.031)c	XP_003537859.1	XP_003537859.1;XP_003540999.1;XP_014619963.1	PREDICTED: coatomer subunit delta-like [Glycine max];PREDICTED: coatomer subunit delta-like [Glycine max];PREDICTED: coatomer subunit delta-like [Glycine max]	1	0	0	0	1	0	1	0	0	0	2	0	5	2	3	5	4
XP_003546610.1-S5(79.966)	nAGGS(79.966)FTTGTVSKc	nAGGSFTTGTVSKc	n(28.031)AGGS(79.966)FTTGTVSK(28.031)c	XP_003546610.1	XP_003546610.1	PREDICTED: sugar transport protein 7-like [Glycine max]	2	0	0	0	0	0	0	0	0	0	0	0	2	1	0	1	1
XP_003526237.1-S57(79.966);XP_006582289.1-S57(79.966)	nS(79.966)GNIVKEDKEVEEGRc	nSGNIVKEDKEVEEGRc	n(28.031)S(79.966)GNIVK(28.031)EDK(28.031)EVEEGRc	XP_003526237.1	XP_003526237.1;XP_006582289.1	PREDICTED: seed biotin-containing protein SBP65-like isoform X1 [Glycine max];PREDICTED: seed biotin-containing protein SBP65-like isoform X2 [Glycine max]	0	0	2	0	1	0	0	0	0	0	0	0	3	3	0	3	2
NP_001238492.1-T501(79.966)	nIFGVDQT(79.966)QGNTSRc	nIFGVDQTQGNTSRc	n(28.031)IFGVDQT(79.966)QGNTSRc;n(34.063)IFGVDQT(79.966)QGNTSRc	NP_001238492.1	NP_001238492.1	cysteine-rich protein precursor [Glycine max]	0	0	0	0	2	2	0	0	0	0	0	1	5	2	1	3	2
XP_003525100.1-S245(79.966)	nEAPPKPSPSVTTPAS(79.966)PPQNRc	nEAPPKPSPSVTTPASPPQNRc	n(34.063)EAPPK(34.063)PSPSVTTPAS(79.966)PPQNRc;n(28.031)EAPPK(28.031)PSPSVTTPAS(79.966)PPQNRc	XP_003525100.1	XP_003525100.1	PREDICTED: probable mediator of RNA polymerase II transcription subunit 26c [Glycine max]	0	0	3	1	0	0	0	0	2	3	1	1	11	2	4	6	3
NP_001237091.1-S38(79.966);NP_001237790.1-S38(79.966);XP_003527342.1-S38(79.966)	nS(79.966)GAEIETLKc	nSGAEIETLKc	n(34.063)S(79.966)GAEIETLK(34.063)c;n(28.031)S(79.966)GAEIETLK(28.031)c	NP_001237091.1	NP_001237091.1;NP_001237790.1;XP_003527342.1	uncharacterized protein LOC100499864 [Glycine max];uncharacterized protein LOC100500420 [Glycine max];PREDICTED: multiprotein-bridging factor 1a-like [Glycine max]	0	0	0	0	4	5	0	0	0	0	1	1	11	6	1	7	2
XP_003549747.1-T288(79.966)-M296(15.995);XP_006600746.1-T289(79.966)-M297(15.995)	nT(79.966)PPSNNPAM(15.995)DYQTADSDHVLKRc	nTPPSNNPAMDYQTADSDHVLKRc	n(28.031)T(79.966)PPSNNPAM(15.995)DYQTADSDHVLK(28.031)Rc	XP_003549747.1	XP_003549747.1;XP_006600746.1	PREDICTED: topless-related protein 4-like isoform X2 [Glycine max];PREDICTED: topless-related protein 4-like isoform X1 [Glycine max]	0	0	0	0	2	0	0	0	0	0	0	0	2	2	0	2	1
XP_003529649.1-S762(79.966);XP_003549667.1-S761(79.966);XP_006584087.1-S762(79.966);XP_006600300.1-S761(79.966);XP_014625377.1-S761(79.966)	nISGASS(79.966)PSLPDHGIRc	nISGASSPSLPDHGIRc	n(28.031)ISGASS(79.966)PSLPDHGIRc	XP_003529649.1	XP_003529649.1;XP_003549667.1;XP_006584087.1;XP_006600300.1;XP_014625377.1	PREDICTED: calcium permeable stress-gated cation channel 1-like [Glycine max];PREDICTED: calcium permeable stress-gated cation channel 1 [Glycine max];PREDICTED: calcium permeable stress-gated cation channel 1-like [Glycine max];PREDICTED: calcium permeable stress-gated cation channel 1 [Glycine max];PREDICTED: calcium permeable stress-gated cation channel 1 [Glycine max]	0	0	2	0	1	0	0	0	1	0	0	0	4	3	1	4	3
XP_003521684.1-T29(79.966);XP_006577224.1-T29(79.966);XP_006604803.1-T112(79.966);XP_006604804.1-T112(79.966)	nKHHT(79.966)FTFRPSSGKc;nHHT(79.966)FTFRPSSGKc	nHHTFTFRPSSGKc;nKHHTFTFRPSSGKc	n(28.031)HHT(79.966)FTFRPSSGK(28.031)c;n(34.063)HHT(79.966)FTFRPSSGK(34.063)c;n(34.063)K(34.063)HHT(79.966)FTFRPSSGK(34.063)c	XP_003521684.1	XP_003521684.1;XP_006577224.1;XP_006604803.1;XP_006604804.1	PREDICTED: uncharacterized protein LOC100805572 isoform X2 [Glycine max];PREDICTED: uncharacterized protein LOC100805572 isoform X1 [Glycine max];PREDICTED: uncharacterized protein LOC100814324 isoform X1 [Glycine max];PREDICTED: uncharacterized protein LOC100814324 isoform X2 [Glycine max]	0	0	0	0	0	0	0	0	0	0	2	4	6	0	5	5	1
NP_001237286.1-S15(79.966);XP_003540176.1-S15(79.966)	nDVEQVTEQGEYS(79.966)AKc;nAKDVEQVTEQGEYS(79.966)AKc	nAKDVEQVTEQGEYSAKc;nDVEQVTEQGEYSAKc	n(34.063)AK(34.063)DVEQVTEQGEYS(79.966)AK(34.063)c;n(28.031)AK(28.031)DVEQVTEQGEYS(79.966)AK(28.031)c;n(34.063)DVEQVTEQGEYS(79.966)AK(34.063)c;n(28.031)DVEQVTEQGEYS(79.966)AK(28.031)c	NP_001237286.1	NP_001237286.1;XP_003540176.1	PIP2,2 [Glycine max];PREDICTED: aquaporin PIP2-7 [Glycine max]	13	2	9	26	9	15	3	13	29	4	45	32	200	44	81	125	6
NP_001240234.1-M198(15.995)-T199(79.966)-Y201(79.966);NP_001241378.1-M198(15.995)-T199(79.966)-Y201(79.966);NP_001242364.1-M196(15.995)-T197(79.966)-Y199(79.966);XP_003525376.1-M204(15.995)-T205(79.966)-Y207(79.966);XP_003532933.1-M204(15.995)-T205(79.966)-Y207(79.966);XP_003534546.1-M196(15.995)-T197(79.966)-Y199(79.966);XP_003538034.1-M195(15.995)-T196(79.966)-Y198(79.966);XP_006584732.1-M208(1…	nTTSETDFM(15.995)T(79.966)EY(79.966)VVTRc	nTTSETDFMTEYVVTRc	n(28.031)TTSETDFM(15.995)T(79.966)EY(79.966)VVTRc	NP_001240234.1	NP_001240234.1;NP_001241378.1;NP_001242364.1;XP_003525376.1;XP_003532933.1;XP_003534546.1;XP_003538034.1;XP_006584732.1;XP_006591887.1;XP_006598940.1;XP_014624383.1	uncharacterized protein LOC100802929 [Glycine max];uncharacterized protein LOC100803024 [Glycine max];uncharacterized protein LOC100786554 [Glycine max];PREDICTED: mitogen-activated protein kinase homolog MMK2-like [Glycine max];PREDICTED: mitogen-activated protein kinase homolog MMK2-like isoform X2 [Glycine max];PREDICTED: mitogen-activated protein kinase homolog MMK2-like [Glycine max];PREDICT…	2	0	0	0	0	0	0	0	0	0	0	0	2	2	0	2	1
NP_001242823.1-S190(79.966)	nAGEYVEVPIEEEKS(79.966)NAADGELPALKc	nAGEYVEVPIEEEKSNAADGELPALKc	n(34.063)AGEYVEVPIEEEK(34.063)S(79.966)NAADGELPALK(34.063)c;n(28.031)AGEYVEVPIEEEK(28.031)S(79.966)NAADGELPALK(28.031)c	NP_001242823.1	NP_001242823.1	uncharacterized protein LOC100801517 [Glycine max]	1	0	2	3	2	5	0	0	3	4	5	3	28	12	13	25	5
XP_003526555.1-S172(79.966)	nGVDSVLADLTESVKLS(79.966)PRc;nRGVDSVLADLTESVKLS(79.966)PRc	nGVDSVLADLTESVKLSPRc;nRGVDSVLADLTESVKLSPRc	n(34.063)GVDSVLADLTESVK(34.063)LS(79.966)PRc;n(34.063)RGVDSVLADLTESVK(34.063)LS(79.966)PRc;n(28.031)GVDSVLADLTESVK(28.031)LS(79.966)PRc	XP_003526555.1	XP_003526555.1	PREDICTED: uncharacterized protein LOC100783725 [Glycine max]	0	0	0	4	5	2	0	0	3	3	2	12	31	10	18	28	4
XP_003531693.1-C451(57.021)-S453(79.966)	nGFGFC(57.021)GS(79.966)NHTKc	nGFGFCGSNHTKc	n(34.063)GFGFC(57.021)GS(79.966)NHTK(34.063)c;n(28.031)GFGFC(57.021)GS(79.966)NHTK(28.031)c	XP_003531693.1	XP_003531693.1	PREDICTED: molybdate transporter 2 [Glycine max]	1	1	6	9	1	1	1	2	6	5	5	0	38	11	16	27	6
XP_006597616.1-S1363(79.966)-C1371(57.021)	nEGES(79.966)DAEDLIGC(57.021)Rc	nEGESDAEDLIGCRc	n(28.031)EGES(79.966)DAEDLIGC(57.021)Rc;n(34.063)EGES(79.966)DAEDLIGC(57.021)Rc	XP_006597616.1	XP_006597616.1	PREDICTED: sister chromatid cohesion protein PDS5 homolog A-B-like [Glycine max]	7	7	0	0	0	1	4	6	0	0	4	4	33	6	10	16	4
XP_003539627.1-S210(79.966);XP_006592186.1-S210(79.966)	nQKS(79.966)FAEFFQDDLGHNTSITRc;nS(79.966)FAEFFQDDLGHNTSITRc	nSFAEFFQDDLGHNTSITRc;nQKSFAEFFQDDLGHNTSITRc	n(28.031)QK(28.031)S(79.966)FAEFFQDDLGHNTSITRc;n(34.063)QK(34.063)S(79.966)FAEFFQDDLGHNTSITRc;n(34.063)S(79.966)FAEFFQDDLGHNTSITRc	XP_003539627.1	XP_003539627.1;XP_006592186.1	PREDICTED: pumilio homolog 2-like [Glycine max];PREDICTED: pumilio homolog 2-like [Glycine max]	0	0	0	0	3	3	0	0	0	0	3	5	14	4	7	11	2
XP_006586200.1-S553(79.966)-S554(79.966);XP_006586201.1-S552(79.966)-S553(79.966)	nSGSPSS(79.966)S(79.966)LTSGDAFSSVPLKc	nSGSPSSSLTSGDAFSSVPLKc	n(28.031)SGSPSS(79.966)S(79.966)LTSGDAFSSVPLK(28.031)c;n(34.063)SGSPSS(79.966)S(79.966)LTSGDAFSSVPLK(34.063)c	XP_006586201.1	XP_006586200.1;XP_006586201.1	PREDICTED: eukaryotic translation initiation factor 4G-like isoform X1 [Glycine max];PREDICTED: eukaryotic translation initiation factor 4G-like isoform X2 [Glycine max]	4	0	0	0	1	1	0	1	0	0	3	1	11	5	5	10	4
XP_003550412.1-S83(79.966)-S87(79.966)	nLGS(79.966)PNLS(79.966)PASSHSRc	nLGSPNLSPASSHSRc	n(34.063)LGS(79.966)PNLS(79.966)PASSHSRc;n(28.031)LGS(79.966)PNLS(79.966)PASSHSRc	XP_003550412.1	XP_003550412.1	PREDICTED: transcription factor RF2a [Glycine max]	2	0	6	8	5	10	1	2	2	3	7	4	50	20	14	34	6
XP_006590799.1-S399(79.966)	nRAS(79.966)PVSTVIEDRPFKc	nRASPVSTVIEDRPFKc	n(28.031)RAS(79.966)PVSTVIEDRPFK(28.031)c;n(34.063)RAS(79.966)PVSTVIEDRPFK(34.063)c	XP_006590799.1	XP_006590799.1	PREDICTED: ENHANCER OF AG-4 protein 2-like [Glycine max]	0	0	2	1	2	1	0	0	1	0	5	1	13	6	6	12	4
XP_003518382.1-S271(79.966);XP_003545260.1-S266(79.966);XP_006575502.1-S271(79.966)	nSAELS(79.966)PRc	nSAELSPRc	n(34.063)SAELS(79.966)PRc	XP_003518382.1	XP_003518382.1;XP_003545260.1;XP_006575502.1	PREDICTED: serine/arginine-rich SC35-like splicing factor SCL30 [Glycine max];PREDICTED: serine/arginine-rich SC35-like splicing factor SCL30 [Glycine max];PREDICTED: serine/arginine-rich SC35-like splicing factor SCL30 [Glycine max]	0	0	0	0	0	3	0	0	0	0	0	0	3	3	0	3	1
XP_003523158.1-M508(15.995)-S509(79.966)	nDIITDVINNM(15.995)S(79.966)DEEDEEAENDGDADKDDDGDDDDDDAc	nDIITDVINNMSDEEDEEAENDGDADKDDDGDDDDDDAc	n(34.063)DIITDVINNM(15.995)S(79.966)DEEDEEAENDGDADKDDDGDDDDDDAc;n(28.031)DIITDVINNM(15.995)S(79.966)DEEDEEAENDGDADK(28.031)DDDGDDDDDDAc;n(34.063)DIITDVINNM(15.995)S(79.966)DEEDEEAENDGDADK(34.063)DDDGDDDDDDAc;n(28.031)DIITDVINNM(15.995)S(79.966)DEEDEEAENDGDADKDDDGDDDDDDAc	XP_003523158.1	XP_003523158.1	PREDICTED: protein DEK-like [Glycine max]	5	0	0	0	0	0	0	6	0	0	0	0	11	3	3	6	2
NP_001235880.1-S215(79.966)-C220(57.021);XP_003536502.1-S215(79.966)-C220(57.021)	nVDS(79.966)SGQVC(57.021)GATFKc	nVDSSGQVCGATFKc	n(28.031)VDS(79.966)SGQVC(57.021)GATFK(28.031)c;n(34.063)VDS(79.966)SGQVC(57.021)GATFK(34.063)c	NP_001235880.1	NP_001235880.1;XP_003536502.1	uncharacterized protein LOC100526912 [Glycine max];PREDICTED: stem-specific protein TSJT1 [Glycine max]	44	10	6	2	12	9	20	18	0	0	11	8	140	21	22	43	5
XP_003525579.1-S641(79.966)	nEVVALLLGEEPQEAPGKVLS(79.966)DLVRc	nEVVALLLGEEPQEAPGKVLSDLVRc	n(34.063)EVVALLLGEEPQEAPGK(34.063)VLS(79.966)DLVRc;n(28.031)EVVALLLGEEPQEAPGK(28.031)VLS(79.966)DLVRc	XP_003525579.1	XP_003525579.1	PREDICTED: L-type lectin-domain containing receptor kinase S.1 [Glycine max]	0	0	8	10	10	14	0	1	12	10	14	13	92	34	43	77	5
XP_003529159.1-S519(79.966)	nFNSLS(79.966)LKc;nGRFNSLS(79.966)LKc	nGRFNSLSLKc;nFNSLSLKc	n(28.031)FNSLS(79.966)LK(28.031)c;n(34.063)GRFNSLS(79.966)LK(34.063)c;n(34.063)FNSLS(79.966)LK(34.063)c	XP_003529159.1	XP_003529159.1	PREDICTED: calcium-dependent protein kinase 13 [Glycine max]	1	0	1	0	2	4	0	0	0	0	4	4	16	7	6	13	4
NP_001241091.1-S52(79.966);XP_006572871.1-S52(79.966);XP_006572872.1-S52(79.966);XP_014632927.1-S52(79.966)	nSEAPNQVHVPDGGGAAATAAPVGVS(79.966)PVSAGLDGTAVKc	nSEAPNQVHVPDGGGAAATAAPVGVSPVSAGLDGTAVKc	n(28.031)SEAPNQVHVPDGGGAAATAAPVGVS(79.966)PVSAGLDGTAVK(28.031)c;n(34.063)SEAPNQVHVPDGGGAAATAAPVGVS(79.966)PVSAGLDGTAVK(34.063)c	NP_001241091.1	NP_001241091.1;XP_006572871.1;XP_006572872.1;XP_014632927.1	uncharacterized protein LOC100796830 [Glycine max];PREDICTED: uncharacterized protein LOC100796830 isoform X1 [Glycine max];PREDICTED: uncharacterized protein LOC100796830 isoform X1 [Glycine max];PREDICTED: uncharacterized protein LOC100796830 isoform X1 [Glycine max]	0	0	0	0	3	2	0	0	0	0	1	3	9	5	4	9	2
XP_006587695.1-S453(79.966);XP_006591982.1-S449(79.966);XP_014619879.1-S459(79.966)	nSLHS(79.966)LDDDKNDDIQSQRc	nSLHSLDDDKNDDIQSQRc	n(34.063)SLHS(79.966)LDDDK(34.063)NDDIQSQRc;n(28.031)SLHS(79.966)LDDDK(28.031)NDDIQSQRc	XP_006587695.1	XP_006587695.1;XP_006591982.1;XP_014619879.1	PREDICTED: uncharacterized protein LOC100809429 [Glycine max];PREDICTED: uncharacterized protein LOC100815407 isoform X2 [Glycine max];PREDICTED: uncharacterized protein LOC100815407 isoform X1 [Glycine max]	0	0	0	1	3	0	0	0	1	2	3	3	13	4	8	12	4
XP_006585837.1-M439(15.995)-S443(79.966)-M445(15.995);XP_006603003.1-M439(15.995)-S443(79.966)-M445(15.995)	nM(15.995)LPAS(79.966)PM(15.995)GSGHHRc	nMLPASPMGSGHHRc	n(34.063)M(15.995)LPAS(79.966)PM(15.995)GSGHHRc	XP_006603003.1	XP_006585837.1;XP_006603003.1	PREDICTED: ADP-ribosylation factor GTPase-activating protein AGD3-like [Glycine max];PREDICTED: ADP-ribosylation factor GTPase-activating protein AGD3-like [Glycine max]	0	0	0	0	0	1	0	0	0	0	0	1	2	1	1	2	2
NP_001237443.1-S141(79.966)	nELQEFKPAGDAPS(79.966)FTSADLGVKc;nELQEFKPAGDAPS(79.966)FTSADLGVKKc	nELQEFKPAGDAPSFTSADLGVKc;nELQEFKPAGDAPSFTSADLGVKKc	n(28.031)ELQEFK(28.031)PAGDAPS(79.966)FTSADLGVK(28.031)K(28.031)c;n(34.063)ELQEFK(34.063)PAGDAPS(79.966)FTSADLGVK(34.063)K(34.063)c;n(34.063)ELQEFK(34.063)PAGDAPS(79.966)FTSADLGVK(34.063)c;n(28.031)ELQEFK(28.031)PAGDAPS(79.966)FTSADLGVK(28.031)c	NP_001237443.1	NP_001237443.1	uncharacterized protein LOC100499887 precursor [Glycine max]	1	0	1	15	3	4	0	1	8	1	7	6	47	24	22	46	6
XP_003543684.1-T199(79.966);XP_003545853.1-T199(79.966)	nLIPDGATHVT(79.966)TRc	nLIPDGATHVTTRc	n(28.031)LIPDGATHVT(79.966)TRc;n(34.063)LIPDGATHVT(79.966)TRc	XP_003543684.1	XP_003543684.1;XP_003545853.1	PREDICTED: PTI1-like tyrosine-protein kinase At3g15890 [Glycine max];PREDICTED: PTI1-like tyrosine-protein kinase At3g15890 [Glycine max]	0	0	0	0	1	1	0	0	2	3	1	0	8	2	5	7	3
XP_003519115.1-S206(79.966)-S211(79.966);XP_006575286.1-S206(79.966)-S211(79.966);XP_006575287.1-S206(79.966)-S211(79.966);XP_014623899.1-S206(79.966)-S211(79.966);XP_014623905.1-S206(79.966)-S211(79.966)	nVVGESSTAAS(79.966)GGDGS(79.966)VGGEGSGKRc	nVVGESSTAASGGDGSVGGEGSGKRc	n(34.063)VVGESSTAAS(79.966)GGDGS(79.966)VGGEGSGK(34.063)Rc	XP_003519115.1	XP_003519115.1;XP_006575286.1;XP_006575287.1;XP_014623899.1;XP_014623905.1	PREDICTED: BEL1-like homeodomain protein 1 [Glycine max];PREDICTED: BEL1-like homeodomain protein 1 [Glycine max];PREDICTED: BEL1-like homeodomain protein 1 [Glycine max];PREDICTED: BEL1-like homeodomain protein 1 [Glycine max];PREDICTED: BEL1-like homeodomain protein 1 [Glycine max]	0	1	0	0	0	0	0	3	0	0	0	0	4	1	3	4	2
XP_003521263.1-S662(79.966)-S665(79.966);XP_014629301.1-S667(79.966)-S670(79.966)	nGLVSYGDAS(79.966)PDS(79.966)GSRc	nGLVSYGDASPDSGSRc	n(34.063)GLVSYGDAS(79.966)PDS(79.966)GSRc	XP_003521263.1	XP_003521263.1;XP_014629301.1	PREDICTED: peptidyl-prolyl cis-trans isomerase CYP63-like isoform X2 [Glycine max];PREDICTED: peptidyl-prolyl cis-trans isomerase CYP63-like isoform X1 [Glycine max]	0	1	0	0	0	0	0	1	0	0	0	0	2	1	1	2	2
XP_003529901.1-T882(79.966);XP_014633244.1-T739(79.966)	nALADEDDFPDIVDGDPDSDT(79.966)Ec	nALADEDDFPDIVDGDPDSDTEc	n(28.031)ALADEDDFPDIVDGDPDSDT(79.966)Ec;n(34.063)ALADEDDFPDIVDGDPDSDT(79.966)Ec	XP_003529901.1	XP_003529901.1;XP_014633244.1	PREDICTED: proline-, glutamic acid- and leucine-rich protein 1-like isoform X1 [Glycine max];PREDICTED: uncharacterized protein LOC100800871 isoform X2 [Glycine max]	5	1	0	0	0	0	0	1	0	0	0	0	7	3	1	4	2
XP_003534694.1-S47(79.966)-M49(15.995);XP_003546168.1-S47(79.966)-M49(15.995)	nS(79.966)GM(15.995)LVQDPSKGNDVDEIFNQARc;nS(79.966)GM(15.995)LVQDPSKc	nSGMLVQDPSKGNDVDEIFNQARc;nSGMLVQDPSKc	n(34.063)S(79.966)GM(15.995)LVQDPSK(34.063)GNDVDEIFNQARc;n(34.063)S(79.966)GM(15.995)LVQDPSK(34.063)c;n(28.031)S(79.966)GM(15.995)LVQDPSK(28.031)GNDVDEIFNQARc	XP_003534694.1	XP_003534694.1;XP_003546168.1	PREDICTED: plant UBX domain-containing protein 4-like [Glycine max];PREDICTED: plant UBX domain-containing protein 4 [Glycine max]	0	0	0	0	3	7	0	0	3	2	5	2	22	9	11	20	3
NP_001237272.1-S197(79.966);XP_006601864.1-S187(79.966)	nVHSLPYADPKQPGPES(79.966)DEEIRc	nVHSLPYADPKQPGPESDEEIRc	n(28.031)VHSLPYADPK(28.031)QPGPES(79.966)DEEIRc	NP_001237272.1	NP_001237272.1;XP_006601864.1	bZIP transcription factor bZIP36 [Glycine max];PREDICTED: bZIP transcription factor bZIP36 isoform X1 [Glycine max]	0	0	0	0	1	0	0	0	0	0	2	0	3	1	2	3	2
XP_006587297.1-S933(79.966);XP_006587298.1-S904(79.966);XP_006587299.1-S870(79.966);XP_006587300.1-S815(79.966);XP_006587301.1-S811(79.966);XP_014617619.1-S900(79.966);XP_014617620.1-S878(79.966);XP_014617621.1-S849(79.966);XP_014617622.1-S845(79.966);XP_014617623.1-S815(79.966);XP_014617624.1-S815(79.966);XP_014617625.1-S752(79.966);XP_014617626.1-S748(79.966)	nSAS(79.966)ELQLSALEVGSGIKc	nSASELQLSALEVGSGIKc	n(28.031)SAS(79.966)ELQLSALEVGSGIK(28.031)c;n(34.063)SAS(79.966)ELQLSALEVGSGIK(34.063)c	XP_006587297.1	XP_006587297.1;XP_006587298.1;XP_006587299.1;XP_006587300.1;XP_006587301.1;XP_014617619.1;XP_014617620.1;XP_014617621.1;XP_014617622.1;XP_014617623.1;XP_014617624.1;XP_014617625.1;XP_014617626.1	PREDICTED: uncharacterized protein LOC100780360 isoform X1 [Glycine max];PREDICTED: uncharacterized protein LOC100780360 isoform X2 [Glycine max];PREDICTED: uncharacterized protein LOC100780360 isoform X5 [Glycine max];PREDICTED: uncharacterized protein LOC100780360 isoform X10 [Glycine max];PREDICTED: uncharacterized protein LOC100780360 isoform X11 [Glycine max];PREDICTED: uncharacterized prote…	2	0	0	0	6	6	0	2	0	0	5	3	24	13	10	23	4
XP_014634399.1-S311(79.966)-S313(79.966);XP_014634400.1-S311(79.966)-S313(79.966)	nS(79.966)IS(79.966)EENPESTSVFDGSLYKc	nSISEENPESTSVFDGSLYKc	n(28.031)S(79.966)IS(79.966)EENPESTSVFDGSLYK(28.031)c;n(34.063)S(79.966)IS(79.966)EENPESTSVFDGSLYK(34.063)c	XP_014634399.1	XP_014634399.1;XP_014634400.1	PREDICTED: uncharacterized protein LOC100803908 isoform X1 [Glycine max];PREDICTED: uncharacterized protein LOC100803908 isoform X2 [Glycine max]	5	3	0	0	0	0	1	5	0	0	0	0	14	6	5	11	2
XP_003538316.1-S256(79.966);XP_014619573.1-S194(79.966)	nHFS(79.966)DLVDKVAELYPEYDVAKc	nHFSDLVDKVAELYPEYDVAKc	n(34.063)HFS(79.966)DLVDK(34.063)VAELYPEYDVAK(34.063)c;n(28.031)HFS(79.966)DLVDK(28.031)VAELYPEYDVAK(28.031)c	XP_003538316.1	XP_003538316.1;XP_014619573.1	PREDICTED: cinnamoyl-CoA reductase 1 isoform X1 [Glycine max];PREDICTED: cinnamoyl-CoA reductase 1 isoform X2 [Glycine max]	0	0	0	0	4	5	0	0	0	0	2	2	13	6	3	9	2
XP_006577928.1-M354(15.995)-S355(79.966)-S362(79.966)	nEGEDYM(15.995)S(79.966)DAAGGDS(79.966)DDNLHSPLISRc	nEGEDYMSDAAGGDSDDNLHSPLISRc	n(28.031)EGEDYM(15.995)S(79.966)DAAGGDS(79.966)DDNLHSPLISRc	XP_006577928.1	XP_006577928.1	PREDICTED: monosaccharide-sensing protein 2 [Glycine max]	2	0	0	0	0	0	0	0	0	0	1	0	3	2	1	3	2
XP_003533596.1-S384(79.966);XP_003551671.1-S401(79.966);XP_006587831.1-S472(79.966);XP_006587832.1-S471(79.966);XP_006587833.1-S401(79.966);XP_006587834.1-S400(79.966);XP_006602823.1-S400(79.966);XP_006602824.1-S400(79.966);XP_014617884.1-S383(79.966);XP_014617885.1-S228(79.966)	nADETWS(79.966)PHAFQSSKc	nADETWSPHAFQSSKc	n(28.031)ADETWS(79.966)PHAFQSSK(28.031)c;n(34.063)ADETWS(79.966)PHAFQSSK(34.063)c	XP_014617885.1	XP_003533596.1;XP_003551671.1;XP_006587831.1;XP_006587832.1;XP_006587833.1;XP_006587834.1;XP_006602823.1;XP_006602824.1;XP_014617884.1;XP_014617885.1	PREDICTED: uncharacterized protein LOC100776293 isoform X5 [Glycine max];PREDICTED: uncharacterized protein LOC100791243 isoform X1 [Glycine max];PREDICTED: uncharacterized protein LOC100776293 isoform X1 [Glycine max];PREDICTED: uncharacterized protein LOC100776293 isoform X2 [Glycine max];PREDICTED: uncharacterized protein LOC100776293 isoform X3 [Glycine max];PREDICTED: uncharacterized protein…	1	0	0	0	0	0	1	2	0	0	0	0	4	1	3	4	2
XP_003530955.1-S62(79.966);XP_014634193.1-S62(79.966)	nSLGS(79.966)GVPPEELQRc	nSLGSGVPPEELQRc	n(28.031)SLGS(79.966)GVPPEELQRc;n(34.063)SLGS(79.966)GVPPEELQRc	XP_003530955.1	XP_003530955.1;XP_014634193.1	PREDICTED: calcium-binding allergen Ole e 8 [Glycine max];PREDICTED: calcium-binding allergen Ole e 8 [Glycine max]	31	14	3	4	40	40	10	29	0	0	43	35	249	33	25	58	5
XP_003527888.2-S21(79.966)	nEGS(79.966)IGPSVKc	nEGSIGPSVKc	n(34.063)EGS(79.966)IGPSVK(34.063)c;n(28.031)EGS(79.966)IGPSVK(28.031)c	XP_003527888.2	XP_003527888.2	PREDICTED: LOW QUALITY PROTEIN: E3 ubiquitin-protein ligase UPL1-like [Glycine max]	0	0	0	0	3	4	0	1	0	0	5	5	18	6	7	13	3
XP_003520182.2-S1398(79.966)-C1408(57.021);XP_003528487.1-S1398(79.966)-C1408(57.021)	nAS(79.966)FGGSAESEPC(57.021)LHAKc	nASFGGSAESEPCLHAKc	n(28.031)AS(79.966)FGGSAESEPC(57.021)LHAK(28.031)c	XP_003520182.2	XP_003520182.2;XP_003528487.1	PREDICTED: probable phosphoinositide phosphatase SAC9 [Glycine max];PREDICTED: probable phosphoinositide phosphatase SAC9 [Glycine max]	1	0	0	0	0	0	0	0	1	0	0	0	2	1	1	2	2
XP_006593340.1-S291(79.966)-S295(79.966);XP_006593341.1-S286(79.966)-S290(79.966)	nLDDEAES(79.966)DFES(79.966)DVDSKc	nLDDEAESDFESDVDSKc	n(34.063)LDDEAES(79.966)DFES(79.966)DVDSK(34.063)c;n(28.031)LDDEAES(79.966)DFES(79.966)DVDSK(28.031)c	XP_006593341.1	XP_006593340.1;XP_006593341.1	PREDICTED: uncharacterized protein LOC100305743 isoform X1 [Glycine max];PREDICTED: uncharacterized protein LOC100305743 isoform X2 [Glycine max]	15	0	0	0	0	0	0	2	0	0	0	0	17	2	1	3	2
XP_006575063.1-S1761(79.966);XP_006588641.1-S2013(79.966);XP_006588642.1-S2010(79.966);XP_006604454.1-S1605(79.966);XP_006604455.1-S1605(79.966);XP_006604456.1-S1605(79.966);XP_014627303.1-S1605(79.966);XP_014627304.1-S1605(79.966)	nILERLDS(79.966)DAQKc	nILERLDSDAQKc	n(28.031)ILERLDS(79.966)DAQK(28.031)c	XP_006575063.1	XP_006575063.1;XP_006588641.1;XP_006588642.1;XP_006604454.1;XP_006604455.1;XP_006604456.1;XP_014627303.1;XP_014627304.1	PREDICTED: protein NETWORKED 1D-like [Glycine max];PREDICTED: protein NETWORKED 1D-like isoform X1 [Glycine max];PREDICTED: protein NETWORKED 1D-like isoform X2 [Glycine max];PREDICTED: protein NETWORKED 1D-like [Glycine max];PREDICTED: protein NETWORKED 1D-like [Glycine max];PREDICTED: protein NETWORKED 1D-like [Glycine max];PREDICTED: protein NETWORKED 1D-like [Glycine max];PREDICTED: protein N…	0	0	0	0	0	0	0	0	2	0	1	0	3	0	3	3	2
XP_003517459.1-S341(79.966);XP_006573765.1-S341(79.966);XP_006573766.1-S341(79.966)	nSEPLDGDDS(79.966)DDQDHDPRc	nSEPLDGDDSDDQDHDPRc	n(28.031)SEPLDGDDS(79.966)DDQDHDPRc	XP_003517459.1	XP_003517459.1;XP_006573765.1;XP_006573766.1	PREDICTED: heat stress transcription factor B-2b [Glycine max];PREDICTED: heat stress transcription factor B-2b [Glycine max];PREDICTED: heat stress transcription factor B-2b [Glycine max]	3	0	0	0	0	0	0	0	0	0	0	0	3	2	0	2	1
XP_003521377.1-S443(79.966);XP_003537265.1-S441(79.966);XP_003541403.1-S437(79.966);XP_003554363.1-S443(79.966);XP_006577010.1-S443(79.966);XP_006577011.1-S443(79.966);XP_006594122.1-S437(79.966);XP_006604562.1-S443(79.966);XP_006604563.1-S443(79.966);XP_014627456.1-S443(79.966)	nRLS(79.966)FPASPARPRc	nRLSFPASPARPRc	n(28.031)RLS(79.966)FPASPARPRc;n(34.063)RLS(79.966)FPASPARPRc	XP_003521377.1	XP_003521377.1;XP_003537265.1;XP_003541403.1;XP_003554363.1;XP_006577010.1;XP_006577011.1;XP_006594122.1;XP_006604562.1;XP_006604563.1;XP_014627456.1	PREDICTED: protein IQ-DOMAIN 1-like [Glycine max];PREDICTED: protein IQ-DOMAIN 1 [Glycine max];PREDICTED: protein IQ-DOMAIN 1-like [Glycine max];PREDICTED: protein IQ-DOMAIN 1-like [Glycine max];PREDICTED: protein IQ-DOMAIN 1-like [Glycine max];PREDICTED: protein IQ-DOMAIN 1-like [Glycine max];PREDICTED: protein IQ-DOMAIN 1-like [Glycine max];PREDICTED: protein IQ-DOMAIN 1-like [Glycine max];PRED…	0	0	0	0	2	3	0	0	0	0	7	5	17	3	8	11	2
XP_003536353.1-S280(79.966)-S283(79.966);XP_003556232.1-S277(79.966)-S280(79.966)	nALGS(79.966)FRS(79.966)NPHNc	nALGSFRSNPHNc	n(28.031)ALGS(79.966)FRS(79.966)NPHNc;n(34.063)ALGS(79.966)FRS(79.966)NPHNc	XP_003536353.1	XP_003536353.1;XP_003556232.1	PREDICTED: aquaporin PIP2-2 [Glycine max];PREDICTED: aquaporin PIP2-1-like [Glycine max]	2	0	15	17	7	11	0	1	5	3	5	5	71	22	12	34	6
XP_003551022.1-C742(57.021)-S747(79.966);XP_006593975.2-C796(57.021)-S801(79.966);XP_006593976.2-C789(57.021)-S794(79.966)	nSFTSYC(57.021)GGLPS(79.966)PEAANNPLAYKc	nSFTSYCGGLPSPEAANNPLAYKc	n(28.031)SFTSYC(57.021)GGLPS(79.966)PEAANNPLAYK(28.031)c	XP_003551022.1	XP_003551022.1;XP_006593975.2;XP_006593976.2	PREDICTED: alpha-aminoadipic semialdehyde synthase-like [Glycine max];PREDICTED: alpha-aminoadipic semialdehyde synthase-like isoform X1 [Glycine max];PREDICTED: alpha-aminoadipic semialdehyde synthase-like isoform X2 [Glycine max]	0	0	0	0	0	0	0	0	0	0	2	0	2	0	2	2	1
XP_003537734.1-S672(79.966);XP_003540269.1-S672(79.966);XP_006592023.1-S672(79.966);XP_014619411.1-S676(79.966);XP_014619903.1-S672(79.966);XP_014619904.1-S672(79.966);XP_014619905.1-S672(79.966)	nKMPS(79.966)FPSQRc	nKMPSFPSQRc	n(28.031)K(28.031)MPS(79.966)FPSQRc;n(34.063)K(34.063)MPS(79.966)FPSQRc	XP_003540269.1	XP_003537734.1;XP_003540269.1;XP_006592023.1;XP_014619411.1;XP_014619903.1;XP_014619904.1;XP_014619905.1	PREDICTED: ABC transporter G family member 15-like isoform X2 [Glycine max];PREDICTED: ABC transporter G family member 15-like [Glycine max];PREDICTED: ABC transporter G family member 15-like [Glycine max];PREDICTED: ABC transporter G family member 15-like isoform X1 [Glycine max];PREDICTED: ABC transporter G family member 15-like [Glycine max];PREDICTED: ABC transporter G family member 15-like […	0	0	3	0	3	3	0	0	6	2	3	2	22	6	10	16	4
XP_003555170.2-S171(79.966)	nEVVPDSHS(79.966)ISDIEPVHKc	nEVVPDSHSISDIEPVHKc	n(28.031)EVVPDSHS(79.966)ISDIEPVHK(28.031)c;n(34.063)EVVPDSHS(79.966)ISDIEPVHK(34.063)c	XP_003555170.2	XP_003555170.2	PREDICTED: enolase-phosphatase E1-like [Glycine max]	2	0	1	2	2	2	0	1	6	1	0	2	19	8	9	17	6
XP_003545912.1-S83(79.966);XP_014634527.1-S82(79.966)	nSLS(79.966)DIDDLSTTFWKc	nSLSDIDDLSTTFWKc	n(28.031)SLS(79.966)DIDDLSTTFWK(28.031)c;n(34.063)SLS(79.966)DIDDLSTTFWK(34.063)c	XP_003545912.1	XP_003545912.1;XP_014634527.1	PREDICTED: protein PAT1 homolog 1-like isoform X1 [Glycine max];PREDICTED: uncharacterized protein LOC100805313 [Glycine max]	2	1	6	7	2	0	2	2	1	1	4	3	31	15	10	25	6
XP_003537952.1-S470(79.966);XP_003539398.1-S474(79.966)	nDTAGDLS(79.966)FRc	nDTAGDLSFRc	n(28.031)DTAGDLS(79.966)FRc;n(34.063)DTAGDLS(79.966)FRc	XP_003539398.1	XP_003537952.1;XP_003539398.1	PREDICTED: uncharacterized protein LOC100788800 [Glycine max];PREDICTED: uncharacterized protein LOC100815203 [Glycine max]	0	0	0	0	6	6	0	0	0	0	5	3	20	6	7	13	2
NP_001235204.1-S10(79.966);NP_001240039.1-S10(79.966);XP_003518297.1-S10(79.966)	nHDVEGGS(79.966)FSAKc;nAKHDVEGGS(79.966)FSAKc	nAKHDVEGGSFSAKc;nHDVEGGSFSAKc	n(34.063)AK(34.063)HDVEGGS(79.966)FSAK(34.063)c;n(28.031)HDVEGGS(79.966)FSAK(28.031)c;n(28.031)AK(28.031)HDVEGGS(79.966)FSAK(28.031)c;n(34.063)HDVEGGS(79.966)FSAK(34.063)c	NP_001240039.1	NP_001235204.1;NP_001240039.1;XP_003518297.1	Pip1 protein [Glycine max];uncharacterized protein LOC100782155 [Glycine max];PREDICTED: aquaporin PIP2-2-like [Glycine max]	3	0	10	14	6	10	2	0	29	20	19	8	121	33	45	78	6
XP_006592027.1-S89(79.966)-S94(79.966);XP_006592028.1-S89(79.966)-S94(79.966)	nFNS(79.966)AHNLS(79.966)GKc	nFNSAHNLSGKc	n(28.031)FNS(79.966)AHNLS(79.966)GK(28.031)c;n(34.063)FNS(79.966)AHNLS(79.966)GK(34.063)c	XP_006592027.1	XP_006592027.1;XP_006592028.1	PREDICTED: probable protein S-acyltransferase 19 isoform X1 [Glycine max];PREDICTED: probable protein S-acyltransferase 19 isoform X2 [Glycine max]	0	0	0	0	2	3	0	0	0	0	0	0	5	5	0	5	1
XP_003545847.1-S858(79.966)-S860(79.966)	nTSANHEDIELPEES(79.966)DS(79.966)DDDDKIEIAQKc	nTSANHEDIELPEESDSDDDDKIEIAQKc	n(28.031)TSANHEDIELPEES(79.966)DS(79.966)DDDDK(28.031)IEIAQK(28.031)c;n(34.063)TSANHEDIELPEES(79.966)DS(79.966)DDDDK(34.063)IEIAQK(34.063)c;n(28.031)TSANHEDIELPEES(79.966)DS(79.966)DDDDKIEIAQK(28.031)c;n(34.063)TSANHEDIELPEES(79.966)DS(79.966)DDDDKIEIAQK(34.063)c	XP_003545847.1	XP_003545847.1	PREDICTED: pre-mRNA-splicing factor SYF1-like [Glycine max]	14	6	1	0	0	0	8	12	2	3	3	0	49	9	16	25	5
XP_003529068.1-C298(57.021)-C306(57.021)-S317(79.966)	nSGVNC(57.021)FDFWDQSC(57.021)EEEPVMERVES(79.966)GRc	nSGVNCFDFWDQSCEEEPVMERVESGRc	n(34.063)SGVNC(57.021)FDFWDQSC(57.021)EEEPVMERVES(79.966)GRc	XP_003529068.1	XP_003529068.1	PREDICTED: zinc finger CCCH domain-containing protein 20-like [Glycine max]	0	0	0	0	0	0	0	0	0	2	0	1	3	0	3	3	2
XP_003545056.1-S809(79.966)-S822(79.966)	nS(79.966)APNSPFASSAIGS(79.966)PHGDFDSDIRc	nSAPNSPFASSAIGSPHGDFDSDIRc	n(34.063)S(79.966)APNSPFASSAIGS(79.966)PHGDFDSDIRc	XP_003545056.1	XP_003545056.1	PREDICTED: epidermal growth factor receptor substrate 15-like 1 [Glycine max]	0	0	0	0	0	1	0	1	0	0	0	0	2	1	1	2	2
NP_001237326.1-S155(79.966)-T157(79.966)	nLGMGGGEGLDSDAAGNDDADES(79.966)DT(79.966)EEEFVAEASASKc	nLGMGGGEGLDSDAAGNDDADESDTEEEFVAEASASKc	n(28.031)LGMGGGEGLDSDAAGNDDADES(79.966)DT(79.966)EEEFVAEASASK(28.031)c;n(34.063)LGMGGGEGLDSDAAGNDDADES(79.966)DT(79.966)EEEFVAEASASK(34.063)c	NP_001237326.1	NP_001237326.1	uncharacterized protein LOC100527783 [Glycine max]	5	1	0	0	0	0	0	6	0	0	0	0	12	5	3	8	2
XP_003516414.1-S262(79.966);XP_014628978.1-S262(79.966)	nFLETPS(79.966)PDHKc	nFLETPSPDHKc	n(28.031)FLETPS(79.966)PDHK(28.031)c;n(34.063)FLETPS(79.966)PDHK(34.063)c	XP_003516414.1	XP_003516414.1;XP_014628978.1	PREDICTED: protein SCAR2-like [Glycine max];PREDICTED: protein SCAR2-like [Glycine max]	0	0	2	1	1	0	0	0	0	0	1	3	8	4	4	8	3
XP_003523351.1-M67(15.995)-S73(79.966)	nDDAVSSDARPFEEESM(15.995)VAEHGS(79.966)VRc	nDDAVSSDARPFEEESMVAEHGSVRc	n(28.031)DDAVSSDARPFEEESM(15.995)VAEHGS(79.966)VRc	XP_003523351.1	XP_003523351.1	PREDICTED: acyl-CoA-binding domain-containing protein 1-like [Glycine max]	0	0	2	0	0	0	0	0	0	0	0	0	2	2	0	2	1
XP_006589460.1-S152(79.966);XP_006589461.1-S23(79.966)	nFEKEGS(79.966)AVGRKc	nFEKEGSAVGRKc	n(34.063)FEK(34.063)EGS(79.966)AVGRK(34.063)c	XP_006589460.1	XP_006589460.1;XP_006589461.1	PREDICTED: exocyst complex component SEC5A-like isoform X1 [Glycine max];PREDICTED: exocyst complex component SEC5A-like isoform X2 [Glycine max]	0	0	0	0	0	1	0	0	0	0	0	1	2	1	1	2	2
XP_003521310.1-S370(79.966);XP_003553509.1-S369(79.966);XP_006576959.1-S371(79.966);XP_006576960.1-S115(79.966);XP_006604511.1-S370(79.966);XP_014627291.1-S370(79.966)	nS(79.966)VSAGLTEAEELEKc	nSVSAGLTEAEELEKc	n(28.031)S(79.966)VSAGLTEAEELEK(28.031)c;n(34.063)S(79.966)VSAGLTEAEELEK(34.063)c	XP_003521310.1	XP_003521310.1;XP_003553509.1;XP_006576959.1;XP_006576960.1;XP_006604511.1;XP_014627291.1	PREDICTED: pre-mRNA-processing factor 39-like isoform X2 [Glycine max];PREDICTED: pre-mRNA-processing factor 39-like isoform X2 [Glycine max];PREDICTED: pre-mRNA-processing factor 39-like isoform X1 [Glycine max];PREDICTED: pre-mRNA-processing factor 39-like isoform X3 [Glycine max];PREDICTED: pre-mRNA-processing factor 39-like isoform X1 [Glycine max];PREDICTED: pre-mRNA-processing factor 39-lik…	1	0	0	0	3	1	0	1	0	0	3	2	11	5	6	11	4
XP_006582010.1-S231(79.966)	nNLRPEDILADEDHQYES(79.966)EEENIEIKc	nNLRPEDILADEDHQYESEEENIEIKc	n(34.063)NLRPEDILADEDHQYES(79.966)EEENIEIK(34.063)c;n(28.031)NLRPEDILADEDHQYES(79.966)EEENIEIK(28.031)c	XP_006582010.1	XP_006582010.1	PREDICTED: protein LEO1 homolog [Glycine max]	1	2	7	8	6	5	3	2	4	3	18	20	79	22	39	61	6
XP_003556424.1-S563(79.966);XP_006606417.1-S563(79.966);XP_014628291.1-S561(79.966)	nSAS(79.966)VGDWMVDYKc	nSASVGDWMVDYKc	n(34.063)SAS(79.966)VGDWMVDYK(34.063)c;n(28.031)SAS(79.966)VGDWMVDYK(28.031)c	XP_003556424.1	XP_003556424.1;XP_006606417.1;XP_014628291.1	PREDICTED: serine/threonine-protein kinase BLUS1-like isoform X3 [Glycine max];PREDICTED: serine/threonine-protein kinase BLUS1-like isoform X1 [Glycine max];PREDICTED: serine/threonine-protein kinase 4-like isoform X2 [Glycine max]	1	1	0	0	0	0	3	1	0	0	0	0	6	1	3	4	2
XP_006589099.1-S119(79.966)-S122(79.966);XP_006589100.1-S119(79.966)-S122(79.966);XP_014618648.1-S143(79.966)-S146(79.966);XP_014618649.1-S142(79.966)-S145(79.966)	nIEDSVPS(79.966)DES(79.966)VVAVEDSVKc;nIEDSVPS(79.966)DES(79.966)VVAVEDSVKEEKc	nIEDSVPSDESVVAVEDSVKEEKc;nIEDSVPSDESVVAVEDSVKc	n(34.063)IEDSVPS(79.966)DES(79.966)VVAVEDSVK(34.063)c;n(28.031)IEDSVPS(79.966)DES(79.966)VVAVEDSVK(28.031)c;n(28.031)IEDSVPS(79.966)DES(79.966)VVAVEDSVK(28.031)EEK(28.031)c	XP_006589099.1	XP_006589099.1;XP_006589100.1;XP_014618648.1;XP_014618649.1	PREDICTED: titin-like isoform X3 [Glycine max];PREDICTED: titin-like isoform X3 [Glycine max];PREDICTED: titin-like isoform X1 [Glycine max];PREDICTED: titin-like isoform X2 [Glycine max]	8	0	0	0	0	0	0	2	0	0	0	0	10	6	2	8	2
XP_003551437.1-S141(79.966)-M154(15.995);XP_003551440.1-S141(79.966)-M154(15.995);XP_006602132.1-S141(79.966)-M154(15.995);XP_006602133.1-S141(79.966)-M154(15.995);XP_014626221.1-S141(79.966)-M154(15.995);XP_014626222.1-S141(79.966)-M154(15.995)	nIELGNQSGNLS(79.966)EIEDQGGNDGAAM(15.995)QGIGQQPHGGVVGIVGNEGLVRc	nIELGNQSGNLSEIEDQGGNDGAAMQGIGQQPHGGVVGIVGNEGLVRc	n(28.031)IELGNQSGNLS(79.966)EIEDQGGNDGAAM(15.995)QGIGQQPHGGVVGIVGNEGLVRc;n(34.063)IELGNQSGNLS(79.966)EIEDQGGNDGAAM(15.995)QGIGQQPHGGVVGIVGNEGLVRc	XP_003551437.1	XP_003551437.1;XP_003551440.1;XP_006602132.1;XP_006602133.1;XP_014626221.1;XP_014626222.1	PREDICTED: uncharacterized PE-PGRS family protein PE_PGRS46-like [Glycine max];PREDICTED: uncharacterized PE-PGRS family protein PE_PGRS46-like [Glycine max];PREDICTED: uncharacterized PE-PGRS family protein PE_PGRS46-like [Glycine max];PREDICTED: uncharacterized PE-PGRS family protein PE_PGRS46-like [Glycine max];PREDICTED: uncharacterized PE-PGRS family protein PE_PGRS46-like [Glycine max];PRED…	2	0	0	1	1	0	0	1	4	0	3	0	12	4	8	12	6
XP_003536340.1-S124(79.966)-S125(79.966);XP_003556242.1-S123(79.966)-S124(79.966);XP_006589407.1-S124(79.966)-S125(79.966);XP_006606264.1-S123(79.966)-S124(79.966);XP_014618793.1-S124(79.966)-S125(79.966);XP_014618794.1-S124(79.966)-S125(79.966)	nRS(79.966)S(79.966)HTLLPPLPSRc	nRSSHTLLPPLPSRc	n(34.063)RS(79.966)S(79.966)HTLLPPLPSRc;n(28.031)RS(79.966)S(79.966)HTLLPPLPSRc	XP_003536340.1	XP_003536340.1;XP_003556242.1;XP_006589407.1;XP_006606264.1;XP_014618793.1;XP_014618794.1	PREDICTED: vacuolar amino acid transporter 1 [Glycine max];PREDICTED: vacuolar amino acid transporter 1 [Glycine max];PREDICTED: vacuolar amino acid transporter 1 [Glycine max];PREDICTED: vacuolar amino acid transporter 1 [Glycine max];PREDICTED: vacuolar amino acid transporter 1 [Glycine max];PREDICTED: vacuolar amino acid transporter 1 [Glycine max]	0	0	0	0	0	1	1	5	1	0	0	0	8	1	4	5	3
XP_003537734.1-S685(79.966);XP_014619411.1-S689(79.966)	nHQPLHSLS(79.966)SQDGLDSPLHc	nHQPLHSLSSQDGLDSPLHc	n(34.063)HQPLHSLS(79.966)SQDGLDSPLHc;n(28.031)HQPLHSLS(79.966)SQDGLDSPLHc	XP_003537734.1	XP_003537734.1;XP_014619411.1	PREDICTED: ABC transporter G family member 15-like isoform X2 [Glycine max];PREDICTED: ABC transporter G family member 15-like isoform X1 [Glycine max]	0	0	1	0	0	2	0	0	2	2	0	1	8	3	4	7	4
XP_006591094.1-S109(79.966)-S114(79.966)	nVLTGGNNAS(79.966)DFSDS(79.966)EEDEELALEGQDNDEGAKc	nVLTGGNNASDFSDSEEDEELALEGQDNDEGAKc	n(34.063)VLTGGNNAS(79.966)DFSDS(79.966)EEDEELALEGQDNDEGAKc;n(28.031)VLTGGNNAS(79.966)DFSDS(79.966)EEDEELALEGQDNDEGAK(28.031)c	XP_006591094.1	XP_006591094.1	PREDICTED: histone deacetylase HDT1-like [Glycine max]	1	1	0	0	0	0	1	1	0	0	0	0	4	2	2	4	2
XP_014617832.1-T370(79.966)-M373(15.995);XP_014619854.1-T366(79.966)-M369(15.995)	nRRT(79.966)FDM(15.995)PDGVIRc;nT(79.966)FDM(15.995)PDGVIRc	nTFDMPDGVIRc;nRRTFDMPDGVIRc	n(28.031)RRT(79.966)FDM(15.995)PDGVIRc;n(34.063)RRT(79.966)FDM(15.995)PDGVIRc;n(28.031)T(79.966)FDM(15.995)PDGVIRc;n(34.063)T(79.966)FDM(15.995)PDGVIRc	XP_014617832.1	XP_014617832.1;XP_014619854.1	PREDICTED: BAG family molecular chaperone regulator 7-like [Glycine max];PREDICTED: BAG family molecular chaperone regulator 7-like [Glycine max]	0	0	0	0	1	5	0	0	0	0	3	1	10	6	4	10	2
XP_003516712.1-S499(79.966);XP_014632609.1-S457(79.966)	nHRSPS(79.966)SLQVKc	nHRSPSSLQVKc	n(28.031)HRSPS(79.966)SLQVK(28.031)c	XP_003516712.1	XP_003516712.1;XP_014632609.1	PREDICTED: uncharacterized protein At5g41620 isoform X1 [Glycine max];PREDICTED: uncharacterized protein At5g41620 isoform X2 [Glycine max]	0	0	1	0	0	0	0	0	0	0	1	0	2	1	1	2	2
XP_003522940.1-S1664(79.966)-S1671(79.966);XP_003525941.1-S1671(79.966)-S1678(79.966);XP_014630182.1-S1664(79.966)-S1671(79.966);XP_014632151.1-S1392(79.966)-S1399(79.966)	nTVFLSGEPS(79.966)PDGNPNS(79.966)PPRc	nTVFLSGEPSPDGNPNSPPRc	n(34.063)TVFLSGEPS(79.966)PDGNPNS(79.966)PPRc;n(28.031)TVFLSGEPS(79.966)PDGNPNS(79.966)PPRc	XP_003522940.1	XP_003522940.1;XP_003525941.1;XP_014630182.1;XP_014632151.1	PREDICTED: protein TSS-like [Glycine max];PREDICTED: protein TSS-like isoform X1 [Glycine max];PREDICTED: protein TSS-like [Glycine max];PREDICTED: protein TSS-like isoform X2 [Glycine max]	9	2	0	0	1	0	0	5	0	0	3	4	24	5	10	15	4
XP_006591237.1-S288(79.966)	nSSS(79.966)SNIFSTDLNLDNETKc	nSSSSNIFSTDLNLDNETKc	n(34.063)SSS(79.966)SNIFSTDLNLDNETK(34.063)c;n(28.031)SSS(79.966)SNIFSTDLNLDNETK(28.031)c	XP_006591237.1	XP_006591237.1	PREDICTED: 6-phosphofructo-2-kinase/fructose-2,6-bisphosphatase-like [Glycine max]	0	0	0	0	2	2	0	0	0	0	1	0	5	4	1	5	2
XP_003540196.1-S75(79.966);XP_003543454.1-S75(79.966);XP_006592711.1-S75(79.966)	nVEEGGDSINVATTPAS(79.966)PSLSKc	nVEEGGDSINVATTPASPSLSKc	n(34.063)VEEGGDSINVATTPAS(79.966)PSLSK(34.063)c;n(28.031)VEEGGDSINVATTPAS(79.966)PSLSK(28.031)c	XP_003540196.1	XP_003540196.1;XP_003543454.1;XP_006592711.1	PREDICTED: ABC transporter G family member 3-like [Glycine max];PREDICTED: ABC transporter G family member 3 [Glycine max];PREDICTED: ABC transporter G family member 3-like [Glycine max]	1	0	0	0	5	5	1	0	0	0	4	3	19	10	8	18	4
XP_014629976.1-S690(79.966);XP_014629977.1-S690(79.966)	nVIEADDS(79.966)DADEEERc;nVIEADDS(79.966)DADEEERSDRc	nVIEADDSDADEEERSDRc;nVIEADDSDADEEERc	n(34.063)VIEADDS(79.966)DADEEERSDRc;n(28.031)VIEADDS(79.966)DADEEERSDRc;n(34.063)VIEADDS(79.966)DADEEERc;n(28.031)VIEADDS(79.966)DADEEERc	XP_014629976.1	XP_014629976.1;XP_014629977.1	PREDICTED: uncharacterized protein LOC100818050 isoform X1 [Glycine max];PREDICTED: uncharacterized protein LOC100818050 isoform X2 [Glycine max]	12	3	0	0	2	2	2	6	0	0	3	2	32	11	10	21	4
XP_003554405.1-M195(15.995)-S196(79.966)	nAQLPGAM(15.995)S(79.966)QDSKc	nAQLPGAMSQDSKc	n(28.031)AQLPGAM(15.995)S(79.966)QDSK(28.031)c;n(34.063)AQLPGAM(15.995)S(79.966)QDSK(34.063)c	XP_003554405.1	XP_003554405.1	PREDICTED: UDP-glycosyltransferase 73C3-like [Glycine max]	0	0	0	0	2	2	0	0	0	0	0	0	4	3	0	3	1
XP_006574599.1-S725(79.966);XP_006574600.1-S724(79.966)	nAPVSSSLDGLSSLS(79.966)LSTKc	nAPVSSSLDGLSSLSLSTKc	n(34.063)APVSSSLDGLSSLS(79.966)LSTK(34.063)c	XP_006574599.1	XP_006574599.1;XP_006574600.1	PREDICTED: AP-1 complex subunit gamma-2-like isoform X1 [Glycine max];PREDICTED: AP-1 complex subunit gamma-2-like isoform X2 [Glycine max]	0	0	0	0	0	2	0	0	0	0	0	0	2	2	0	2	1
XP_003538342.1-S265(79.966)-S267(79.966)-S269(79.966);XP_003538343.1-S259(79.966)-S261(79.966)-S263(79.966);XP_003553178.1-S265(79.966)-S267(79.966)-S269(79.966);XP_006591271.1-S218(79.966)-S220(79.966)-S222(79.966);XP_014626702.1-S218(79.966)-S220(79.966)-S222(79.966)	nEESPQLS(79.966)GS(79.966)VS(79.966)PFTSNEIKc	nEESPQLSGSVSPFTSNEIKc	n(28.031)EESPQLS(79.966)GS(79.966)VS(79.966)PFTSNEIK(28.031)c	XP_003538342.1	XP_003538342.1;XP_003538343.1;XP_003553178.1;XP_006591271.1;XP_014626702.1	PREDICTED: KH domain-containing protein At3g08620-like isoform X1 [Glycine max];PREDICTED: KH domain-containing protein At3g08620-like isoform X2 [Glycine max];PREDICTED: KH domain-containing protein At3g08620-like isoform X1 [Glycine max];PREDICTED: KH domain-containing protein At3g08620-like isoform X3 [Glycine max];PREDICTED: KH domain-containing protein SPIN1-like isoform X2 [Glycine max]	2	0	0	0	0	0	0	0	0	0	0	0	2	2	0	2	1
XP_003516950.1-S48(79.966)	nGS(79.966)GSSSDRPLWYPGAKc	nGSGSSSDRPLWYPGAKc	n(34.063)GS(79.966)GSSSDRPLWYPGAK(34.063)c;n(28.031)GS(79.966)GSSSDRPLWYPGAK(28.031)c	XP_003516950.1	XP_003516950.1	PREDICTED: chlorophyll a-b binding protein CP29.2, chloroplastic-like [Glycine max]	6	6	6	6	3	2	2	7	8	6	6	4	62	23	21	44	6
XP_003525036.1-S519(79.966)	nGWFSGS(79.966)Rc	nGWFSGSRc	n(28.031)GWFSGS(79.966)Rc	XP_003525036.1	XP_003525036.1	PREDICTED: eukaryotic translation initiation factor 4B2-like [Glycine max]	0	0	0	0	0	0	0	0	2	0	0	0	2	0	2	2	1
XP_006604539.1-S146(79.966);XP_014627511.1-S146(79.966)	nLGHSIS(79.966)DSGVPYLSGESRc	nLGHSISDSGVPYLSGESRc	n(28.031)LGHSIS(79.966)DSGVPYLSGESRc	XP_006604539.1	XP_006604539.1;XP_014627511.1	PREDICTED: phosphatidate phosphatase PAH1-like [Glycine max];PREDICTED: phosphatidate phosphatase PAH1-like [Glycine max]	0	0	0	0	0	0	0	0	2	0	0	0	2	0	2	2	1
XP_003519003.1-S201(79.966);XP_003542333.1-S200(79.966);XP_014620757.1-S201(79.966);XP_014621896.1-S201(79.966)	nLKDLPS(79.966)FIRc	nLKDLPSFIRc	n(34.063)LK(34.063)DLPS(79.966)FIRc;n(28.031)LK(28.031)DLPS(79.966)FIRc	XP_003519003.1	XP_003519003.1;XP_003542333.1;XP_014620757.1;XP_014621896.1	PREDICTED: 7-deoxyloganetin glucosyltransferase-like [Glycine max];PREDICTED: 7-deoxyloganetin glucosyltransferase-like [Glycine max];PREDICTED: 7-deoxyloganetin glucosyltransferase-like [Glycine max];PREDICTED: 7-deoxyloganetin glucosyltransferase-like [Glycine max]	0	0	1	1	1	2	0	0	1	0	0	0	6	5	1	6	3
XP_003530210.1-S74(79.966)-M81(15.995);XP_003531752.1-S74(79.966)-M81(15.995);XP_006583081.1-S75(79.966)-M82(15.995);XP_006585654.1-S75(79.966)-M82(15.995)	nKSPS(79.966)LLDLIQM(15.995)Rc	nKSPSLLDLIQMRc	n(34.063)K(34.063)SPS(79.966)LLDLIQM(15.995)Rc;n(28.031)K(28.031)SPS(79.966)LLDLIQM(15.995)Rc	XP_003530210.1	XP_003530210.1;XP_003531752.1;XP_006583081.1;XP_006585654.1	PREDICTED: uncharacterized protein LOC100808320 isoform X2 [Glycine max];PREDICTED: uncharacterized protein LOC100808512 isoform X2 [Glycine max];PREDICTED: uncharacterized protein LOC100808320 isoform X1 [Glycine max];PREDICTED: uncharacterized protein LOC100808512 isoform X1 [Glycine max]	0	0	0	0	3	2	0	0	0	2	1	0	8	3	3	6	3
XP_003544897.2-S860(79.966);XP_006596434.1-S860(79.966);XP_006596435.1-S860(79.966)	nATSLSS(79.966)ASIDDAAVINDLIVKc	nATSLSSASIDDAAVINDLIVKc	n(34.063)ATSLSS(79.966)ASIDDAAVINDLIVK(34.063)c;n(28.031)ATSLSS(79.966)ASIDDAAVINDLIVK(28.031)c	XP_003544897.2	XP_003544897.2;XP_006596434.1;XP_006596435.1	PREDICTED: ubiquitin-activating enzyme E1 1 [Glycine max];PREDICTED: ubiquitin-activating enzyme E1 1 [Glycine max];PREDICTED: ubiquitin-activating enzyme E1 1 [Glycine max]	6	4	0	0	14	15	2	5	0	0	20	23	89	29	41	70	4
XP_006595653.1-M79(15.995)-T82(79.966);XP_014622792.1-M79(15.995)-T82(79.966)	nM(15.995)VGT(79.966)NELVKc	nMVGTNELVKc	n(28.031)M(15.995)VGT(79.966)NELVK(28.031)c;n(34.063)M(15.995)VGT(79.966)NELVK(34.063)c	XP_006595653.1	XP_006595653.1;XP_014622792.1	PREDICTED: uncharacterized protein sll1770 isoform X1 [Glycine max];PREDICTED: uncharacterized protein sll1770 isoform X1 [Glycine max]	0	0	0	0	5	4	0	0	0	0	1	0	10	6	1	7	2
XP_003519024.1-S266(79.966)-S269(79.966)-S271(79.966);XP_014623230.1-S266(79.966)-S269(79.966)-S271(79.966);XP_014623232.1-S266(79.966)-S269(79.966)-S271(79.966)	nRFS(79.966)SDS(79.966)AS(79.966)LSGIGKc	nRFSSDSASLSGIGKc	n(34.063)RFS(79.966)SDS(79.966)AS(79.966)LSGIGK(34.063)c;n(28.031)RFS(79.966)SDS(79.966)AS(79.966)LSGIGK(28.031)c	XP_003519024.1	XP_003519024.1;XP_014623230.1;XP_014623232.1	PREDICTED: myosin-binding protein 7 isoform X1 [Glycine max];PREDICTED: myosin-binding protein 7 isoform X2 [Glycine max];PREDICTED: myosin-binding protein 7 isoform X3 [Glycine max]	2	1	0	0	0	0	0	2	0	0	0	0	5	1	1	2	2
XP_003523374.1-S1131(79.966)-C1135(57.021)-M1139(15.995);XP_003527978.1-S1132(79.966)-C1136(57.021)-M1140(15.995);XP_014630436.1-S1098(79.966)-C1102(57.021)-M1106(15.995);XP_014631877.1-S1099(79.966)-C1103(57.021)-M1107(15.995)	nVNPNPLIVEDGS(79.966)PKAC(57.021)DALM(15.995)PGSNESESLILSRc	nVNPNPLIVEDGSPKACDALMPGSNESESLILSRc	n(34.063)VNPNPLIVEDGS(79.966)PK(34.063)AC(57.021)DALM(15.995)PGSNESESLILSRc;n(28.031)VNPNPLIVEDGS(79.966)PK(28.031)AC(57.021)DALM(15.995)PGSNESESLILSRc	XP_003523374.1	XP_003523374.1;XP_003527978.1;XP_014630436.1;XP_014631877.1	PREDICTED: uncharacterized protein LOC100814864 isoform X1 [Glycine max];PREDICTED: uncharacterized protein LOC100810264 isoform X1 [Glycine max];PREDICTED: uncharacterized protein LOC100814864 isoform X2 [Glycine max];PREDICTED: uncharacterized protein LOC100810264 isoform X2 [Glycine max]	0	0	0	0	2	1	0	0	1	0	2	1	7	2	4	6	3
XP_003542645.1-C333(57.021)-S336(79.966)	nTTEVEEEC(57.021)PPS(79.966)PSPSPPPPPPSEPVKc	nTTEVEEECPPSPSPSPPPPPPSEPVKc	n(28.031)TTEVEEEC(57.021)PPS(79.966)PSPSPPPPPPSEPVK(28.031)c	XP_003542645.1	XP_003542645.1	PREDICTED: putative clathrin assembly protein At5g35200 [Glycine max]	0	0	0	0	5	0	0	0	0	0	0	0	5	5	0	5	1
XP_003528172.1-S693(79.966)	nSSS(79.966)PGQEEVEGTAKc	nSSSPGQEEVEGTAKc	n(34.063)SSS(79.966)PGQEEVEGTAK(34.063)c;n(28.031)SSS(79.966)PGQEEVEGTAK(28.031)c	XP_003528172.1	XP_003528172.1	PREDICTED: uncharacterized protein LOC100796430 [Glycine max]	0	0	0	0	7	6	0	0	0	0	1	0	14	7	1	8	2
XP_003526282.3-S442(79.966)-S445(79.966)	nASS(79.966)SVS(79.966)LLFKc	nASSSVSLLFKc	n(28.031)ASS(79.966)SVS(79.966)LLFK(28.031)c;n(34.063)ASS(79.966)SVS(79.966)LLFK(34.063)c	XP_003526282.3	XP_003526282.3	PREDICTED: callose synthase 12-like [Glycine max]	0	0	0	0	2	0	0	0	0	0	3	3	8	2	5	7	2
XP_003523226.1-M526(15.995)-S529(79.966)-S533(79.966)-C535(57.021);XP_003526863.1-M541(15.995)-S544(79.966)-S548(79.966)-C550(57.021)	nM(15.995)ITS(79.966)LPVS(79.966)PC(57.021)SSPLRc	nMITSLPVSPCSSPLRc	n(28.031)M(15.995)ITS(79.966)LPVS(79.966)PC(57.021)SSPLRc	XP_003526863.1	XP_003523226.1;XP_003526863.1	PREDICTED: mitogen-activated protein kinase kinase kinase YODA-like [Glycine max];PREDICTED: mitogen-activated protein kinase kinase kinase YODA-like [Glycine max]	1	0	0	0	0	0	1	0	0	0	0	0	2	1	1	2	2
XP_006581180.1-S372(79.966);XP_006581181.1-S372(79.966)	nVAS(79.966)DEADSFLNEKc	nVASDEADSFLNEKc	n(34.063)VAS(79.966)DEADSFLNEK(34.063)c;n(28.031)VAS(79.966)DEADSFLNEK(28.031)c	XP_006581180.1	XP_006581180.1;XP_006581181.1	PREDICTED: protein IQ-DOMAIN 32-like [Glycine max];PREDICTED: protein IQ-DOMAIN 32-like [Glycine max]	3	1	0	0	3	0	3	3	0	0	5	2	20	5	10	15	4
XP_006598658.1-S174(79.966)-S176(79.966)	nS(79.966)LS(79.966)PKPPVQKc	nSLSPKPPVQKc	n(28.031)S(79.966)LS(79.966)PK(28.031)PPVQK(28.031)c;n(34.063)S(79.966)LS(79.966)PK(34.063)PPVQK(34.063)c	XP_006598658.1	XP_006598658.1	PREDICTED: uncharacterized protein LOC100787464 [Glycine max]	1	2	4	1	7	3	1	3	0	0	1	0	23	17	3	20	5
XP_006580135.1-M925(15.995)-S941(79.966);XP_006580136.1-M923(15.995)-S939(79.966)	nSEM(15.995)FEAPSFMTLVDPGQVS(79.966)PKc	nSEMFEAPSFMTLVDPGQVSPKc	n(34.063)SEM(15.995)FEAPSFMTLVDPGQVS(79.966)PK(34.063)c	XP_006580135.1	XP_006580135.1;XP_006580136.1	PREDICTED: uncharacterized protein LOC102665569 isoform X1 [Glycine max];PREDICTED: uncharacterized protein LOC102665569 isoform X2 [Glycine max]	0	0	0	0	0	0	0	0	0	0	0	2	2	0	2	2	1
XP_006578272.1-M679(15.995)-C683(57.021)-S685(79.966);XP_006578273.1-M635(15.995)-C639(57.021)-S641(79.966)	nELFDPGATAGAM(15.995)LGQC(57.021)QS(79.966)FDQRc	nELFDPGATAGAMLGQCQSFDQRc	n(34.063)ELFDPGATAGAM(15.995)LGQC(57.021)QS(79.966)FDQRc;n(28.031)ELFDPGATAGAM(15.995)LGQC(57.021)QS(79.966)FDQRc	XP_006578272.1	XP_006578272.1;XP_006578273.1	PREDICTED: probable ubiquitin-like-specific protease 2B isoform X1 [Glycine max];PREDICTED: probable ubiquitin-like-specific protease 2B isoform X2 [Glycine max]	0	0	0	0	6	6	0	0	0	0	4	2	18	9	5	14	2
XP_006579589.1-S30(79.966);XP_014630951.1-S92(79.966)	nLLDTDIVS(79.966)HIDRc	nLLDTDIVSHIDRc	n(34.063)LLDTDIVS(79.966)HIDRc;n(28.031)LLDTDIVS(79.966)HIDRc	XP_014630951.1	XP_006579589.1;XP_014630951.1	PREDICTED: programmed cell death protein 4-like isoform X2 [Glycine max];PREDICTED: uncharacterized protein LOC100784244 isoform X1 [Glycine max]	0	0	0	3	1	1	0	0	2	0	2	0	9	5	4	9	4
XP_003556105.1-M369(15.995)-S370(79.966)	nIGDASNM(15.995)S(79.966)GSTAQHGKc	nIGDASNMSGSTAQHGKc	n(34.063)IGDASNM(15.995)S(79.966)GSTAQHGK(34.063)c;n(28.031)IGDASNM(15.995)S(79.966)GSTAQHGK(28.031)c	XP_003556105.1	XP_003556105.1	PREDICTED: low-temperature-induced 65 kDa protein [Glycine max]	0	0	0	3	0	2	0	0	1	0	1	0	7	5	2	7	4
XP_006606377.1-S858(79.966);XP_006606378.1-S858(79.966);XP_006606379.1-S858(79.966);XP_014618747.1-S869(79.966);XP_014628149.1-S858(79.966);XP_014628150.1-S711(79.966)	nTAS(79.966)VGSNDSLKc	nTASVGSNDSLKc	n(34.063)TAS(79.966)VGSNDSLK(34.063)c	XP_014618747.1	XP_006606377.1;XP_006606378.1;XP_006606379.1;XP_014618747.1;XP_014628149.1;XP_014628150.1	PREDICTED: uncharacterized protein LOC100781180 isoform X1 [Glycine max];PREDICTED: uncharacterized protein LOC100781180 isoform X3 [Glycine max];PREDICTED: uncharacterized protein LOC100781180 isoform X5 [Glycine max];PREDICTED: uncharacterized protein LOC100784692 [Glycine max];PREDICTED: uncharacterized protein LOC100781180 isoform X2 [Glycine max];PREDICTED: uncharacterized protein LOC1007811…	0	0	0	0	0	2	0	0	0	0	0	0	2	2	0	2	1
XP_003518875.1-S56(79.966);XP_003529373.1-S57(79.966);XP_006575031.1-S57(79.966);XP_006575032.1-S57(79.966);XP_006583852.1-S57(79.966);XP_006583853.1-S56(79.966);XP_014622544.1-S57(79.966);XP_014622549.1-S56(79.966);XP_014633627.1-S56(79.966)	nEPS(79.966)SIEKc	nEPSSIEKc	nEPS(79.966)SIEK(34.063)c	XP_003518875.1	XP_003518875.1;XP_003529373.1;XP_006575031.1;XP_006575032.1;XP_006583852.1;XP_006583853.1;XP_014622544.1;XP_014622549.1;XP_014633627.1	PREDICTED: protein IQ-DOMAIN 14 isoform X2 [Glycine max];PREDICTED: protein IQ-DOMAIN 14 isoform X1 [Glycine max];PREDICTED: protein IQ-DOMAIN 14 isoform X1 [Glycine max];PREDICTED: protein IQ-DOMAIN 14 isoform X1 [Glycine max];PREDICTED: protein IQ-DOMAIN 14 isoform X1 [Glycine max];PREDICTED: protein IQ-DOMAIN 14 isoform X2 [Glycine max];PREDICTED: protein IQ-DOMAIN 14 isoform X1 [Glycine max];…	0	3	0	0	0	1	0	1	0	0	0	1	6	3	2	5	4
XP_003524205.1-S471(79.966)	nTLS(79.966)DSALNRc	nTLSDSALNRc	n(28.031)TLS(79.966)DSALNRc	XP_003524205.1	XP_003524205.1	PREDICTED: CBL-interacting serine/threonine-protein kinase 12-like [Glycine max]	0	0	0	0	0	0	0	0	0	0	2	0	2	0	2	2	1
XP_003546700.1-S289(79.966)-S293(79.966)	nSVDGASIS(79.966)APVS(79.966)PVSSPPDSRc	nSVDGASISAPVSPVSSPPDSRc	n(34.063)SVDGASIS(79.966)APVS(79.966)PVSSPPDSRc;n(28.031)SVDGASIS(79.966)APVS(79.966)PVSSPPDSRc	XP_003546700.1	XP_003546700.1	PREDICTED: magnesium transporter MRS2-1 [Glycine max]	6	2	0	0	2	2	0	2	0	0	0	0	14	9	2	11	3
XP_003550528.1-S515(79.966)	nANFQTWS(79.966)GPLVEPSVDAPRc	nANFQTWSGPLVEPSVDAPRc	n(34.063)ANFQTWS(79.966)GPLVEPSVDAPRc;n(28.031)ANFQTWS(79.966)GPLVEPSVDAPRc	XP_003550528.1	XP_003550528.1	PREDICTED: probable serine/threonine-protein kinase At1g54610 [Glycine max]	1	0	0	0	3	3	1	0	0	0	3	1	12	7	4	11	4
NP_001235266.1-M129(15.995)-C132(57.021)-S136(79.966);NP_001235314.1-M129(15.995)-C132(57.021)-S136(79.966);NP_001241137.1-M129(15.995)-C132(57.021)-S136(79.966)	nLPM(15.995)FGC(57.021)TDAS(79.966)QVLKc	nLPMFGCTDASQVLKc	n(34.063)LPM(15.995)FGC(57.021)TDAS(79.966)QVLK(34.063)c;n(28.031)LPM(15.995)FGC(57.021)TDAS(79.966)QVLK(28.031)c	NP_001235266.1	NP_001235266.1;NP_001235314.1;NP_001241137.1	ribulose-1,5-bisphosphate carboxylase small subunit rbcS2 [Glycine max];ribulose bisphosphate carboxylase small chain 1, chloroplastic [Glycine max];ribulose bisphosphate carboxylase small chain 4, chloroplastic [Glycine max]	3	0	0	0	3	3	2	1	0	0	3	0	15	5	6	11	4
XP_003543538.1-S188(79.966);XP_006598294.1-S179(79.966);XP_014621574.1-S188(79.966)	nTSNDLYTGVSSLS(79.966)LEEGKc	nTSNDLYTGVSSLSLEEGKc	n(34.063)TSNDLYTGVSSLS(79.966)LEEGK(34.063)c;n(28.031)TSNDLYTGVSSLS(79.966)LEEGK(28.031)c	XP_003543538.1	XP_003543538.1;XP_006598294.1;XP_014621574.1	PREDICTED: xanthine dehydrogenase 1-like isoform X1 [Glycine max];PREDICTED: xanthine dehydrogenase 1-like [Glycine max];PREDICTED: xanthine dehydrogenase 1-like isoform X2 [Glycine max]	1	0	0	0	4	5	0	0	0	0	3	1	14	9	4	13	3
XP_003532866.1-S263(79.966);XP_003545961.1-S266(79.966);XP_006585339.1-S263(79.966);XP_014623573.1-S266(79.966)	nKGKPVGEES(79.966)NNGSYDALAKc;nGKPVGEES(79.966)NNGSYDALAKc	nGKPVGEESNNGSYDALAKc;nKGKPVGEESNNGSYDALAKc	n(28.031)GK(28.031)PVGEES(79.966)NNGSYDALAK(28.031)c;n(34.063)GK(34.063)PVGEES(79.966)NNGSYDALAK(34.063)c;n(34.063)K(34.063)GK(34.063)PVGEES(79.966)NNGSYDALAK(34.063)c	XP_003532866.1	XP_003532866.1;XP_003545961.1;XP_006585339.1;XP_014623573.1	PREDICTED: uncharacterized protein LOC100811021 isoform X2 [Glycine max];PREDICTED: lateral signaling target protein 2 homolog isoform X2 [Glycine max];PREDICTED: uncharacterized protein LOC100811021 isoform X1 [Glycine max];PREDICTED: uncharacterized protein LOC100779988 isoform X1 [Glycine max]	0	0	1	1	0	3	0	0	1	0	0	0	6	5	1	6	3
XP_006578379.1-S454(79.966);XP_014630129.1-S454(79.966);XP_014630131.1-S454(79.966)	nYGAS(79.966)PRDPYLPPMSRc	nYGASPRDPYLPPMSRc	n(28.031)YGAS(79.966)PRDPYLPPMSRc;n(34.063)YGAS(79.966)PRDPYLPPMSRc	XP_006578379.1	XP_006578379.1;XP_014630129.1;XP_014630131.1	PREDICTED: uncharacterized protein LOC100804883 [Glycine max];PREDICTED: uncharacterized protein LOC100804883 [Glycine max];PREDICTED: uncharacterized protein LOC100804883 [Glycine max]	0	0	2	1	1	0	0	0	0	3	0	1	8	4	4	8	4
XP_014619417.1-M418(15.995)-M435(15.995)-S444(79.966)	nHAQSASLM(15.995)PGSVFNDDKPFTDGSQM(15.995)ADIYQHNNS(79.966)FGQKc	nHAQSASLMPGSVFNDDKPFTDGSQMADIYQHNNSFGQKc	n(28.031)HAQSASLM(15.995)PGSVFNDDK(28.031)PFTDGSQM(15.995)ADIYQHNNS(79.966)FGQK(28.031)c	XP_014619417.1	XP_014619417.1	PREDICTED: uncharacterized protein LOC100791547 [Glycine max]	0	0	0	0	2	0	0	0	0	0	1	0	3	2	1	3	2
XP_003552437.1-S339(79.966)	nSVGFFSNSAS(79.966)HNFSSRc	nSVGFFSNSASHNFSSRc	n(34.063)SVGFFSNSAS(79.966)HNFSSRc;n(28.031)SVGFFSNSAS(79.966)HNFSSRc	XP_003552437.1	XP_003552437.1	PREDICTED: CBS domain-containing protein CBSX6-like [Glycine max]	0	0	0	1	0	2	1	0	2	1	1	1	9	3	4	7	5
NP_001235758.1-S75(79.966);NP_001238429.1-S75(79.966);NP_001238580.1-S75(79.966);XP_006595535.1-S75(79.966);XP_006595536.1-S75(79.966)	nTGSLDKS(79.966)FEGTPKc	nTGSLDKSFEGTPKc	n(34.063)TGSLDK(34.063)S(79.966)FEGTPK(34.063)c	NP_001235758.1	NP_001235758.1;NP_001238429.1;NP_001238580.1;XP_006595535.1;XP_006595536.1	uncharacterized protein LOC100305720 [Glycine max];uncharacterized protein LOC100499947 [Glycine max];uncharacterized protein LOC100499957 [Glycine max];PREDICTED: uncharacterized protein LOC100527547 isoform X1 [Glycine max];PREDICTED: uncharacterized protein LOC100527547 isoform X1 [Glycine max]	0	0	0	1	0	0	0	0	0	2	0	0	3	1	1	2	2
NP_001242254.1-S183(79.966);XP_003545610.1-S184(79.966)	nIVES(79.966)DDDDDFILSHKRc;nRIVES(79.966)DDDDDFILSHKc;nRIVES(79.966)DDDDDFILSHKRc;nIVES(79.966)DDDDDFILSHKc	nRIVESDDDDDFILSHKc;nIVESDDDDDFILSHKc;nRIVESDDDDDFILSHKRc;nIVESDDDDDFILSHKRc	n(28.031)RIVES(79.966)DDDDDFILSHK(28.031)Rc;n(28.031)RIVES(79.966)DDDDDFILSHK(28.031)c;n(28.031)IVES(79.966)DDDDDFILSHK(28.031)c;n(34.063)IVES(79.966)DDDDDFILSHK(34.063)Rc;n(34.063)RIVES(79.966)DDDDDFILSHK(34.063)Rc;n(28.031)IVES(79.966)DDDDDFILSHK(28.031)Rc;n(34.063)IVES(79.966)DDDDDFILSHK(34.063)c;n(34.063)RIVES(79.966)DDDDDFILSHK(34.063)c	NP_001242254.1	NP_001242254.1;XP_003545610.1	uncharacterized protein LOC100786782 [Glycine max];PREDICTED: uncharacterized protein DDB_G0284459-like [Glycine max]	15	9	22	20	15	17	8	17	19	20	26	27	215	63	78	141	6
XP_003517548.1-S754(79.966)-M759(15.995);XP_003537778.1-S754(79.966)-M759(15.995)	nMGDS(79.966)DDEEM(15.995)NLSLFPKc	nMGDSDDEEMNLSLFPKc	n(34.063)MGDS(79.966)DDEEM(15.995)NLSLFPK(34.063)c	XP_003517548.1	XP_003517548.1;XP_003537778.1	PREDICTED: cellulose synthase-like protein D2 [Glycine max];PREDICTED: cellulose synthase-like protein D2 [Glycine max]	0	2	0	0	0	0	0	1	0	0	0	1	4	2	2	4	3
XP_003547113.1-S128(79.966)	nAQPS(79.966)PAPPPPKc	nAQPSPAPPPPKc	n(34.063)AQPS(79.966)PAPPPPK(34.063)c;n(28.031)AQPS(79.966)PAPPPPK(28.031)c	XP_003547113.1	XP_003547113.1	PREDICTED: mediator-associated protein 1-like [Glycine max]	0	0	0	0	1	1	0	0	0	0	2	3	7	1	3	4	2
XP_003531482.1-S368(79.966)-M375(15.995);XP_003546820.1-S366(79.966)-M373(15.995)	nVVPAS(79.966)AIPDGWM(15.995)GLDIGPDSVKc	nVVPASAIPDGWMGLDIGPDSVKc	n(28.031)VVPAS(79.966)AIPDGWM(15.995)GLDIGPDSVK(28.031)c	XP_003531482.1	XP_003531482.1;XP_003546820.1	PREDICTED: phosphoglycerate kinase, cytosolic [Glycine max];PREDICTED: phosphoglycerate kinase, cytosolic [Glycine max]	0	0	0	0	2	0	0	0	0	0	0	0	2	2	0	2	1
XP_003548341.1-C423(57.021)-S433(79.966);XP_006599750.1-C397(57.021)-S407(79.966)	nYKIDC(57.021)IPPVTESVQS(79.966)Dc	nYKIDCIPPVTESVQSDc	n(28.031)YK(28.031)IDC(57.021)IPPVTESVQS(79.966)Dc;n(34.063)YK(34.063)IDC(57.021)IPPVTESVQS(79.966)Dc	XP_003548341.1	XP_003548341.1;XP_006599750.1	PREDICTED: uncharacterized protein LOC100795582 isoform X1 [Glycine max];PREDICTED: uncharacterized protein LOC100795582 isoform X2 [Glycine max]	0	2	0	0	0	1	1	0	0	0	3	2	9	3	5	8	4
XP_006589399.1-M1855(15.995)-S1874(79.966)	nTPSSLPM(15.995)PTPPPASLNISSPDFAPLS(79.966)PVNANPLGDAKc	nTPSSLPMPTPPPASLNISSPDFAPLSPVNANPLGDAKc	n(34.063)TPSSLPM(15.995)PTPPPASLNISSPDFAPLS(79.966)PVNANPLGDAK(34.063)c;n(28.031)TPSSLPM(15.995)PTPPPASLNISSPDFAPLS(79.966)PVNANPLGDAK(28.031)c	XP_006589399.1	XP_006589399.1	PREDICTED: protein MOR1-like isoform X1 [Glycine max]	0	0	0	0	2	1	0	0	0	0	0	1	4	3	1	4	2
XP_003535716.1-S174(79.966);XP_003555923.1-S174(79.966)	nS(79.966)DDWFLNALNGAGLLNRc	nSDDWFLNALNGAGLLNRc	n(28.031)S(79.966)DDWFLNALNGAGLLNRc;n(34.063)S(79.966)DDWFLNALNGAGLLNRc	XP_003535716.1	XP_003535716.1;XP_003555923.1	PREDICTED: neurogenic protein mastermind-like [Glycine max];PREDICTED: neurogenic protein mastermind-like [Glycine max]	0	0	2	8	1	0	0	1	3	3	1	0	19	11	8	19	5
XP_003536399.1-S131(79.966)-S133(79.966)	nDAILAVDLDS(79.966)DS(79.966)DNNSSNRKc	nDAILAVDLDSDSDNNSSNRKc	n(28.031)DAILAVDLDS(79.966)DS(79.966)DNNSSNRK(28.031)c	XP_003536399.1	XP_003536399.1	PREDICTED: BSD domain-containing protein 1-like [Glycine max]	4	0	0	0	0	0	0	0	0	0	0	0	4	2	0	2	1
XP_003550739.2-S20(79.966)-S23(79.966)	nTSESSTQFDS(79.966)PHS(79.966)PLRc	nTSESSTQFDSPHSPLRc	n(34.063)TSESSTQFDS(79.966)PHS(79.966)PLRc	XP_003550739.2	XP_003550739.2	PREDICTED: CASP-like protein 4A3 [Glycine max]	0	0	0	0	0	3	0	0	0	0	0	0	3	3	0	3	1
XP_003531676.1-S84(79.966)-C92(57.021)	nDASDAVIGVES(79.966)ENELPGSC(57.021)IVERc	nDASDAVIGVESENELPGSCIVERc	n(34.063)DASDAVIGVES(79.966)ENELPGSC(57.021)IVERc	XP_003531676.1	XP_003531676.1	PREDICTED: uncharacterized protein LOC100812629 [Glycine max]	0	0	0	0	0	0	0	0	0	0	0	2	2	0	2	2	1
XP_003542639.1-S596(79.966);XP_006594244.1-S597(79.966)	nSGLPSNSSVEDNNGSEVS(79.966)PSKc;nSGLPSNSSVEDNNGSEVS(79.966)PSKNSNIKc	nSGLPSNSSVEDNNGSEVSPSKNSNIKc;nSGLPSNSSVEDNNGSEVSPSKc	n(34.063)SGLPSNSSVEDNNGSEVS(79.966)PSK(34.063)c;n(34.063)SGLPSNSSVEDNNGSEVS(79.966)PSK(34.063)NSNIK(34.063)c;n(28.031)SGLPSNSSVEDNNGSEVS(79.966)PSK(28.031)NSNIK(28.031)c;n(28.031)SGLPSNSSVEDNNGSEVS(79.966)PSK(28.031)c	XP_003542639.1	XP_003542639.1;XP_006594244.1	PREDICTED: CCR4-NOT transcription complex subunit 10-like isoform X2 [Glycine max];PREDICTED: CCR4-NOT transcription complex subunit 10-like isoform X1 [Glycine max]	2	0	0	1	13	15	0	1	1	0	5	4	42	27	9	36	6
XP_003535088.1-M148(15.995)-S150(79.966);XP_003546262.1-M148(15.995)-S150(79.966)	nSSFM(15.995)DS(79.966)FKc	nSSFMDSFKc	n(34.063)SSFM(15.995)DS(79.966)FK(34.063)c;n(28.031)SSFM(15.995)DS(79.966)FK(28.031)c	XP_003535088.1	XP_003535088.1;XP_003546262.1	PREDICTED: ADP-ribosylation factor GTPase-activating protein AGD12 [Glycine max];PREDICTED: ADP-ribosylation factor GTPase-activating protein AGD12-like [Glycine max]	0	0	0	0	8	7	0	0	0	0	9	7	31	10	10	20	2
XP_006596542.1-S449(79.966);XP_006601358.1-S458(79.966)	nGPTS(79.966)PNIIDKc	nGPTSPNIIDKc	n(28.031)GPTS(79.966)PNIIDK(28.031)c	XP_006596542.1	XP_006596542.1;XP_006601358.1	PREDICTED: dentin sialophosphoprotein-like [Glycine max];PREDICTED: uncharacterized protein LOC102667261 [Glycine max]	0	0	0	0	2	0	0	0	0	0	0	0	2	2	0	2	1
NP_001235133.1-S189(79.966)	nSLSSNEPAS(79.966)ANIKc	nSLSSNEPASANIKc	n(34.063)SLSSNEPAS(79.966)ANIK(34.063)c	NP_001235133.1	NP_001235133.1	uncharacterized protein LOC100499980 [Glycine max]	0	0	0	0	0	2	0	0	0	0	0	0	2	2	0	2	1
XP_003519249.1-S523(79.966)-S526(79.966);XP_003544882.1-S529(79.966)-S532(79.966);XP_006575405.1-S481(79.966)-S484(79.966)	nNGNIS(79.966)DES(79.966)DDEGFMSKc	nNGNISDESDDEGFMSKc	n(28.031)NGNIS(79.966)DES(79.966)DDEGFMSK(28.031)c	XP_003519249.1	XP_003519249.1;XP_003544882.1;XP_006575405.1	PREDICTED: protein DAMAGED DNA-BINDING 2-like isoform X1 [Glycine max];PREDICTED: protein DAMAGED DNA-BINDING 2 [Glycine max];PREDICTED: protein DAMAGED DNA-BINDING 2-like isoform X2 [Glycine max]	2	0	0	0	0	0	0	0	0	0	0	0	2	2	0	2	1
XP_003518875.1-S236(79.966);XP_003529373.1-S237(79.966);XP_006575031.1-S237(79.966);XP_006575032.1-S237(79.966);XP_006583852.1-S237(79.966);XP_006583853.1-S236(79.966);XP_014622544.1-S237(79.966);XP_014622549.1-S236(79.966);XP_014633627.1-S236(79.966)	nYQADFKNDKDAAS(79.966)ILGKc;nDAAS(79.966)ILGKc;nNDKDAAS(79.966)ILGKc	nYQADFKNDKDAASILGKc;nDAASILGKc;nNDKDAASILGKc	n(28.031)NDK(28.031)DAAS(79.966)ILGK(28.031)c;n(34.063)NDK(34.063)DAAS(79.966)ILGK(34.063)c;n(28.031)DAAS(79.966)ILGK(28.031)c;n(34.063)YQADFK(34.063)NDK(34.063)DAAS(79.966)ILGK(34.063)c;n(28.031)YQADFK(28.031)NDK(28.031)DAAS(79.966)ILGK(28.031)c	XP_003518875.1	XP_003518875.1;XP_003529373.1;XP_006575031.1;XP_006575032.1;XP_006583852.1;XP_006583853.1;XP_014622544.1;XP_014622549.1;XP_014633627.1	PREDICTED: protein IQ-DOMAIN 14 isoform X2 [Glycine max];PREDICTED: protein IQ-DOMAIN 14 isoform X1 [Glycine max];PREDICTED: protein IQ-DOMAIN 14 isoform X1 [Glycine max];PREDICTED: protein IQ-DOMAIN 14 isoform X1 [Glycine max];PREDICTED: protein IQ-DOMAIN 14 isoform X1 [Glycine max];PREDICTED: protein IQ-DOMAIN 14 isoform X2 [Glycine max];PREDICTED: protein IQ-DOMAIN 14 isoform X1 [Glycine max];…	0	0	10	8	9	5	1	1	8	6	7	8	63	23	23	46	5
NP_001236661.1-S147(79.966);NP_001243291.1-S147(79.966);XP_003542332.1-S188(79.966)	nEFAPS(79.966)IPEKc	nEFAPSIPEKc	n(34.063)EFAPS(79.966)IPEK(34.063)c	NP_001236661.1	NP_001236661.1;NP_001243291.1;XP_003542332.1	cytosolic malate dehydrogenase [Glycine max];malate dehydrogenase, cytoplasmic-like [Glycine max];PREDICTED: malate dehydrogenase, cytoplasmic-like [Glycine max]	0	0	0	0	0	2	0	0	0	0	0	0	2	2	0	2	1
XP_006594370.1-S896(79.966);XP_006598088.1-S898(79.966);XP_006598089.1-S898(79.966);XP_014621159.1-S896(79.966)	nSFS(79.966)QKDTFEGSRc	nSFSQKDTFEGSRc	n(28.031)SFS(79.966)QK(28.031)DTFEGSRc	XP_006594370.1	XP_006594370.1;XP_006598088.1;XP_006598089.1;XP_014621159.1	PREDICTED: uncharacterized protein LOC100813299 [Glycine max];PREDICTED: uncharacterized protein LOC100780877 isoform X1 [Glycine max];PREDICTED: uncharacterized protein LOC100780877 isoform X1 [Glycine max];PREDICTED: uncharacterized protein LOC100813299 [Glycine max]	0	0	2	0	0	0	0	0	2	0	0	0	4	2	2	4	2
XP_006580524.1-S325(79.966);XP_006584762.1-S322(79.966)	nTLIGES(79.966)GRc	nTLIGESGRc	n(34.063)TLIGES(79.966)GRc	XP_006580524.1	XP_006580524.1;XP_006584762.1	PREDICTED: RING-H2 finger protein ATL20-like [Glycine max];PREDICTED: putative RING-H2 finger protein ATL21B [Glycine max]	0	0	0	0	0	3	0	0	0	0	0	1	4	3	1	4	2
XP_006585860.1-S766(79.966);XP_006585861.1-S766(79.966);XP_014634743.1-S698(79.966);XP_014634744.1-S640(79.966)	nWAWEGDES(79.966)DDEQRRc	nWAWEGDESDDEQRRc	n(34.063)WAWEGDES(79.966)DDEQRRc	XP_006585860.1	XP_006585860.1;XP_006585861.1;XP_014634743.1;XP_014634744.1	PREDICTED: U2 snRNP-associated SURP motif-containing protein-like isoform X1 [Glycine max];PREDICTED: U2 snRNP-associated SURP motif-containing protein-like isoform X1 [Glycine max];PREDICTED: U2 snRNP-associated SURP motif-containing protein-like isoform X2 [Glycine max];PREDICTED: U2 snRNP-associated SURP motif-containing protein-like isoform X3 [Glycine max]	0	0	0	0	0	1	0	2	0	2	0	3	8	1	7	8	4
XP_003529874.1-S259(79.966);XP_003548173.1-S256(79.966)	nLPSLES(79.966)PKc	nLPSLESPKc	n(28.031)LPSLES(79.966)PK(28.031)c	XP_003529874.1	XP_003529874.1;XP_003548173.1	PREDICTED: NAC domain-containing protein 43 [Glycine max];PREDICTED: NAC domain-containing protein 43-like [Glycine max]	0	0	0	0	4	0	0	0	0	0	0	0	4	4	0	4	1
XP_003517379.1-S263(79.966);XP_003539155.1-S263(79.966)	nYGLDTSEFTYNPSES(79.966)NRc	nYGLDTSEFTYNPSESNRc	n(34.063)YGLDTSEFTYNPSES(79.966)NRc;n(28.031)YGLDTSEFTYNPSES(79.966)NRc	XP_003539155.1	XP_003517379.1;XP_003539155.1	PREDICTED: tobamovirus multiplication protein 2A-like [Glycine max];PREDICTED: tobamovirus multiplication protein 2A-like [Glycine max]	0	0	0	0	2	2	0	0	0	0	3	1	8	4	4	8	2
NP_001240880.1-S63(79.966);NP_001241200.1-S62(79.966)	nYLGPFS(79.966)AQTPSYLKc	nYLGPFSAQTPSYLKc	n(34.063)YLGPFS(79.966)AQTPSYLK(34.063)c	NP_001240880.1	NP_001240880.1;NP_001241200.1	uncharacterized protein LOC100779387 [Glycine max];uncharacterized protein LOC100790960 [Glycine max]	0	1	0	0	0	1	0	0	0	0	0	0	2	2	0	2	2
XP_003525214.1-M897(15.995)-S901(79.966);XP_003530934.1-M897(15.995)-S901(79.966)	nDGDSM(15.995)QVDS(79.966)PTTEKc	nDGDSMQVDSPTTEKc	n(28.031)DGDSM(15.995)QVDS(79.966)PTTEK(28.031)c;n(34.063)DGDSM(15.995)QVDS(79.966)PTTEK(34.063)c	XP_003525214.1	XP_003525214.1;XP_003530934.1	PREDICTED: 26S proteasome non-ATPase regulatory subunit 1 homolog A-like [Glycine max];PREDICTED: 26S proteasome non-ATPase regulatory subunit 1 homolog A [Glycine max]	2	0	0	0	3	3	0	0	0	0	0	0	8	5	0	5	2
XP_003542649.1-S118(79.966)	nEATADMS(79.966)EDLSEGEKGDPLSDLSAHGGVGDFNRc	nEATADMSEDLSEGEKGDPLSDLSAHGGVGDFNRc	n(34.063)EATADMS(79.966)EDLSEGEK(34.063)GDPLSDLSAHGGVGDFNRc;n(28.031)EATADMS(79.966)EDLSEGEK(28.031)GDPLSDLSAHGGVGDFNRc	XP_003542649.1	XP_003542649.1	PREDICTED: probable sucrose-phosphate synthase [Glycine max]	0	0	0	1	1	1	0	0	1	2	1	0	7	3	4	7	4
XP_003529582.1-S489(79.966)	nALEGNISLEDLNDGIAPGHS(79.966)Rc	nALEGNISLEDLNDGIAPGHSRc	n(34.063)ALEGNISLEDLNDGIAPGHS(79.966)Rc;n(28.031)ALEGNISLEDLNDGIAPGHS(79.966)Rc	XP_003529582.1	XP_003529582.1	PREDICTED: proline-rich receptor-like protein kinase PERK15 [Glycine max]	1	0	0	9	2	5	0	1	9	10	8	2	47	17	23	40	6
XP_003519610.1-M408(15.995)-S417(79.966);XP_003544707.1-M421(15.995)-S430(79.966)	nDLEM(15.995)EMELLGLES(79.966)PARc	nDLEMEMELLGLESPARc	n(28.031)DLEM(15.995)EMELLGLES(79.966)PARc;n(34.063)DLEM(15.995)EMELLGLES(79.966)PARc	XP_003544707.1	XP_003519610.1;XP_003544707.1	PREDICTED: zinc finger CCCH domain-containing protein 29-like [Glycine max];PREDICTED: zinc finger CCCH domain-containing protein 29 [Glycine max]	0	0	4	2	0	0	0	0	0	2	0	0	8	6	2	8	2
XP_003542649.1-S685(79.966)-S690(79.966);XP_003549735.1-S685(79.966)-S690(79.966)	nSEDGGES(79.966)SESDS(79.966)PGDSLRc	nSEDGGESSESDSPGDSLRc	n(28.031)SEDGGES(79.966)SESDS(79.966)PGDSLRc;n(34.063)SEDGGES(79.966)SESDS(79.966)PGDSLRc	XP_003542649.1	XP_003542649.1;XP_003549735.1	PREDICTED: probable sucrose-phosphate synthase [Glycine max];PREDICTED: probable sucrose-phosphate synthase [Glycine max]	1	2	0	0	0	0	1	2	0	0	0	0	6	2	1	3	2
XP_003538939.1-S104(79.966)-S112(79.966)	nS(79.966)GREEGDGS(79.966)DEDPPPKKc	nSGREEGDGSDEDPPPKKc	n(34.063)S(79.966)GREEGDGS(79.966)DEDPPPK(34.063)K(34.063)c	XP_003538939.1	XP_003538939.1	PREDICTED: protein TRAUCO-like [Glycine max]	0	0	0	0	0	0	0	0	0	2	0	0	2	0	2	2	1
XP_014622662.1-C641(57.021)-S652(79.966);XP_014622663.1-C641(57.021)-S652(79.966)	nILPLAEC(57.021)GVSDTHSEHGS(79.966)PRc	nILPLAECGVSDTHSEHGSPRc	n(28.031)ILPLAEC(57.021)GVSDTHSEHGS(79.966)PRc;n(34.063)ILPLAEC(57.021)GVSDTHSEHGS(79.966)PRc	XP_014622662.1	XP_014622662.1;XP_014622663.1	PREDICTED: lysine-specific histone demethylase 1 homolog 3-like isoform X1 [Glycine max];PREDICTED: lysine-specific histone demethylase 1 homolog 3-like isoform X2 [Glycine max]	0	0	0	1	0	1	0	0	2	0	0	1	5	2	3	5	4
XP_003535925.1-S893(79.966);XP_006589012.1-S893(79.966);XP_006589013.1-S893(79.966);XP_006589014.1-S889(79.966)	nETEELPPETGS(79.966)NGDLELKc	nETEELPPETGSNGDLELKc	n(28.031)ETEELPPETGS(79.966)NGDLELK(28.031)c	XP_003535925.1	XP_003535925.1;XP_006589012.1;XP_006589013.1;XP_006589014.1	PREDICTED: villin-3-like isoform X1 [Glycine max];PREDICTED: villin-3-like isoform X1 [Glycine max];PREDICTED: villin-3-like isoform X1 [Glycine max];PREDICTED: villin-3-like isoform X2 [Glycine max]	2	0	0	0	0	0	0	0	0	0	4	0	6	2	2	4	2
XP_003528940.1-S67(79.966)-C80(57.021);XP_003534195.1-S69(79.966)-C82(57.021)	nS(79.966)MPANKPVVSDSTC(57.021)c;nSKS(79.966)MPANKPVVSDSTC(57.021)c	nSMPANKPVVSDSTCc;nSKSMPANKPVVSDSTCc	n(34.063)S(79.966)MPANK(34.063)PVVSDSTC(57.021)c;n(28.031)S(79.966)MPANK(28.031)PVVSDSTC(57.021)c;n(28.031)SK(28.031)S(79.966)MPANK(28.031)PVVSDSTC(57.021)c	XP_003528940.1	XP_003528940.1;XP_003534195.1	PREDICTED: uncharacterized protein LOC100798389 [Glycine max];PREDICTED: uncharacterized protein LOC100306261 [Glycine max]	1	0	1	0	4	3	0	1	0	0	6	3	19	8	10	18	5
NP_001237717.1-T375(79.966);XP_003542489.1-T375(79.966);XP_014618005.1-T375(79.966)	nLAPGT(79.966)PPRc	nLAPGTPPRc	n(28.031)LAPGT(79.966)PPRc;n(34.063)LAPGT(79.966)PPRc	XP_003542489.1	NP_001237717.1;XP_003542489.1;XP_014618005.1	protein kinase-like protein [Glycine max];PREDICTED: serine/threonine-protein kinase CDL1 [Glycine max];PREDICTED: protein kinase-like protein isoform X1 [Glycine max]	2	0	0	0	2	1	1	0	0	0	2	4	12	4	7	11	4
XP_003554819.1-S180(79.966);XP_006603778.1-S70(79.966)	nHTYILEDPYEDPSQLSVFIPDAS(79.966)PEGKPKc	nHTYILEDPYEDPSQLSVFIPDASPEGKPKc	n(28.031)HTYILEDPYEDPSQLSVFIPDAS(79.966)PEGK(28.031)PK(28.031)c;n(34.063)HTYILEDPYEDPSQLSVFIPDAS(79.966)PEGK(34.063)PK(34.063)c	XP_003554819.1	XP_003554819.1;XP_006603778.1	PREDICTED: peptidyl-prolyl cis-trans isomerase CYP59-like isoform X1 [Glycine max];PREDICTED: peptidyl-prolyl cis-trans isomerase CYP59-like isoform X2 [Glycine max]	0	0	0	0	2	4	0	0	0	0	3	0	9	3	3	6	2
XP_003531499.1-S188(79.966);XP_003546787.1-S188(79.966)	nQKVS(79.966)PPPKc	nQKVSPPPKc	nQKVS(79.966)PPPK(34.063)c;n(28.031)QK(28.031)VS(79.966)PPPK(28.031)c;n(34.063)QK(34.063)VS(79.966)PPPK(34.063)c	XP_003531499.1	XP_003531499.1;XP_003546787.1	PREDICTED: serine/arginine-rich splicing factor SR45-like [Glycine max];PREDICTED: serine/arginine-rich splicing factor SR45-like [Glycine max]	0	0	0	3	0	24	0	0	2	4	0	19	52	7	6	13	4
XP_003547870.1-S907(79.966)	nESGS(79.966)GDYSIPVRc	nESGSGDYSIPVRc	n(28.031)ESGS(79.966)GDYSIPVRc;n(34.063)ESGS(79.966)GDYSIPVRc	XP_003547870.1	XP_003547870.1	PREDICTED: AP-4 complex subunit epsilon-like [Glycine max]	5	1	0	0	8	7	1	2	0	0	6	1	31	17	8	25	4
XP_003543166.2-S607(79.966)-S610(79.966);XP_003543167.2-S598(79.966)-S601(79.966);XP_006594697.1-S582(79.966)-S585(79.966);XP_006594699.1-S516(79.966)-S519(79.966);XP_014621352.1-S516(79.966)-S519(79.966)	nVQAEGGSTEGSGPES(79.966)PAS(79.966)AKGNVKc	nVQAEGGSTEGSGPESPASAKGNVKc	n(34.063)VQAEGGSTEGSGPES(79.966)PAS(79.966)AK(34.063)GNVK(34.063)c;n(28.031)VQAEGGSTEGSGPES(79.966)PAS(79.966)AK(28.031)GNVK(28.031)c	XP_003543166.2	XP_003543166.2;XP_003543167.2;XP_006594697.1;XP_006594699.1;XP_014621352.1	PREDICTED: C2 domain-containing protein At1g53590 isoform X1 [Glycine max];PREDICTED: C2 domain-containing protein At1g53590 isoform X2 [Glycine max];PREDICTED: C2 domain-containing protein At1g53590 isoform X3 [Glycine max];PREDICTED: C2 domain-containing protein At1g53590 isoform X4 [Glycine max];PREDICTED: C2 domain-containing protein At1g53590 isoform X4 [Glycine max]	0	0	0	0	2	4	0	0	0	0	3	1	10	6	4	10	2
XP_003528940.1-C35(57.021)-C37(57.021)-S38(79.966)-S45(79.966);XP_003534195.1-C37(57.021)-C39(57.021)-S40(79.966)-S47(79.966)	nGQC(57.021)LC(57.021)S(79.966)PTTHEGS(79.966)FRc	nGQCLCSPTTHEGSFRc	n(28.031)GQC(57.021)LC(57.021)S(79.966)PTTHEGS(79.966)FRc;n(34.063)GQC(57.021)LC(57.021)S(79.966)PTTHEGS(79.966)FRc	XP_003528940.1	XP_003528940.1;XP_003534195.1	PREDICTED: uncharacterized protein LOC100798389 [Glycine max];PREDICTED: uncharacterized protein LOC100306261 [Glycine max]	2	1	0	2	0	1	0	1	0	0	5	0	12	6	6	12	5
XP_003528820.1-S217(79.966)-M231(15.995);XP_003548613.1-S217(79.966)-M231(15.995)	nAS(79.966)GVFHLLDNEENTWM(15.995)Kc	nASGVFHLLDNEENTWMKc	n(28.031)AS(79.966)GVFHLLDNEENTWM(15.995)K(28.031)c	XP_003528820.1	XP_003528820.1;XP_003548613.1	PREDICTED: protein ABIL1-like [Glycine max];PREDICTED: protein ABIL1-like [Glycine max]	0	0	0	0	0	0	0	0	1	0	1	0	2	0	2	2	2
XP_006598817.1-S503(79.966);XP_014624436.1-S511(79.966);XP_014624437.1-S478(79.966)	nSLGSDS(79.966)PVSGATSEQQLPDNKc;nSLGSDS(79.966)PVSGATSEQQLPDNKDSSNTKc	nSLGSDSPVSGATSEQQLPDNKDSSNTKc;nSLGSDSPVSGATSEQQLPDNKc	n(34.063)SLGSDS(79.966)PVSGATSEQQLPDNK(34.063)c;n(28.031)SLGSDS(79.966)PVSGATSEQQLPDNK(28.031)DSSNTK(28.031)c;n(28.031)SLGSDS(79.966)PVSGATSEQQLPDNK(28.031)c	XP_006598817.1	XP_006598817.1;XP_014624436.1;XP_014624437.1	PREDICTED: uncharacterized protein LOC100806038 isoform X2 [Glycine max];PREDICTED: uncharacterized protein LOC100806038 isoform X1 [Glycine max];PREDICTED: uncharacterized protein LOC100806038 isoform X3 [Glycine max]	1	0	0	0	3	5	0	1	1	0	5	4	20	8	10	18	5
XP_003543254.1-S244(79.966)-M249(15.995);XP_014620570.1-S244(79.966)-M249(15.995)	nVGS(79.966)QSNWM(15.995)EWDQHc	nVGSQSNWMEWDQHc	n(34.063)VGS(79.966)QSNWM(15.995)EWDQHc;n(28.031)VGS(79.966)QSNWM(15.995)EWDQHc	XP_003543254.1	XP_003543254.1;XP_014620570.1	PREDICTED: stem-specific protein TSJT1 [Glycine max];PREDICTED: uncharacterized protein LOC547601 [Glycine max]	4	2	2	4	5	13	2	6	0	0	9	11	58	25	19	44	5
XP_003532787.2-T371(79.966)-S373(79.966)	nIVT(79.966)DS(79.966)DEEEESDDEGEGKc	nIVTDSDEEEESDDEGEGKc	n(28.031)IVT(79.966)DS(79.966)DEEEESDDEGEGK(28.031)c	XP_003532787.2	XP_003532787.2	PREDICTED: translocase of chloroplast 159, chloroplastic-like [Glycine max]	3	0	0	0	0	0	0	0	0	0	0	0	3	2	0	2	1
XP_003544430.1-S97(79.966);XP_003550363.1-S97(79.966);XP_006595944.1-S97(79.966);XP_006601308.1-S97(79.966);XP_014625460.1-S97(79.966)	nAIEQSLNLES(79.966)PPRc	nAIEQSLNLESPPRc	n(34.063)AIEQSLNLES(79.966)PPRc;n(28.031)AIEQSLNLES(79.966)PPRc	XP_003544430.1	XP_003544430.1;XP_003550363.1;XP_006595944.1;XP_006601308.1;XP_014625460.1	PREDICTED: protein DA1-like [Glycine max];PREDICTED: protein DA1-like [Glycine max];PREDICTED: protein DA1-like [Glycine max];PREDICTED: protein DA1-like [Glycine max];PREDICTED: protein DA1-like [Glycine max]	0	0	0	0	3	3	0	1	0	0	0	0	7	6	1	7	2
NP_001235426.1-M216(15.995)-T217(79.966);XP_003529369.1-M258(15.995)-T259(79.966);XP_006574473.1-M216(15.995)-T217(79.966);XP_006574474.1-M216(15.995)-T217(79.966);XP_006583849.1-M217(15.995)-T218(79.966)	nVTSETDFM(15.995)T(79.966)EYVVTRc	nVTSETDFMTEYVVTRc	n(28.031)VTSETDFM(15.995)T(79.966)EYVVTRc;n(34.063)VTSETDFM(15.995)T(79.966)EYVVTRc	NP_001235426.1	NP_001235426.1;XP_003529369.1;XP_006574473.1;XP_006574474.1;XP_006583849.1	mitogen-activated protein kinase 2 [Glycine max];PREDICTED: mitogen-activated protein kinase homolog MMK1-like isoform X1 [Glycine max];PREDICTED: mitogen-activated protein kinase 2 isoform X1 [Glycine max];PREDICTED: mitogen-activated protein kinase 2 isoform X1 [Glycine max];PREDICTED: mitogen-activated protein kinase homolog MMK1-like isoform X2 [Glycine max]	0	0	0	0	9	11	0	0	0	0	8	8	36	15	14	29	2
XP_003525941.1-S1298(79.966);XP_014632151.1-S1019(79.966)	nTNLNETIAGPS(79.966)PSVAKc	nTNLNETIAGPSPSVAKc	n(34.063)TNLNETIAGPS(79.966)PSVAK(34.063)c;n(28.031)TNLNETIAGPS(79.966)PSVAK(28.031)c	XP_003525941.1	XP_003525941.1;XP_014632151.1	PREDICTED: protein TSS-like isoform X1 [Glycine max];PREDICTED: protein TSS-like isoform X2 [Glycine max]	3	1	0	0	3	2	1	2	0	0	4	3	19	8	8	16	4
XP_003529859.1-S336(79.966);XP_014624483.1-S339(79.966)	nLVLGDQAAQAS(79.966)PSNVARc	nLVLGDQAAQASPSNVARc	n(28.031)LVLGDQAAQAS(79.966)PSNVARc;n(34.063)LVLGDQAAQAS(79.966)PSNVARc	XP_003529859.1	XP_003529859.1;XP_014624483.1	PREDICTED: exocyst complex component SEC10 [Glycine max];PREDICTED: exocyst complex component SEC10-like [Glycine max]	2	1	0	0	2	3	0	1	0	0	1	1	11	7	3	10	4
NP_001242800.1-S4(79.966)-S5(79.966);XP_006591901.1-S4(79.966)-S5(79.966);XP_006591902.1-S4(79.966)-S5(79.966)	nGGS(79.966)S(79.966)IGDDWELTSSSNEGRc	nGGSSIGDDWELTSSSNEGRc	n(28.031)GGS(79.966)S(79.966)IGDDWELTSSSNEGRc;n(34.063)GGS(79.966)S(79.966)IGDDWELTSSSNEGRc	NP_001242800.1	NP_001242800.1;XP_006591901.1;XP_006591902.1	uncharacterized protein LOC100807910 [Glycine max];PREDICTED: uncharacterized protein LOC100807910 isoform X1 [Glycine max];PREDICTED: uncharacterized protein LOC100807910 isoform X1 [Glycine max]	2	1	0	0	0	0	0	1	0	0	0	0	4	2	1	3	2
NP_001235556.1-S148(79.966);XP_006572804.1-S148(79.966);XP_006572805.1-S148(79.966);XP_006572806.1-S148(79.966);XP_006572807.1-S148(79.966)	nSEVNDEDDAS(79.966)GEEDHQEDEDDEEEEDDEDDDc;nSKSEVNDEDDAS(79.966)GEEDHQEDEDDEEEEDDEDDDc	nSEVNDEDDASGEEDHQEDEDDEEEEDDEDDDc;nSKSEVNDEDDASGEEDHQEDEDDEEEEDDEDDDc	n(34.063)SEVNDEDDAS(79.966)GEEDHQEDEDDEEEEDDEDDDc;n(28.031)SEVNDEDDAS(79.966)GEEDHQEDEDDEEEEDDEDDDc;n(28.031)SK(28.031)SEVNDEDDAS(79.966)GEEDHQEDEDDEEEEDDEDDDc	NP_001235556.1	NP_001235556.1;XP_006572804.1;XP_006572805.1;XP_006572806.1;XP_006572807.1	uncharacterized protein LOC100305961 [Glycine max];PREDICTED: uncharacterized protein LOC100305961 isoform X1 [Glycine max];PREDICTED: uncharacterized protein LOC100305961 isoform X1 [Glycine max];PREDICTED: uncharacterized protein LOC100305961 isoform X1 [Glycine max];PREDICTED: uncharacterized protein LOC100305961 isoform X1 [Glycine max]	4	0	0	0	0	0	0	3	0	0	0	0	7	3	1	4	2
XP_003529493.1-T34(79.966);XP_003531771.1-T38(79.966)	nRKDLT(79.966)LPLPQRc;nDLT(79.966)LPLPQRc	nDLTLPLPQRc;nRKDLTLPLPQRc	n(28.031)RK(28.031)DLT(79.966)LPLPQRc;n(28.031)DLT(79.966)LPLPQRc;n(34.063)DLT(79.966)LPLPQRc	XP_003529493.1	XP_003529493.1;XP_003531771.1	PREDICTED: mitogen-activated protein kinase kinase 4 [Glycine max];PREDICTED: mitogen-activated protein kinase kinase 5-like [Glycine max]	2	0	0	4	3	4	0	2	0	0	7	3	25	10	9	19	5
NP_001239889.1-S237(79.966)	nSS(79.966)FTAEETEYLTNRc	nSSFTAEETEYLTNRc	n(28.031)SS(79.966)FTAEETEYLTNRc;n(34.063)SS(79.966)FTAEETEYLTNRc	NP_001239889.1	NP_001239889.1	malate dehydrogenase, glyoxysomal-like [Glycine max]	2	1	0	0	3	6	1	2	0	0	4	1	20	9	8	17	4
XP_003516792.1-S311(79.966)	nSIS(79.966)SSQFFGDQNKc	nSISSSQFFGDQNKc	n(34.063)SIS(79.966)SSQFFGDQNK(34.063)c;n(28.031)SIS(79.966)SSQFFGDQNK(28.031)c	XP_003516792.1	XP_003516792.1	PREDICTED: probable ADP-ribosylation factor GTPase-activating protein AGD8 [Glycine max]	4	0	0	0	5	5	1	4	0	0	6	4	29	8	11	19	4
XP_006597616.1-S1206(79.966)	nEINIDNLGLSTNYESSNGHENS(79.966)LSKc	nEINIDNLGLSTNYESSNGHENSLSKc	n(28.031)EINIDNLGLSTNYESSNGHENS(79.966)LSK(28.031)c	XP_006597616.1	XP_006597616.1	PREDICTED: sister chromatid cohesion protein PDS5 homolog A-B-like [Glycine max]	0	0	0	0	0	0	0	0	1	0	1	0	2	0	2	2	2
XP_014631727.1-T122(79.966)-M133(15.995)	nESAELNRYEEPT(79.966)DSEDDSDEETM(15.995)DDADKKc	nESAELNRYEEPTDSEDDSDEETMDDADKKc	n(34.063)ESAELNRYEEPT(79.966)DSEDDSDEETM(15.995)DDADK(34.063)K(34.063)c;n(28.031)ESAELNRYEEPT(79.966)DSEDDSDEETM(15.995)DDADK(28.031)K(28.031)c	XP_014631727.1	XP_014631727.1	PREDICTED: uncharacterized protein LOC100809192 [Glycine max]	0	0	1	1	0	0	0	0	1	2	0	0	5	2	3	5	2
XP_006592744.1-S401(79.966);XP_006592745.1-S401(79.966);XP_006592746.1-S248(79.966);XP_006594937.1-S401(79.966);XP_006594938.1-S401(79.966);XP_006594939.1-S401(79.966);XP_014621511.1-S248(79.966)	nANLAES(79.966)PAQLLLEAASAKc	nANLAESPAQLLLEAASAKc	n(28.031)ANLAES(79.966)PAQLLLEAASAK(28.031)c	XP_006592744.1	XP_006592744.1;XP_006592745.1;XP_006592746.1;XP_006594937.1;XP_006594938.1;XP_006594939.1;XP_014621511.1	PREDICTED: protein HIRA-like isoform X1 [Glycine max];PREDICTED: protein HIRA-like isoform X2 [Glycine max];PREDICTED: protein HIRA-like isoform X3 [Glycine max];PREDICTED: protein HIRA-like isoform X1 [Glycine max];PREDICTED: protein HIRA-like isoform X1 [Glycine max];PREDICTED: protein HIRA-like isoform X2 [Glycine max];PREDICTED: protein HIRA-like isoform X3 [Glycine max]	0	0	0	0	1	0	0	0	0	0	1	0	2	1	1	2	2
XP_006579573.1-S435(79.966);XP_006579574.1-S435(79.966)	nYLNQNAPEPDNS(79.966)QGRc	nYLNQNAPEPDNSQGRc	n(28.031)YLNQNAPEPDNS(79.966)QGRc;n(34.063)YLNQNAPEPDNS(79.966)QGRc	XP_006579573.1	XP_006579573.1;XP_006579574.1	PREDICTED: protein MODIFIER OF SNC1 1-like [Glycine max];PREDICTED: protein MODIFIER OF SNC1 1-like [Glycine max]	0	0	0	0	1	5	0	0	0	0	2	1	9	6	3	9	2
XP_003518599.1-S642(79.966)	nETEGNADQHNNSELSVES(79.966)FRc;nLQEVNKETEGNADQHNNSELSVES(79.966)FRc	nETEGNADQHNNSELSVESFRc;nLQEVNKETEGNADQHNNSELSVESFRc	n(34.063)LQEVNK(34.063)ETEGNADQHNNSELSVES(79.966)FRc;n(34.063)ETEGNADQHNNSELSVES(79.966)FRc;n(28.031)LQEVNK(28.031)ETEGNADQHNNSELSVES(79.966)FRc	XP_003518599.1	XP_003518599.1	PREDICTED: ABC transporter B family member 4-like [Glycine max]	2	0	5	6	3	3	1	4	5	5	1	2	37	18	17	35	6
XP_003519766.1-T472(79.966);XP_014619813.1-T447(79.966)	nASLPANINEQENELYNTPVT(79.966)PRc	nASLPANINEQENELYNTPVTPRc	n(34.063)ASLPANINEQENELYNTPVT(79.966)PRc;n(28.031)ASLPANINEQENELYNTPVT(79.966)PRc	XP_003519766.1	XP_003519766.1;XP_014619813.1	PREDICTED: protein IQ-DOMAIN 31-like isoform X1 [Glycine max];PREDICTED: protein IQ-DOMAIN 31-like isoform X2 [Glycine max]	0	0	0	0	6	2	0	1	0	0	2	1	12	7	4	11	3
NP_001242381.1-S73(79.966)-C79(57.021)	nGYS(79.966)PLADPC(57.021)LSKc	nGYSPLADPCLSKc	n(28.031)GYS(79.966)PLADPC(57.021)LSK(28.031)c;n(34.063)GYS(79.966)PLADPC(57.021)LSK(34.063)c	NP_001242381.1	NP_001242381.1	uncharacterized protein LOC100816255 [Glycine max]	1	0	0	0	1	2	1	1	0	0	2	2	10	4	5	9	4
XP_003552637.1-S1018(79.966)	nVQTSSQMTVSGHGGDASEGHS(79.966)DSLIPGQRc	nVQTSSQMTVSGHGGDASEGHSDSLIPGQRc	n(34.063)VQTSSQMTVSGHGGDASEGHS(79.966)DSLIPGQRc	XP_003552637.1	XP_003552637.1	PREDICTED: protein CROWDED NUCLEI 1 [Glycine max]	0	0	0	2	0	0	0	0	0	0	0	0	2	2	0	2	1
XP_006584844.1-S153(79.966)	nTYQGS(79.966)PSYEDTHERc	nTYQGSPSYEDTHERc	n(28.031)TYQGS(79.966)PSYEDTHERc	XP_006584844.1	XP_006584844.1	PREDICTED: probable ADP-ribosylation factor GTPase-activating protein AGD14 [Glycine max]	2	0	0	0	0	0	0	0	0	0	0	0	2	2	0	2	1
XP_003540708.1-S167(79.966);XP_006592167.1-S167(79.966)	nHGS(79.966)SPAGLFSNINIDTGYAAVRc	nHGSSPAGLFSNINIDTGYAAVRc	n(34.063)HGS(79.966)SPAGLFSNINIDTGYAAVRc;n(28.031)HGS(79.966)SPAGLFSNINIDTGYAAVRc	XP_003540708.1	XP_003540708.1;XP_006592167.1	PREDICTED: transcription factor bHLH122-like [Glycine max];PREDICTED: transcription factor bHLH122-like [Glycine max]	1	1	3	6	0	3	2	2	6	4	0	0	28	11	13	24	5
NP_001238119.1-S161(79.966);XP_014618599.1-S127(79.966)	nTLLETEELGVNILQDLHS(79.966)QRc	nTLLETEELGVNILQDLHSQRc	n(34.063)TLLETEELGVNILQDLHS(79.966)QRc;n(28.031)TLLETEELGVNILQDLHS(79.966)QRc	NP_001238119.1	NP_001238119.1;XP_014618599.1	uncharacterized protein LOC100527319 [Glycine max];PREDICTED: uncharacterized protein LOC100527319 isoform X1 [Glycine max]	0	0	1	2	1	0	0	1	1	0	0	0	6	4	2	6	4
XP_003543366.1-C410(57.021)-S412(79.966)	nVAEEAGLDDGVASAC(57.021)DS(79.966)PQAASATGGTVSKc	nVAEEAGLDDGVASACDSPQAASATGGTVSKc	n(34.063)VAEEAGLDDGVASAC(57.021)DS(79.966)PQAASATGGTVSK(34.063)c;n(28.031)VAEEAGLDDGVASAC(57.021)DS(79.966)PQAASATGGTVSK(28.031)c	XP_003543366.1	XP_003543366.1	PREDICTED: ribosomal RNA processing protein 1 homolog [Glycine max]	1	0	0	0	3	4	0	1	0	0	5	3	17	7	9	16	4
XP_003542982.1-S492(79.966)-C507(57.021)	nGLS(79.966)EPVPDISSDIETPLC(57.021)IPSDDc	nGLSEPVPDISSDIETPLCIPSDDc	n(34.063)GLS(79.966)EPVPDISSDIETPLC(57.021)IPSDDc;n(28.031)GLS(79.966)EPVPDISSDIETPLC(57.021)IPSDDc	XP_003542982.1	XP_003542982.1	PREDICTED: CBL-interacting serine/threonine-protein kinase 12-like [Glycine max]	0	0	0	0	0	0	0	0	0	0	3	2	5	0	4	4	1
XP_006578682.1-S795(79.966)	nRIPLSSQSTQDS(79.966)QDMNKc;nIPLSSQSTQDS(79.966)QDMNKc	nRIPLSSQSTQDSQDMNKc;nIPLSSQSTQDSQDMNKc	n(34.063)RIPLSSQSTQDS(79.966)QDMNK(34.063)c;n(28.031)IPLSSQSTQDS(79.966)QDMNK(28.031)c;n(34.063)IPLSSQSTQDS(79.966)QDMNK(34.063)c;n(28.031)RIPLSSQSTQDS(79.966)QDMNK(28.031)c	XP_006578682.1	XP_006578682.1	PREDICTED: callose synthase 10-like [Glycine max]	8	3	2	13	1	6	3	2	4	6	8	8	64	23	26	49	6
XP_003524546.1-S326(79.966);XP_003553827.1-S326(79.966);XP_006579761.1-S326(79.966);XP_006579763.1-S326(79.966);XP_006579764.1-S326(79.966);XP_006603803.1-S326(79.966);XP_006603804.1-S326(79.966);XP_006603806.1-S326(79.966);XP_014627296.1-S261(79.966)	nALYEDKDQLS(79.966)QKc	nALYEDKDQLSQKc	n(34.063)ALYEDK(34.063)DQLS(79.966)QK(34.063)c;n(28.031)ALYEDK(28.031)DQLS(79.966)QK(28.031)c	XP_003524546.1	XP_003524546.1;XP_003553827.1;XP_006579761.1;XP_006579763.1;XP_006579764.1;XP_006603803.1;XP_006603804.1;XP_006603806.1;XP_014627296.1	PREDICTED: serine/threonine-protein kinase BLUS1 isoform X2 [Glycine max];PREDICTED: serine/threonine-protein kinase BLUS1-like isoform X1 [Glycine max];PREDICTED: serine/threonine-protein kinase BLUS1 isoform X1 [Glycine max];PREDICTED: serine/threonine-protein kinase BLUS1 isoform X3 [Glycine max];PREDICTED: serine/threonine-protein kinase BLUS1 isoform X4 [Glycine max];PREDICTED: serine/threon…	2	0	10	9	5	3	0	1	16	8	15	6	75	19	26	45	6
XP_003536372.1-S47(79.966);XP_003556210.1-S47(79.966);XP_006589444.1-S47(79.966);XP_006589445.1-S47(79.966);XP_006606227.1-S47(79.966);XP_014618805.1-S47(79.966);XP_014618806.1-S47(79.966);XP_014628285.1-S47(79.966);XP_014628286.1-S47(79.966)	nSLS(79.966)ELSIGLARc	nSLSELSIGLARc	n(28.031)SLS(79.966)ELSIGLARc;n(34.063)SLS(79.966)ELSIGLARc	XP_003556210.1	XP_003536372.1;XP_003556210.1;XP_006589444.1;XP_006589445.1;XP_006606227.1;XP_014618805.1;XP_014618806.1;XP_014628285.1;XP_014628286.1	PREDICTED: probable alkaline/neutral invertase D [Glycine max];PREDICTED: probable alkaline/neutral invertase D [Glycine max];PREDICTED: probable alkaline/neutral invertase D [Glycine max];PREDICTED: probable alkaline/neutral invertase D [Glycine max];PREDICTED: probable alkaline/neutral invertase D [Glycine max];PREDICTED: probable alkaline/neutral invertase D [Glycine max];PREDICTED: probable a…	0	0	2	4	1	0	0	0	2	1	3	0	13	7	5	12	4
XP_006585081.1-M894(15.995)-S904(79.966)	nLLPLFDAM(15.995)SSEAEDVELS(79.966)GDELDFPHLQNNSVEKc	nLLPLFDAMSSEAEDVELSGDELDFPHLQNNSVEKc	n(34.063)LLPLFDAM(15.995)SSEAEDVELS(79.966)GDELDFPHLQNNSVEK(34.063)c;n(28.031)LLPLFDAM(15.995)SSEAEDVELS(79.966)GDELDFPHLQNNSVEK(28.031)c	XP_006585081.1	XP_006585081.1	PREDICTED: myosin-binding protein 2-like [Glycine max]	0	0	1	3	0	0	0	0	3	3	1	6	17	4	12	16	3
XP_003548539.1-S300(79.966);XP_006599051.1-S300(79.966)	nSDVLPIPAKPDNS(79.966)EGVKc	nSDVLPIPAKPDNSEGVKc	n(34.063)SDVLPIPAK(34.063)PDNS(79.966)EGVK(34.063)c	XP_003548539.1	XP_003548539.1;XP_006599051.1	PREDICTED: transcription factor GTE8-like [Glycine max];PREDICTED: transcription factor GTE8-like [Glycine max]	0	0	0	0	0	1	0	0	0	1	0	2	4	1	3	4	3
XP_003552706.1-S266(79.966)	nEYGLVDGVIDDGKPGLVAPIGDAS(79.966)PPPKc	nEYGLVDGVIDDGKPGLVAPIGDASPPPKc	n(34.063)EYGLVDGVIDDGK(34.063)PGLVAPIGDAS(79.966)PPPK(34.063)c;n(28.031)EYGLVDGVIDDGK(28.031)PGLVAPIGDAS(79.966)PPPK(28.031)c	XP_003552706.1	XP_003552706.1	PREDICTED: ATP-dependent Clp protease proteolytic subunit 3, chloroplastic-like [Glycine max]	0	0	0	0	2	1	0	0	0	0	1	1	5	3	2	5	2
XP_006598903.1-S1173(79.966);XP_014624324.1-S1251(79.966);XP_014624325.1-S1251(79.966)	nEIPKEAS(79.966)DEEVQISEPVGSADSEQESNSGPDLEQAILKc	nEIPKEASDEEVQISEPVGSADSEQESNSGPDLEQAILKc	n(34.063)EIPK(34.063)EAS(79.966)DEEVQISEPVGSADSEQESNSGPDLEQAILK(34.063)c	XP_006598903.1	XP_006598903.1;XP_014624324.1;XP_014624325.1	PREDICTED: protein TSS-like isoform X2 [Glycine max];PREDICTED: protein TSS-like isoform X1 [Glycine max];PREDICTED: protein TSS-like isoform X1 [Glycine max]	0	0	0	0	0	0	0	0	0	1	0	1	2	0	2	2	2
XP_003549545.1-S36(79.966)	nVAES(79.966)PSAAESQRc	nVAESPSAAESQRc	n(28.031)VAES(79.966)PSAAESQRc;n(34.063)VAES(79.966)PSAAESQRc	XP_003549545.1	XP_003549545.1	PREDICTED: probable WRKY transcription factor 32 [Glycine max]	0	0	0	0	1	2	0	0	0	0	1	1	5	2	1	3	2
XP_003532323.1-M8(15.995)-S14(79.966)	nTGGGITM(15.995)QSTPGS(79.966)SGYLDLYPERc;nTGGGITM(15.995)QSTPGS(79.966)SGYLDLYPERKc	nTGGGITMQSTPGSSGYLDLYPERKc;nTGGGITMQSTPGSSGYLDLYPERc	n(28.031)TGGGITM(15.995)QSTPGS(79.966)SGYLDLYPERK(28.031)c;n(34.063)TGGGITM(15.995)QSTPGS(79.966)SGYLDLYPERK(34.063)c;n(34.063)TGGGITM(15.995)QSTPGS(79.966)SGYLDLYPERc;n(28.031)TGGGITM(15.995)QSTPGS(79.966)SGYLDLYPERc	XP_003532323.1	XP_003532323.1	PREDICTED: inositol transporter 1 [Glycine max]	2	0	0	0	12	3	0	0	0	2	8	7	34	15	13	28	4
NP_001236577.1-S29(79.966);XP_003542344.1-S29(79.966);XP_006593938.1-S29(79.966);XP_006593939.1-S29(79.966)	nFLTES(79.966)GTFKc;nFLTES(79.966)GTFKDGDLLVNRc	nFLTESGTFKDGDLLVNRc;nFLTESGTFKc	n(34.063)FLTES(79.966)GTFK(34.063)DGDLLVNRc;n(28.031)FLTES(79.966)GTFK(28.031)c;n(28.031)FLTES(79.966)GTFK(28.031)DGDLLVNRc	NP_001236577.1	NP_001236577.1;XP_003542344.1;XP_006593938.1;XP_006593939.1	mitogen-activated protein kinase kinase MAPKK2 [Glycine max];PREDICTED: mitogen-activated protein kinase kinase 2 [Glycine max];PREDICTED: mitogen-activated protein kinase kinase 2 [Glycine max];PREDICTED: mitogen-activated protein kinase kinase 2 [Glycine max]	0	0	0	4	1	1	0	1	4	3	2	0	16	6	9	15	5
XP_003530098.1-M21(15.995)-S27(79.966);XP_006585572.1-M21(15.995)-S27(79.966)	nM(15.995)EEVFAS(79.966)GRc	nMEEVFASGRc	n(34.063)M(15.995)EEVFAS(79.966)GRc;n(28.031)M(15.995)EEVFAS(79.966)GRc	XP_003530098.1	XP_003530098.1;XP_006585572.1	PREDICTED: ABC transporter G family member 36 [Glycine max];PREDICTED: ABC transporter G family member 36-like [Glycine max]	1	0	0	0	8	2	0	1	0	0	5	1	18	10	6	16	4
XP_003541702.1-T167(79.966)-M175(15.995)	nVADSDATPAGGAT(79.966)PGATPAGM(15.995)TWDATPKc	nVADSDATPAGGATPGATPAGMTWDATPKc	n(28.031)VADSDATPAGGAT(79.966)PGATPAGM(15.995)TWDATPK(28.031)c;n(34.063)VADSDATPAGGAT(79.966)PGATPAGM(15.995)TWDATPK(34.063)c	XP_003541702.1	XP_003541702.1	PREDICTED: splicing factor 3B subunit 1 [Glycine max]	0	0	0	0	0	3	0	0	0	0	5	1	9	3	6	9	2
XP_003521511.1-S49(79.966)	nYFVDNASDS(79.966)DDSDGQKRc	nYFVDNASDSDDSDGQKRc	n(34.063)YFVDNASDS(79.966)DDSDGQK(34.063)Rc	XP_003521511.1	XP_003521511.1	PREDICTED: eukaryotic translation initiation factor 3 subunit C-like [Glycine max]	0	0	0	0	0	0	0	1	0	1	0	0	2	0	2	2	2
XP_006591849.1-S248(79.966)-T249(79.966);XP_006591850.1-S248(79.966)-T249(79.966)	nSQGDYDNDENAGS(79.966)T(79.966)DDEEEEAIDRc	nSQGDYDNDENAGSTDDEEEEAIDRc	n(28.031)SQGDYDNDENAGS(79.966)T(79.966)DDEEEEAIDRc;n(34.063)SQGDYDNDENAGS(79.966)T(79.966)DDEEEEAIDRc	XP_006591849.1	XP_006591849.1;XP_006591850.1	PREDICTED: uncharacterized protein LOC100527645 isoform X1 [Glycine max];PREDICTED: uncharacterized protein LOC100527645 isoform X2 [Glycine max]	3	1	0	0	0	0	1	3	0	0	0	0	8	3	2	5	2
XP_006579813.1-S1281(79.966);XP_006579814.1-S1050(79.966);XP_006579815.1-S1045(79.966)	nAGPIPEDFFQNTIPSLQVAQS(79.966)LPPAGTFLSKc	nAGPIPEDFFQNTIPSLQVAQSLPPAGTFLSKc	n(34.063)AGPIPEDFFQNTIPSLQVAQS(79.966)LPPAGTFLSK(34.063)c;n(28.031)AGPIPEDFFQNTIPSLQVAQS(79.966)LPPAGTFLSK(28.031)c	XP_006579813.1	XP_006579813.1;XP_006579814.1;XP_006579815.1	PREDICTED: uncharacterized protein LOC100805443 isoform X1 [Glycine max];PREDICTED: uncharacterized protein LOC100805443 isoform X2 [Glycine max];PREDICTED: uncharacterized protein LOC100805443 isoform X3 [Glycine max]	0	0	0	0	0	6	0	0	0	0	8	0	14	6	8	14	2
XP_003532866.1-S187(79.966);XP_006585339.1-S187(79.966)	nTGGEVEEAGPANS(79.966)EPEERc	nTGGEVEEAGPANSEPEERc	n(28.031)TGGEVEEAGPANS(79.966)EPEERc	XP_003532866.1	XP_003532866.1;XP_006585339.1	PREDICTED: uncharacterized protein LOC100811021 isoform X2 [Glycine max];PREDICTED: uncharacterized protein LOC100811021 isoform X1 [Glycine max]	2	0	0	0	0	0	0	0	0	0	0	0	2	2	0	2	1
XP_003517663.1-S176(79.966)	nAVEAVQS(79.966)DDDGDVRc;nAVEAVQS(79.966)DDDGDVRVRc	nAVEAVQSDDDGDVRc;nAVEAVQSDDDGDVRVRc	n(34.063)AVEAVQS(79.966)DDDGDVRVRc;n(34.063)AVEAVQS(79.966)DDDGDVRc;n(28.031)AVEAVQS(79.966)DDDGDVRc	XP_003517663.1	XP_003517663.1	PREDICTED: uncharacterized protein LOC100813361 [Glycine max]	7	5	0	0	0	0	2	2	0	3	0	0	19	6	4	10	3
XP_006586200.1-S550(79.966);XP_006586201.1-S549(79.966)	nSGS(79.966)PSSSLTSGDAFSSVPLKc	nSGSPSSSLTSGDAFSSVPLKc	n(28.031)SGS(79.966)PSSSLTSGDAFSSVPLK(28.031)c;n(34.063)SGS(79.966)PSSSLTSGDAFSSVPLK(34.063)c	XP_006586201.1	XP_006586200.1;XP_006586201.1	PREDICTED: eukaryotic translation initiation factor 4G-like isoform X1 [Glycine max];PREDICTED: eukaryotic translation initiation factor 4G-like isoform X2 [Glycine max]	1	0	0	0	2	3	0	4	0	0	5	4	19	5	10	15	4
NP_001240193.1-M56(15.995)-C59(57.021)-T60(79.966)	nTTNLNDESM(15.995)QVC(57.021)T(79.966)EAKc	nTTNLNDESMQVCTEAKc	n(34.063)TTNLNDESM(15.995)QVC(57.021)T(79.966)EAK(34.063)c	NP_001240193.1	NP_001240193.1	uncharacterized protein LOC100781416 [Glycine max]	0	0	0	0	0	2	0	0	0	0	0	0	2	2	0	2	1
NP_001236029.1-S168(79.966)	nGFFFHPS(79.966)PRc	nGFFFHPSPRc	n(28.031)GFFFHPS(79.966)PRc;n(34.063)GFFFHPS(79.966)PRc	NP_001236029.1	NP_001236029.1	uncharacterized protein LOC100305738 [Glycine max]	0	0	0	0	4	4	0	0	0	0	3	3	14	8	4	12	2
XP_003525916.1-M74(15.995)-S75(79.966)	nYGTM(15.995)S(79.966)PDEASASARc	nYGTMSPDEASASARc	n(28.031)YGTM(15.995)S(79.966)PDEASASARc	XP_003525916.1	XP_003525916.1	PREDICTED: MFP1 attachment factor 1-like [Glycine max]	0	0	0	0	1	0	0	0	0	0	1	0	2	1	1	2	2
XP_003536624.1-S99(79.966);XP_006589637.1-S99(79.966)	nS(79.966)PVEDDSSSETAGQSNLFGTITKc	nSPVEDDSSSETAGQSNLFGTITKc	n(34.063)S(79.966)PVEDDSSSETAGQSNLFGTITK(34.063)c;n(28.031)S(79.966)PVEDDSSSETAGQSNLFGTITK(28.031)c	XP_003536624.1	XP_003536624.1;XP_006589637.1	PREDICTED: phosphatidylinositol 3,4,5-trisphosphate 3-phosphatase and dual-specificity protein phosphatase PTEN-like [Glycine max];PREDICTED: phosphatidylinositol 3,4,5-trisphosphate 3-phosphatase and dual-specificity protein phosphatase PTEN-like [Glycine max]	0	0	0	0	1	3	0	0	0	0	2	1	7	4	3	7	2
NP_001237919.1-S180(79.966);XP_003517243.1-S180(79.966);XP_006573591.1-S191(79.966);XP_006573592.1-S190(79.966);XP_006573593.1-S180(79.966);XP_006573594.1-S180(79.966);XP_006590363.1-S205(79.966);XP_006590364.1-S180(79.966);XP_014619012.1-S190(79.966);XP_014619013.1-S180(79.966);XP_014619014.1-S165(79.966)	nKGS(79.966)FDQMLVDGANARc	nKGSFDQMLVDGANARc	n(28.031)K(28.031)GS(79.966)FDQMLVDGANARc	NP_001237919.1	NP_001237919.1;XP_003517243.1;XP_006573591.1;XP_006573592.1;XP_006573593.1;XP_006573594.1;XP_006590363.1;XP_006590364.1;XP_014619012.1;XP_014619013.1;XP_014619014.1	G-box binding factor [Glycine max];PREDICTED: G-box-binding factor 1-like isoform X3 [Glycine max];PREDICTED: G-box-binding factor 1-like isoform X1 [Glycine max];PREDICTED: G-box-binding factor 1-like isoform X2 [Glycine max];PREDICTED: G-box-binding factor 1-like isoform X3 [Glycine max];PREDICTED: G-box-binding factor 1-like isoform X3 [Glycine max];PREDICTED: G-box binding factor isoform X1 […	0	0	0	0	0	0	0	0	2	0	0	0	2	0	2	2	1
XP_006577995.1-S1557(79.966);XP_006577996.1-S1541(79.966);XP_014632708.1-S1550(79.966)	nTAPSSQINSQAS(79.966)LSKc	nTAPSSQINSQASLSKc	n(28.031)TAPSSQINSQAS(79.966)LSK(28.031)c;n(34.063)TAPSSQINSQAS(79.966)LSK(34.063)c	XP_014632708.1	XP_006577995.1;XP_006577996.1;XP_014632708.1	PREDICTED: uncharacterized protein LOC100797445 isoform X1 [Glycine max];PREDICTED: uncharacterized protein LOC100797445 isoform X2 [Glycine max];PREDICTED: uncharacterized protein LOC100815978 [Glycine max]	2	0	0	0	0	1	0	1	0	0	0	1	5	3	2	5	4
XP_006602404.1-S944(79.966);XP_006602405.1-S943(79.966);XP_006602406.1-S936(79.966);XP_014626286.1-S944(79.966)	nKHDLS(79.966)PSPVRc	nKHDLSPSPVRc	n(34.063)K(34.063)HDLS(79.966)PSPVRc;n(28.031)K(28.031)HDLS(79.966)PSPVRc	XP_006602404.1	XP_006602404.1;XP_006602405.1;XP_006602406.1;XP_014626286.1	PREDICTED: putative mediator of RNA polymerase II transcription subunit 26 isoform X1 [Glycine max];PREDICTED: uncharacterized protein LOC100785762 isoform X2 [Glycine max];PREDICTED: putative mediator of RNA polymerase II transcription subunit 26 isoform X3 [Glycine max];PREDICTED: putative mediator of RNA polymerase II transcription subunit 26 isoform X4 [Glycine max]	0	0	1	0	2	2	0	0	2	2	2	2	13	4	6	10	4
XP_006592181.1-S485(79.966)	nRVS(79.966)PSPIRc;nRVS(79.966)PSPIRKc	nRVSPSPIRc;nRVSPSPIRKc	n(28.031)RVS(79.966)PSPIRc;n(28.031)RVS(79.966)PSPIRK(28.031)c;n(34.063)RVS(79.966)PSPIRc	XP_006592181.1	XP_006592181.1	PREDICTED: serine/arginine repetitive matrix protein 1-like [Glycine max]	0	0	0	2	2	0	0	0	0	4	3	0	11	4	7	11	4
XP_003527041.1-M218(15.995)-S221(79.966)	nSFM(15.995)SDS(79.966)VGRc	nSFMSDSVGRc	n(28.031)SFM(15.995)SDS(79.966)VGRc	XP_003527041.1	XP_003527041.1	PREDICTED: protein EDS1L-like [Glycine max]	0	0	0	0	2	0	0	0	0	0	2	0	4	2	2	4	2
XP_003537777.1-S69(79.966)-S72(79.966)-S73(79.966)	nESSS(79.966)DDS(79.966)S(79.966)ESEEEKPAPKPVLSKc	nESSSDDSSESEEEKPAPKPVLSKc	n(34.063)ESSS(79.966)DDS(79.966)S(79.966)ESEEEK(34.063)PAPK(34.063)PVLSK(34.063)c	XP_003537777.1	XP_003537777.1	PREDICTED: nucleolin 1-like [Glycine max]	0	1	0	0	0	0	0	1	0	0	0	0	2	1	1	2	2
XP_003534084.1-M1000(15.995)-S1005(79.966)-M1010(15.995);XP_003548311.1-M1000(15.995)-S1005(79.966)-M1010(15.995)	nFYM(15.995)EPETS(79.966)DSGSM(15.995)TSGAVAGRc	nFYMEPETSDSGSMTSGAVAGRc	n(34.063)FYM(15.995)EPETS(79.966)DSGSM(15.995)TSGAVAGRc;n(28.031)FYM(15.995)EPETS(79.966)DSGSM(15.995)TSGAVAGRc	XP_003534084.1	XP_003534084.1;XP_003548311.1	PREDICTED: protein argonaute 1 [Glycine max];PREDICTED: protein argonaute 1-like [Glycine max]	0	0	0	0	9	6	0	0	0	0	7	6	28	9	9	18	2
NP_001235641.1-S248(79.966);XP_003519577.1-S244(79.966);XP_014626574.1-S261(79.966);XP_014626575.1-S261(79.966);XP_014626576.1-S261(79.966)	nDIVGS(79.966)AYYVAPEVLRc	nDIVGSAYYVAPEVLRc	n(28.031)DIVGS(79.966)AYYVAPEVLRc;n(34.063)DIVGS(79.966)AYYVAPEVLRc	NP_001235641.1	NP_001235641.1;XP_003519577.1;XP_014626574.1;XP_014626575.1;XP_014626576.1	calmodulin-like domain protein kinase isoenzyme gamma [Glycine max];PREDICTED: calcium-dependent protein kinase 33-like [Glycine max];PREDICTED: calcium-dependent protein kinase 2-like [Glycine max];PREDICTED: calcium-dependent protein kinase 2-like [Glycine max];PREDICTED: calcium-dependent protein kinase 2-like [Glycine max]	3	0	0	0	13	9	2	4	0	0	15	12	58	21	25	46	4
XP_003543652.1-S226(79.966);XP_003546318.1-S224(79.966)	nAES(79.966)AEPSAEGGHLKc	nAESAEPSAEGGHLKc	n(34.063)AES(79.966)AEPSAEGGHLK(34.063)c;n(28.031)AES(79.966)AEPSAEGGHLK(28.031)c	XP_003543652.1	XP_003543652.1;XP_003546318.1	PREDICTED: nuclear pore complex protein NUP50A-like [Glycine max];PREDICTED: nuclear pore complex protein NUP50A [Glycine max]	0	0	1	4	0	0	0	0	3	1	0	0	9	5	4	9	2
XP_003541721.1-S964(79.966)	nLRVDDIGVES(79.966)GQDMDSSPRc;nVDDIGVES(79.966)GQDMDSSPRc	nVDDIGVESGQDMDSSPRc;nLRVDDIGVESGQDMDSSPRc	n(28.031)VDDIGVES(79.966)GQDMDSSPRc;n(34.063)LRVDDIGVES(79.966)GQDMDSSPRc	XP_003541721.1	XP_003541721.1	PREDICTED: guanylate-binding protein 3-like [Glycine max]	2	0	0	0	0	0	0	1	0	2	0	1	6	2	4	6	4
NP_001236592.1-M488(15.995)-S491(79.966);XP_003541068.2-M488(15.995)-S491(79.966)	nTLEDM(15.995)EGS(79.966)FGTFRc	nTLEDMEGSFGTFRc	n(28.031)TLEDM(15.995)EGS(79.966)FGTFRc;n(34.063)TLEDM(15.995)EGS(79.966)FGTFRc	NP_001236592.1	NP_001236592.1;XP_003541068.2	sorbitol-like transporter [Glycine max];PREDICTED: polyol transporter 5-like [Glycine max]	0	0	0	0	4	6	0	0	0	0	1	2	13	9	3	12	2
XP_003524883.1-S108(79.966)-S110(79.966)	nSVDREPGELSS(79.966)ES(79.966)GSDDATESEPGAKc	nSVDREPGELSSESGSDDATESEPGAKc	n(28.031)SVDREPGELSS(79.966)ES(79.966)GSDDATESEPGAK(28.031)c	XP_003524883.1	XP_003524883.1	PREDICTED: cyclin-dependent kinase G-2-like [Glycine max]	2	0	0	0	0	0	0	0	0	0	0	0	2	2	0	2	1
XP_003522437.2-S123(79.966)	nTFDAGSAAS(79.966)PADEAEIDKLEERc	nTFDAGSAASPADEAEIDKLEERc	n(28.031)TFDAGSAAS(79.966)PADEAEIDK(28.031)LEERc;n(34.063)TFDAGSAAS(79.966)PADEAEIDK(34.063)LEERc	XP_003522437.2	XP_003522437.2	PREDICTED: mediator of RNA polymerase II transcription subunit 30-like [Glycine max]	3	0	6	7	4	5	1	1	11	8	5	6	57	21	24	45	6
NP_001242496.1-S218(79.966)-M222(15.995)-C223(57.021);XP_014621301.1-S218(79.966)-M222(15.995)-C223(57.021)	nIDS(79.966)EGVM(15.995)C(57.021)GANFNVDSQSKc	nIDSEGVMCGANFNVDSQSKc	n(28.031)IDS(79.966)EGVM(15.995)C(57.021)GANFNVDSQSK(28.031)c;n(34.063)IDS(79.966)EGVM(15.995)C(57.021)GANFNVDSQSK(34.063)c	NP_001242496.1	NP_001242496.1;XP_014621301.1	uncharacterized protein LOC100804761 [Glycine max];PREDICTED: stem-specific protein TSJT1-like [Glycine max]	1	0	0	0	12	7	0	1	0	0	9	3	33	17	12	29	4
XP_006589016.1-S482(79.966)	nTLTPSNLDDLFSSESSS(79.966)PRc	nTLTPSNLDDLFSSESSSPRc	n(34.063)TLTPSNLDDLFSSESSS(79.966)PRc;n(28.031)TLTPSNLDDLFSSESSS(79.966)PRc	XP_006589016.1	XP_006589016.1	PREDICTED: zinc finger CCCH domain-containing protein 30-like [Glycine max]	1	0	0	0	4	6	0	1	0	0	2	2	16	9	5	14	4
XP_003522714.1-S9(79.966)-S13(79.966);XP_003526494.2-S32(79.966)-S36(79.966);XP_014623824.1-S29(79.966)-S33(79.966)	nDLS(79.966)LGHS(79.966)KRc;nDLS(79.966)LGHS(79.966)Kc	nDLSLGHSKRc;nDLSLGHSKc	n(28.031)DLS(79.966)LGHS(79.966)K(28.031)Rc;n(34.063)DLS(79.966)LGHS(79.966)K(34.063)Rc;n(34.063)DLS(79.966)LGHS(79.966)K(34.063)c	XP_003526494.2	XP_003522714.1;XP_003526494.2;XP_014623824.1	PREDICTED: uncharacterized protein LOC100814675 [Glycine max];PREDICTED: uncharacterized protein LOC100796233 [Glycine max];PREDICTED: uncharacterized protein LOC102665609 [Glycine max]	1	0	0	0	0	2	0	1	6	2	0	0	12	3	7	10	4
NP_001236639.1-S131(79.966);XP_006586619.1-S135(79.966);XP_006586620.1-S101(79.966);XP_014635028.1-S135(79.966);XP_014635029.1-S103(79.966)	nELQETGSLEDES(79.966)DEDHNSQPSKAEKc;nELQETGSLEDES(79.966)DEDHNSQPSKc;nVKELQETGSLEDES(79.966)DEDHNSQPSKc	nELQETGSLEDESDEDHNSQPSKAEKc;nELQETGSLEDESDEDHNSQPSKc;nVKELQETGSLEDESDEDHNSQPSKc	n(34.063)ELQETGSLEDES(79.966)DEDHNSQPSK(34.063)c;n(28.031)VK(28.031)ELQETGSLEDES(79.966)DEDHNSQPSK(28.031)c;n(34.063)VK(34.063)ELQETGSLEDES(79.966)DEDHNSQPSK(34.063)c;n(28.031)ELQETGSLEDES(79.966)DEDHNSQPSK(28.031)AEK(28.031)c;n(34.063)ELQETGSLEDES(79.966)DEDHNSQPSK(34.063)AEK(34.063)c;n(28.031)ELQETGSLEDES(79.966)DEDHNSQPSK(28.031)c	NP_001236639.1	NP_001236639.1;XP_006586619.1;XP_006586620.1;XP_014635028.1;XP_014635029.1	uncharacterized protein LOC100306297 [Glycine max];PREDICTED: uncharacterized protein LOC100306297 isoform X1 [Glycine max];PREDICTED: uncharacterized protein LOC100306297 isoform X3 [Glycine max];PREDICTED: uncharacterized protein LOC100306297 isoform X1 [Glycine max];PREDICTED: uncharacterized protein LOC100306297 isoform X2 [Glycine max]	4	0	2	1	6	6	3	6	4	3	14	12	61	16	35	51	6
XP_003517532.1-S917(79.966);XP_006590453.1-S920(79.966)	nEYGFEEEKS(79.966)DSEDEDEGIRKc;nEYGFEEEKS(79.966)DSEDEDEGIRc	nEYGFEEEKSDSEDEDEGIRKc;nEYGFEEEKSDSEDEDEGIRc	n(34.063)EYGFEEEK(34.063)S(79.966)DSEDEDEGIRc;n(28.031)EYGFEEEK(28.031)S(79.966)DSEDEDEGIRK(28.031)c;n(34.063)EYGFEEEK(34.063)S(79.966)DSEDEDEGIRK(34.063)c;n(28.031)EYGFEEEK(28.031)S(79.966)DSEDEDEGIRc	XP_003517532.1	XP_003517532.1;XP_006590453.1	PREDICTED: DEAD-box ATP-dependent RNA helicase 42-like [Glycine max];PREDICTED: DEAD-box ATP-dependent RNA helicase 42-like [Glycine max]	0	0	2	0	0	1	0	0	3	8	0	0	14	3	11	14	3
XP_006589460.1-S164(79.966);XP_006589461.1-S35(79.966);XP_006606209.1-S166(79.966);XP_006606210.1-S166(79.966);XP_006606211.1-S35(79.966);XP_006606212.1-S166(79.966);XP_014628163.1-S166(79.966)	nGLTYLQS(79.966)FPRc;nKGLTYLQS(79.966)FPRc	nGLTYLQSFPRc;nKGLTYLQSFPRc	n(28.031)GLTYLQS(79.966)FPRc;n(34.063)K(34.063)GLTYLQS(79.966)FPRc;n(34.063)GLTYLQS(79.966)FPRc;n(28.031)K(28.031)GLTYLQS(79.966)FPRc	XP_006589460.1	XP_006589460.1;XP_006589461.1;XP_006606209.1;XP_006606210.1;XP_006606211.1;XP_006606212.1;XP_014628163.1	PREDICTED: exocyst complex component SEC5A-like isoform X1 [Glycine max];PREDICTED: exocyst complex component SEC5A-like isoform X2 [Glycine max];PREDICTED: exocyst complex component SEC5A-like isoform X1 [Glycine max];PREDICTED: exocyst complex component SEC5A-like isoform X1 [Glycine max];PREDICTED: exocyst complex component SEC5A-like isoform X2 [Glycine max];PREDICTED: exocyst complex compone…	9	6	12	11	5	6	8	6	10	5	9	7	94	25	27	52	6
XP_003525666.1-S1170(79.966);XP_003553829.1-S1165(79.966);XP_006603807.1-S1101(79.966);XP_014627432.1-S1052(79.966)	nKQVEGHEVGLS(79.966)DDELPKc;nQVEGHEVGLS(79.966)DDELPKc	nQVEGHEVGLSDDELPKc;nKQVEGHEVGLSDDELPKc	n(28.031)K(28.031)QVEGHEVGLS(79.966)DDELPK(28.031)c;n(34.063)K(34.063)QVEGHEVGLS(79.966)DDELPK(34.063)c;n(28.031)QVEGHEVGLS(79.966)DDELPK(28.031)c;n(34.063)QVEGHEVGLS(79.966)DDELPK(34.063)c	XP_003525666.1	XP_003525666.1;XP_003553829.1;XP_006603807.1;XP_014627432.1	PREDICTED: probable phospholipid-transporting ATPase 8 [Glycine max];PREDICTED: probable phospholipid-transporting ATPase 8 isoform X1 [Glycine max];PREDICTED: probable phospholipid-transporting ATPase 8 isoform X2 [Glycine max];PREDICTED: probable phospholipid-transporting ATPase 8 isoform X3 [Glycine max]	3	1	13	12	10	8	2	5	15	14	16	16	115	37	51	88	6
NP_001237378.1-S425(79.966);XP_014631565.1-S50(79.966)	nLYAES(79.966)QTGKc	nLYAESQTGKc	n(28.031)LYAES(79.966)QTGK(28.031)c;n(34.063)LYAES(79.966)QTGK(34.063)c	NP_001237378.1	NP_001237378.1;XP_014631565.1	phosphoenolpyruvate carboxylase [Glycine max];PREDICTED: phosphoenolpyruvate carboxylase 4-like [Glycine max]	0	0	0	0	2	2	0	0	0	0	0	0	4	2	0	2	1
XP_003520085.1-S209(79.966);XP_006573124.1-S209(79.966);XP_006573125.1-S209(79.966)	nAQS(79.966)LQAASLDGGARc	nAQSLQAASLDGGARc	n(34.063)AQS(79.966)LQAASLDGGARc	XP_003520085.1	XP_003520085.1;XP_006573124.1;XP_006573125.1	PREDICTED: cell division cycle and apoptosis regulator protein 1-like [Glycine max];PREDICTED: cell division cycle and apoptosis regulator protein 1-like [Glycine max];PREDICTED: cell division cycle and apoptosis regulator protein 1-like [Glycine max]	0	0	0	0	0	2	0	0	0	0	0	0	2	2	0	2	1
XP_006573374.1-S360(79.966);XP_006573375.1-S360(79.966)	nDVQPVIKEEEPATNS(79.966)GDSVQNTLARc;nEKDVQPVIKEEEPATNS(79.966)GDSVQNTLARc	nDVQPVIKEEEPATNSGDSVQNTLARc;nEKDVQPVIKEEEPATNSGDSVQNTLARc	n(34.063)EK(34.063)DVQPVIK(34.063)EEEPATNS(79.966)GDSVQNTLARc;n(28.031)DVQPVIK(28.031)EEEPATNS(79.966)GDSVQNTLARc;n(28.031)EK(28.031)DVQPVIK(28.031)EEEPATNS(79.966)GDSVQNTLARc;n(34.063)DVQPVIK(34.063)EEEPATNS(79.966)GDSVQNTLARc	XP_006573374.1	XP_006573374.1;XP_006573375.1	PREDICTED: uncharacterized protein LOC100776979 isoform X1 [Glycine max];PREDICTED: uncharacterized protein LOC100776979 isoform X2 [Glycine max]	0	0	1	3	4	2	0	0	3	0	0	1	14	10	4	14	4
XP_003521377.1-S45(79.966);XP_006577010.1-S45(79.966);XP_006577011.1-S45(79.966)	nLETSVS(79.966)YSEAHKc	nLETSVSYSEAHKc	n(34.063)LETSVS(79.966)YSEAHK(34.063)c	XP_003521377.1	XP_003521377.1;XP_006577010.1;XP_006577011.1	PREDICTED: protein IQ-DOMAIN 1-like [Glycine max];PREDICTED: protein IQ-DOMAIN 1-like [Glycine max];PREDICTED: protein IQ-DOMAIN 1-like [Glycine max]	0	0	0	0	0	0	0	1	0	0	0	2	3	0	3	3	2
XP_003523694.1-S601(79.966);XP_006578153.1-S601(79.966);XP_006578154.1-S536(79.966);XP_014629994.1-S536(79.966);XP_014629995.1-S491(79.966)	nIISKS(79.966)PVRc	nIISKSPVRc	n(34.063)IISK(34.063)S(79.966)PVRc	XP_003523694.1	XP_003523694.1;XP_006578153.1;XP_006578154.1;XP_014629994.1;XP_014629995.1	PREDICTED: peptidyl-prolyl cis-trans isomerase CYP95-like isoform X1 [Glycine max];PREDICTED: peptidyl-prolyl cis-trans isomerase CYP95-like isoform X1 [Glycine max];PREDICTED: peptidyl-prolyl cis-trans isomerase CYP95-like isoform X2 [Glycine max];PREDICTED: peptidyl-prolyl cis-trans isomerase CYP95-like isoform X2 [Glycine max];PREDICTED: peptidyl-prolyl cis-trans isomerase CYP95-like isoform X…	0	0	0	3	0	1	0	0	0	2	0	1	7	4	3	7	4
XP_014626298.1-S633(79.966)	nVLLHNIS(79.966)GIFHRc	nVLLHNISGIFHRc	n(28.031)VLLHNIS(79.966)GIFHRc;n(34.063)VLLHNIS(79.966)GIFHRc	XP_014626298.1	XP_014626298.1	PREDICTED: WEB family protein At5g55860-like [Glycine max]	0	0	0	0	0	2	0	0	0	0	2	0	4	2	2	4	2
XP_014618620.1-T478(79.966)-M483(15.995)	nHGGFAYAYEDDET(79.966)HKHGM(15.995)QLRc	nHGGFAYAYEDDETHKHGMQLRc	n(28.031)HGGFAYAYEDDET(79.966)HK(28.031)HGM(15.995)QLRc	XP_014618620.1	XP_014618620.1	PREDICTED: ammonium transporter 1 member 1 [Glycine max]	0	0	0	0	0	0	0	0	0	0	2	0	2	0	2	2	1
XP_003526396.1-S223(79.966);XP_006578140.1-S232(79.966);XP_006578141.1-S232(79.966);XP_006581355.1-S223(79.966)	nVVS(79.966)VTPLRc	nVVSVTPLRc	n(28.031)VVS(79.966)VTPLRc;n(34.063)VVS(79.966)VTPLRc	XP_003526396.1	XP_003526396.1;XP_006578140.1;XP_006578141.1;XP_006581355.1	PREDICTED: putative clathrin assembly protein At2g25430 [Glycine max];PREDICTED: putative clathrin assembly protein At2g25430 [Glycine max];PREDICTED: putative clathrin assembly protein At2g25430 [Glycine max];PREDICTED: putative clathrin assembly protein At2g25430 [Glycine max]	0	0	3	2	0	1	0	0	0	0	0	0	6	5	0	5	2
XP_006596136.1-S313(79.966)-S317(79.966)	nRHFS(79.966)DDDS(79.966)DDHEDVSKc;nHFS(79.966)DDDS(79.966)DDHEDVSKc	nRHFSDDDSDDHEDVSKc;nHFSDDDSDDHEDVSKc	n(28.031)HFS(79.966)DDDS(79.966)DDHEDVSK(28.031)c;n(34.063)HFS(79.966)DDDS(79.966)DDHEDVSK(34.063)c;n(28.031)RHFS(79.966)DDDS(79.966)DDHEDVSK(28.031)c	XP_006596136.1	XP_006596136.1	PREDICTED: protein starmaker-like [Glycine max]	3	2	0	0	2	2	3	3	0	0	3	0	18	8	6	14	4
XP_003526703.1-S326(79.966);XP_006581636.1-S326(79.966);XP_006581637.1-S326(79.966);XP_014631873.1-S326(79.966)	nHSTNVNFYS(79.966)GPLGRc	nHSTNVNFYSGPLGRc	n(28.031)HSTNVNFYS(79.966)GPLGRc	XP_003526703.1	XP_003526703.1;XP_006581636.1;XP_006581637.1;XP_014631873.1	PREDICTED: uncharacterized protein LOC100817905 [Glycine max];PREDICTED: uncharacterized protein LOC100817905 [Glycine max];PREDICTED: uncharacterized protein LOC100817905 [Glycine max];PREDICTED: uncharacterized protein LOC100817905 [Glycine max]	1	0	0	0	0	0	0	0	1	0	0	0	2	1	1	2	2
XP_003543487.1-S320(79.966)	nALS(79.966)ESASRPSIRc	nALSESASRPSIRc	n(34.063)ALS(79.966)ESASRPSIRc	XP_003543487.1	XP_003543487.1	PREDICTED: phototropin-1-like [Glycine max]	0	1	0	0	0	1	0	0	0	1	0	0	3	2	1	3	3
XP_006598048.1-S41(79.966)-T46(79.966)-S47(79.966);XP_006598049.1-S41(79.966)-T46(79.966)-S47(79.966)	nTATNLELLANDVAVS(79.966)PAVAT(79.966)S(79.966)GDGATGRc	nTATNLELLANDVAVSPAVATSGDGATGRc	n(34.063)TATNLELLANDVAVS(79.966)PAVAT(79.966)S(79.966)GDGATGRc	XP_006598048.1	XP_006598048.1;XP_006598049.1	PREDICTED: protein SAD1/UNC-84 domain protein 1-like [Glycine max];PREDICTED: protein SAD1/UNC-84 domain protein 1-like [Glycine max]	0	0	0	0	0	0	0	2	0	0	0	0	2	0	1	1	1
XP_003542536.1-S988(79.966)	nTGAPLAFDVLS(79.966)PSKc	nTGAPLAFDVLSPSKc	n(34.063)TGAPLAFDVLS(79.966)PSK(34.063)c;n(28.031)TGAPLAFDVLS(79.966)PSK(28.031)c	XP_003542536.1	XP_003542536.1	PREDICTED: ethylene-insensitive protein 2-like [Glycine max]	2	1	0	0	3	3	1	1	0	0	3	3	17	7	5	12	4
XP_006583551.1-S1618(79.966);XP_006583552.1-S1617(79.966)	nESGTS(79.966)PQPLVTSGAVERc	nESGTSPQPLVTSGAVERc	n(34.063)ESGTS(79.966)PQPLVTSGAVERc;n(28.031)ESGTS(79.966)PQPLVTSGAVERc	XP_006583551.1	XP_006583551.1;XP_006583552.1	PREDICTED: CCR4-NOT transcription complex subunit 1-like isoform X1 [Glycine max];PREDICTED: CCR4-NOT transcription complex subunit 1-like isoform X2 [Glycine max]	0	0	0	0	4	5	0	0	0	0	2	2	13	5	3	8	2
XP_003524736.1-S52(79.966)	nHQSMFDS(79.966)DDEDNAEQRc	nHQSMFDSDDEDNAEQRc	n(34.063)HQSMFDS(79.966)DDEDNAEQRc;n(28.031)HQSMFDS(79.966)DDEDNAEQRc	XP_003524736.1	XP_003524736.1	PREDICTED: potassium transporter 7-like [Glycine max]	1	0	3	2	0	0	0	1	14	12	0	0	33	6	22	28	4
XP_006591131.1-S1391(79.966);XP_006591132.1-S1376(79.966);XP_006591133.1-S1376(79.966);XP_006591134.1-S1361(79.966);XP_006591136.1-S1356(79.966)	nTVHDLMEPLEPLQSLSSVES(79.966)PPDPDTARc	nTVHDLMEPLEPLQSLSSVESPPDPDTARc	n(34.063)TVHDLMEPLEPLQSLSSVES(79.966)PPDPDTARc;n(28.031)TVHDLMEPLEPLQSLSSVES(79.966)PPDPDTARc	XP_006591131.1	XP_006591131.1;XP_006591132.1;XP_006591133.1;XP_006591134.1;XP_006591136.1	PREDICTED: uncharacterized protein LOC100813071 isoform X1 [Glycine max];PREDICTED: uncharacterized protein LOC100813071 isoform X2 [Glycine max];PREDICTED: uncharacterized protein LOC100813071 isoform X3 [Glycine max];PREDICTED: uncharacterized protein LOC100813071 isoform X4 [Glycine max];PREDICTED: uncharacterized protein LOC100813071 isoform X5 [Glycine max]	0	0	3	3	0	0	0	0	1	2	0	0	9	5	3	8	2
XP_006582010.1-M529(15.995)-S539(79.966)-T543(79.966)	nNPM(15.995)GYPDDEREES(79.966)EYET(79.966)EEEDERPPSRc	nNPMGYPDDEREESEYETEEEDERPPSRc	n(34.063)NPM(15.995)GYPDDEREES(79.966)EYET(79.966)EEEDERPPSRc	XP_006582010.1	XP_006582010.1	PREDICTED: protein LEO1 homolog [Glycine max]	0	1	0	0	0	0	0	1	0	0	0	0	2	1	1	2	2
XP_003551000.2-S379(79.966)	nAS(79.966)AELLGRc	nASAELLGRc	n(28.031)AS(79.966)AELLGRc	XP_003551000.2	XP_003551000.2	PREDICTED: probable inactive receptor kinase At5g67200 [Glycine max]	0	0	0	0	2	0	0	0	0	0	0	0	2	2	0	2	1
XP_003532160.1-S560(79.966);XP_006584669.1-S555(79.966)	nS(79.966)LDFDSVMADNDRc;nS(79.966)LDFDSVMADNDRLTKc	nSLDFDSVMADNDRc;nSLDFDSVMADNDRLTKc	n(34.063)S(79.966)LDFDSVMADNDRLTK(34.063)c;n(28.031)S(79.966)LDFDSVMADNDRLTK(28.031)c;n(28.031)S(79.966)LDFDSVMADNDRc;n(34.063)S(79.966)LDFDSVMADNDRc	XP_003532160.1	XP_003532160.1;XP_006584669.1	PREDICTED: uncharacterized protein LOC100804075 isoform X1 [Glycine max];PREDICTED: uncharacterized protein LOC100804075 isoform X2 [Glycine max]	3	0	7	4	2	1	0	3	6	8	2	0	36	14	16	30	6
NP_001267499.1-S445(79.966);NP_001267527.1-S480(79.966);NP_001276315.1-S369(79.966);NP_001276316.1-S464(79.966);XP_003529411.1-S479(79.966);XP_006583898.1-S476(79.966);XP_006605368.1-S478(79.966);XP_006605369.1-S468(79.966)	nLGS(79.966)SSTAELHPKc	nLGSSSTAELHPKc	n(28.031)LGS(79.966)SSTAELHPK(28.031)c;n(34.063)LGS(79.966)SSTAELHPK(34.063)c	NP_001267499.1	NP_001267499.1;NP_001267527.1;NP_001276315.1;NP_001276316.1;XP_003529411.1;XP_006583898.1;XP_006605368.1;XP_006605369.1	PIN auxin efflux transporter family protein [Glycine max];auxin efflux carrier component 3-like [Glycine max];PIN auxin efflux transporter family protein [Glycine max];PIN auxin efflux transporter family protein [Glycine max];PREDICTED: uncharacterized protein LOC100785146 isoform X1 [Glycine max];PREDICTED: uncharacterized protein LOC100785146 isoform X2 [Glycine max];PREDICTED: uncharacterized …	0	1	4	5	1	2	0	0	2	1	3	6	25	8	9	17	5
NP_001236820.1-S110(79.966)	nATVHEQLQS(79.966)MKc	nATVHEQLQSMKc	n(28.031)ATVHEQLQS(79.966)MK(28.031)c	NP_001236820.1	NP_001236820.1	uncharacterized protein LOC100527237 [Glycine max]	0	0	0	0	0	0	0	0	0	0	2	0	2	0	2	2	1
XP_003518099.1-S842(79.966);XP_006575241.1-S845(79.966);XP_006575242.1-S845(79.966);XP_014623539.1-S845(79.966)	nSDAIDINAVTTEDEDKLS(79.966)Kc	nSDAIDINAVTTEDEDKLSKc	n(28.031)SDAIDINAVTTEDEDK(28.031)LS(79.966)K(28.031)c;n(34.063)SDAIDINAVTTEDEDK(34.063)LS(79.966)K(34.063)c	XP_003518099.1	XP_003518099.1;XP_006575241.1;XP_006575242.1;XP_014623539.1	PREDICTED: serine/threonine-protein kinase Nek7-like isoform X2 [Glycine max];PREDICTED: serine/threonine-protein kinase Nek7-like isoform X1 [Glycine max];PREDICTED: serine/threonine-protein kinase Nek7-like isoform X1 [Glycine max];PREDICTED: serine/threonine-protein kinase Nek7-like isoform X1 [Glycine max]	0	0	0	0	0	0	0	0	0	1	2	1	4	0	4	4	2
XP_006584048.1-S212(79.966)-S221(79.966)	nITPPGS(79.966)PPILSASVS(79.966)PTRc	nITPPGSPPILSASVSPTRc	n(28.031)ITPPGS(79.966)PPILSASVS(79.966)PTRc	XP_006584048.1	XP_006584048.1	PREDICTED: uncharacterized protein At4g15545 [Glycine max]	3	0	0	0	0	0	1	0	0	0	0	0	4	2	1	3	2
XP_003522995.1-S206(79.966)	nYAVEEEGS(79.966)YGKc	nYAVEEEGSYGKc	n(34.063)YAVEEEGS(79.966)YGK(34.063)c;n(28.031)YAVEEEGS(79.966)YGK(28.031)c	XP_003522995.1	XP_003522995.1	PREDICTED: protein LEO1 homolog [Glycine max]	1	1	0	0	8	6	0	0	0	0	5	6	27	11	10	21	3
XP_006596628.1-T80(79.966)	nAT(79.966)IFHGLHLHRc	nATIFHGLHLHRc	n(34.063)AT(79.966)IFHGLHLHRc	XP_006596628.1	XP_006596628.1	PREDICTED: uncharacterized mitochondrial protein AtMg00810-like [Glycine max]	0	0	0	0	0	3	0	0	0	0	0	7	10	3	7	10	2
XP_003524736.1-S71(79.966);XP_003531033.1-S72(79.966);XP_003547626.1-S68(79.966);XP_006597348.1-S68(79.966);XP_014623461.1-S68(79.966)	nIDS(79.966)FDVEALEVPGAHRc	nIDSFDVEALEVPGAHRc	n(34.063)IDS(79.966)FDVEALEVPGAHRc;n(28.031)IDS(79.966)FDVEALEVPGAHRc	XP_003524736.1	XP_003524736.1;XP_003531033.1;XP_003547626.1;XP_006597348.1;XP_014623461.1	PREDICTED: potassium transporter 7-like [Glycine max];PREDICTED: potassium transporter 7-like [Glycine max];PREDICTED: potassium transporter 7-like isoform X1 [Glycine max];PREDICTED: potassium transporter 7-like isoform X2 [Glycine max];PREDICTED: potassium transporter 7-like isoform X3 [Glycine max]	5	2	9	14	5	7	3	6	9	10	13	11	94	30	37	67	6
XP_003540055.1-S24(79.966);XP_006591942.1-S24(79.966)	nAEEPQKPASAEEVVAVPAENPPS(79.966)EAEAENIEAEKAQSGVEDKc;nAEEPQKPASAEEVVAVPAENPPS(79.966)EAEAENIEAEKc	nAEEPQKPASAEEVVAVPAENPPSEAEAENIEAEKc;nAEEPQKPASAEEVVAVPAENPPSEAEAENIEAEKAQSGVEDKc	n(28.031)AEEPQK(28.031)PASAEEVVAVPAENPPS(79.966)EAEAENIEAEK(28.031)c;n(34.063)AEEPQK(34.063)PASAEEVVAVPAENPPS(79.966)EAEAENIEAEK(34.063)c;n(28.031)AEEPQK(28.031)PASAEEVVAVPAENPPS(79.966)EAEAENIEAEK(28.031)AQSGVEDK(28.031)c	XP_003540055.1	XP_003540055.1;XP_006591942.1	PREDICTED: patellin-3-like isoform X1 [Glycine max];PREDICTED: patellin-3-like isoform X2 [Glycine max]	4	0	0	0	6	5	1	9	1	0	10	7	43	10	21	31	5
XP_003555895.1-M343(15.995)-M347(15.995)-T352(79.966)	nLINEPAEGGEGNILGQM(15.995)ASGM(15.995)PQAVT(79.966)VTPEERc	nLINEPAEGGEGNILGQMASGMPQAVTVTPEERc	n(34.063)LINEPAEGGEGNILGQM(15.995)ASGM(15.995)PQAVT(79.966)VTPEERc	XP_003555895.1	XP_003555895.1	PREDICTED: ubiquitin receptor RAD23c [Glycine max]	0	0	0	0	0	4	0	0	0	0	0	1	5	4	1	5	2
NP_001242018.1-S98(79.966)	nGKAPVTQQLPGES(79.966)DSDYADFSSKc;nAPVTQQLPGES(79.966)DSDYADFSSKc	nGKAPVTQQLPGESDSDYADFSSKc;nAPVTQQLPGESDSDYADFSSKc	n(34.063)GK(34.063)APVTQQLPGES(79.966)DSDYADFSSK(34.063)c;n(28.031)APVTQQLPGES(79.966)DSDYADFSSK(28.031)c;n(28.031)GK(28.031)APVTQQLPGES(79.966)DSDYADFSSK(28.031)c	NP_001242018.1	NP_001242018.1	uncharacterized protein LOC100791076 [Glycine max]	3	1	2	2	1	1	1	1	3	2	1	0	18	7	7	14	6
XP_003524186.1-S803(79.966)-S805(79.966);XP_006580150.1-S803(79.966)-S805(79.966);XP_006585151.1-S809(79.966)-S811(79.966);XP_006585152.1-S809(79.966)-S811(79.966);XP_014631170.1-S803(79.966)-S805(79.966);XP_014631171.1-S803(79.966)-S805(79.966);XP_014634357.1-S809(79.966)-S811(79.966);XP_014634358.1-S809(79.966)-S811(79.966);XP_014634359.1-S809(79.966)-S811(79.966);XP_014634360.1-S809(79.966)-S8…	nS(79.966)IS(79.966)LEDKc	nSISLEDKc	n(34.063)S(79.966)IS(79.966)LEDK(34.063)c	XP_003524186.1	XP_003524186.1;XP_006580150.1;XP_006585151.1;XP_006585152.1;XP_014631170.1;XP_014631171.1;XP_014634357.1;XP_014634358.1;XP_014634359.1;XP_014634360.1;XP_014634361.1;XP_014634362.1	PREDICTED: uncharacterized protein LOC100796921 [Glycine max];PREDICTED: uncharacterized protein LOC100796921 [Glycine max];PREDICTED: uncharacterized protein LOC100790138 [Glycine max];PREDICTED: uncharacterized protein LOC100790138 [Glycine max];PREDICTED: uncharacterized protein LOC100796921 [Glycine max];PREDICTED: uncharacterized protein LOC100796921 [Glycine max];PREDICTED: uncharacterized …	0	1	0	0	0	0	0	1	0	0	0	0	2	1	1	2	2
XP_003537816.1-S336(79.966)-M343(15.995);XP_003540104.1-S336(79.966)-M343(15.995);XP_014619898.1-S319(79.966)-M326(15.995)	nSAS(79.966)ESLESVM(15.995)Kc	nSASESLESVMKc	n(28.031)SAS(79.966)ESLESVM(15.995)K(28.031)c	XP_003537816.1	XP_003537816.1;XP_003540104.1;XP_014619898.1	PREDICTED: WEB family protein At3g02930, chloroplastic-like [Glycine max];PREDICTED: WEB family protein At3g02930, chloroplastic isoform X1 [Glycine max];PREDICTED: WEB family protein At3g02930, chloroplastic isoform X2 [Glycine max]	0	0	0	0	4	0	0	0	0	0	1	0	5	4	1	5	2
XP_003521263.1-S440(79.966);XP_014629301.1-S445(79.966)	nALLLAS(79.966)PGKKc	nALLLASPGKKc	n(28.031)ALLLAS(79.966)PGK(28.031)K(28.031)c;n(34.063)ALLLAS(79.966)PGK(34.063)K(34.063)c	XP_003521263.1	XP_003521263.1;XP_014629301.1	PREDICTED: peptidyl-prolyl cis-trans isomerase CYP63-like isoform X2 [Glycine max];PREDICTED: peptidyl-prolyl cis-trans isomerase CYP63-like isoform X1 [Glycine max]	0	0	0	0	2	2	0	0	3	0	5	0	12	3	8	11	3
XP_003555717.1-S170(79.966);XP_006605736.1-S168(79.966)	nLETGS(79.966)VSHPTEKc	nLETGSVSHPTEKc	n(28.031)LETGS(79.966)VSHPTEK(28.031)c	XP_003555717.1	XP_003555717.1;XP_006605736.1	PREDICTED: uncharacterized protein LOC100809860 isoform X1 [Glycine max];PREDICTED: uncharacterized protein LOC100809860 isoform X2 [Glycine max]	0	0	0	0	0	0	0	0	1	0	1	0	2	0	2	2	2
NP_001236494.1-S45(79.966)	nTLS(79.966)SNPLALVGAKc	nTLSSNPLALVGAKc	n(28.031)TLS(79.966)SNPLALVGAK(28.031)c;n(34.063)TLS(79.966)SNPLALVGAK(34.063)c	NP_001236494.1	NP_001236494.1	chloride channel [Glycine max]	1	1	0	0	1	1	0	0	0	0	1	0	5	4	1	5	3
XP_006603071.1-S292(79.966)-M296(15.995)	nKLS(79.966)EQNM(15.995)GAPPSYEEAVGESRc	nKLSEQNMGAPPSYEEAVGESRc	n(34.063)K(34.063)LS(79.966)EQNM(15.995)GAPPSYEEAVGESRc;n(28.031)K(28.031)LS(79.966)EQNM(15.995)GAPPSYEEAVGESRc	XP_006603071.1	XP_006603071.1	PREDICTED: clathrin interactor EPSIN 2-like [Glycine max]	4	0	7	10	6	7	0	0	6	7	12	12	71	24	25	49	5
XP_003524664.1-S97(79.966)	nKLES(79.966)SLKc	nKLESSLKc	n(28.031)K(28.031)LES(79.966)SLK(28.031)c;n(34.063)K(34.063)LES(79.966)SLK(34.063)c	XP_003524664.1	XP_003524664.1	PREDICTED: photosystem I reaction center subunit III, chloroplastic [Glycine max]	0	0	8	5	2	2	0	0	5	5	4	3	34	11	12	23	4
NP_001238486.1-S172(79.966);XP_014627751.1-S179(79.966)	nKFDGENVANPPS(79.966)PDEDNKLVVLKc;nKFDGENVANPPS(79.966)PDEDNKc;nFDGENVANPPS(79.966)PDEDNKc;nFDGENVANPPS(79.966)PDEDNKLVVLKc	nKFDGENVANPPSPDEDNKLVVLKc;nFDGENVANPPSPDEDNKLVVLKc;nFDGENVANPPSPDEDNKc;nKFDGENVANPPSPDEDNKc	n(28.031)K(28.031)FDGENVANPPS(79.966)PDEDNK(28.031)LVVLK(28.031)c;n(34.063)K(34.063)FDGENVANPPS(79.966)PDEDNK(34.063)LVVLK(34.063)c;n(34.063)K(34.063)FDGENVANPPS(79.966)PDEDNKc;n(34.063)K(34.063)FDGENVANPPS(79.966)PDEDNK(34.063)c;n(28.031)K(28.031)FDGENVANPPS(79.966)PDEDNK(28.031)c;n(28.031)FDGENVANPPS(79.966)PDEDNK(28.031)c;n(34.063)FDGENVANPPS(79.966)PDEDNK(34.063)LVVLK(34.063)c;n(28.031)FDGENV…	XP_014627751.1	NP_001238486.1;XP_014627751.1	superoxide dismutase [Fe], chloroplastic precursor [Glycine max];PREDICTED: superoxide dismutase [Fe], chloroplastic isoform X1 [Glycine max]	79	18	60	46	38	27	11	57	56	45	56	60	553	111	170	281	6
XP_003544549.1-M25(15.995)-S37(79.966)	nNVPKPM(15.995)KEDDIFGNDVVS(79.966)DDDDDGNNTRc	nNVPKPMKEDDIFGNDVVSDDDDDGNNTRc	n(34.063)NVPK(34.063)PM(15.995)K(34.063)EDDIFGNDVVS(79.966)DDDDDGNNTRc;n(28.031)NVPK(28.031)PM(15.995)K(28.031)EDDIFGNDVVS(79.966)DDDDDGNNTRc	XP_003544549.1	XP_003544549.1	PREDICTED: F-box/LRR-repeat protein 15-like [Glycine max]	1	0	0	2	2	1	1	3	6	2	2	1	21	6	15	21	6
XP_003536298.1-S382(79.966)-S385(79.966);XP_003556291.1-S382(79.966)-S385(79.966)	nLAS(79.966)IDS(79.966)FDSKc	nLASIDSFDSKc	n(34.063)LAS(79.966)IDS(79.966)FDSK(34.063)c;n(28.031)LAS(79.966)IDS(79.966)FDSK(28.031)c	XP_003536298.1	XP_003536298.1;XP_003556291.1	PREDICTED: 3-phosphoinositide-dependent protein kinase 2-like [Glycine max];PREDICTED: 3-phosphoinositide-dependent protein kinase 2-like [Glycine max]	4	1	0	0	0	0	0	4	0	0	0	0	9	2	2	4	2
XP_006593855.1-S118(79.966)-T122(79.966);XP_006593856.1-S155(79.966)-T159(79.966);XP_006593858.1-S155(79.966)-T159(79.966);XP_014621853.1-S155(79.966)-T159(79.966);XP_014621854.1-S62(79.966)-T66(79.966);XP_014621855.1-S62(79.966)-T66(79.966);XP_014621856.1-S62(79.966)-T66(79.966);XP_014621857.1-S62(79.966)-T66(79.966);XP_014621858.1-S62(79.966)-T66(79.966);XP_014621859.1-S62(79.966)-T66(79.966);X…	nAGHS(79.966)LPVT(79.966)PTANSGVENVHGRc	nAGHSLPVTPTANSGVENVHGRc	n(34.063)AGHS(79.966)LPVT(79.966)PTANSGVENVHGRc;n(28.031)AGHS(79.966)LPVT(79.966)PTANSGVENVHGRc	XP_006593855.1	XP_006593855.1;XP_006593856.1;XP_006593858.1;XP_014621853.1;XP_014621854.1;XP_014621855.1;XP_014621856.1;XP_014621857.1;XP_014621858.1;XP_014621859.1;XP_014621860.1	PREDICTED: E3 ubiquitin-protein ligase MARCH7-like isoform X2 [Glycine max];PREDICTED: E3 ubiquitin-protein ligase MARCH7-like isoform X3 [Glycine max];PREDICTED: E3 ubiquitin-protein ligase MARCH7-like isoform X4 [Glycine max];PREDICTED: uncharacterized protein LOC100791140 isoform X1 [Glycine max];PREDICTED: uncharacterized protein LOC100791140 isoform X5 [Glycine max];PREDICTED: uncharacterize…	1	1	0	3	0	1	1	1	3	3	3	2	19	6	11	17	6
NP_001241395.1-S171(79.966);XP_014626841.1-S144(79.966)	nFGGMGDAMDDIDES(79.966)DDEEQEVSKPLEQDAGEASTEKKc;nFGGMGDAMDDIDES(79.966)DDEEQEVSKPLEQDAGEASTEKc	nFGGMGDAMDDIDESDDEEQEVSKPLEQDAGEASTEKc;nFGGMGDAMDDIDESDDEEQEVSKPLEQDAGEASTEKKc	n(28.031)FGGMGDAMDDIDES(79.966)DDEEQEVSKPLEQDAGEASTEK(28.031)c;n(28.031)FGGMGDAMDDIDES(79.966)DDEEQEVSK(28.031)PLEQDAGEASTEK(28.031)c;n(34.063)FGGMGDAMDDIDES(79.966)DDEEQEVSKPLEQDAGEASTEK(34.063)c;n(34.063)FGGMGDAMDDIDES(79.966)DDEEQEVSK(34.063)PLEQDAGEASTEK(34.063)K(34.063)c;n(28.031)FGGMGDAMDDIDES(79.966)DDEEQEVSK(28.031)PLEQDAGEASTEKc;n(28.031)FGGMGDAMDDIDES(79.966)DDEEQEVSK(28.031)PLEQDAGEAST…	NP_001241395.1	NP_001241395.1;XP_014626841.1	uncharacterized protein LOC100796372 [Glycine max];PREDICTED: uncharacterized protein LOC100796372 isoform X1 [Glycine max]	30	13	24	14	6	1	11	30	30	15	9	8	191	58	75	133	6
XP_003534610.1-S81(79.966);XP_006587887.1-S81(79.966);XP_006587888.1-S81(79.966);XP_006587889.1-S81(79.966)	nKYGPDGLNSMALS(79.966)PIPISSSAPFANEFSSGKc	nKYGPDGLNSMALSPIPISSSAPFANEFSSGKc	n(34.063)K(34.063)YGPDGLNSMALS(79.966)PIPISSSAPFANEFSSGK(34.063)c	XP_003534610.1	XP_003534610.1;XP_006587887.1;XP_006587888.1;XP_006587889.1	PREDICTED: AT-hook motif nuclear-localized protein 7 [Glycine max];PREDICTED: AT-hook motif nuclear-localized protein 7 [Glycine max];PREDICTED: AT-hook motif nuclear-localized protein 7 [Glycine max];PREDICTED: AT-hook motif nuclear-localized protein 7 [Glycine max]	0	0	0	2	0	1	0	0	0	0	0	0	3	3	0	3	2
XP_006580135.1-S731(79.966)-S735(79.966)-S737(79.966);XP_006580136.1-S729(79.966)-S733(79.966)-S735(79.966)	nSATSHFES(79.966)PAIS(79.966)ES(79.966)SDIVDDGPVNKc	nSATSHFESPAISESSDIVDDGPVNKc	n(28.031)SATSHFES(79.966)PAIS(79.966)ES(79.966)SDIVDDGPVNK(28.031)c;n(34.063)SATSHFES(79.966)PAIS(79.966)ES(79.966)SDIVDDGPVNK(34.063)c	XP_006580135.1	XP_006580135.1;XP_006580136.1	PREDICTED: uncharacterized protein LOC102665569 isoform X1 [Glycine max];PREDICTED: uncharacterized protein LOC102665569 isoform X2 [Glycine max]	3	1	0	0	0	0	0	2	0	0	0	0	6	2	2	4	2
XP_006573289.1-S1001(79.966)-S1004(79.966);XP_006573290.1-S1000(79.966)-S1003(79.966)	nLEVSDETEQVS(79.966)DGS(79.966)AITAKc	nLEVSDETEQVSDGSAITAKc	n(28.031)LEVSDETEQVS(79.966)DGS(79.966)AITAK(28.031)c;n(34.063)LEVSDETEQVS(79.966)DGS(79.966)AITAK(34.063)c	XP_006573290.1	XP_006573289.1;XP_006573290.1	PREDICTED: eukaryotic translation initiation factor 4G-like isoform X1 [Glycine max];PREDICTED: eukaryotic translation initiation factor 4G-like isoform X2 [Glycine max]	4	1	0	0	0	0	0	3	0	0	0	0	8	5	3	8	2
XP_003555885.1-T303(79.966)	nIVAEGESANGNTSNT(79.966)PISTEIEETRc	nIVAEGESANGNTSNTPISTEIEETRc	n(34.063)IVAEGESANGNTSNT(79.966)PISTEIEETRc;n(28.031)IVAEGESANGNTSNT(79.966)PISTEIEETRc	XP_003555885.1	XP_003555885.1	PREDICTED: protein NUCLEAR FUSION DEFECTIVE 4-like [Glycine max]	0	0	0	0	1	1	0	0	0	0	1	1	4	2	2	4	2
XP_003525230.1-S1481(79.966);XP_003530891.1-S1482(79.966)	nELEESFISQHS(79.966)FDRFc	nELEESFISQHSFDRFc	n(28.031)ELEESFISQHS(79.966)FDRFc;n(34.063)ELEESFISQHS(79.966)FDRFc	XP_003525230.1	XP_003525230.1;XP_003530891.1	PREDICTED: nuclear pore complex protein NUP155-like [Glycine max];PREDICTED: nuclear pore complex protein NUP155-like [Glycine max]	0	0	0	1	1	2	0	0	0	0	2	1	7	3	3	6	3
XP_003534643.1-S545(79.966);XP_003552316.1-S544(79.966);XP_014626620.1-S544(79.966)	nRAS(79.966)VEGFc	nRASVEGFc	n(34.063)RAS(79.966)VEGFc;n(28.031)RAS(79.966)VEGFc	XP_003534643.1	XP_003534643.1;XP_003552316.1;XP_014626620.1	PREDICTED: probable receptor-like protein kinase At3g55450 [Glycine max];PREDICTED: probable receptor-like protein kinase At3g55450 [Glycine max];PREDICTED: probable receptor-like protein kinase At3g55450 [Glycine max]	0	0	0	0	3	1	0	0	0	0	0	1	5	4	1	5	2
XP_003527517.1-S28(79.966)	nTWS(79.966)GPDQFKc	nTWSGPDQFKc	n(34.063)TWS(79.966)GPDQFK(34.063)c;n(28.031)TWS(79.966)GPDQFK(28.031)c	XP_003527517.1	XP_003527517.1	PREDICTED: probable carboxylesterase 15 [Glycine max]	1	0	0	0	2	3	0	0	0	0	1	1	8	5	2	7	3
XP_003551034.2-S591(79.966)	nSIVSVAS(79.966)DEIAc	nSIVSVASDEIAc	n(34.063)SIVSVAS(79.966)DEIAc;n(28.031)SIVSVAS(79.966)DEIAc	XP_003551034.2	XP_003551034.2	PREDICTED: uncharacterized membrane protein At3g27390 [Glycine max]	1	0	0	0	0	1	0	0	0	0	1	2	5	2	3	5	3
NP_001242100.1-S5(79.966)-S7(79.966)-S9(79.966);XP_006574390.1-S5(79.966)-S7(79.966)-S9(79.966)	nS(79.966)YS(79.966)PS(79.966)PPPPRc	nSYSPSPPPPRc	n(28.031)S(79.966)YS(79.966)PS(79.966)PPPPRc	NP_001242100.1	NP_001242100.1;XP_006574390.1	uncharacterized protein LOC100779321 [Glycine max];PREDICTED: uncharacterized protein LOC100779321 isoform X1 [Glycine max]	2	0	0	0	0	0	0	0	0	0	0	0	2	1	0	1	1
XP_006599321.1-S597(79.966)	nEIS(79.966)DDDIEDWc	nEISDDDIEDWc	n(28.031)EIS(79.966)DDDIEDWc;n(34.063)EIS(79.966)DDDIEDWc	XP_006599321.1	XP_006599321.1	PREDICTED: cell cycle checkpoint protein RAD17 [Glycine max]	1	1	0	0	0	0	1	2	0	0	0	0	5	1	1	2	2
NP_001241245.1-S207(79.966);XP_006601819.1-S207(79.966)	nAAS(79.966)PSAKPAGEPQKc	nAASPSAKPAGEPQKc	n(34.063)AAS(79.966)PSAK(34.063)PAGEPQK(34.063)c;n(28.031)AAS(79.966)PSAK(28.031)PAGEPQK(28.031)c	NP_001241245.1	NP_001241245.1;XP_006601819.1	uncharacterized protein LOC100799161 [Glycine max];PREDICTED: uncharacterized protein LOC100799161 isoform X1 [Glycine max]	0	0	3	2	6	1	0	0	1	1	2	1	17	10	5	15	4
XP_006601314.1-S277(79.966);XP_006601315.1-S277(79.966)	nAGS(79.966)FGSSLSSTYPGTALEKc	nAGSFGSSLSSTYPGTALEKc	n(34.063)AGS(79.966)FGSSLSSTYPGTALEK(34.063)c;n(28.031)AGS(79.966)FGSSLSSTYPGTALEK(28.031)c	XP_006601314.1	XP_006601314.1;XP_006601315.1	PREDICTED: uncharacterized protein LOC100813188 isoform X1 [Glycine max];PREDICTED: uncharacterized protein LOC100813188 isoform X2 [Glycine max]	1	1	0	0	2	2	0	1	0	0	5	2	14	5	8	13	4
XP_003536741.2-S1032(79.966);XP_003556592.1-S1032(79.966);XP_006587966.1-S1033(79.966);XP_006605839.1-S1026(79.966);XP_006605840.1-S1026(79.966);XP_014617976.1-S1033(79.966);XP_014628205.1-S1032(79.966);XP_014628251.1-S1026(79.966)	nSLQSSLS(79.966)IAKKc	nSLQSSLSIAKKc	n(28.031)SLQSSLS(79.966)IAK(28.031)K(28.031)c;n(34.063)SLQSSLS(79.966)IAK(34.063)K(34.063)c	XP_003536741.2	XP_003536741.2;XP_003556592.1;XP_006587966.1;XP_006605839.1;XP_006605840.1;XP_014617976.1;XP_014628205.1;XP_014628251.1	PREDICTED: myosin-1-like [Glycine max];PREDICTED: myosin-1-like [Glycine max];PREDICTED: myosin-1 [Glycine max];PREDICTED: myosin-1-like [Glycine max];PREDICTED: myosin-1-like [Glycine max];PREDICTED: myosin-1 [Glycine max];PREDICTED: myosin-1-like [Glycine max];PREDICTED: myosin-1-like [Glycine max]	0	0	2	0	1	3	0	0	0	0	0	0	6	5	0	5	2
XP_006601314.1-S607(79.966);XP_006601315.1-S601(79.966)	nQIS(79.966)NTFGNTLAGLNEVDILRc	nQISNTFGNTLAGLNEVDILRc	n(28.031)QIS(79.966)NTFGNTLAGLNEVDILRc	XP_006601314.1	XP_006601314.1;XP_006601315.1	PREDICTED: uncharacterized protein LOC100813188 isoform X1 [Glycine max];PREDICTED: uncharacterized protein LOC100813188 isoform X2 [Glycine max]	0	0	0	0	1	0	0	0	0	0	1	0	2	1	1	2	2
XP_003542953.1-S346(79.966)	nSHSVPPPFSSMS(79.966)FNPRc	nSHSVPPPFSSMSFNPRc	n(34.063)SHSVPPPFSSMS(79.966)FNPRc;n(28.031)SHSVPPPFSSMS(79.966)FNPRc	XP_003542953.1	XP_003542953.1	PREDICTED: small glutamine-rich tetratricopeptide repeat-containing protein-like [Glycine max]	0	0	2	2	1	1	0	0	3	4	2	2	17	5	7	12	4
XP_003526909.1-M767(15.995)-S788(79.966)	nAM(15.995)EEEEGSNIEEGGASSGFGNKS(79.966)PRc	nAMEEEEGSNIEEGGASSGFGNKSPRc	n(34.063)AM(15.995)EEEEGSNIEEGGASSGFGNK(34.063)S(79.966)PRc;n(28.031)AM(15.995)EEEEGSNIEEGGASSGFGNK(28.031)S(79.966)PRc	XP_003526909.1	XP_003526909.1	PREDICTED: respiratory burst oxidase homolog protein C-like [Glycine max]	2	2	5	4	5	5	1	2	5	4	11	10	56	15	26	41	6
XP_006583834.2-S40(79.966);XP_006583835.2-S40(79.966);XP_006583836.2-S40(79.966)	nIVNS(79.966)NEGQSKPKc	nIVNSNEGQSKPKc	n(34.063)IVNS(79.966)NEGQSK(34.063)PK(34.063)c	XP_006583834.2	XP_006583834.2;XP_006583835.2;XP_006583836.2	PREDICTED: uncharacterized protein LOC100818817 isoform X1 [Glycine max];PREDICTED: uncharacterized protein LOC100818817 isoform X2 [Glycine max];PREDICTED: uncharacterized protein LOC100818817 isoform X3 [Glycine max]	0	0	0	1	0	0	0	0	0	1	0	0	2	1	1	2	2
NP_001237494.1-S17(79.966)-M18(15.995);NP_001241641.1-S27(79.966)-M28(15.995)	nTTS(79.966)M(15.995)SGGLAVETKc	nTTSMSGGLAVETKc	n(28.031)TTS(79.966)M(15.995)SGGLAVETK(28.031)c	NP_001237494.1	NP_001237494.1;NP_001241641.1	uncharacterized protein LOC100500658 [Glycine max];uncharacterized protein LOC100775423 [Glycine max]	0	0	0	0	3	0	1	0	0	0	1	0	5	3	2	5	3
NP_001240074.1-S100(79.966);XP_003543681.1-S100(79.966);XP_014622824.1-S75(79.966)	nSTPPADS(79.966)DTPKc	nSTPPADSDTPKc	n(34.063)STPPADS(79.966)DTPK(34.063)c	NP_001240074.1	NP_001240074.1;XP_003543681.1;XP_014622824.1	uncharacterized protein LOC100776785 [Glycine max];PREDICTED: methyl-CpG-binding domain-containing protein 10-like [Glycine max];PREDICTED: uncharacterized protein LOC100776785 isoform X1 [Glycine max]	0	0	0	0	0	6	0	0	0	0	0	0	6	6	0	6	1
XP_003519589.1-S884(79.966)-S886(79.966);XP_006575682.1-S709(79.966)-S711(79.966);XP_014626102.1-S871(79.966)-S873(79.966);XP_014626105.1-S809(79.966)-S811(79.966)	nVPS(79.966)QS(79.966)PEITDVSDELRc	nVPSQSPEITDVSDELRc	n(34.063)VPS(79.966)QS(79.966)PEITDVSDELRc	XP_003519589.1	XP_003519589.1;XP_006575682.1;XP_014626102.1;XP_014626105.1	PREDICTED: splicing factor, suppressor of white-apricot homolog isoform X1 [Glycine max];PREDICTED: splicing factor, suppressor of white-apricot homolog isoform X4 [Glycine max];PREDICTED: splicing factor, suppressor of white-apricot homolog isoform X2 [Glycine max];PREDICTED: splicing factor, suppressor of white-apricot homolog isoform X3 [Glycine max]	0	1	0	0	0	0	0	1	0	0	0	0	2	1	1	2	2
XP_006576941.1-C442(57.021)-S445(79.966);XP_006576942.1-C441(57.021)-S444(79.966);XP_006576943.2-C442(57.021)-S445(79.966);XP_014629314.1-C409(57.021)-S412(79.966);XP_014629315.1-C409(57.021)-S412(79.966);XP_014629316.1-C442(57.021)-S445(79.966)	nEITDGC(57.021)PAS(79.966)PAYKc	nEITDGCPASPAYKc	n(34.063)EITDGC(57.021)PAS(79.966)PAYK(34.063)c;n(28.031)EITDGC(57.021)PAS(79.966)PAYK(28.031)c	XP_006576941.1	XP_006576941.1;XP_006576942.1;XP_006576943.2;XP_014629314.1;XP_014629315.1;XP_014629316.1	PREDICTED: U-box domain-containing protein 3-like isoform X1 [Glycine max];PREDICTED: U-box domain-containing protein 3-like isoform X2 [Glycine max];PREDICTED: U-box domain-containing protein 3-like isoform X4 [Glycine max];PREDICTED: U-box domain-containing protein 3-like isoform X3 [Glycine max];PREDICTED: U-box domain-containing protein 3-like isoform X3 [Glycine max];PREDICTED: U-box domain-…	0	0	0	0	3	2	0	0	0	0	1	2	8	5	3	8	2
XP_014618839.1-S485(79.966)	nDLSKS(79.966)TNSGAEVEQVHQVVGGNKc	nDLSKSTNSGAEVEQVHQVVGGNKc	n(28.031)DLSK(28.031)S(79.966)TNSGAEVEQVHQVVGGNK(28.031)c	XP_014618839.1	XP_014618839.1	PREDICTED: low-temperature-induced 65 kDa protein isoform X2 [Glycine max]	0	0	0	0	0	0	0	0	2	0	0	0	2	0	2	2	1
XP_006589210.1-S60(79.966)-C70(57.021)-M83(15.995)-S93(79.966);XP_006589211.1-S60(79.966)-C70(57.021)-M83(15.995)-S93(79.966);XP_006589212.1-S60(79.966)-C70(57.021)-M83(15.995)-S93(79.966)	nS(79.966)GAPLTVPGNC(57.021)SSPNASSNSLPSM(15.995)FPAGTAPPLS(79.966)PRc	nSGAPLTVPGNCSSPNASSNSLPSMFPAGTAPPLSPRc	n(34.063)S(79.966)GAPLTVPGNC(57.021)SSPNASSNSLPSM(15.995)FPAGTAPPLS(79.966)PRc	XP_006589210.1	XP_006589210.1;XP_006589211.1;XP_006589212.1	PREDICTED: probable serine/threonine protein phosphatase 2A regulatory subunit B''delta [Glycine max];PREDICTED: probable serine/threonine protein phosphatase 2A regulatory subunit B''delta [Glycine max];PREDICTED: probable serine/threonine protein phosphatase 2A regulatory subunit B''delta [Glycine max]	0	0	0	0	0	0	0	1	0	0	0	1	2	0	2	2	2
XP_003524334.1-S696(79.966)-S697(79.966);XP_006584917.1-S756(79.966)-S757(79.966);XP_006584918.1-S756(79.966)-S757(79.966);XP_006584919.1-S690(79.966)-S691(79.966);XP_006584920.1-S690(79.966)-S691(79.966)	nSTNS(79.966)S(79.966)PTTVSNYGYSERc	nSTNSSPTTVSNYGYSERc	n(28.031)STNS(79.966)S(79.966)PTTVSNYGYSERc;n(34.063)STNS(79.966)S(79.966)PTTVSNYGYSERc	XP_003524334.1	XP_003524334.1;XP_006584917.1;XP_006584918.1;XP_006584919.1;XP_006584920.1	PREDICTED: uncharacterized protein LOC100797095 [Glycine max];PREDICTED: uncharacterized protein LOC100802148 isoform X1 [Glycine max];PREDICTED: uncharacterized protein LOC100802148 isoform X2 [Glycine max];PREDICTED: uncharacterized protein LOC100802148 isoform X3 [Glycine max];PREDICTED: uncharacterized protein LOC100802148 isoform X3 [Glycine max]	4	1	0	0	0	0	0	1	0	0	0	0	6	3	1	4	2
XP_003516948.1-S147(79.966)-S150(79.966)-M153(15.995);XP_003534294.1-S146(79.966)-S149(79.966)-M152(15.995);XP_006572954.1-S148(79.966)-S151(79.966)-M154(15.995);XP_014617796.1-S144(79.966)-S147(79.966)-M150(15.995);XP_014621656.1-S146(79.966)-S149(79.966)-M152(15.995);XP_014621670.1-S145(79.966)-S148(79.966)-M151(15.995);XP_014621680.1-S97(79.966)-S100(79.966)-M103(15.995);XP_014621698.1-S84(79.…	nSKGS(79.966)LGS(79.966)LNM(15.995)ITGKc	nSKGSLGSLNMITGKc	n(28.031)SK(28.031)GS(79.966)LGS(79.966)LNM(15.995)ITGK(28.031)c;n(34.063)SK(34.063)GS(79.966)LGS(79.966)LNM(15.995)ITGK(34.063)c	XP_003534294.1	XP_003516948.1;XP_003534294.1;XP_006572954.1;XP_014617796.1;XP_014621656.1;XP_014621670.1;XP_014621680.1;XP_014621698.1;XP_014621716.1	PREDICTED: transcription factor HBP-1a isoform X2 [Glycine max];PREDICTED: transcription factor HBP-1a isoform X1 [Glycine max];PREDICTED: transcription factor HBP-1a isoform X1 [Glycine max];PREDICTED: transcription factor HBP-1a isoform X2 [Glycine max];PREDICTED: transcription factor HBP-1a isoform X3 [Glycine max];PREDICTED: transcription factor HBP-1a isoform X4 [Glycine max];PREDICTED: tran…	1	0	0	1	1	1	3	1	0	0	3	3	14	3	6	9	5
XP_003522999.1-S141(79.966)	nYEDIYSILLEHS(79.966)PRc	nYEDIYSILLEHSPRc	n(34.063)YEDIYSILLEHS(79.966)PRc;n(28.031)YEDIYSILLEHS(79.966)PRc	XP_003522999.1	XP_003522999.1	PREDICTED: uncharacterized protein LOC100793553 [Glycine max]	1	0	2	4	4	3	0	1	5	5	6	3	34	12	16	28	6
XP_014622659.1-S340(79.966)	nVFSLDELLRAS(79.966)AEVLGKc	nVFSLDELLRASAEVLGKc	n(34.063)VFSLDELLRAS(79.966)AEVLGK(34.063)c	XP_014622659.1	XP_014622659.1	PREDICTED: LOW QUALITY PROTEIN: probable inactive receptor kinase At1g48480 [Glycine max]	0	0	0	1	0	0	0	1	0	0	0	0	2	1	1	2	2
XP_003553913.1-S1099(79.966)	nTPKS(79.966)DNEDEEEEDDKNKc	nTPKSDNEDEEEEDDKNKc	n(28.031)TPK(28.031)S(79.966)DNEDEEEEDDK(28.031)NK(28.031)c	XP_003553913.1	XP_003553913.1	PREDICTED: protein TPLATE-like [Glycine max]	0	0	1	0	1	0	0	0	0	0	0	0	2	2	0	2	2
XP_003519145.1-S103(79.966)	nETVES(79.966)PEKETIERc	nETVESPEKETIERc	n(34.063)ETVES(79.966)PEK(34.063)ETIERc;n(28.031)ETVES(79.966)PEK(28.031)ETIERc	XP_003519145.1	XP_003519145.1	PREDICTED: probable WRKY transcription factor 32 [Glycine max]	2	0	3	3	4	4	0	0	1	2	8	7	34	12	16	28	5
XP_003533194.1-S756(79.966);XP_003549082.1-S694(79.966);XP_006600062.1-S240(79.966);XP_014624271.1-S188(79.966);XP_014624273.1-S121(79.966)	nSVAQS(79.966)LTEKc	nSVAQSLTEKc	n(34.063)SVAQS(79.966)LTEK(34.063)c	XP_003533194.1	XP_003533194.1;XP_003549082.1;XP_006600062.1;XP_014624271.1;XP_014624273.1	PREDICTED: low-temperature-induced 65 kDa protein [Glycine max];PREDICTED: low-temperature-induced 65 kDa protein-like [Glycine max];PREDICTED: uncharacterized protein LOC100790856 [Glycine max];PREDICTED: low-temperature-induced 65 kDa protein-like [Glycine max];PREDICTED: low-temperature-induced 65 kDa protein-like [Glycine max]	0	0	0	0	0	2	0	0	0	0	0	0	2	2	0	2	1
XP_003523415.1-S293(79.966);XP_003526661.1-S292(79.966)	nEAETSVLPLVNVNHEDDES(79.966)EDDFAQLAHRc	nEAETSVLPLVNVNHEDDESEDDFAQLAHRc	n(34.063)EAETSVLPLVNVNHEDDES(79.966)EDDFAQLAHRc;n(28.031)EAETSVLPLVNVNHEDDES(79.966)EDDFAQLAHRc	XP_003523415.1	XP_003523415.1;XP_003526661.1	PREDICTED: TOM1-like protein 2 [Glycine max];PREDICTED: TOM1-like protein 2 [Glycine max]	13	2	13	11	1	5	0	10	23	10	16	2	106	32	44	76	6
NP_001240954.1-S69(79.966);XP_003529431.1-S69(79.966);XP_006583927.1-S69(79.966);XP_006583928.1-S69(79.966);XP_006583929.1-S69(79.966);XP_006605383.1-S101(79.966);XP_006605384.1-S77(79.966);XP_006605385.1-S69(79.966);XP_014633666.1-S69(79.966);XP_014633668.1-S69(79.966)	nAIS(79.966)FSAVKPIFERc	nAISFSAVKPIFERc	n(34.063)AIS(79.966)FSAVK(34.063)PIFERc	XP_006605383.1	NP_001240954.1;XP_003529431.1;XP_006583927.1;XP_006583928.1;XP_006583929.1;XP_006605383.1;XP_006605384.1;XP_006605385.1;XP_014633666.1;XP_014633668.1	uncharacterized protein LOC100813447 [Glycine max];PREDICTED: glutathionyl-hydroquinone reductase YqjG-like [Glycine max];PREDICTED: glutathionyl-hydroquinone reductase YqjG-like [Glycine max];PREDICTED: glutathionyl-hydroquinone reductase YqjG-like [Glycine max];PREDICTED: glutathionyl-hydroquinone reductase YqjG-like [Glycine max];PREDICTED: uncharacterized protein LOC100813447 isoform X1 [Glyc…	0	0	0	1	0	1	0	0	0	1	0	0	3	2	1	3	3
XP_003537099.2-T396(79.966)	nESLSSAT(79.966)LAFVKc	nESLSSATLAFVKc	n(34.063)ESLSSAT(79.966)LAFVK(34.063)c	XP_003537099.2	XP_003537099.2	PREDICTED: glutathionyl-hydroquinone reductase YqjG [Glycine max]	0	0	0	0	0	2	0	0	0	0	0	0	2	2	0	2	1
XP_003542777.1-S41(79.966)-T46(79.966)	nTATSLELLANDVAVS(79.966)PAVAT(79.966)SGDGATGRc	nTATSLELLANDVAVSPAVATSGDGATGRc	n(34.063)TATSLELLANDVAVS(79.966)PAVAT(79.966)SGDGATGRc	XP_003542777.1	XP_003542777.1	PREDICTED: protein SAD1/UNC-84 domain protein 1-like [Glycine max]	0	0	0	0	0	0	0	3	0	0	0	0	3	0	3	3	1
NP_001239815.1-S35(79.966)	nSAPTDEDELPQSQSNNES(79.966)DDERERc;nSAPTDEDELPQSQSNNES(79.966)DDERc;nSAPTDEDELPQSQSNNES(79.966)DDERERRc	nSAPTDEDELPQSQSNNESDDERERc;nSAPTDEDELPQSQSNNESDDERc;nSAPTDEDELPQSQSNNESDDERERRc	n(34.063)SAPTDEDELPQSQSNNES(79.966)DDERERc;n(28.031)SAPTDEDELPQSQSNNES(79.966)DDERc;n(34.063)SAPTDEDELPQSQSNNES(79.966)DDERc;n(28.031)SAPTDEDELPQSQSNNES(79.966)DDERERc;n(28.031)SAPTDEDELPQSQSNNES(79.966)DDERERRc;n(34.063)SAPTDEDELPQSQSNNES(79.966)DDERERRc	NP_001239815.1	NP_001239815.1	uncharacterized protein LOC100812323 [Glycine max]	10	3	2	2	3	1	4	8	6	4	1	4	48	18	17	35	6
XP_003538329.1-S385(79.966)-S388(79.966);XP_014619570.1-S385(79.966)-S388(79.966)	nSTS(79.966)EGS(79.966)LSGMVNGQYMDLARc	nSTSEGSLSGMVNGQYMDLARc	n(34.063)STS(79.966)EGS(79.966)LSGMVNGQYMDLARc	XP_003538329.1	XP_003538329.1;XP_014619570.1	PREDICTED: U-box domain-containing protein 4-like [Glycine max];PREDICTED: U-box domain-containing protein 4-like [Glycine max]	0	1	0	0	0	0	0	1	0	0	0	0	2	1	1	2	2
XP_003541953.1-S314(79.966)	nEDS(79.966)PSDQGVAANNNVPKc	nEDSPSDQGVAANNNVPKc	n(34.063)EDS(79.966)PSDQGVAANNNVPK(34.063)c;n(28.031)EDS(79.966)PSDQGVAANNNVPK(28.031)c	XP_003541953.1	XP_003541953.1	PREDICTED: probable WRKY transcription factor 31 [Glycine max]	1	0	0	0	3	3	0	0	0	0	1	0	8	7	1	8	3
NP_001235671.1-S141(79.966)	nLRLDS(79.966)QGDALLLEEADLVGIDKPKc	nLRLDSQGDALLLEEADLVGIDKPKc	n(34.063)LRLDS(79.966)QGDALLLEEADLVGIDK(34.063)PK(34.063)c	NP_001235671.1	NP_001235671.1	NBS-LRR type disease resistance protein [Glycine max]	0	0	0	0	0	3	0	0	0	0	0	0	3	1	0	1	1
XP_006603840.1-C898(57.021)-T901(79.966);XP_006603841.1-C897(57.021)-T900(79.966)	nTNLDASSGC(57.021)ALT(79.966)PSQPTDVDDSVSKc	nTNLDASSGCALTPSQPTDVDDSVSKc	n(28.031)TNLDASSGC(57.021)ALT(79.966)PSQPTDVDDSVSK(28.031)c;n(34.063)TNLDASSGC(57.021)ALT(79.966)PSQPTDVDDSVSK(34.063)c	XP_006603840.1	XP_006603840.1;XP_006603841.1	PREDICTED: paired amphipathic helix protein Sin3-like 2 isoform X1 [Glycine max];PREDICTED: paired amphipathic helix protein Sin3-like 2 isoform X2 [Glycine max]	0	0	0	0	6	8	0	0	0	0	5	4	23	13	6	19	2
XP_003532328.1-S246(79.966);XP_006586286.1-S246(79.966);XP_006603071.1-S246(79.966)	nS(79.966)VDYQYDTRc	nSVDYQYDTRc	n(34.063)S(79.966)VDYQYDTRc;n(28.031)S(79.966)VDYQYDTRc	XP_003532328.1	XP_003532328.1;XP_006586286.1;XP_006603071.1	PREDICTED: clathrin interactor EPSIN 2 [Glycine max];PREDICTED: clathrin interactor EPSIN 2 [Glycine max];PREDICTED: clathrin interactor EPSIN 2-like [Glycine max]	2	1	0	0	5	5	0	3	0	0	1	1	18	8	4	12	4
XP_003543166.2-S554(79.966);XP_003543167.2-S545(79.966);XP_006594697.1-S529(79.966);XP_006594699.1-S463(79.966);XP_014621352.1-S463(79.966)	nEGFSGS(79.966)VDEEILSPHDNIRc	nEGFSGSVDEEILSPHDNIRc	n(34.063)EGFSGS(79.966)VDEEILSPHDNIRc;n(28.031)EGFSGS(79.966)VDEEILSPHDNIRc	XP_003543166.2	XP_003543166.2;XP_003543167.2;XP_006594697.1;XP_006594699.1;XP_014621352.1	PREDICTED: C2 domain-containing protein At1g53590 isoform X1 [Glycine max];PREDICTED: C2 domain-containing protein At1g53590 isoform X2 [Glycine max];PREDICTED: C2 domain-containing protein At1g53590 isoform X3 [Glycine max];PREDICTED: C2 domain-containing protein At1g53590 isoform X4 [Glycine max];PREDICTED: C2 domain-containing protein At1g53590 isoform X4 [Glycine max]	0	0	1	2	1	2	0	0	6	1	1	0	14	4	8	12	4
XP_003537798.1-S355(79.966)	nS(79.966)AEKVENEPDQKKc	nSAEKVENEPDQKKc	n(28.031)S(79.966)AEK(28.031)VENEPDQK(28.031)K(28.031)c	XP_003537798.1	XP_003537798.1	PREDICTED: eukaryotic translation initiation factor 4B3-like [Glycine max]	0	0	0	0	1	0	0	0	1	0	0	0	2	1	1	2	2
XP_006599451.1-S417(79.966)	nKSTEHVPDSSSSENPFYAGGGNES(79.966)PTIEKc	nKSTEHVPDSSSSENPFYAGGGNESPTIEKc	n(34.063)K(34.063)STEHVPDSSSSENPFYAGGGNES(79.966)PTIEK(34.063)c	XP_006599451.1	XP_006599451.1	PREDICTED: vacuolar protein sorting-associated protein IST1-like [Glycine max]	0	0	0	1	0	0	0	0	0	3	0	0	4	1	3	4	2
XP_003556105.1-S340(79.966)-S344(79.966)	nDVIAS(79.966)EAGS(79.966)GEKDAIKc;nDVIAS(79.966)EAGS(79.966)GEKDAIKDKc	nDVIASEAGSGEKDAIKDKc;nDVIASEAGSGEKDAIKc	n(28.031)DVIAS(79.966)EAGS(79.966)GEK(28.031)DAIK(28.031)DK(28.031)c;n(28.031)DVIAS(79.966)EAGS(79.966)GEK(28.031)DAIK(28.031)c	XP_003556105.1	XP_003556105.1	PREDICTED: low-temperature-induced 65 kDa protein [Glycine max]	0	0	0	0	0	0	0	0	7	0	6	0	13	0	13	13	2
XP_003536176.1-S442(79.966);XP_003556424.1-S442(79.966);XP_006589235.1-S442(79.966);XP_006606417.1-S442(79.966);XP_014618721.1-S440(79.966);XP_014628291.1-S440(79.966)	nTQS(79.966)GPLMPGLVLGHSSSERc	nTQSGPLMPGLVLGHSSSERc	n(28.031)TQS(79.966)GPLMPGLVLGHSSSERc;n(34.063)TQS(79.966)GPLMPGLVLGHSSSERc	XP_003536176.1	XP_003536176.1;XP_003556424.1;XP_006589235.1;XP_006606417.1;XP_014618721.1;XP_014628291.1	PREDICTED: serine/threonine-protein kinase BLUS1-like isoform X2 [Glycine max];PREDICTED: serine/threonine-protein kinase BLUS1-like isoform X3 [Glycine max];PREDICTED: serine/threonine-protein kinase BLUS1-like isoform X1 [Glycine max];PREDICTED: serine/threonine-protein kinase BLUS1-like isoform X1 [Glycine max];PREDICTED: serine/threonine-protein kinase BLUS1-like isoform X3 [Glycine max];PRED…	1	0	0	1	0	2	0	1	2	2	0	0	9	4	5	9	5
XP_003532015.1-S32(79.966)	nWVDGS(79.966)EVDWDEVPMWSKc	nWVDGSEVDWDEVPMWSKc	n(34.063)WVDGS(79.966)EVDWDEVPMWSK(34.063)c	XP_003532015.1	XP_003532015.1	PREDICTED: putative potassium transporter 12 [Glycine max]	0	1	0	0	0	0	0	1	0	0	0	0	2	1	1	2	2
XP_003552637.1-S879(79.966)	nVQS(79.966)GNDIVEVEADHEPSVENLNNVDSKc	nVQSGNDIVEVEADHEPSVENLNNVDSKc	n(28.031)VQS(79.966)GNDIVEVEADHEPSVENLNNVDSK(28.031)c;n(34.063)VQS(79.966)GNDIVEVEADHEPSVENLNNVDSK(34.063)c	XP_003552637.1	XP_003552637.1	PREDICTED: protein CROWDED NUCLEI 1 [Glycine max]	7	3	4	4	6	4	3	7	3	2	7	6	56	21	18	39	6
XP_003520933.1-S311(79.966);XP_006576570.1-S326(79.966)	nHLPATEAGS(79.966)PLNDQNSKc	nHLPATEAGSPLNDQNSKc	n(28.031)HLPATEAGS(79.966)PLNDQNSK(28.031)c;n(34.063)HLPATEAGS(79.966)PLNDQNSK(34.063)c	XP_003520933.1	XP_003520933.1;XP_006576570.1	PREDICTED: ataxin-3 homolog isoform X2 [Glycine max];PREDICTED: ataxin-3 homolog isoform X1 [Glycine max]	10	4	37	40	8	7	3	3	26	15	15	14	182	34	39	73	6
XP_003548681.3-C372(57.021)-S377(79.966);XP_003554047.1-C370(57.021)-S375(79.966);XP_006604260.1-C370(57.021)-S375(79.966);XP_014624482.1-C372(57.021)-S377(79.966)	nTVAGC(57.021)EEEFS(79.966)GEGKc	nTVAGCEEEFSGEGKc	n(34.063)TVAGC(57.021)EEEFS(79.966)GEGK(34.063)c;n(28.031)TVAGC(57.021)EEEFS(79.966)GEGK(28.031)c	XP_003554047.1	XP_003548681.3;XP_003554047.1;XP_006604260.1;XP_014624482.1	PREDICTED: BTB/POZ and MATH domain-containing protein 4-like [Glycine max];PREDICTED: BTB/POZ and MATH domain-containing protein 4-like [Glycine max];PREDICTED: BTB/POZ and MATH domain-containing protein 4-like [Glycine max];PREDICTED: BTB/POZ and MATH domain-containing protein 4-like [Glycine max]	3	2	0	0	2	4	4	1	0	0	3	2	21	11	8	19	4
XP_003523078.1-M260(15.995)-T261(79.966)-M270(15.995);XP_003525335.1-M265(15.995)-T266(79.966)-M275(15.995);XP_003527023.1-M260(15.995)-T261(79.966)-M270(15.995);XP_003549630.1-M266(15.995)-T267(79.966)-M276(15.995)	nVEASNPNDM(15.995)T(79.966)GETGTLGYM(15.995)APEVLNGNPYNRc	nVEASNPNDMTGETGTLGYMAPEVLNGNPYNRc	n(34.063)VEASNPNDM(15.995)T(79.966)GETGTLGYM(15.995)APEVLNGNPYNRc	XP_003525335.1	XP_003523078.1;XP_003525335.1;XP_003527023.1;XP_003549630.1	PREDICTED: serine/threonine-protein kinase HT1-like [Glycine max];PREDICTED: dual specificity protein kinase zakA-like [Glycine max];PREDICTED: serine/threonine-protein kinase HT1-like [Glycine max];PREDICTED: dual specificity protein kinase zakA-like [Glycine max]	0	0	0	0	0	2	0	0	0	0	0	0	2	2	0	2	1
XP_003542474.1-S28(79.966)	nREEEMLGSSETSPYS(79.966)PKc	nREEEMLGSSETSPYSPKc	n(28.031)REEEMLGSSETSPYS(79.966)PK(28.031)c;n(34.063)REEEMLGSSETSPYS(79.966)PK(34.063)c	XP_003542474.1	XP_003542474.1	PREDICTED: UDP-glucuronic acid decarboxylase 1-like [Glycine max]	0	0	1	0	2	0	0	0	0	2	0	0	5	3	2	5	3
XP_003532097.1-T187(79.966)-Y189(79.966);XP_003551917.1-T187(79.966)-Y189(79.966);XP_014626410.1-T175(79.966)-Y177(79.966)	nVAFSDTPTTIFWT(79.966)DY(79.966)VATRc	nVAFSDTPTTIFWTDYVATRc	n(28.031)VAFSDTPTTIFWT(79.966)DY(79.966)VATRc;n(34.063)VAFSDTPTTIFWT(79.966)DY(79.966)VATRc	XP_003532097.1	XP_003532097.1;XP_003551917.1;XP_014626410.1	PREDICTED: mitogen-activated protein kinase 20 [Glycine max];PREDICTED: mitogen-activated protein kinase 20 isoform X1 [Glycine max];PREDICTED: mitogen-activated protein kinase 10 isoform X2 [Glycine max]	2	2	0	0	0	0	2	2	0	0	0	3	11	2	7	9	3
NP_001238502.1-S173(79.966);XP_003519330.1-S173(79.966);XP_003544987.1-S173(79.966);XP_006574481.1-S173(79.966);XP_006596504.1-S173(79.966)	nVKPQLTEVS(79.966)VESc	nVKPQLTEVSVESc	n(28.031)VK(28.031)PQLTEVS(79.966)VESc;n(34.063)VK(34.063)PQLTEVS(79.966)VESc	NP_001238502.1	NP_001238502.1;XP_003519330.1;XP_003544987.1;XP_006574481.1;XP_006596504.1	HMG-Y-related protein A [Glycine max];PREDICTED: HMG-Y-related protein A-like [Glycine max];PREDICTED: HMG-Y-related protein B [Glycine max];PREDICTED: HMG-Y-related protein A isoform X1 [Glycine max];PREDICTED: uncharacterized protein LOC100305747 [Glycine max]	2	0	1	0	2	4	5	4	0	0	4	3	25	8	12	20	5
XP_006589099.1-S511(79.966);XP_006589100.1-S511(79.966);XP_014618648.1-S535(79.966);XP_014618649.1-S534(79.966)	nTVVPEIEAES(79.966)EEQLENIVEAYPPKc	nTVVPEIEAESEEQLENIVEAYPPKc	n(28.031)TVVPEIEAES(79.966)EEQLENIVEAYPPK(28.031)c;n(34.063)TVVPEIEAES(79.966)EEQLENIVEAYPPK(34.063)c	XP_006589099.1	XP_006589099.1;XP_006589100.1;XP_014618648.1;XP_014618649.1	PREDICTED: titin-like isoform X3 [Glycine max];PREDICTED: titin-like isoform X3 [Glycine max];PREDICTED: titin-like isoform X1 [Glycine max];PREDICTED: titin-like isoform X2 [Glycine max]	3	0	0	0	0	0	0	0	0	0	0	2	5	2	1	3	2
NP_001237655.1-S243(79.966);XP_006602933.1-S311(79.966)	nSESNS(79.966)QGWVGQLNKc	nSESNSQGWVGQLNKc	n(28.031)SESNS(79.966)QGWVGQLNK(28.031)c	NP_001237655.1	NP_001237655.1;XP_006602933.1	transcription factor [Glycine max];PREDICTED: probable WRKY transcription factor 3 [Glycine max]	2	0	0	0	1	0	0	0	0	0	0	0	3	3	0	3	2
XP_003556250.1-S1304(79.966)	nGGDS(79.966)PQYYGHESGYFKc	nGGDSPQYYGHESGYFKc	n(34.063)GGDS(79.966)PQYYGHESGYFK(34.063)c;n(28.031)GGDS(79.966)PQYYGHESGYFK(28.031)c	XP_003556250.1	XP_003556250.1	PREDICTED: protein NAP1 [Glycine max]	1	0	1	4	0	4	2	2	5	7	2	6	34	10	20	30	6
XP_006587395.1-S196(79.966);XP_006599653.1-S196(79.966);XP_006599654.1-S196(79.966)	nFSDAPGGS(79.966)LDSWHTSRc	nFSDAPGGSLDSWHTSRc	n(28.031)FSDAPGGS(79.966)LDSWHTSRc	XP_006587395.1	XP_006587395.1;XP_006599653.1;XP_006599654.1	PREDICTED: zinc finger CCCH domain-containing protein 13-like [Glycine max];PREDICTED: uncharacterized protein LOC100798761 [Glycine max];PREDICTED: uncharacterized protein LOC100798761 [Glycine max]	0	0	0	0	0	0	0	0	3	0	1	0	4	0	4	4	2
XP_006599095.2-T2673(79.966);XP_006599096.2-T2673(79.966);XP_006599097.2-T2415(79.966);XP_006599099.2-T2157(79.966);XP_006599100.2-T1911(79.966);XP_014624128.1-T2427(79.966)	nFNEEVQT(79.966)PKc	nFNEEVQTPKc	n(28.031)FNEEVQT(79.966)PK(28.031)c;n(34.063)FNEEVQT(79.966)PK(34.063)c	XP_006599096.2	XP_006599095.2;XP_006599096.2;XP_006599097.2;XP_006599099.2;XP_006599100.2;XP_014624128.1	PREDICTED: microtubule-associated protein futsch isoform X1 [Glycine max];PREDICTED: microtubule-associated protein futsch isoform X2 [Glycine max];PREDICTED: microtubule-associated protein futsch isoform X4 [Glycine max];PREDICTED: microtubule-associated protein futsch isoform X5 [Glycine max];PREDICTED: microtubule-associated protein futsch isoform X6 [Glycine max];PREDICTED: microtubule-associ…	0	0	0	0	7	8	0	0	0	0	6	2	23	12	7	19	2
NP_001238565.1-S46(79.966)	nDVAEEKS(79.966)VIPVPSSDDKPDESKc	nDVAEEKSVIPVPSSDDKPDESKc	n(28.031)DVAEEK(28.031)S(79.966)VIPVPSSDDK(28.031)PDESK(28.031)c	NP_001238565.1	NP_001238565.1	uncharacterized protein LOC100499700 [Glycine max]	0	0	2	0	2	0	0	0	4	0	4	0	12	4	8	12	4
XP_003541776.1-T513(79.966)-M514(15.995)	nSNT(79.966)M(15.995)PLLQEKc	nSNTMPLLQEKc	n(28.031)SNT(79.966)M(15.995)PLLQEK(28.031)c	XP_003541776.1	XP_003541776.1	PREDICTED: probable sphingolipid transporter spinster homolog 2 [Glycine max]	0	0	0	0	3	0	0	0	0	0	2	0	5	3	2	5	2
XP_003532394.1-S212(79.966)-S215(79.966)	nEREQQQHDGVELS(79.966)VPS(79.966)DTDVRc;nEQQQHDGVELS(79.966)VPS(79.966)DTDVRc	nEQQQHDGVELSVPSDTDVRc;nEREQQQHDGVELSVPSDTDVRc	n(34.063)EREQQQHDGVELS(79.966)VPS(79.966)DTDVRc;n(28.031)EQQQHDGVELS(79.966)VPS(79.966)DTDVRc;n(28.031)EREQQQHDGVELS(79.966)VPS(79.966)DTDVRc;n(34.063)EQQQHDGVELS(79.966)VPS(79.966)DTDVRc	XP_003532394.1	XP_003532394.1	PREDICTED: uncharacterized protein LOC100802147 [Glycine max]	5	0	0	0	0	0	1	4	3	2	0	0	15	3	8	11	3
XP_003522623.1-S107(79.966);XP_003526416.1-S107(79.966)	nVEGDEDEDDS(79.966)DDIENEFNYAQGKc	nVEGDEDEDDSDDIENEFNYAQGKc	n(28.031)VEGDEDEDDS(79.966)DDIENEFNYAQGK(28.031)c;n(34.063)VEGDEDEDDS(79.966)DDIENEFNYAQGK(34.063)c	XP_003522623.1	XP_003522623.1;XP_003526416.1	PREDICTED: cellulose synthase A catalytic subunit 1 [UDP-forming] [Glycine max];PREDICTED: cellulose synthase A catalytic subunit 1 [UDP-forming] [Glycine max]	6	4	0	0	0	0	4	3	0	0	1	2	20	8	8	16	3
XP_006578761.1-S24(79.966)	nRYS(79.966)PSPVSHRc	nRYSPSPVSHRc	n(34.063)RYS(79.966)PSPVSHRc	XP_006578761.1	XP_006578761.1	PREDICTED: uncharacterized protein At1g10890-like [Glycine max]	0	0	0	0	0	0	0	0	0	0	0	2	2	0	2	2	1
XP_003516502.1-C168(57.021)-S170(79.966);XP_003534334.1-C166(57.021)-S168(79.966)	nIDEC(57.021)LS(79.966)PASIDSVVIAERc	nIDECLSPASIDSVVIAERc	n(28.031)IDEC(57.021)LS(79.966)PASIDSVVIAERc;n(34.063)IDEC(57.021)LS(79.966)PASIDSVVIAERc	XP_003516502.1	XP_003516502.1;XP_003534334.1	PREDICTED: beta-amylase 8-like [Glycine max];PREDICTED: beta-amylase 8-like [Glycine max]	2	2	0	0	9	11	3	2	0	0	10	10	49	17	17	34	4
NP_001242499.1-S32(79.966);XP_003528313.1-S33(79.966);XP_003543684.1-S35(79.966);XP_003545853.1-S35(79.966);XP_006583120.1-S32(79.966);XP_006584559.1-S33(79.966)	nELHS(79.966)ATNNFNYDNKc	nELHSATNNFNYDNKc	n(34.063)ELHS(79.966)ATNNFNYDNK(34.063)c;n(28.031)ELHS(79.966)ATNNFNYDNK(28.031)c	XP_003543684.1	NP_001242499.1;XP_003528313.1;XP_003543684.1;XP_003545853.1;XP_006583120.1;XP_006584559.1	uncharacterized protein LOC100791193 [Glycine max];PREDICTED: PTI1-like tyrosine-protein kinase At3g15890 isoform X1 [Glycine max];PREDICTED: PTI1-like tyrosine-protein kinase At3g15890 [Glycine max];PREDICTED: PTI1-like tyrosine-protein kinase At3g15890 [Glycine max];PREDICTED: PTI1-like tyrosine-protein kinase At3g15890 isoform X2 [Glycine max];PREDICTED: uncharacterized protein LOC100791193 is…	1	0	2	1	1	1	0	0	2	0	0	0	8	6	2	8	4
XP_006596198.1-S56(79.966);XP_006596199.1-S54(79.966);XP_006596200.1-S56(79.966);XP_006596201.1-S54(79.966);XP_014622405.1-S56(79.966)	nLNSS(79.966)PVAGDDVKc	nLNSSPVAGDDVKc	n(28.031)LNSS(79.966)PVAGDDVK(28.031)c;n(34.063)LNSS(79.966)PVAGDDVK(34.063)c	XP_006596198.1	XP_006596198.1;XP_006596199.1;XP_006596200.1;XP_006596201.1;XP_014622405.1	PREDICTED: small glutamine-rich tetratricopeptide repeat-containing protein-like isoform X1 [Glycine max];PREDICTED: small glutamine-rich tetratricopeptide repeat-containing protein-like isoform X2 [Glycine max];PREDICTED: small glutamine-rich tetratricopeptide repeat-containing protein-like isoform X3 [Glycine max];PREDICTED: small glutamine-rich tetratricopeptide repeat-containing protein-like …	1	0	0	0	1	2	0	0	0	0	1	1	6	4	2	6	3
XP_003537734.1-S672(79.966)-S675(79.966);XP_003540269.1-S672(79.966)-S675(79.966);XP_006592023.1-S672(79.966)-S675(79.966);XP_014619411.1-S676(79.966)-S679(79.966);XP_014619903.1-S672(79.966)-S675(79.966);XP_014619904.1-S672(79.966)-S675(79.966);XP_014619905.1-S672(79.966)-S675(79.966)	nKMPS(79.966)FPS(79.966)QRc;nMPS(79.966)FPS(79.966)QRc	nMPSFPSQRc;nKMPSFPSQRc	n(28.031)MPS(79.966)FPS(79.966)QRc;n(28.031)K(28.031)MPS(79.966)FPS(79.966)QRc;n(34.063)K(34.063)MPS(79.966)FPS(79.966)QRc;n(34.063)MPS(79.966)FPS(79.966)QRc	XP_003540269.1	XP_003537734.1;XP_003540269.1;XP_006592023.1;XP_014619411.1;XP_014619903.1;XP_014619904.1;XP_014619905.1	PREDICTED: ABC transporter G family member 15-like isoform X2 [Glycine max];PREDICTED: ABC transporter G family member 15-like [Glycine max];PREDICTED: ABC transporter G family member 15-like [Glycine max];PREDICTED: ABC transporter G family member 15-like isoform X1 [Glycine max];PREDICTED: ABC transporter G family member 15-like [Glycine max];PREDICTED: ABC transporter G family member 15-like […	14	4	10	1	6	1	4	7	6	1	7	1	62	21	18	39	6
XP_006581043.2-S620(79.966)-S623(79.966);XP_014631662.1-S620(79.966)-S623(79.966);XP_014631663.1-S620(79.966)-S623(79.966);XP_014631664.1-S482(79.966)-S485(79.966)	nIINDDIVS(79.966)EGS(79.966)PVSGPDRc	nIINDDIVSEGSPVSGPDRc	n(34.063)IINDDIVS(79.966)EGS(79.966)PVSGPDRc;n(28.031)IINDDIVS(79.966)EGS(79.966)PVSGPDRc	XP_006581043.2	XP_006581043.2;XP_014631662.1;XP_014631663.1;XP_014631664.1	PREDICTED: uncharacterized protein LOC100810420 isoform X3 [Glycine max];PREDICTED: uncharacterized protein LOC100810420 isoform X1 [Glycine max];PREDICTED: uncharacterized protein LOC100810420 isoform X2 [Glycine max];PREDICTED: uncharacterized protein LOC100810420 isoform X4 [Glycine max]	3	0	0	0	0	0	0	3	0	0	0	0	6	3	3	6	2
XP_003541544.1-S128(79.966)-S130(79.966);XP_003545890.1-S127(79.966)-S129(79.966);XP_006594326.1-S128(79.966)-S130(79.966)	nKADS(79.966)DS(79.966)EEEENDNEQKEKc	nKADSDSEEEENDNEQKEKc	n(28.031)K(28.031)ADS(79.966)DS(79.966)EEEENDNEQK(28.031)EK(28.031)c	XP_003545890.1	XP_003541544.1;XP_003545890.1;XP_006594326.1	PREDICTED: splicing factor 3B subunit 2-like isoform X2 [Glycine max];PREDICTED: splicing factor 3B subunit 2-like [Glycine max];PREDICTED: splicing factor 3B subunit 2-like isoform X1 [Glycine max]	0	0	0	0	1	0	0	0	3	0	0	0	4	1	3	4	2
XP_006575630.1-S473(79.966)	nAGSIS(79.966)GAENEGIKc	nAGSISGAENEGIKc	n(28.031)AGSIS(79.966)GAENEGIK(28.031)c	XP_006575630.1	XP_006575630.1	PREDICTED: GTP-binding protein At3g49725, chloroplastic [Glycine max]	0	0	0	0	3	0	0	0	0	0	0	0	3	3	0	3	1
XP_003540469.1-S263(79.966);XP_003543236.1-S263(79.966)	nGLSIAGES(79.966)NVSVKc;nRGLSIAGES(79.966)NVSVKc	nGLSIAGESNVSVKc;nRGLSIAGESNVSVKc	n(28.031)GLSIAGES(79.966)NVSVK(28.031)c;n(28.031)RGLSIAGES(79.966)NVSVK(28.031)c;n(34.063)GLSIAGES(79.966)NVSVK(34.063)c;n(34.063)RGLSIAGES(79.966)NVSVK(34.063)c	XP_003540469.1	XP_003540469.1;XP_003543236.1	PREDICTED: probable bifunctional methylthioribulose-1-phosphate dehydratase/enolase-phosphatase E1 [Glycine max];PREDICTED: probable bifunctional methylthioribulose-1-phosphate dehydratase/enolase-phosphatase E1 [Glycine max]	3	0	2	4	2	5	0	1	6	1	4	0	28	13	12	25	6
XP_003531499.1-S315(79.966);XP_003546787.1-S315(79.966)	nS(79.966)PPPPPRc;nRS(79.966)PPPPPRc;nRRS(79.966)PPPPPRc	nSPPPPPRc;nRRSPPPPPRc;nRSPPPPPRc	n(34.063)RS(79.966)PPPPPRc;n(28.031)S(79.966)PPPPPRc;n(28.031)RRS(79.966)PPPPPRc;n(28.031)RS(79.966)PPPPPRc;n(34.063)RRS(79.966)PPPPPRc	XP_003531499.1	XP_003531499.1;XP_003546787.1	PREDICTED: serine/arginine-rich splicing factor SR45-like [Glycine max];PREDICTED: serine/arginine-rich splicing factor SR45-like [Glycine max]	0	1	3	11	26	25	1	0	17	19	44	48	195	30	62	92	6
XP_003529709.1-S587(79.966);XP_003531783.1-S587(79.966);XP_006582969.1-S576(79.966);XP_006582970.1-S576(79.966);XP_006585685.1-S609(79.966);XP_014633077.1-S586(79.966);XP_014634671.1-S576(79.966)	nS(79.966)FALVVRc	nSFALVVRc	n(34.063)S(79.966)FALVVRc;n(28.031)S(79.966)FALVVRc	XP_003529709.1	XP_003529709.1;XP_003531783.1;XP_006582969.1;XP_006582970.1;XP_006585685.1;XP_014633077.1;XP_014634671.1	PREDICTED: uncharacterized protein LOC100816860 isoform X1 [Glycine max];PREDICTED: uncharacterized protein LOC100779278 isoform X2 [Glycine max];PREDICTED: uncharacterized protein LOC100816860 isoform X3 [Glycine max];PREDICTED: uncharacterized protein LOC100816860 isoform X3 [Glycine max];PREDICTED: uncharacterized protein LOC100779278 isoform X1 [Glycine max];PREDICTED: uncharacterized protein…	1	0	8	2	2	1	0	0	1	0	3	0	18	13	4	17	5
XP_014630109.1-S100(79.966)	nGLS(79.966)GNANLSESQPFLRc;nRGLS(79.966)GNANLSESQPFLRc	nRGLSGNANLSESQPFLRc;nGLSGNANLSESQPFLRc	n(28.031)GLS(79.966)GNANLSESQPFLRc;n(34.063)RGLS(79.966)GNANLSESQPFLRc;n(28.031)RGLS(79.966)GNANLSESQPFLRc;n(34.063)GLS(79.966)GNANLSESQPFLRc	XP_014630109.1	XP_014630109.1	PREDICTED: WPP domain-interacting protein 2-like [Glycine max]	7	6	5	2	2	8	5	6	0	4	8	5	58	21	22	43	6
XP_003540463.1-T289(79.966);XP_003543242.1-T292(79.966)	nIADFGLASFFDPNQAQPLT(79.966)SRc	nIADFGLASFFDPNQAQPLTSRc	n(28.031)IADFGLASFFDPNQAQPLT(79.966)SRc	XP_003540463.1	XP_003540463.1;XP_003543242.1	PREDICTED: probable serine/threonine-protein kinase At1g54610 [Glycine max];PREDICTED: probable serine/threonine-protein kinase At1g54610 [Glycine max]	0	0	1	0	0	0	1	0	1	0	0	0	3	1	2	3	3
XP_006587695.1-S507(79.966);XP_006591982.1-S503(79.966);XP_014619879.1-S513(79.966)	nFVDEVMVS(79.966)DEERc;nFVDEVMVS(79.966)DEERKPRc	nFVDEVMVSDEERKPRc;nFVDEVMVSDEERc	n(28.031)FVDEVMVS(79.966)DEERK(28.031)PRc;n(34.063)FVDEVMVS(79.966)DEERc;n(28.031)FVDEVMVS(79.966)DEERc;n(34.063)FVDEVMVS(79.966)DEERK(34.063)PRc	XP_006587695.1	XP_006587695.1;XP_006591982.1;XP_014619879.1	PREDICTED: uncharacterized protein LOC100809429 [Glycine max];PREDICTED: uncharacterized protein LOC100815407 isoform X2 [Glycine max];PREDICTED: uncharacterized protein LOC100815407 isoform X1 [Glycine max]	4	1	2	1	3	3	1	4	0	2	3	2	26	12	9	21	6
XP_006584045.1-S146(79.966);XP_006584046.1-S146(79.966);XP_006584047.1-S146(79.966)	nSGQSFDQGS(79.966)PSSLDSRc	nSGQSFDQGSPSSLDSRc	n(28.031)SGQSFDQGS(79.966)PSSLDSRc;n(34.063)SGQSFDQGS(79.966)PSSLDSRc	XP_006584045.1	XP_006584045.1;XP_006584046.1;XP_006584047.1	PREDICTED: chromatin structure-remodeling complex protein SYD-like isoform X1 [Glycine max];PREDICTED: chromatin structure-remodeling complex protein SYD-like isoform X1 [Glycine max];PREDICTED: chromatin structure-remodeling complex protein SYD-like isoform X2 [Glycine max]	1	0	0	0	3	4	1	2	0	0	3	4	18	8	9	17	4
XP_006590932.1-S419(79.966)	nSTS(79.966)GAWDVLDINHIPRc	nSTSGAWDVLDINHIPRc	n(34.063)STS(79.966)GAWDVLDINHIPRc;n(28.031)STS(79.966)GAWDVLDINHIPRc	XP_006590932.1	XP_006590932.1	PREDICTED: flowering time control protein FPA-like [Glycine max]	0	0	2	2	0	0	0	0	0	2	0	0	6	2	2	4	2
XP_003537784.1-S219(79.966)-C221(57.021)-C224(57.021)	nLGLTTEQIDNPQS(79.966)AC(57.021)GNC(57.021)GLGDAFRc	nLGLTTEQIDNPQSACGNCGLGDAFRc	n(28.031)LGLTTEQIDNPQS(79.966)AC(57.021)GNC(57.021)GLGDAFRc	XP_003537784.1	XP_003537784.1	PREDICTED: anamorsin homolog [Glycine max]	0	0	0	0	0	0	0	0	0	0	2	0	2	0	2	2	1
XP_006576522.1-S50(79.966)-S51(79.966)	nEADGGGS(79.966)S(79.966)DTEPPTAHLKc	nEADGGGSSDTEPPTAHLKc	n(34.063)EADGGGS(79.966)S(79.966)DTEPPTAHLK(34.063)c;n(28.031)EADGGGS(79.966)S(79.966)DTEPPTAHLK(28.031)c	XP_006576522.1	XP_006576522.1	PREDICTED: AMP deaminase-like [Glycine max]	0	9	0	2	0	0	2	0	0	0	2	0	15	6	4	10	4
XP_003528232.1-S1460(79.966)-S1463(79.966);XP_006578526.1-S1472(79.966)-S1475(79.966);XP_014630199.1-S1508(79.966)-S1511(79.966)	nEVTGES(79.966)NIS(79.966)LRPKc	nEVTGESNISLRPKc	n(34.063)EVTGES(79.966)NIS(79.966)LRPK(34.063)c	XP_003528232.1	XP_003528232.1;XP_006578526.1;XP_014630199.1	PREDICTED: uncharacterized protein LOC100807768 [Glycine max];PREDICTED: serine/arginine repetitive matrix protein 2-like isoform X2 [Glycine max];PREDICTED: uncharacterized protein LOC102668322 isoform X1 [Glycine max]	0	1	0	0	0	1	0	0	0	0	0	1	3	2	1	3	3
XP_006606377.1-T1250(79.966);XP_014618747.1-T1261(79.966);XP_014628150.1-T1103(79.966)	nNLISQDET(79.966)PTASTTQQKc	nNLISQDETPTASTTQQKc	n(28.031)NLISQDET(79.966)PTASTTQQK(28.031)c;n(34.063)NLISQDET(79.966)PTASTTQQK(34.063)c	XP_014618747.1	XP_006606377.1;XP_014618747.1;XP_014628150.1	PREDICTED: uncharacterized protein LOC100781180 isoform X1 [Glycine max];PREDICTED: uncharacterized protein LOC100784692 [Glycine max];PREDICTED: uncharacterized protein LOC100781180 isoform X4 [Glycine max]	1	0	0	0	10	11	0	0	0	0	9	8	39	17	15	32	3
XP_003524546.1-S335(79.966);XP_003553827.1-S335(79.966);XP_006579761.1-S335(79.966);XP_006579763.1-S335(79.966);XP_006579764.1-S335(79.966);XP_006603803.1-S335(79.966);XP_006603804.1-S335(79.966);XP_006603806.1-S335(79.966);XP_014627296.1-S270(79.966)	nGIS(79.966)AWNFNLEDLKc	nGISAWNFNLEDLKc	n(34.063)GIS(79.966)AWNFNLEDLK(34.063)c;n(28.031)GIS(79.966)AWNFNLEDLK(28.031)c;n(34.063)GIS(79.966)AWNFNLEDLKc	XP_003524546.1	XP_003524546.1;XP_003553827.1;XP_006579761.1;XP_006579763.1;XP_006579764.1;XP_006603803.1;XP_006603804.1;XP_006603806.1;XP_014627296.1	PREDICTED: serine/threonine-protein kinase BLUS1 isoform X2 [Glycine max];PREDICTED: serine/threonine-protein kinase BLUS1-like isoform X1 [Glycine max];PREDICTED: serine/threonine-protein kinase BLUS1 isoform X1 [Glycine max];PREDICTED: serine/threonine-protein kinase BLUS1 isoform X3 [Glycine max];PREDICTED: serine/threonine-protein kinase BLUS1 isoform X4 [Glycine max];PREDICTED: serine/threon…	6	9	15	13	17	19	6	7	5	7	24	23	151	52	52	104	6
XP_006578954.1-S899(79.966);XP_006578955.1-S899(79.966);XP_014630462.1-S862(79.966)	nELS(79.966)PELLPHSGETELGGSVEALKc	nELSPELLPHSGETELGGSVEALKc	n(34.063)ELS(79.966)PELLPHSGETELGGSVEALK(34.063)c;n(28.031)ELS(79.966)PELLPHSGETELGGSVEALK(28.031)c	XP_006578954.1	XP_006578954.1;XP_006578955.1;XP_014630462.1	PREDICTED: histone-lysine N-methyltransferase ASHH2-like isoform X1 [Glycine max];PREDICTED: histone-lysine N-methyltransferase ASHH2-like isoform X1 [Glycine max];PREDICTED: histone-lysine N-methyltransferase ASHH2-like isoform X2 [Glycine max]	0	0	0	0	1	1	0	0	1	0	1	1	5	2	3	5	3
XP_003533636.1-S1793(79.966);XP_006602760.2-S1796(79.966);XP_014626224.1-S1796(79.966)	nLTTFSS(79.966)FQKPSEVPNKc	nLTTFSSFQKPSEVPNKc	n(28.031)LTTFSS(79.966)FQK(28.031)PSEVPNK(28.031)c	XP_003533636.1	XP_003533636.1;XP_006602760.2;XP_014626224.1	PREDICTED: BEACH domain-containing protein C2-like [Glycine max];PREDICTED: BEACH domain-containing protein C2-like isoform X1 [Glycine max];PREDICTED: BEACH domain-containing protein C2-like isoform X2 [Glycine max]	0	0	0	0	2	0	0	0	0	0	0	0	2	2	0	2	1
XP_003555950.1-S68(79.966);XP_006605967.1-S68(79.966)	nISQPFS(79.966)GNQDDSSSGNVGKc	nISQPFSGNQDDSSSGNVGKc	n(34.063)ISQPFS(79.966)GNQDDSSSGNVGK(34.063)c;n(28.031)ISQPFS(79.966)GNQDDSSSGNVGK(28.031)c	XP_003555950.1	XP_003555950.1;XP_006605967.1	PREDICTED: phosphatidylinositol 3,4,5-trisphosphate 3-phosphatase and dual-specificity protein phosphatase PTEN [Glycine max];PREDICTED: phosphatidylinositol 3,4,5-trisphosphate 3-phosphatase and dual-specificity protein phosphatase PTEN [Glycine max]	0	0	0	0	1	2	0	0	0	0	1	0	4	3	1	4	2
XP_003537982.1-S57(79.966)	nHRLS(79.966)PFPDDPLLLRc	nHRLSPFPDDPLLLRc	n(28.031)HRLS(79.966)PFPDDPLLLRc;n(34.063)HRLS(79.966)PFPDDPLLLRc	XP_003537982.1	XP_003537982.1	PREDICTED: E3 ubiquitin-protein ligase RING1-like [Glycine max]	0	0	0	0	3	2	0	0	0	0	2	2	9	5	4	9	2
NP_001235360.1-S75(79.966);XP_003528845.1-S75(79.966)	nSLGDS(79.966)EEFKc	nSLGDSEEFKc	n(34.063)SLGDS(79.966)EEFK(34.063)c;n(28.031)SLGDS(79.966)EEFK(28.031)c	NP_001235360.1	NP_001235360.1;XP_003528845.1	calmodulin-binding receptor-like cytoplasmic kinase [Glycine max];PREDICTED: calmodulin-binding receptor-like cytoplasmic kinase 2 [Glycine max]	1	0	0	0	4	5	0	0	0	0	3	5	18	8	5	13	3
XP_003526034.2-S1259(79.966)	nSLS(79.966)FPTIKc	nSLSFPTIKc	n(28.031)SLS(79.966)FPTIK(28.031)c;n(34.063)SLS(79.966)FPTIK(34.063)c	XP_003526034.2	XP_003526034.2	PREDICTED: nuclear pore complex protein NUP214-like [Glycine max]	0	0	1	0	1	2	0	0	0	0	0	2	6	3	2	5	3
XP_003556105.1-T385(79.966)	nNIAHSLT(79.966)EKc	nNIAHSLTEKc	n(28.031)NIAHSLT(79.966)EK(28.031)c	XP_003556105.1	XP_003556105.1	PREDICTED: low-temperature-induced 65 kDa protein [Glycine max]	0	0	0	0	6	0	0	0	1	0	20	0	27	3	14	17	3
NP_001235747.1-S46(79.966);NP_001236517.1-S46(79.966)	nAS(79.966)GESSESSTTLTVFKc	nASGESSESSTTLTVFKc	n(28.031)AS(79.966)GESSESSTTLTVFK(28.031)c;n(34.063)AS(79.966)GESSESSTTLTVFK(34.063)c	NP_001236517.1	NP_001235747.1;NP_001236517.1	uncharacterized protein LOC100306487 [Glycine max];uncharacterized protein LOC100305776 [Glycine max]	5	1	0	0	0	7	3	3	0	0	3	1	23	10	7	17	4
XP_003533596.1-S591(79.966)-M594(15.995);XP_003551671.1-S608(79.966)-M611(15.995);XP_006587831.1-S679(79.966)-M682(15.995);XP_006587832.1-S678(79.966)-M681(15.995);XP_006587833.1-S608(79.966)-M611(15.995);XP_006587834.1-S607(79.966)-M610(15.995);XP_006602823.1-S607(79.966)-M610(15.995);XP_006602824.1-S607(79.966)-M610(15.995);XP_014617884.1-S590(79.966)-M593(15.995);XP_014617885.1-S435(79.966)-M4…	nTLTLETLFGS(79.966)AFM(15.995)Kc	nTLTLETLFGSAFMKc	n(34.063)TLTLETLFGS(79.966)AFM(15.995)K(34.063)c;n(28.031)TLTLETLFGS(79.966)AFM(15.995)K(28.031)c	XP_014617885.1	XP_003533596.1;XP_003551671.1;XP_006587831.1;XP_006587832.1;XP_006587833.1;XP_006587834.1;XP_006602823.1;XP_006602824.1;XP_014617884.1;XP_014617885.1	PREDICTED: uncharacterized protein LOC100776293 isoform X5 [Glycine max];PREDICTED: uncharacterized protein LOC100791243 isoform X1 [Glycine max];PREDICTED: uncharacterized protein LOC100776293 isoform X1 [Glycine max];PREDICTED: uncharacterized protein LOC100776293 isoform X2 [Glycine max];PREDICTED: uncharacterized protein LOC100776293 isoform X3 [Glycine max];PREDICTED: uncharacterized protein…	1	0	5	10	2	14	0	1	7	2	8	3	53	29	19	48	6
XP_003535062.1-S614(79.966)-M637(15.995);XP_006587147.1-S616(79.966)-M639(15.995);XP_006587148.1-S616(79.966)-M639(15.995)	nGQS(79.966)PPIIPIQELATDNSQKEESAESM(15.995)EGRc	nGQSPPIIPIQELATDNSQKEESAESMEGRc	n(28.031)GQS(79.966)PPIIPIQELATDNSQK(28.031)EESAESM(15.995)EGRc	XP_003535062.1	XP_003535062.1;XP_006587147.1;XP_006587148.1	PREDICTED: FIP1[V]-like protein isoform X2 [Glycine max];PREDICTED: FIP1[V]-like protein isoform X1 [Glycine max];PREDICTED: FIP1[V]-like protein isoform X3 [Glycine max]	0	0	0	0	2	0	0	0	0	0	0	0	2	2	0	2	1
XP_003527273.1-S355(79.966)-S362(79.966)-S368(79.966);XP_006581130.1-S355(79.966)-S362(79.966)-S368(79.966);XP_014632681.1-S355(79.966)-S362(79.966)-S368(79.966)	nEGEDYMS(79.966)DAADGDS(79.966)DDNLHS(79.966)PLISRc	nEGEDYMSDAADGDSDDNLHSPLISRc	n(28.031)EGEDYMS(79.966)DAADGDS(79.966)DDNLHS(79.966)PLISRc;n(34.063)EGEDYMS(79.966)DAADGDS(79.966)DDNLHS(79.966)PLISRc	XP_003527273.1	XP_003527273.1;XP_006581130.1;XP_014632681.1	PREDICTED: monosaccharide-sensing protein 2-like [Glycine max];PREDICTED: monosaccharide-sensing protein 2-like [Glycine max];PREDICTED: monosaccharide-sensing protein 2-like [Glycine max]	9	0	0	0	0	0	1	5	0	0	0	0	15	3	3	6	2
NP_001236007.1-S184(79.966);XP_003521759.1-S213(79.966);XP_006577284.1-S207(79.966);XP_006577295.1-S274(79.966);XP_006577296.1-S261(79.966);XP_014626984.1-S211(79.966);XP_014629508.1-S274(79.966);XP_014629509.1-S274(79.966);XP_014629511.1-S217(79.966);XP_014629513.1-S213(79.966)	nELGIGIVPYS(79.966)PLGRc	nELGIGIVPYSPLGRc	n(28.031)ELGIGIVPYS(79.966)PLGRc	NP_001236007.1	NP_001236007.1;XP_003521759.1;XP_006577284.1;XP_006577295.1;XP_006577296.1;XP_014626984.1;XP_014629508.1;XP_014629509.1;XP_014629511.1;XP_014629513.1	probable aldo-keto reductase 1 [Glycine max];PREDICTED: probable aldo-keto reductase 1 isoform X5 [Glycine max];PREDICTED: probable aldo-keto reductase 1 [Glycine max];PREDICTED: probable aldo-keto reductase 1 isoform X1 [Glycine max];PREDICTED: probable aldo-keto reductase 1 isoform X3 [Glycine max];PREDICTED: probable aldo-keto reductase 1 [Glycine max];PREDICTED: probable aldo-keto reductase 1…	0	0	0	0	2	0	0	0	0	0	0	0	2	2	0	2	1
XP_006580229.1-C208(57.021)-S212(79.966);XP_014631218.1-C208(57.021)-S212(79.966)	nLC(57.021)SLNS(79.966)DDGLLLNTEKc	nLCSLNSDDGLLLNTEKc	n(34.063)LC(57.021)SLNS(79.966)DDGLLLNTEK(34.063)c	XP_006580229.1	XP_006580229.1;XP_014631218.1	PREDICTED: phosphatidylinositol 4-phosphate 5-kinase 7-like [Glycine max];PREDICTED: phosphatidylinositol 4-phosphate 5-kinase 7-like [Glycine max]	0	0	0	0	0	1	0	1	0	0	0	1	3	1	2	3	3
XP_003516280.1-S273(79.966);XP_003520075.1-S273(79.966);XP_003537219.1-S273(79.966)	nNSLEVFGS(79.966)PILSSRc	nNSLEVFGSPILSSRc	n(34.063)NSLEVFGS(79.966)PILSSRc	XP_003516280.1	XP_003516280.1;XP_003520075.1;XP_003537219.1	PREDICTED: protein PHYTOCHROME KINASE SUBSTRATE 1-like [Glycine max];PREDICTED: protein PHYTOCHROME KINASE SUBSTRATE 2-like [Glycine max];PREDICTED: protein PHYTOCHROME KINASE SUBSTRATE 1-like [Glycine max]	0	0	0	0	0	3	0	0	0	0	0	0	3	3	0	3	1
XP_003548104.1-T41(79.966)	nT(79.966)VTSGSPWYGPDRc;nTASKT(79.966)VTSGSPWYGPDRc;nT(79.966)VTSGSPWYGPDRVKc	nTASKTVTSGSPWYGPDRc;nTVTSGSPWYGPDRc;nTVTSGSPWYGPDRVKc	n(34.063)T(79.966)VTSGSPWYGPDRc;n(28.031)T(79.966)VTSGSPWYGPDRVK(28.031)c;n(28.031)T(79.966)VTSGSPWYGPDRc;n(34.063)TASK(34.063)T(79.966)VTSGSPWYGPDRc	XP_003548104.1	XP_003548104.1	PREDICTED: chlorophyll a-b binding protein of LHCII type 1 [Glycine max]	0	0	1	1	1	1	0	0	1	2	2	5	14	4	9	13	4
XP_006598844.1-S467(79.966);XP_006598845.1-S467(79.966);XP_014624382.1-S467(79.966)	nSLS(79.966)AQFEGGGNGLKc	nSLSAQFEGGGNGLKc	n(28.031)SLS(79.966)AQFEGGGNGLK(28.031)c	XP_006598844.1	XP_006598844.1;XP_006598845.1;XP_014624382.1	PREDICTED: uncharacterized protein LOC100817241 isoform X1 [Glycine max];PREDICTED: uncharacterized protein LOC100817241 isoform X2 [Glycine max];PREDICTED: uncharacterized protein LOC100817241 isoform X1 [Glycine max]	1	0	0	0	0	0	1	0	0	0	0	0	2	1	1	2	2
XP_003526430.1-S380(79.966);XP_006581383.1-S380(79.966);XP_006581384.1-S380(79.966);XP_014631696.1-S271(79.966)	nDGLSNPVGDVVSNVGS(79.966)PLQGGGPPFPRc;nNIGLNKDGLSNPVGDVVSNVGS(79.966)PLQGGGPPFPRc	nDGLSNPVGDVVSNVGSPLQGGGPPFPRc;nNIGLNKDGLSNPVGDVVSNVGSPLQGGGPPFPRc	n(34.063)DGLSNPVGDVVSNVGS(79.966)PLQGGGPPFPRc;n(34.063)NIGLNK(34.063)DGLSNPVGDVVSNVGS(79.966)PLQGGGPPFPRc;n(28.031)DGLSNPVGDVVSNVGS(79.966)PLQGGGPPFPRc;n(28.031)NIGLNK(28.031)DGLSNPVGDVVSNVGS(79.966)PLQGGGPPFPRc	XP_003526430.1	XP_003526430.1;XP_006581383.1;XP_006581384.1;XP_014631696.1	PREDICTED: transcriptional corepressor LEUNIG-like isoform X1 [Glycine max];PREDICTED: transcriptional corepressor LEUNIG-like isoform X2 [Glycine max];PREDICTED: transcriptional corepressor LEUNIG-like isoform X3 [Glycine max];PREDICTED: transcriptional corepressor LEUNIG-like isoform X4 [Glycine max]	0	0	1	2	3	8	0	0	4	1	5	1	25	13	10	23	4
XP_006594002.2-S708(79.966)	nNVDVREPESIVHS(79.966)GRc	nNVDVREPESIVHSGRc	n(34.063)NVDVREPESIVHS(79.966)GRc	XP_006594002.2	XP_006594002.2	PREDICTED: ABC transporter B family member 11-like [Glycine max]	0	0	0	0	0	1	0	0	0	3	0	2	6	1	5	6	3
XP_003527244.2-S290(79.966)	nKAS(79.966)GEIDPFPRc	nKASGEIDPFPRc	n(34.063)K(34.063)AS(79.966)GEIDPFPRc;n(28.031)K(28.031)AS(79.966)GEIDPFPRc	XP_003527244.2	XP_003527244.2	PREDICTED: probable bifunctional methylthioribulose-1-phosphate dehydratase/enolase-phosphatase E1 [Glycine max]	1	0	5	10	2	3	0	0	11	7	9	6	54	15	21	36	5
XP_003525338.1-S103(79.966)	nS(79.966)FHTVEELDAKc	nSFHTVEELDAKc	n(34.063)S(79.966)FHTVEELDAK(34.063)c;n(28.031)S(79.966)FHTVEELDAK(28.031)c	XP_003525338.1	XP_003525338.1	PREDICTED: uncharacterized protein LOC100809536 [Glycine max]	0	0	4	1	3	3	0	1	4	1	4	3	24	11	12	23	5
XP_003540469.1-S258(79.966)-S263(79.966);XP_003543236.1-S258(79.966)-S263(79.966)	nGLS(79.966)IAGES(79.966)NVSVKc	nGLSIAGESNVSVKc	n(28.031)GLS(79.966)IAGES(79.966)NVSVK(28.031)c	XP_003540469.1	XP_003540469.1;XP_003543236.1	PREDICTED: probable bifunctional methylthioribulose-1-phosphate dehydratase/enolase-phosphatase E1 [Glycine max];PREDICTED: probable bifunctional methylthioribulose-1-phosphate dehydratase/enolase-phosphatase E1 [Glycine max]	2	0	0	0	0	0	0	0	0	0	0	0	2	2	0	2	1
XP_006592027.1-S100(79.966);XP_006592028.1-S100(79.966)	nHLGS(79.966)EHEHVAARc	nHLGSEHEHVAARc	n(28.031)HLGS(79.966)EHEHVAARc;n(34.063)HLGS(79.966)EHEHVAARc	XP_006592027.1	XP_006592027.1;XP_006592028.1	PREDICTED: probable protein S-acyltransferase 19 isoform X1 [Glycine max];PREDICTED: probable protein S-acyltransferase 19 isoform X2 [Glycine max]	0	0	0	0	1	1	0	0	0	0	1	3	6	1	4	5	2
XP_003516593.1-S113(79.966)	nHFS(79.966)VNVSAENKRc	nHFSVNVSAENKRc	n(34.063)HFS(79.966)VNVSAENK(34.063)Rc;n(28.031)HFS(79.966)VNVSAENK(28.031)Rc	XP_003516593.1	XP_003516593.1	PREDICTED: probable disease resistance protein At5g66900 [Glycine max]	0	0	0	0	2	3	0	0	0	0	4	3	12	5	6	11	2
XP_014618908.1-S376(79.966)-M381(15.995)	nDRS(79.966)WDTVM(15.995)ERc	nDRSWDTVMERc	n(34.063)DRS(79.966)WDTVM(15.995)ERc	XP_014618908.1	XP_014618908.1	PREDICTED: serine/threonine-protein kinase prpf4B-like [Glycine max]	0	0	0	0	0	0	0	0	0	1	0	3	4	0	4	4	2
XP_003522748.1-S57(79.966);XP_003526530.1-S62(79.966)	nANS(79.966)SGGDGATIEVVRc	nANSSGGDGATIEVVRc	n(28.031)ANS(79.966)SGGDGATIEVVRc	XP_003522748.1	XP_003522748.1;XP_003526530.1	PREDICTED: AT-hook motif nuclear-localized protein 17-like [Glycine max];PREDICTED: AT-hook motif nuclear-localized protein 17-like [Glycine max]	1	0	0	0	2	0	0	0	0	0	1	0	4	3	1	4	3
NP_001236951.1-T96(79.966)	nDAVT(79.966)PDVLATKc	nDAVTPDVLATKc	n(28.031)DAVT(79.966)PDVLATK(28.031)c;n(34.063)DAVT(79.966)PDVLATK(34.063)c	NP_001236951.1	NP_001236951.1	uncharacterized protein LOC100527246 [Glycine max]	0	0	0	0	6	0	0	0	0	0	5	2	13	6	5	11	2
XP_003525893.1-S45(79.966)	nS(79.966)PNRVDPFSPASALETLTTRc	nSPNRVDPFSPASALETLTTRc	n(28.031)S(79.966)PNRVDPFSPASALETLTTRc;n(34.063)S(79.966)PNRVDPFSPASALETLTTRc	XP_003525893.1	XP_003525893.1	PREDICTED: nudix hydrolase 19, chloroplastic [Glycine max]	0	0	0	2	0	0	0	0	2	1	1	0	6	2	4	6	3
XP_003525570.1-S1933(79.966);XP_014630983.1-S1990(79.966);XP_014630984.1-S1937(79.966)	nLGS(79.966)PAVEVKc	nLGSPAVEVKc	n(28.031)LGS(79.966)PAVEVK(28.031)c;n(34.063)LGS(79.966)PAVEVK(34.063)c	XP_003525570.1	XP_003525570.1;XP_014630983.1;XP_014630984.1	PREDICTED: uncharacterized protein LOC100818074 isoform X3 [Glycine max];PREDICTED: uncharacterized protein LOC100818074 isoform X1 [Glycine max];PREDICTED: uncharacterized protein LOC100818074 isoform X2 [Glycine max]	0	0	0	0	4	5	0	0	0	0	5	3	17	7	7	14	2
XP_006592361.1-T44(79.966);XP_006592362.1-T44(79.966);XP_014620115.1-T24(79.966)	nLEAFT(79.966)PQRc	nLEAFTPQRc	n(28.031)LEAFT(79.966)PQRc	XP_006592361.1	XP_006592361.1;XP_006592362.1;XP_014620115.1	PREDICTED: uncharacterized protein LOC100789541 isoform X1 [Glycine max];PREDICTED: uncharacterized protein LOC100789541 isoform X1 [Glycine max];PREDICTED: uncharacterized protein LOC100789541 isoform X2 [Glycine max]	0	0	0	0	2	0	0	0	0	0	0	0	2	2	0	2	1
XP_006594874.1-S646(79.966);XP_006594875.1-S646(79.966)	nWLTVENAAS(79.966)PLVRc	nWLTVENAASPLVRc	n(34.063)WLTVENAAS(79.966)PLVRc	XP_006594874.1	XP_006594874.1;XP_006594875.1	PREDICTED: histone-lysine N-methyltransferase ATXR3-like isoform X1 [Glycine max];PREDICTED: histone-lysine N-methyltransferase ATXR3-like isoform X2 [Glycine max]	0	1	0	1	0	3	0	0	0	0	0	0	5	5	0	5	3
XP_003554822.1-S120(79.966)-S123(79.966)-M124(15.995)	nNYNS(79.966)LDS(79.966)M(15.995)EPAKc	nNYNSLDSMEPAKc	n(28.031)NYNS(79.966)LDS(79.966)M(15.995)EPAK(28.031)c	XP_003554822.1	XP_003554822.1	PREDICTED: bromodomain-containing protein 4-like [Glycine max]	3	0	0	0	0	0	0	0	0	0	0	0	3	2	0	2	1
XP_003528232.1-C476(57.021)-S477(79.966);XP_006578526.1-C484(57.021)-S485(79.966);XP_014630199.1-C520(57.021)-S521(79.966)	nVC(57.021)S(79.966)PVNDSTKc	nVCSPVNDSTKc	n(34.063)VC(57.021)S(79.966)PVNDSTK(34.063)c;n(28.031)VC(57.021)S(79.966)PVNDSTK(28.031)c	XP_003528232.1	XP_003528232.1;XP_006578526.1;XP_014630199.1	PREDICTED: uncharacterized protein LOC100807768 [Glycine max];PREDICTED: serine/arginine repetitive matrix protein 2-like isoform X2 [Glycine max];PREDICTED: uncharacterized protein LOC102668322 isoform X1 [Glycine max]	0	0	0	0	3	2	0	0	0	0	0	0	5	4	0	4	1
NP_001242823.1-M153(15.995)-S160(79.966)	nDVVM(15.995)ENQDGKS(79.966)VEDTDVNKc	nDVVMENQDGKSVEDTDVNKc	n(28.031)DVVM(15.995)ENQDGK(28.031)S(79.966)VEDTDVNK(28.031)c;n(34.063)DVVM(15.995)ENQDGK(34.063)S(79.966)VEDTDVNK(34.063)c	NP_001242823.1	NP_001242823.1	uncharacterized protein LOC100801517 [Glycine max]	0	0	0	0	1	2	0	0	0	0	2	0	5	3	2	5	2
NP_001236570.1-S99(79.966);NP_001236646.1-S99(79.966);NP_001237607.1-S99(79.966);XP_014618959.1-S119(79.966)	nKLQDILPS(79.966)IIHQLGPDNLENLKc;nKLQDILPS(79.966)IIHQLGPDNLENLKKc;nLQDILPS(79.966)IIHQLGPDNLENLKc;nLQDILPS(79.966)IIHQLGPDNLENLKKc	nLQDILPSIIHQLGPDNLENLKKc;nKLQDILPSIIHQLGPDNLENLKc;nLQDILPSIIHQLGPDNLENLKc;nKLQDILPSIIHQLGPDNLENLKKc	n(28.031)K(28.031)LQDILPS(79.966)IIHQLGPDNLENLK(28.031)K(28.031)c;n(28.031)K(28.031)LQDILPS(79.966)IIHQLGPDNLENLK(28.031)c;n(34.063)LQDILPS(79.966)IIHQLGPDNLENLK(34.063)K(34.063)c;n(28.031)LQDILPS(79.966)IIHQLGPDNLENLK(28.031)c;n(34.063)LQDILPS(79.966)IIHQLGPDNLENLK(34.063)c;n(34.063)K(34.063)LQDILPS(79.966)IIHQLGPDNLENLK(34.063)c;n(34.063)K(34.063)LQDILPS(79.966)IIHQLGPDNLENLK(34.063)K(34.063)c;…	NP_001236646.1	NP_001236570.1;NP_001236646.1;NP_001237607.1;XP_014618959.1	uncharacterized protein LOC100306292 [Glycine max];uncharacterized protein LOC100499834 [Glycine max];uncharacterized LOC100500153 [Glycine max];PREDICTED: uncharacterized protein LOC100306292 isoform X1 [Glycine max]	0	0	1	3	11	21	0	0	7	7	15	10	75	27	31	58	4
NP_001235653.1-T240(79.966);XP_006601862.1-T240(79.966)	nDNLTLWTSDIT(79.966)DDAGDEIKETSKc	nDNLTLWTSDITDDAGDEIKETSKc	n(34.063)DNLTLWTSDIT(79.966)DDAGDEIK(34.063)ETSK(34.063)c;n(28.031)DNLTLWTSDIT(79.966)DDAGDEIK(28.031)ETSK(28.031)c	NP_001235653.1	NP_001235653.1;XP_006601862.1	14-3-3-like protein A [Glycine max];PREDICTED: 14-3-3-like protein A isoform X1 [Glycine max]	1	0	5	4	1	1	0	3	9	8	4	6	42	9	23	32	6
XP_003532209.1-S160(79.966)	nAKS(79.966)YDEGKDSAEHTGVLRc	nAKSYDEGKDSAEHTGVLRc	n(28.031)AK(28.031)S(79.966)YDEGK(28.031)DSAEHTGVLRc	XP_003532209.1	XP_003532209.1	PREDICTED: heterogeneous nuclear ribonucleoprotein F-like [Glycine max]	0	0	0	0	2	0	1	0	0	0	0	0	3	2	1	3	2
XP_003516596.1-S74(79.966);XP_014631600.1-S74(79.966);XP_014631601.1-S74(79.966)	nYVFPVS(79.966)PRc	nYVFPVSPRc	n(28.031)YVFPVS(79.966)PRc;n(34.063)YVFPVS(79.966)PRc	XP_003516596.1	XP_003516596.1;XP_014631600.1;XP_014631601.1	PREDICTED: CDPK-related kinase 5-like isoform X2 [Glycine max];PREDICTED: CDPK-related kinase 5-like isoform X1 [Glycine max];PREDICTED: CDPK-related kinase 5-like isoform X3 [Glycine max]	0	0	6	1	3	2	0	0	0	0	3	2	17	10	3	13	3
XP_003524883.1-S224(79.966)	nVTLPS(79.966)PSGLHSLPPKc	nVTLPSPSGLHSLPPKc	n(34.063)VTLPS(79.966)PSGLHSLPPK(34.063)c	XP_003524883.1	XP_003524883.1	PREDICTED: cyclin-dependent kinase G-2-like [Glycine max]	0	0	0	0	0	2	0	0	0	0	0	0	2	2	0	2	1
XP_003519413.1-S94(79.966);XP_006575549.1-S94(79.966)	nERFS(79.966)GMFAKc	nERFSGMFAKc	n(34.063)ERFS(79.966)GMFAK(34.063)c;n(28.031)ERFS(79.966)GMFAK(28.031)c	XP_003519413.1	XP_003519413.1;XP_006575549.1	PREDICTED: uncharacterized protein LOC100795088 [Glycine max];PREDICTED: uncharacterized protein LOC100795088 [Glycine max]	0	0	1	4	1	1	0	0	2	2	2	0	13	6	5	11	4
XP_003517728.1-S399(79.966);XP_006573043.1-S240(79.966);XP_014626339.1-S240(79.966);XP_014626358.1-S240(79.966);XP_014626391.1-S240(79.966);XP_014626409.1-S240(79.966)	nTRPLPTPPAQPTGDGS(79.966)VNLTSEQPVKc	nTRPLPTPPAQPTGDGSVNLTSEQPVKc	n(28.031)TRPLPTPPAQPTGDGS(79.966)VNLTSEQPVK(28.031)c;n(34.063)TRPLPTPPAQPTGDGS(79.966)VNLTSEQPVK(34.063)c	XP_003517728.1	XP_003517728.1;XP_006573043.1;XP_014626339.1;XP_014626358.1;XP_014626391.1;XP_014626409.1	PREDICTED: RNA-binding protein 25-like isoform X1 [Glycine max];PREDICTED: RNA-binding protein 25-like isoform X2 [Glycine max];PREDICTED: RNA-binding protein 25-like isoform X2 [Glycine max];PREDICTED: RNA-binding protein 25-like isoform X2 [Glycine max];PREDICTED: RNA-binding protein 25-like isoform X2 [Glycine max];PREDICTED: RNA-binding protein 25-like isoform X2 [Glycine max]	0	0	1	2	1	2	0	0	1	0	3	0	10	5	4	9	4
XP_003530210.1-S569(79.966);XP_003531752.1-S573(79.966);XP_003538884.1-S402(79.966);XP_006583081.1-S570(79.966);XP_006585654.1-S574(79.966)	nKES(79.966)AGDLLLNLPRc	nKESAGDLLLNLPRc	n(28.031)K(28.031)ES(79.966)AGDLLLNLPRc;n(34.063)K(34.063)ES(79.966)AGDLLLNLPRc	XP_003538884.1	XP_003530210.1;XP_003531752.1;XP_003538884.1;XP_006583081.1;XP_006585654.1	PREDICTED: uncharacterized protein LOC100808320 isoform X2 [Glycine max];PREDICTED: uncharacterized protein LOC100808512 isoform X2 [Glycine max];PREDICTED: uncharacterized protein LOC100809148 [Glycine max];PREDICTED: uncharacterized protein LOC100808320 isoform X1 [Glycine max];PREDICTED: uncharacterized protein LOC100808512 isoform X1 [Glycine max]	4	4	10	16	5	9	4	9	15	15	17	16	124	33	48	81	6
XP_003525194.1-S46(79.966)-S51(79.966);XP_003530952.1-S46(79.966)-S51(79.966);XP_014631398.1-S46(79.966)-S51(79.966)	nYLQDNAS(79.966)DSDDS(79.966)DGQKRc	nYLQDNASDSDDSDGQKRc	n(34.063)YLQDNAS(79.966)DSDDS(79.966)DGQKRc;n(28.031)YLQDNAS(79.966)DSDDS(79.966)DGQK(28.031)Rc	XP_003525194.1	XP_003525194.1;XP_003530952.1;XP_014631398.1	PREDICTED: eukaryotic translation initiation factor 3 subunit C-like [Glycine max];PREDICTED: eukaryotic translation initiation factor 3 subunit C-like [Glycine max];PREDICTED: eukaryotic translation initiation factor 3 subunit C-like [Glycine max]	1	1	0	0	0	0	1	1	0	0	0	0	4	2	2	4	2
NP_001267499.1-S179(79.966);NP_001267527.1-S179(79.966);XP_006605368.1-S179(79.966);XP_006605369.1-S179(79.966)	nVDS(79.966)DVVSLDGRc	nVDSDVVSLDGRc	n(28.031)VDS(79.966)DVVSLDGRc;n(34.063)VDS(79.966)DVVSLDGRc	NP_001267499.1	NP_001267499.1;NP_001267527.1;XP_006605368.1;XP_006605369.1	PIN auxin efflux transporter family protein [Glycine max];auxin efflux carrier component 3-like [Glycine max];PREDICTED: uncharacterized protein LOC100802247 isoform X1 [Glycine max];PREDICTED: uncharacterized protein LOC100802247 isoform X2 [Glycine max]	2	2	0	0	0	0	3	1	0	0	0	0	8	3	3	6	2
XP_003523123.1-S20(79.966)	nIAS(79.966)QNVENLSSSPKc	nIASQNVENLSSSPKc	n(28.031)IAS(79.966)QNVENLSSSPK(28.031)c;n(34.063)IAS(79.966)QNVENLSSSPK(34.063)c	XP_003523123.1	XP_003523123.1	PREDICTED: uncharacterized protein LOC100815729 [Glycine max]	2	0	0	0	2	4	0	0	0	0	5	0	13	6	5	11	3
XP_006583028.1-M562(15.995)-S570(79.966);XP_006583029.1-M562(15.995)-S570(79.966)	nM(15.995)PLPIPAKS(79.966)PDRRc	nMPLPIPAKSPDRRc	n(34.063)M(15.995)PLPIPAK(34.063)S(79.966)PDRRc	XP_006583028.1	XP_006583028.1;XP_006583029.1	PREDICTED: dentin sialophosphoprotein-like isoform X1 [Glycine max];PREDICTED: dentin sialophosphoprotein-like isoform X2 [Glycine max]	0	0	0	0	0	2	0	0	0	0	0	0	2	2	0	2	1
XP_003545706.1-S1055(79.966);XP_006585331.1-S1055(79.966);XP_006597990.1-S1055(79.966);XP_014623286.1-S963(79.966);XP_014623287.1-S788(79.966)	nNPVGEAPAS(79.966)PKc	nNPVGEAPASPKc	n(34.063)NPVGEAPAS(79.966)PK(34.063)c;n(28.031)NPVGEAPAS(79.966)PK(28.031)c	XP_006585331.1	XP_003545706.1;XP_006585331.1;XP_006597990.1;XP_014623286.1;XP_014623287.1	PREDICTED: guanine nucleotide exchange factor SPIKE 1-like isoform X1 [Glycine max];PREDICTED: guanine nucleotide exchange factor SPIKE 1-like [Glycine max];PREDICTED: guanine nucleotide exchange factor SPIKE 1-like isoform X4 [Glycine max];PREDICTED: guanine nucleotide exchange factor SPIKE 1-like isoform X2 [Glycine max];PREDICTED: guanine nucleotide exchange factor SPIKE 1-like isoform X3 [Gly…	0	0	0	0	17	18	0	0	0	0	18	15	68	7	7	14	2
XP_014630060.1-S1803(79.966)-M1809(15.995);XP_014630061.1-S1803(79.966)-M1809(15.995);XP_014630062.1-S1803(79.966)-M1809(15.995)	nDNNVSNVVPGS(79.966)PTSSDM(15.995)DIDVSTVRc	nDNNVSNVVPGSPTSSDMDIDVSTVRc	n(34.063)DNNVSNVVPGS(79.966)PTSSDM(15.995)DIDVSTVRc;n(28.031)DNNVSNVVPGS(79.966)PTSSDM(15.995)DIDVSTVRc	XP_014630060.1	XP_014630060.1;XP_014630061.1;XP_014630062.1	PREDICTED: E3 ubiquitin-protein ligase UPL1-like isoform X1 [Glycine max];PREDICTED: E3 ubiquitin-protein ligase UPL1-like isoform X1 [Glycine max];PREDICTED: E3 ubiquitin-protein ligase UPL1-like isoform X2 [Glycine max]	0	0	0	0	2	4	0	0	0	0	1	4	11	4	4	8	2
XP_014628142.1-S148(79.966)-C151(57.021)-S152(79.966)-S153(79.966)	nFISPAINAEDDVS(79.966)PNC(57.021)S(79.966)S(79.966)SETRc	nFISPAINAEDDVSPNCSSSETRc	n(28.031)FISPAINAEDDVS(79.966)PNC(57.021)S(79.966)S(79.966)SETRc	XP_014628142.1	XP_014628142.1	PREDICTED: serine/threonine-protein kinase prpf4B-like [Glycine max]	3	0	0	0	0	0	0	0	0	0	0	0	3	1	0	1	1
XP_003519491.1-M44(15.995)-S47(79.966)-S51(79.966)	nAFSSDSM(15.995)ANS(79.966)PPHS(79.966)PRc	nAFSSDSMANSPPHSPRc	n(28.031)AFSSDSM(15.995)ANS(79.966)PPHS(79.966)PRc;n(34.063)AFSSDSM(15.995)ANS(79.966)PPHS(79.966)PRc	XP_003519491.1	XP_003519491.1	PREDICTED: SNF1-related protein kinase regulatory subunit beta-1 [Glycine max]	2	1	0	0	11	18	0	2	0	0	3	11	48	25	11	36	4
XP_006590865.1-S251(79.966)-S255(79.966)-S258(79.966);XP_014619458.1-S257(79.966)-S261(79.966)-S264(79.966);XP_014619459.1-S257(79.966)-S261(79.966)-S264(79.966);XP_014619460.1-S255(79.966)-S259(79.966)-S262(79.966);XP_014619461.1-S251(79.966)-S255(79.966)-S258(79.966);XP_014619462.1-S251(79.966)-S255(79.966)-S258(79.966);XP_014619463.1-S251(79.966)-S255(79.966)-S258(79.966);XP_014619464.1-S233(7…	nAEPQS(79.966)EDES(79.966)DES(79.966)DVVEHDVKc	nAEPQSEDESDESDVVEHDVKc	n(28.031)AEPQS(79.966)EDES(79.966)DES(79.966)DVVEHDVK(28.031)c;n(34.063)AEPQS(79.966)EDES(79.966)DES(79.966)DVVEHDVK(34.063)c	XP_006590865.1	XP_006590865.1;XP_014619458.1;XP_014619459.1;XP_014619460.1;XP_014619461.1;XP_014619462.1;XP_014619463.1;XP_014619464.1;XP_014619465.1;XP_014619466.1;XP_014619891.1;XP_014619892.1;XP_014619893.1	PREDICTED: uncharacterized protein LOC100784908 isoform X3 [Glycine max];PREDICTED: uncharacterized protein LOC100784908 isoform X1 [Glycine max];PREDICTED: uncharacterized protein LOC100784908 isoform X1 [Glycine max];PREDICTED: uncharacterized protein LOC100784908 isoform X2 [Glycine max];PREDICTED: uncharacterized protein LOC100784908 isoform X3 [Glycine max];PREDICTED: uncharacterized protein…	3	0	0	0	0	0	0	2	0	0	0	0	5	2	2	4	2
XP_003535963.2-S283(79.966)	nS(79.966)LALLTLPSSEAGEDATDEIGTLGKKc	nSLALLTLPSSEAGEDATDEIGTLGKKc	n(28.031)S(79.966)LALLTLPSSEAGEDATDEIGTLGK(28.031)K(28.031)c;n(34.063)S(79.966)LALLTLPSSEAGEDATDEIGTLGK(34.063)K(34.063)c	XP_003535963.2	XP_003535963.2	PREDICTED: uncharacterized protein LOC100785586 [Glycine max]	0	0	0	0	0	2	0	0	2	0	0	0	4	2	2	4	2
XP_003537670.1-S45(79.966)	nS(79.966)PLLHPEDGDAPRPNKc	nSPLLHPEDGDAPRPNKc	n(34.063)S(79.966)PLLHPEDGDAPRPNK(34.063)c;n(28.031)S(79.966)PLLHPEDGDAPRPNK(28.031)c	XP_003537670.1	XP_003537670.1	PREDICTED: lysine histidine transporter-like 8 [Glycine max]	1	0	0	0	2	2	0	0	3	1	2	2	13	4	7	11	4
XP_006606140.1-S1027(79.966);XP_006606141.1-S1027(79.966)	nRPAGNS(79.966)PQNTTALGVNQDASSSNPSTPAPWGSPLEGFKc	nRPAGNSPQNTTALGVNQDASSSNPSTPAPWGSPLEGFKc	n(34.063)RPAGNS(79.966)PQNTTALGVNQDASSSNPSTPAPWGSPLEGFK(34.063)c	XP_006606140.1	XP_006606140.1;XP_006606141.1	PREDICTED: methyltransferase-like protein 1 [Glycine max];PREDICTED: methyltransferase-like protein 1 [Glycine max]	0	0	0	0	0	0	0	0	0	2	0	0	2	0	2	2	1
XP_006600634.1-S431(79.966)	nYSNQNPPEPGNSQGGS(79.966)GGYGNAGKc	nYSNQNPPEPGNSQGGSGGYGNAGKc	n(28.031)YSNQNPPEPGNSQGGS(79.966)GGYGNAGK(28.031)c	XP_006600634.1	XP_006600634.1	PREDICTED: protein MODIFIER OF SNC1 1-like [Glycine max]	0	0	0	0	0	0	0	0	0	0	2	0	2	0	2	2	1
XP_006582405.1-S136(79.966)	nIGPTPLIS(79.966)PPKKc	nIGPTPLISPPKKc	n(34.063)IGPTPLIS(79.966)PPK(34.063)K(34.063)c;n(28.031)IGPTPLIS(79.966)PPK(28.031)K(28.031)c	XP_006582405.1	XP_006582405.1	PREDICTED: inactive protein RESTRICTED TEV MOVEMENT 2-like [Glycine max]	1	0	1	3	5	5	0	0	3	2	5	4	29	10	8	18	5
XP_003525710.1-S33(79.966);XP_014630956.1-S33(79.966)	nVEDLWDVQEPQLS(79.966)PTEKc	nVEDLWDVQEPQLSPTEKc	n(34.063)VEDLWDVQEPQLS(79.966)PTEK(34.063)c;n(28.031)VEDLWDVQEPQLS(79.966)PTEK(28.031)c	XP_003525710.1	XP_003525710.1;XP_014630956.1	PREDICTED: SNF1-related protein kinase regulatory subunit gamma-1 isoform X1 [Glycine max];PREDICTED: SNF1-related protein kinase regulatory subunit gamma-1 isoform X3 [Glycine max]	2	2	0	0	0	2	2	1	0	0	3	6	18	5	9	14	4
XP_006581661.1-S75(79.966)	nDDAVSSDARPFEEES(79.966)VVAEHGSVRc	nDDAVSSDARPFEEESVVAEHGSVRc	n(28.031)DDAVSSDARPFEEES(79.966)VVAEHGSVRc;n(34.063)DDAVSSDARPFEEES(79.966)VVAEHGSVRc	XP_006581661.1	XP_006581661.1	PREDICTED: acyl-CoA-binding domain-containing protein 1-like [Glycine max]	0	0	0	0	0	2	0	0	1	0	1	0	4	2	2	4	3
XP_003529364.1-S109(79.966)-C118(57.021);XP_006583845.1-S107(79.966)-C116(57.021)	nAEEIQGLDGHIDS(79.966)DSGAAIKPC(57.021)Rc	nAEEIQGLDGHIDSDSGAAIKPCRc	n(34.063)AEEIQGLDGHIDS(79.966)DSGAAIK(34.063)PC(57.021)Rc;n(28.031)AEEIQGLDGHIDS(79.966)DSGAAIK(28.031)PC(57.021)Rc	XP_003529364.1	XP_003529364.1;XP_006583845.1	PREDICTED: ribosomal RNA-processing protein 7 homolog A-like isoform X1 [Glycine max];PREDICTED: ribosomal RNA-processing protein 7 homolog A-like isoform X2 [Glycine max]	0	0	5	5	1	4	0	0	7	4	1	1	28	13	11	24	4
XP_003516950.1-T111(79.966);XP_003520609.2-T111(79.966)	nNVAGDIIGT(79.966)RTELADVKc;nNVAGDIIGT(79.966)Rc	nNVAGDIIGTRc;nNVAGDIIGTRTELADVKc	n(28.031)NVAGDIIGT(79.966)RTELADVKc;n(34.063)NVAGDIIGT(79.966)RTELADVK(34.063)c;n(34.063)NVAGDIIGT(79.966)Rc;n(34.063)NVAGDIIGT(79.966)RTELADVKc;n(28.031)NVAGDIIGT(79.966)Rc;n(28.031)NVAGDIIGT(79.966)RTELADVK(28.031)c	XP_003516950.1	XP_003516950.1;XP_003520609.2	PREDICTED: chlorophyll a-b binding protein CP29.2, chloroplastic-like [Glycine max];PREDICTED: chlorophyll a-b binding protein CP29.2, chloroplastic-like [Glycine max]	18	7	3	11	7	7	10	14	4	2	12	9	104	32	40	72	6
NP_001235999.1-S61(79.966)	nDAANAKDDAAGYAS(79.966)ADDAAPINSDKNRc	nDAANAKDDAAGYASADDAAPINSDKNRc	n(28.031)DAANAK(28.031)DDAAGYAS(79.966)ADDAAPINSDK(28.031)NRc;n(34.063)DAANAK(34.063)DDAAGYAS(79.966)ADDAAPINSDK(34.063)NRc	NP_001235999.1	NP_001235999.1	MYB transcription factor MYB183 [Glycine max]	0	0	1	3	0	1	0	0	2	2	1	2	12	5	6	11	4
XP_003552344.1-S1548(79.966);XP_014630702.1-S1548(79.966)	nAESGS(79.966)PDNLESLRc	nAESGSPDNLESLRc	n(34.063)AESGS(79.966)PDNLESLRc	XP_003552344.1	XP_003552344.1;XP_014630702.1	PREDICTED: brefeldin A-inhibited guanine nucleotide-exchange protein 2-like [Glycine max];PREDICTED: brefeldin A-inhibited guanine nucleotide-exchange protein 2 [Glycine max]	0	0	0	0	0	4	0	0	0	0	0	2	6	4	2	6	2
XP_003542717.1-S991(79.966)-S998(79.966)-S1008(79.966)	nSTYS(79.966)QPEDGGS(79.966)IFEGAEENLS(79.966)QRc	nSTYSQPEDGGSIFEGAEENLSQRc	n(28.031)STYS(79.966)QPEDGGS(79.966)IFEGAEENLS(79.966)QRc	XP_003542717.1	XP_003542717.1	PREDICTED: guanylate-binding protein 1-like [Glycine max]	2	0	0	0	0	0	0	0	0	0	0	0	2	1	0	1	1
XP_006587814.1-S726(79.966);XP_014626309.1-S726(79.966)	nLNKDEDDDLWGS(79.966)IAAPAPKc	nLNKDEDDDLWGSIAAPAPKc	n(34.063)LNK(34.063)DEDDDLWGS(79.966)IAAPAPK(34.063)c	XP_006587814.1	XP_006587814.1;XP_014626309.1	PREDICTED: N-terminal kinase-like protein [Glycine max];PREDICTED: N-terminal kinase-like protein [Glycine max]	0	0	0	2	0	0	0	0	0	0	0	0	2	2	0	2	1
XP_003546785.1-S429(79.966)-M435(15.995);XP_006597205.1-S432(79.966)-M438(15.995);XP_014623485.1-S432(79.966)-M438(15.995)	nSEDS(79.966)QGPLYM(15.995)NKc	nSEDSQGPLYMNKc	n(34.063)SEDS(79.966)QGPLYM(15.995)NK(34.063)c	XP_003546785.1	XP_003546785.1;XP_006597205.1;XP_014623485.1	PREDICTED: polyadenylate-binding protein-interacting protein 3-like isoform X2 [Glycine max];PREDICTED: polyadenylate-binding protein-interacting protein 3-like isoform X1 [Glycine max];PREDICTED: polyadenylate-binding protein-interacting protein 3-like isoform X1 [Glycine max]	0	0	0	0	0	2	0	0	0	0	0	1	3	2	1	3	2
XP_006586783.1-S1492(79.966);XP_006597616.1-S1494(79.966)	nESSELS(79.966)NPEDISKc	nESSELSNPEDISKc	n(28.031)ESSELS(79.966)NPEDISK(28.031)c;n(34.063)ESSELS(79.966)NPEDISK(34.063)c	XP_006586783.1	XP_006586783.1;XP_006597616.1	PREDICTED: sister chromatid cohesion protein PDS5 homolog A-like [Glycine max];PREDICTED: sister chromatid cohesion protein PDS5 homolog A-B-like [Glycine max]	1	0	0	0	4	2	0	2	0	0	3	1	13	6	6	12	4
XP_003517458.1-S21(79.966)-S24(79.966)	nSSSEDIVDSTPLLANS(79.966)GGS(79.966)SDELTSGRc	nSSSEDIVDSTPLLANSGGSSDELTSGRc	n(34.063)SSSEDIVDSTPLLANS(79.966)GGS(79.966)SDELTSGRc	XP_003517458.1	XP_003517458.1	PREDICTED: E3 ubiquitin-protein ligase At1g12760-like [Glycine max]	0	0	0	0	0	0	0	2	0	0	0	0	2	0	1	1	1
XP_006589099.1-S489(79.966);XP_006589100.1-S489(79.966);XP_014618648.1-S513(79.966);XP_014618649.1-S512(79.966)	nVDENQS(79.966)EPEKQEEEEQPKc	nVDENQSEPEKQEEEEQPKc	n(34.063)VDENQS(79.966)EPEK(34.063)QEEEEQPK(34.063)c;n(28.031)VDENQS(79.966)EPEK(28.031)QEEEEQPK(28.031)c	XP_006589099.1	XP_006589099.1;XP_006589100.1;XP_014618648.1;XP_014618649.1	PREDICTED: titin-like isoform X3 [Glycine max];PREDICTED: titin-like isoform X3 [Glycine max];PREDICTED: titin-like isoform X1 [Glycine max];PREDICTED: titin-like isoform X2 [Glycine max]	5	0	0	0	4	2	0	5	0	0	2	4	22	9	5	14	4
NP_001242879.1-S123(79.966)-T124(79.966);XP_006605391.1-S123(79.966)-T124(79.966);XP_006605392.1-S99(79.966)-T100(79.966);XP_006605393.1-S99(79.966)-T100(79.966);XP_006605394.1-S11(79.966)-T12(79.966);XP_014627739.1-S123(79.966)-T124(79.966);XP_014627740.1-S123(79.966)-T124(79.966);XP_014627741.1-S99(79.966)-T100(79.966);XP_014627742.1-S11(79.966)-T12(79.966);XP_014627743.1-S11(79.966)-T12(79.966…	nTDIS(79.966)T(79.966)DVDTDDKNPRc	nTDISTDVDTDDKNPRc	n(34.063)TDIS(79.966)T(79.966)DVDTDDK(34.063)NPRc;n(28.031)TDIS(79.966)T(79.966)DVDTDDK(28.031)NPRc	NP_001242879.1	NP_001242879.1;XP_006605391.1;XP_006605392.1;XP_006605393.1;XP_006605394.1;XP_014627739.1;XP_014627740.1;XP_014627741.1;XP_014627742.1;XP_014627743.1;XP_014627744.1	uncharacterized protein LOC100816123 [Glycine max];PREDICTED: uncharacterized protein LOC100816123 isoform X1 [Glycine max];PREDICTED: uncharacterized protein LOC100816123 isoform X2 [Glycine max];PREDICTED: uncharacterized protein LOC100816123 isoform X2 [Glycine max];PREDICTED: uncharacterized protein LOC100816123 isoform X3 [Glycine max];PREDICTED: uncharacterized protein LOC100816123 isoform …	5	2	0	0	0	0	2	2	0	0	0	0	11	4	3	7	2
XP_014627367.1-S589(79.966)	nEQS(79.966)FFEHDDEFPLIFGKPENEVVTc	nEQSFFEHDDEFPLIFGKPENEVVTc	n(28.031)EQS(79.966)FFEHDDEFPLIFGK(28.031)PENEVVTc;n(34.063)EQS(79.966)FFEHDDEFPLIFGK(34.063)PENEVVTc	XP_014627367.1	XP_014627367.1	PREDICTED: LOW QUALITY PROTEIN: probable inactive receptor kinase At1g27190 [Glycine max]	0	0	1	1	0	0	0	0	0	1	1	0	4	2	2	4	3
XP_003540195.1-S796(79.966)	nTTTGSDPFATS(79.966)AGGADEDDLYSc	nTTTGSDPFATSAGGADEDDLYSc	n(28.031)TTTGSDPFATS(79.966)AGGADEDDLYSc	XP_003540195.1	XP_003540195.1	PREDICTED: cell division cycle protein 48 homolog [Glycine max]	1	0	0	0	0	0	0	0	0	0	1	0	2	1	1	2	2
XP_003536424.1-S74(79.966)	nTSYSSDDQPAS(79.966)GGGYKc	nTSYSSDDQPASGGGYKc	n(34.063)TSYSSDDQPAS(79.966)GGGYK(34.063)c	XP_003536424.1	XP_003536424.1	PREDICTED: POU domain, class 4, transcription factor 1-like [Glycine max]	0	0	0	0	0	2	0	0	0	0	0	1	3	2	1	3	2
XP_003522562.1-S110(79.966);XP_003526330.1-S110(79.966);XP_006578137.1-S110(79.966);XP_006581349.1-S110(79.966)	nKDS(79.966)DLDLSTLAEVKPLVAKc	nKDSDLDLSTLAEVKPLVAKc	n(28.031)K(28.031)DS(79.966)DLDLSTLAEVK(28.031)PLVAK(28.031)c	XP_003522562.1	XP_003522562.1;XP_003526330.1;XP_006578137.1;XP_006581349.1	PREDICTED: uncharacterized vacuolar membrane protein YML018C-like isoform X2 [Glycine max];PREDICTED: uncharacterized transporter C405.03c-like isoform X1 [Glycine max];PREDICTED: uncharacterized vacuolar membrane protein YML018C-like isoform X1 [Glycine max];PREDICTED: uncharacterized transporter C405.03c-like isoform X2 [Glycine max]	0	0	2	0	1	0	0	0	0	0	0	0	3	3	0	3	2
XP_003529941.1-S340(79.966)	nVVSHPSLDRDLS(79.966)PPRc	nVVSHPSLDRDLSPPRc	n(34.063)VVSHPSLDRDLS(79.966)PPRc	XP_003529941.1	XP_003529941.1	PREDICTED: BUD13 homolog [Glycine max]	0	0	0	0	0	2	0	0	0	0	0	0	2	2	0	2	1
XP_006595373.1-S337(79.966)	nELEKES(79.966)EDLNGLKc	nELEKESEDLNGLKc	nELEKES(79.966)EDLNGLK(28.031)c	XP_006595373.1	XP_006595373.1	PREDICTED: uncharacterized protein LOC102667282 [Glycine max]	0	0	0	0	1	0	0	0	0	0	4	0	5	1	4	5	2
XP_003520054.1-S1037(79.966);XP_006574886.1-S1037(79.966)	nITESEQNAGDSEGQSDS(79.966)ITAGGRc	nITESEQNAGDSEGQSDSITAGGRc	n(34.063)ITESEQNAGDSEGQSDS(79.966)ITAGGRc	XP_003520054.1	XP_003520054.1;XP_006574886.1	PREDICTED: protein CROWDED NUCLEI 3-like isoform X2 [Glycine max];PREDICTED: protein CROWDED NUCLEI 3-like isoform X1 [Glycine max]	0	0	0	0	0	1	0	1	0	0	0	0	2	1	1	2	2
XP_006596542.1-C483(57.021)-S485(79.966);XP_006601358.1-C492(57.021)-S494(79.966)	nEC(57.021)VS(79.966)PIKc	nECVSPIKc	n(28.031)EC(57.021)VS(79.966)PIK(28.031)c	XP_006596542.1	XP_006596542.1;XP_006601358.1	PREDICTED: dentin sialophosphoprotein-like [Glycine max];PREDICTED: uncharacterized protein LOC102667261 [Glycine max]	0	0	0	0	2	0	0	0	0	0	0	0	2	2	0	2	1
NP_001241118.1-S35(79.966)-S41(79.966);XP_003549222.1-S35(79.966)-S41(79.966)	nIQS(79.966)LAGQHS(79.966)DILESLSPNVRc	nIQSLAGQHSDILESLSPNVRc	n(28.031)IQS(79.966)LAGQHS(79.966)DILESLSPNVRc;n(34.063)IQS(79.966)LAGQHS(79.966)DILESLSPNVRc	NP_001241118.1	NP_001241118.1;XP_003549222.1	uncharacterized protein LOC100785314 [Glycine max];PREDICTED: nucleosome assembly protein 1;3 [Glycine max]	1	0	0	4	1	3	0	3	0	0	3	0	15	9	6	15	5
XP_003525121.1-S79(79.966)-S84(79.966)	nILS(79.966)PGRVS(79.966)PIDSDPAPAASQLRc	nILSPGRVSPIDSDPAPAASQLRc	n(34.063)ILS(79.966)PGRVS(79.966)PIDSDPAPAASQLRc	XP_003525121.1	XP_003525121.1	PREDICTED: BTB/POZ domain-containing protein At2g13690-like [Glycine max]	0	0	0	1	0	1	0	0	0	0	0	0	2	2	0	2	2
XP_003545566.1-S136(79.966)-S138(79.966)	nDDDS(79.966)DS(79.966)DPDFEPDEYYTGGEKc;nSSRDDDS(79.966)DS(79.966)DPDFEPDEYYTGGEKc	nSSRDDDSDSDPDFEPDEYYTGGEKc;nDDDSDSDPDFEPDEYYTGGEKc	n(34.063)SSRDDDS(79.966)DS(79.966)DPDFEPDEYYTGGEK(34.063)c;n(34.063)DDDS(79.966)DS(79.966)DPDFEPDEYYTGGEK(34.063)c;n(28.031)SSRDDDS(79.966)DS(79.966)DPDFEPDEYYTGGEK(28.031)c;n(28.031)DDDS(79.966)DS(79.966)DPDFEPDEYYTGGEK(28.031)c	XP_003545566.1	XP_003545566.1	PREDICTED: plant UBX domain-containing protein 4-like [Glycine max]	7	0	0	0	0	0	1	7	0	0	0	0	15	4	4	8	2
XP_006585860.1-S782(79.966)-S783(79.966)-S786(79.966);XP_006585861.1-S782(79.966)-S783(79.966)-S786(79.966);XP_014634743.1-S714(79.966)-S715(79.966)-S718(79.966);XP_014634744.1-S656(79.966)-S657(79.966)-S660(79.966)	nNIGLSYS(79.966)S(79.966)SGS(79.966)ENVGDGLVKc	nNIGLSYSSSGSENVGDGLVKc	n(34.063)NIGLSYS(79.966)S(79.966)SGS(79.966)ENVGDGLVK(34.063)c;n(28.031)NIGLSYS(79.966)S(79.966)SGS(79.966)ENVGDGLVK(28.031)c	XP_006585860.1	XP_006585860.1;XP_006585861.1;XP_014634743.1;XP_014634744.1	PREDICTED: U2 snRNP-associated SURP motif-containing protein-like isoform X1 [Glycine max];PREDICTED: U2 snRNP-associated SURP motif-containing protein-like isoform X1 [Glycine max];PREDICTED: U2 snRNP-associated SURP motif-containing protein-like isoform X2 [Glycine max];PREDICTED: U2 snRNP-associated SURP motif-containing protein-like isoform X3 [Glycine max]	3	0	0	0	0	0	1	3	0	0	0	0	7	1	2	3	2
XP_003529715.1-S43(79.966);XP_003531601.1-S43(79.966);XP_006585501.1-S43(79.966);XP_014633100.1-S57(79.966)	nVQESLS(79.966)LEKRc	nVQESLSLEKRc	n(34.063)VQESLS(79.966)LEK(34.063)Rc;n(28.031)VQESLS(79.966)LEK(28.031)Rc	XP_003529715.1	XP_003529715.1;XP_003531601.1;XP_006585501.1;XP_014633100.1	PREDICTED: glycylpeptide N-tetradecanoyltransferase 1-like isoform X2 [Glycine max];PREDICTED: glycylpeptide N-tetradecanoyltransferase 1-like [Glycine max];PREDICTED: glycylpeptide N-tetradecanoyltransferase 1-like [Glycine max];PREDICTED: glycylpeptide N-tetradecanoyltransferase 1-like isoform X1 [Glycine max]	1	0	1	1	2	2	0	0	10	0	9	6	32	6	17	23	5
XP_006580346.1-S114(79.966)	nAS(79.966)SNFDDLLAGAGSDNRc	nASSNFDDLLAGAGSDNRc	n(28.031)AS(79.966)SNFDDLLAGAGSDNRc;n(34.063)AS(79.966)SNFDDLLAGAGSDNRc	XP_006580346.1	XP_006580346.1	PREDICTED: auxilin-related protein 2-like [Glycine max]	1	0	0	0	4	5	0	2	0	0	1	1	14	8	4	12	4
XP_003537713.1-T330(79.966)	nFRDDSLT(79.966)FKc	nFRDDSLTFKc	n(28.031)FRDDSLT(79.966)FK(28.031)c;n(34.063)FRDDSLT(79.966)FK(34.063)c	XP_003537713.1	XP_003537713.1	PREDICTED: ABC transporter E family member 2 [Glycine max]	0	0	0	1	0	1	0	0	1	0	1	0	4	2	2	4	4
XP_003536430.1-C181(57.021)-M182(15.995)-S190(79.966)	nDVSC(57.021)M(15.995)SPEGLGAS(79.966)FKc	nDVSCMSPEGLGASFKc	n(28.031)DVSC(57.021)M(15.995)SPEGLGAS(79.966)FK(28.031)c	XP_003536430.1	XP_003536430.1	PREDICTED: protein FAM188A [Glycine max]	0	0	0	0	1	0	0	0	0	0	3	0	4	1	3	4	2
NP_001238690.1-S61(79.966)-M64(15.995);XP_003523938.1-S50(79.966)-M53(15.995);XP_003528292.2-S50(79.966)-M53(15.995);XP_006578027.1-S50(79.966)-M53(15.995);XP_006583882.1-S59(79.966)-M62(15.995);XP_014629941.1-S50(79.966)-M53(15.995)	nDFGS(79.966)MNM(15.995)DELLKc	nDFGSMNMDELLKc	n(34.063)DFGS(79.966)MNM(15.995)DELLK(34.063)c;n(28.031)DFGS(79.966)MNM(15.995)DELLK(28.031)c	NP_001238690.1	NP_001238690.1;XP_003523938.1;XP_003528292.2;XP_006578027.1;XP_006583882.1;XP_014629941.1	stress-related protein 1 [Glycine max];PREDICTED: bZIP transcription factor TRAB1 [Glycine max];PREDICTED: LOW QUALITY PROTEIN: ABSCISIC ACID-INSENSITIVE 5-like protein 5 [Glycine max];PREDICTED: bZIP transcription factor TRAB1 [Glycine max];PREDICTED: bZIP transcription factor TRAB1-like [Glycine max];PREDICTED: bZIP transcription factor TRAB1 [Glycine max]	2	2	0	0	1	1	1	2	0	0	2	4	15	5	7	12	4
XP_003519145.1-S38(79.966)	nVVESLS(79.966)DAESRc	nVVESLSDAESRc	n(34.063)VVESLS(79.966)DAESRc;n(28.031)VVESLS(79.966)DAESRc	XP_003519145.1	XP_003519145.1	PREDICTED: probable WRKY transcription factor 32 [Glycine max]	0	0	0	0	4	5	1	1	0	0	1	1	13	5	3	8	3
XP_003544513.1-S460(79.966);XP_003550292.1-S460(79.966);XP_014625278.1-S460(79.966)	nSLADSKVS(79.966)PKc	nSLADSKVSPKc	n(34.063)SLADSK(34.063)VS(79.966)PK(34.063)c;n(28.031)SLADSK(28.031)VS(79.966)PK(28.031)c	XP_003544513.1	XP_003544513.1;XP_003550292.1;XP_014625278.1	PREDICTED: clathrin interactor EPSIN 1 [Glycine max];PREDICTED: clathrin interactor EPSIN 1 isoform X1 [Glycine max];PREDICTED: clathrin interactor EPSIN 1 isoform X2 [Glycine max]	0	0	1	1	1	1	0	0	2	1	0	0	7	4	2	6	3
XP_003531329.1-S289(79.966)-M294(15.995)	nGDGLVNES(79.966)PVKAM(15.995)DKc	nGDGLVNESPVKAMDKc	n(34.063)GDGLVNES(79.966)PVK(34.063)AM(15.995)DK(34.063)c;n(28.031)GDGLVNES(79.966)PVK(28.031)AM(15.995)DK(28.031)c	XP_003531329.1	XP_003531329.1	PREDICTED: eukaryotic translation initiation factor 4B2-like [Glycine max]	0	0	0	0	1	1	0	0	0	0	2	3	7	2	5	7	2
NP_001237546.1-S378(79.966)	nLNVS(79.966)PGKVENHRc	nLNVSPGKVENHRc	n(28.031)LNVS(79.966)PGK(28.031)VENHRc;n(34.063)LNVS(79.966)PGK(34.063)VENHRc	NP_001237546.1	NP_001237546.1	auxin efflux carrier protein 2 [Glycine max]	0	1	0	2	14	7	1	1	0	0	5	9	40	10	7	17	5
XP_003525036.1-S471(79.966)	nSSTFSDRPHS(79.966)Rc	nSSTFSDRPHSRc	n(34.063)SSTFSDRPHS(79.966)Rc;n(28.031)SSTFSDRPHS(79.966)Rc	XP_003525036.1	XP_003525036.1	PREDICTED: eukaryotic translation initiation factor 4B2-like [Glycine max]	0	0	1	1	3	4	0	0	0	0	2	3	14	7	3	10	3
XP_006599095.2-S3020(79.966);XP_006599096.2-S3020(79.966);XP_006599097.2-S2762(79.966);XP_006599099.2-S2504(79.966);XP_006599100.2-S2258(79.966);XP_014624128.1-S2774(79.966)	nQQTLHHDES(79.966)EVIDIAQNIYTPEIELDRKc	nQQTLHHDESEVIDIAQNIYTPEIELDRKc	n(28.031)QQTLHHDES(79.966)EVIDIAQNIYTPEIELDRK(28.031)c	XP_006599096.2	XP_006599095.2;XP_006599096.2;XP_006599097.2;XP_006599099.2;XP_006599100.2;XP_014624128.1	PREDICTED: microtubule-associated protein futsch isoform X1 [Glycine max];PREDICTED: microtubule-associated protein futsch isoform X2 [Glycine max];PREDICTED: microtubule-associated protein futsch isoform X4 [Glycine max];PREDICTED: microtubule-associated protein futsch isoform X5 [Glycine max];PREDICTED: microtubule-associated protein futsch isoform X6 [Glycine max];PREDICTED: microtubule-associ…	0	0	0	0	1	0	0	0	0	0	1	0	2	1	1	2	2
XP_003539773.1-S146(79.966)	nEVPFQNPASNMPHDQLNQVS(79.966)PRc	nEVPFQNPASNMPHDQLNQVSPRc	n(34.063)EVPFQNPASNMPHDQLNQVS(79.966)PRc	XP_003539773.1	XP_003539773.1	PREDICTED: uncharacterized protein LOC100818406 [Glycine max]	0	0	0	0	0	0	0	0	0	2	0	0	2	0	2	2	1
XP_003521778.1-S335(79.966);XP_014629526.1-S340(79.966)	nIGHGAHQS(79.966)PENGGYEQIPDc	nIGHGAHQSPENGGYEQIPDc	n(34.063)IGHGAHQS(79.966)PENGGYEQIPDc;n(28.031)IGHGAHQS(79.966)PENGGYEQIPDc	XP_003521778.1	XP_003521778.1;XP_014629526.1	PREDICTED: AT-hook motif nuclear-localized protein 14 isoform X2 [Glycine max];PREDICTED: AT-hook motif nuclear-localized protein 14 isoform X1 [Glycine max]	6	4	31	28	12	15	5	4	23	18	23	20	189	50	59	109	6
XP_006600423.1-S1482(79.966)	nLSPLASSNTNADGVEDSVSQTIVDQSEGLPS(79.966)PSGRc	nLSPLASSNTNADGVEDSVSQTIVDQSEGLPSPSGRc	n(34.063)LSPLASSNTNADGVEDSVSQTIVDQSEGLPS(79.966)PSGRc;n(28.031)LSPLASSNTNADGVEDSVSQTIVDQSEGLPS(79.966)PSGRc	XP_006600423.1	XP_006600423.1	PREDICTED: brefeldin A-inhibited guanine nucleotide-exchange protein 5-like [Glycine max]	0	0	0	0	1	4	0	1	0	0	3	1	10	4	5	9	3
XP_003547181.1-S433(79.966)-S437(79.966);XP_006594536.1-S429(79.966)-S433(79.966);XP_014623473.1-S433(79.966)-S437(79.966)	nHDVDS(79.966)DLAS(79.966)EARc	nHDVDSDLASEARc	n(34.063)HDVDS(79.966)DLAS(79.966)EARc;n(28.031)HDVDS(79.966)DLAS(79.966)EARc	XP_003547181.1	XP_003547181.1;XP_006594536.1;XP_014623473.1	PREDICTED: protein STICHEL-like 3 isoform X1 [Glycine max];PREDICTED: protein STICHEL-like 3 [Glycine max];PREDICTED: protein STICHEL-like 3 isoform X2 [Glycine max]	2	1	0	0	0	0	0	1	0	0	0	0	4	3	1	4	2
XP_003517521.1-S71(79.966)	nLSGS(79.966)DFDSLTTEGGPGPQRc	nLSGSDFDSLTTEGGPGPQRc	n(28.031)LSGS(79.966)DFDSLTTEGGPGPQRc;n(34.063)LSGS(79.966)DFDSLTTEGGPGPQRc	XP_003517521.1	XP_003517521.1	PREDICTED: RNA-binding protein 8A-like [Glycine max]	0	0	0	0	4	5	0	0	0	0	0	1	10	9	1	10	2
XP_006573047.1-T22(79.966);XP_014626519.1-T22(79.966)	nSYVNLLDLAGGLLDIPHT(79.966)PKc	nSYVNLLDLAGGLLDIPHTPKc	n(28.031)SYVNLLDLAGGLLDIPHT(79.966)PK(28.031)c;n(34.063)SYVNLLDLAGGLLDIPHT(79.966)PK(34.063)c	XP_006573047.1	XP_006573047.1;XP_014626519.1	PREDICTED: probable alpha,alpha-trehalose-phosphate synthase [UDP-forming] 9 [Glycine max];PREDICTED: probable alpha,alpha-trehalose-phosphate synthase [UDP-forming] 9 [Glycine max]	0	0	0	0	3	1	0	0	0	0	0	1	5	4	1	5	2
XP_003535094.1-S727(79.966);XP_006586842.1-S727(79.966);XP_006597660.1-S727(79.966);XP_006597661.1-S727(79.966);XP_006597662.1-S727(79.966);XP_006597663.1-S727(79.966)	nMAAVTGFS(79.966)PSKc	nMAAVTGFSPSKc	n(28.031)MAAVTGFS(79.966)PSK(28.031)c;n(34.063)MAAVTGFS(79.966)PSK(34.063)c	XP_003535094.1	XP_003535094.1;XP_006586842.1;XP_006597660.1;XP_006597661.1;XP_006597662.1;XP_006597663.1	PREDICTED: probable LRR receptor-like serine/threonine-protein kinase At4g20940 [Glycine max];PREDICTED: probable LRR receptor-like serine/threonine-protein kinase At4g20940 [Glycine max];PREDICTED: probable LRR receptor-like serine/threonine-protein kinase At4g20940 [Glycine max];PREDICTED: probable LRR receptor-like serine/threonine-protein kinase At4g20940 [Glycine max];PREDICTED: probable LRR…	0	1	0	0	2	1	0	1	0	0	0	0	5	4	1	5	3
XP_003534084.1-S1005(79.966)-M1010(15.995);XP_003548311.1-S1005(79.966)-M1010(15.995)	nFYMEPETS(79.966)DSGSM(15.995)TSGAVAGRc	nFYMEPETSDSGSMTSGAVAGRc	n(34.063)FYMEPETS(79.966)DSGSM(15.995)TSGAVAGRc	XP_003534084.1	XP_003534084.1;XP_003548311.1	PREDICTED: protein argonaute 1 [Glycine max];PREDICTED: protein argonaute 1-like [Glycine max]	0	0	0	0	0	0	0	0	0	0	0	2	2	0	2	2	1
XP_003527306.1-S953(79.966);XP_014632684.1-S954(79.966);XP_014632685.1-S945(79.966)	nFDS(79.966)ISSSSKc	nFDSISSSSKc	n(34.063)FDS(79.966)ISSSSK(34.063)c;n(28.031)FDS(79.966)ISSSSK(28.031)c	XP_003527306.1	XP_003527306.1;XP_014632684.1;XP_014632685.1	PREDICTED: epidermal growth factor receptor substrate 15-like 1 isoform X2 [Glycine max];PREDICTED: actin cytoskeleton-regulatory complex protein pan1 isoform X1 [Glycine max];PREDICTED: actin cytoskeleton-regulatory complex protein pan1 isoform X3 [Glycine max]	1	0	0	0	5	3	1	1	0	0	5	2	18	8	7	15	4
XP_003538088.1-S620(79.966);XP_003539489.1-S613(79.966);XP_003540821.1-S611(79.966);XP_003543410.1-S598(79.966);XP_006591057.1-S624(79.966);XP_006594918.1-S598(79.966);XP_014620113.1-S615(79.966);XP_014620114.1-S615(79.966);XP_014620498.1-S617(79.966);XP_014620499.1-S617(79.966)	nQLS(79.966)IDQFENEGRRc;nQLS(79.966)IDQFENEGRc	nQLSIDQFENEGRRc;nQLSIDQFENEGRc	n(28.031)QLS(79.966)IDQFENEGRRc;n(28.031)QLS(79.966)IDQFENEGRc;n(34.063)QLS(79.966)IDQFENEGRc;n(34.063)QLS(79.966)IDQFENEGRRc	XP_003538088.1	XP_003538088.1;XP_003539489.1;XP_003540821.1;XP_003543410.1;XP_006591057.1;XP_006594918.1;XP_014620113.1;XP_014620114.1;XP_014620498.1;XP_014620499.1	PREDICTED: serine/threonine-protein phosphatase BSL3 isoform X2 [Glycine max];PREDICTED: serine/threonine-protein phosphatase BSL3-like isoform X2 [Glycine max];PREDICTED: serine/threonine-protein phosphatase BSL3-like isoform X2 [Glycine max];PREDICTED: serine/threonine-protein phosphatase BSL3 isoform X1 [Glycine max];PREDICTED: serine/threonine-protein phosphatase BSL3 isoform X1 [Glycine max]…	5	5	5	4	12	11	4	4	10	7	11	11	89	32	35	67	6
XP_003531752.1-S586(79.966);XP_003538884.1-S415(79.966);XP_006585654.1-S587(79.966)	nIAS(79.966)LPQFLFNMSEDSVNKc	nIASLPQFLFNMSEDSVNKc	n(34.063)IAS(79.966)LPQFLFNMSEDSVNK(34.063)c;n(28.031)IAS(79.966)LPQFLFNMSEDSVNK(28.031)c	XP_003538884.1	XP_003531752.1;XP_003538884.1;XP_006585654.1	PREDICTED: uncharacterized protein LOC100808512 isoform X2 [Glycine max];PREDICTED: uncharacterized protein LOC100809148 [Glycine max];PREDICTED: uncharacterized protein LOC100808512 isoform X1 [Glycine max]	2	1	13	14	5	5	1	3	6	3	11	3	67	32	24	56	6
NP_001236741.1-M9(15.995)-S11(79.966);NP_001237394.1-M9(15.995)-S11(79.966);NP_001237602.1-M9(15.995)-S11(79.966);NP_001241357.1-M9(15.995)-S11(79.966);XP_003527207.1-M9(15.995)-S11(79.966);XP_003527347.1-M9(15.995)-S11(79.966);XP_003543306.1-M9(15.995)-S11(79.966);XP_006582125.1-M9(15.995)-S11(79.966);XP_006591889.1-M9(15.995)-S11(79.966);XP_006591890.1-M9(15.995)-S11(79.966);XP_006593478.1-M9(1…	nM(15.995)AS(79.966)IDAQLRc	nMASIDAQLRc	n(28.031)M(15.995)AS(79.966)IDAQLRc;n(34.063)M(15.995)AS(79.966)IDAQLRc	NP_001237394.1	NP_001236741.1;NP_001237394.1;NP_001237602.1;NP_001241357.1;XP_003527207.1;XP_003527347.1;XP_003543306.1;XP_006582125.1;XP_006591889.1;XP_006591890.1;XP_006593478.1;XP_014632171.1;XP_014632172.1	phosphoenolpyruvate carboxylase [Glycine max];phosphoenolpyruvate carboxylase [Glycine max];phosphoenolpyruvate carboxylase, housekeeping isozyme [Glycine max];phosphoenolpyruvate carboxylase [Glycine max];PREDICTED: phosphoenolpyruvate carboxylase, housekeeping isozyme-like isoform X1 [Glycine max];PREDICTED: phosphoenolpyruvate carboxylase 2 [Glycine max];PREDICTED: phosphoenolpyruvate carboxyl…	11	7	5	8	25	25	10	12	0	0	17	16	136	30	22	52	5
XP_006593674.1-S79(79.966)-C81(57.021)-S82(79.966)	nRQETEVVS(79.966)EC(57.021)S(79.966)SPTSNGTc	nRQETEVVSECSSPTSNGTc	n(28.031)RQETEVVS(79.966)EC(57.021)S(79.966)SPTSNGTc	XP_006593674.1	XP_006593674.1	PREDICTED: mini zinc finger protein 2 [Glycine max]	1	0	0	0	0	0	1	0	0	0	0	0	2	1	1	2	2
XP_003550626.1-S218(79.966);XP_014620995.1-S21(79.966)	nFLS(79.966)ISERc	nFLSISERc	n(28.031)FLS(79.966)ISERc	XP_003550626.1	XP_003550626.1;XP_014620995.1	PREDICTED: U-box domain-containing protein 34 [Glycine max];PREDICTED: LOW QUALITY PROTEIN: U-box domain-containing protein 34-like [Glycine max]	0	0	0	0	2	0	0	0	0	0	0	0	2	2	0	2	1
XP_003545030.1-T787(79.966);XP_006596543.1-T786(79.966)	nTSLDISPEATVEEEDDT(79.966)EVEAESDAKc	nTSLDISPEATVEEEDDTEVEAESDAKc	n(28.031)TSLDISPEATVEEEDDT(79.966)EVEAESDAK(28.031)c;n(34.063)TSLDISPEATVEEEDDT(79.966)EVEAESDAK(34.063)c	XP_003545030.1	XP_003545030.1;XP_006596543.1	PREDICTED: endoplasmin homolog isoform X1 [Glycine max];PREDICTED: endoplasmin homolog isoform X2 [Glycine max]	3	0	0	0	0	0	0	3	0	0	1	1	8	3	4	7	3
XP_006595819.1-S135(79.966)	nEKEPSQQQDQVHKQES(79.966)LQKc	nEKEPSQQQDQVHKQESLQKc	n(34.063)EK(34.063)EPSQQQDQVHK(34.063)QES(79.966)LQK(34.063)c;n(28.031)EK(28.031)EPSQQQDQVHK(28.031)QES(79.966)LQK(28.031)c	XP_006595819.1	XP_006595819.1	PREDICTED: inactive protein RESTRICTED TEV MOVEMENT 2-like [Glycine max]	2	0	7	6	4	7	0	1	10	7	13	9	66	20	32	52	6
XP_003546644.1-S180(79.966)	nHTYILEDPYDDPSQLSDFIPDAS(79.966)PEGKPKc	nHTYILEDPYDDPSQLSDFIPDASPEGKPKc	n(28.031)HTYILEDPYDDPSQLSDFIPDAS(79.966)PEGK(28.031)PK(28.031)c	XP_003546644.1	XP_003546644.1	PREDICTED: peptidyl-prolyl cis-trans isomerase CYP59-like [Glycine max]	0	0	0	0	1	0	0	0	0	0	2	0	3	1	2	3	2
XP_003534233.1-S232(79.966);XP_003547879.1-S232(79.966)	nSS(79.966)PIGGIEAPKc	nSSPIGGIEAPKc	n(28.031)SS(79.966)PIGGIEAPK(28.031)c;n(34.063)SS(79.966)PIGGIEAPK(34.063)c	XP_003534233.1	XP_003534233.1;XP_003547879.1	PREDICTED: probable serine/threonine-protein kinase sky1 [Glycine max];PREDICTED: probable serine/threonine-protein kinase sky1 [Glycine max]	0	0	0	0	2	1	0	0	0	0	2	1	6	3	2	5	2
XP_006586180.1-S50(79.966);XP_014626317.1-S50(79.966)	nFIS(79.966)VLDLFIKc	nFISVLDLFIKc	n(28.031)FIS(79.966)VLDLFIK(28.031)c;n(34.063)FIS(79.966)VLDLFIK(34.063)c	XP_006586180.1	XP_006586180.1;XP_014626317.1	PREDICTED: proteasome activator subunit 4-like [Glycine max];PREDICTED: proteasome activator subunit 4-like [Glycine max]	0	0	1	1	0	0	0	0	3	1	0	0	6	2	4	6	2
NP_001240074.1-S193(79.966);XP_014622824.1-S168(79.966)	nKPDVDMEENDLNDTNNKLENDS(79.966)DEIKc	nKPDVDMEENDLNDTNNKLENDSDEIKc	n(34.063)K(34.063)PDVDMEENDLNDTNNK(34.063)LENDS(79.966)DEIK(34.063)c	NP_001240074.1	NP_001240074.1;XP_014622824.1	uncharacterized protein LOC100776785 [Glycine max];PREDICTED: uncharacterized protein LOC100776785 isoform X1 [Glycine max]	0	0	0	0	0	0	0	2	0	0	0	0	2	0	2	2	1
NP_001237229.1-T21(79.966);XP_003525762.1-T21(79.966);XP_003525763.1-T21(79.966);XP_003549884.1-T21(79.966)	nT(79.966)PPSWLKc	nTPPSWLKc	n(28.031)T(79.966)PPSWLK(28.031)c	NP_001237229.1	NP_001237229.1;XP_003525762.1;XP_003525763.1;XP_003549884.1	40S ribosomal protein S13 [Glycine max];PREDICTED: 40S ribosomal protein S13 [Glycine max];PREDICTED: 40S ribosomal protein S13 [Glycine max];PREDICTED: 40S ribosomal protein S13 [Glycine max]	1	0	0	0	1	0	0	0	0	0	1	0	3	2	1	3	3
NP_001267499.1-S174(79.966)	nILIMEQFPETAASIVS(79.966)FKc	nILIMEQFPETAASIVSFKc	n(28.031)ILIMEQFPETAASIVS(79.966)FK(28.031)c;n(34.063)ILIMEQFPETAASIVS(79.966)FK(34.063)c	NP_001267499.1	NP_001267499.1	PIN auxin efflux transporter family protein [Glycine max]	2	2	0	0	0	0	0	1	0	0	2	0	7	2	3	5	3
XP_003554297.1-S32(79.966)	nAS(79.966)DDDKEEEEEEEEEEEGAIEDSKc	nASDDDKEEEEEEEEEEEGAIEDSKc	n(28.031)AS(79.966)DDDK(28.031)EEEEEEEEEEEGAIEDSK(28.031)c	XP_003554297.1	XP_003554297.1	PREDICTED: rho GDP-dissociation inhibitor 1 [Glycine max]	2	0	0	0	0	0	0	0	0	0	0	0	2	2	0	2	1
XP_003545513.1-S146(79.966);XP_006596126.1-S146(79.966);XP_014622449.1-S146(79.966)	nLGS(79.966)ADLGSGVESFKc	nLGSADLGSGVESFKc	n(34.063)LGS(79.966)ADLGSGVESFK(34.063)c	XP_003545513.1	XP_003545513.1;XP_006596126.1;XP_014622449.1	PREDICTED: uncharacterized protein LOC100781778 isoform X1 [Glycine max];PREDICTED: uncharacterized protein LOC100781778 isoform X3 [Glycine max];PREDICTED: uncharacterized protein LOC100781778 isoform X2 [Glycine max]	0	0	0	0	0	3	0	0	0	0	0	1	4	3	1	4	2
XP_014623436.1-S69(79.966)	nTLFNPVMS(79.966)FMANKc	nTLFNPVMSFMANKc	n(28.031)TLFNPVMS(79.966)FMANK(28.031)c	XP_014623436.1	XP_014623436.1	PREDICTED: golgin candidate 5-like [Glycine max]	1	0	0	0	0	0	0	0	1	0	0	0	2	1	1	2	2
XP_003529186.1-M1(15.995)-S9(79.966);XP_006583683.1-M1(15.995)-S9(79.966)	nM(15.995)KPELYEIS(79.966)DDEWENHSFKPSRc	nMKPELYEISDDEWENHSFKPSRc	n(28.031)M(15.995)K(28.031)PELYEIS(79.966)DDEWENHSFK(28.031)PSRc;n(34.063)M(15.995)K(34.063)PELYEIS(79.966)DDEWENHSFK(34.063)PSRc	XP_003529186.1	XP_003529186.1;XP_006583683.1	PREDICTED: protein CHROMATIN REMODELING 19-like isoform X1 [Glycine max];PREDICTED: protein CHROMATIN REMODELING 19-like isoform X2 [Glycine max]	0	0	0	0	3	3	0	0	0	0	7	2	15	6	8	14	2
XP_003534093.1-S314(79.966);XP_003549174.1-S308(79.966);XP_006587425.1-S314(79.966);XP_014624594.1-S308(79.966)	nVS(79.966)LPWPFRc	nVSLPWPFRc	n(28.031)VS(79.966)LPWPFRc;n(34.063)VS(79.966)LPWPFRc	XP_003534093.1	XP_003534093.1;XP_003549174.1;XP_006587425.1;XP_014624594.1	PREDICTED: E3 ubiquitin-protein ligase RING1-like [Glycine max];PREDICTED: E3 ubiquitin-protein ligase RING1-like [Glycine max];PREDICTED: E3 ubiquitin-protein ligase RING1-like [Glycine max];PREDICTED: E3 ubiquitin-protein ligase RING1-like [Glycine max]	0	0	1	1	0	0	0	0	5	1	0	0	8	2	6	8	2
XP_003534616.1-M78(15.995)-S81(79.966);XP_003552336.1-M78(15.995)-S81(79.966)	nAHGTAVGLPTEDDM(15.995)GNS(79.966)EVGHNALGAGRc	nAHGTAVGLPTEDDMGNSEVGHNALGAGRc	n(34.063)AHGTAVGLPTEDDM(15.995)GNS(79.966)EVGHNALGAGRc;n(28.031)AHGTAVGLPTEDDM(15.995)GNS(79.966)EVGHNALGAGRc	XP_003534616.1	XP_003534616.1;XP_003552336.1	PREDICTED: 2,3-bisphosphoglycerate-independent phosphoglycerate mutase-like [Glycine max];PREDICTED: 2,3-bisphosphoglycerate-independent phosphoglycerate mutase [Glycine max]	3	2	1	12	3	12	0	4	13	9	24	18	101	28	44	72	6
XP_003522940.1-S1304(79.966);XP_014630182.1-S1304(79.966)	nSAS(79.966)FRPKc	nSASFRPKc	n(28.031)SAS(79.966)FRPK(28.031)c;n(34.063)SAS(79.966)FRPK(34.063)c	XP_003522940.1	XP_003522940.1;XP_014630182.1	PREDICTED: protein TSS-like [Glycine max];PREDICTED: protein TSS-like [Glycine max]	0	0	1	4	1	1	0	0	5	8	2	1	23	5	8	13	4
XP_003523929.1-S90(79.966);XP_006582397.1-S93(79.966);XP_014632340.1-S93(79.966)	nRYS(79.966)PPPPSRRc;nRYS(79.966)PPPPSRc	nRYSPPPPSRc;nRYSPPPPSRRc	n(34.063)RYS(79.966)PPPPSRRc;n(28.031)RYS(79.966)PPPPSRRc;n(34.063)RYS(79.966)PPPPSRc;n(28.031)RYS(79.966)PPPPSRc	XP_003523929.1	XP_003523929.1;XP_006582397.1;XP_014632340.1	PREDICTED: serrate RNA effector molecule-like [Glycine max];PREDICTED: serrate RNA effector molecule-like isoform X1 [Glycine max];PREDICTED: serrate RNA effector molecule-like isoform X2 [Glycine max]	0	0	4	2	1	3	0	0	0	3	3	5	21	10	6	16	4
XP_003529447.1-M173(15.995)-S184(79.966)-S186(79.966)	nAAM(15.995)SGAAAGAPPRS(79.966)PS(79.966)PPLPGNSDGFSIGKc	nAAMSGAAAGAPPRSPSPPLPGNSDGFSIGKc	n(34.063)AAM(15.995)SGAAAGAPPRS(79.966)PS(79.966)PPLPGNSDGFSIGK(34.063)c;n(28.031)AAM(15.995)SGAAAGAPPRS(79.966)PS(79.966)PPLPGNSDGFSIGK(28.031)c	XP_003529447.1	XP_003529447.1	PREDICTED: DNA-damage-repair/toleration protein DRT111, chloroplastic-like [Glycine max]	6	1	7	7	2	6	6	6	0	0	6	5	52	24	18	42	5
XP_003546231.1-S13(79.966)	nNSVDYSPLLS(79.966)PRc	nNSVDYSPLLSPRc	n(28.031)NSVDYSPLLS(79.966)PRc;n(34.063)NSVDYSPLLS(79.966)PRc	XP_003546231.1	XP_003546231.1	PREDICTED: ferric reduction oxidase 7, chloroplastic-like [Glycine max]	1	2	0	1	2	5	1	1	0	0	5	3	21	9	10	19	5
NP_001241579.1-S203(79.966);XP_014620553.1-S203(79.966)	nFFELGLNKS(79.966)PEEKc	nFFELGLNKSPEEKc	n(28.031)FFELGLNK(28.031)S(79.966)PEEK(28.031)c	NP_001241579.1	NP_001241579.1;XP_014620553.1	uncharacterized protein LOC100813301 [Glycine max];PREDICTED: adaptin ear-binding coat-associated protein 2-like [Glycine max]	0	0	0	0	2	0	0	0	3	0	2	0	7	2	5	7	3
XP_003522646.1-S109(79.966)-S111(79.966)	nHGNFEDS(79.966)ES(79.966)EEDILDEGDDEVEEEHDHEPEESLKPEPEVKc	nHGNFEDSESEEDILDEGDDEVEEEHDHEPEESLKPEPEVKc	n(34.063)HGNFEDS(79.966)ES(79.966)EEDILDEGDDEVEEEHDHEPEESLK(34.063)PEPEVK(34.063)c	XP_003522646.1	XP_003522646.1	PREDICTED: general transcription factor IIF subunit 1-like [Glycine max]	0	0	0	0	0	0	0	2	0	0	0	0	2	0	2	2	1
NP_001235159.1-S228(79.966);NP_001241191.1-S228(79.966);XP_006589718.1-S228(79.966);XP_014627727.1-S228(79.966)	nVAPTYHLYTPS(79.966)EVEAVISRLc	nVAPTYHLYTPSEVEAVISRLc	n(34.063)VAPTYHLYTPS(79.966)EVEAVISRLc;n(28.031)VAPTYHLYTPS(79.966)EVEAVISRLc	NP_001241191.1	NP_001235159.1;NP_001241191.1;XP_006589718.1;XP_014627727.1	proteasome subunit alpha type-5 [Glycine max];uncharacterized protein LOC100799919 [Glycine max];PREDICTED: proteasome subunit alpha type-5 [Glycine max];PREDICTED: uncharacterized protein LOC100799919 isoform X1 [Glycine max]	0	0	1	1	1	1	0	0	0	1	1	0	6	2	2	4	4
XP_006590781.1-S9(79.966)-S12(79.966);XP_006592033.1-S9(79.966)-S12(79.966);XP_006592034.1-S9(79.966)-S12(79.966);XP_014619416.1-S9(79.966)-S12(79.966)	nVIS(79.966)EVS(79.966)VTKc	nVISEVSVTKc	n(28.031)VIS(79.966)EVS(79.966)VTK(28.031)c	XP_006590781.1	XP_006590781.1;XP_006592033.1;XP_006592034.1;XP_014619416.1	PREDICTED: myosin-2-like [Glycine max];PREDICTED: myosin-4-like [Glycine max];PREDICTED: myosin-4-like [Glycine max];PREDICTED: myosin-2-like [Glycine max]	2	0	0	0	0	0	0	0	0	0	0	0	2	2	0	2	1
XP_006572835.1-S109(79.966)	nDAFSSNDPPHTPS(79.966)PLPQPISDSDSVGDADAVRc	nDAFSSNDPPHTPSPLPQPISDSDSVGDADAVRc	n(28.031)DAFSSNDPPHTPS(79.966)PLPQPISDSDSVGDADAVRc	XP_006572835.1	XP_006572835.1	PREDICTED: uncharacterized protein LOC100527238 isoform X1 [Glycine max]	0	0	0	0	1	0	0	0	0	0	1	0	2	1	1	2	2
XP_003530822.2-C796(57.021)-S800(79.966)-M806(15.995);XP_006603142.2-C705(57.021)-S709(79.966)-M715(15.995);XP_014634948.1-C596(57.021)-S600(79.966)-M606(15.995)	nLFC(57.021)SQAS(79.966)DLGIEM(15.995)ARc	nLFCSQASDLGIEMARc	n(34.063)LFC(57.021)SQAS(79.966)DLGIEM(15.995)ARc;n(28.031)LFC(57.021)SQAS(79.966)DLGIEM(15.995)ARc	XP_006603142.2	XP_003530822.2;XP_006603142.2;XP_014634948.1	PREDICTED: enhancer of mRNA-decapping protein 4-like isoform X1 [Glycine max];PREDICTED: enhancer of mRNA-decapping protein 4-like [Glycine max];PREDICTED: enhancer of mRNA-decapping protein 4-like isoform X2 [Glycine max]	3	2	0	3	13	22	3	1	0	0	19	17	83	30	28	58	5
XP_006583644.1-S203(79.966);XP_006583645.1-S189(79.966);XP_006602653.1-S203(79.966)	nLFPDNVTHVS(79.966)TRc	nLFPDNVTHVSTRc	n(28.031)LFPDNVTHVS(79.966)TRc;n(34.063)LFPDNVTHVS(79.966)TRc	XP_006583644.1	XP_006583644.1;XP_006583645.1;XP_006602653.1	PREDICTED: putative serine/threonine-protein kinase isoform X1 [Glycine max];PREDICTED: putative serine/threonine-protein kinase isoform X2 [Glycine max];PREDICTED: putative serine/threonine-protein kinase [Glycine max]	0	0	0	4	0	2	0	0	2	0	0	0	8	6	2	8	3
NP_001234972.1-S224(79.966);NP_001238578.1-S241(79.966)	nIKEKLPGGHS(79.966)DKc;nEKLPGGHS(79.966)DKc	nEKLPGGHSDKc;nIKEKLPGGHSDKc	n(34.063)IK(34.063)EK(34.063)LPGGHS(79.966)DK(34.063)c;n(28.031)IK(28.031)EK(28.031)LPGGHS(79.966)DK(28.031)c;n(34.063)EK(34.063)LPGGHS(79.966)DK(34.063)c;n(28.031)EK(28.031)LPGGHS(79.966)DK(28.031)c	NP_001234972.1	NP_001234972.1;NP_001238578.1	dehydrin-like protein [Glycine max];protein MAT1 [Glycine max]	0	0	6	26	12	38	0	0	41	10	42	9	184	48	69	117	4
NP_001236220.1-S101(79.966)-M105(15.995);XP_003543439.2-S139(79.966)-M143(15.995)	nKVEEKEES(79.966)DDDM(15.995)GFSLFDc	nKVEEKEESDDDMGFSLFDc	n(28.031)K(28.031)VEEK(28.031)EES(79.966)DDDM(15.995)GFSLFDc;n(34.063)K(34.063)VEEKEES(79.966)DDDM(15.995)GFSLFDc;n(34.063)K(34.063)VEEK(34.063)EES(79.966)DDDM(15.995)GFSLFDc;n(28.031)K(28.031)VEEKEES(79.966)DDDM(15.995)GFSLFDc	NP_001236220.1	NP_001236220.1;XP_003543439.2	uncharacterized protein LOC100306264 [Glycine max];PREDICTED: 60S acidic ribosomal protein P2B [Glycine max]	72	18	15	29	8	12	2	64	24	39	15	24	322	58	74	132	6
XP_006590388.1-S260(79.966)	nTAPELS(79.966)FDNVLGRc	nTAPELSFDNVLGRc	n(28.031)TAPELS(79.966)FDNVLGRc;n(34.063)TAPELS(79.966)FDNVLGRc	XP_006590388.1	XP_006590388.1	PREDICTED: magnesium transporter MRS2-3-like [Glycine max]	0	1	0	0	2	1	0	0	0	0	1	2	7	4	3	7	3
XP_003518682.1-S56(79.966)-S59(79.966)	nVGS(79.966)GAS(79.966)AVVDPDGGGSGAEVESRc	nVGSGASAVVDPDGGGSGAEVESRc	n(28.031)VGS(79.966)GAS(79.966)AVVDPDGGGSGAEVESRc	XP_003518682.1	XP_003518682.1	PREDICTED: AP2/ERF and B3 domain-containing transcription repressor TEM1 [Glycine max]	2	0	0	0	0	0	0	0	0	0	0	0	2	2	0	2	1
XP_003518591.1-S339(79.966);XP_006575765.1-S339(79.966)	nNEDWDEES(79.966)IARc	nNEDWDEESIARc	n(34.063)NEDWDEES(79.966)IARc;n(28.031)NEDWDEES(79.966)IARc	XP_003518591.1	XP_003518591.1;XP_006575765.1	PREDICTED: monosaccharide-sensing protein 2-like [Glycine max];PREDICTED: monosaccharide-sensing protein 2-like [Glycine max]	13	5	2	0	1	1	6	6	0	0	4	3	41	13	10	23	5
XP_006578386.1-T692(79.966)	nSSPTEAGT(79.966)PGAHGQLSTEEDTQSRc	nSSPTEAGTPGAHGQLSTEEDTQSRc	n(34.063)SSPTEAGT(79.966)PGAHGQLSTEEDTQSRc	XP_006578386.1	XP_006578386.1	PREDICTED: protein FAR-RED ELONGATED HYPOCOTYL 3-like [Glycine max]	0	0	0	0	0	1	0	1	0	0	0	1	3	1	2	3	3
XP_006595931.1-S180(79.966)	nMVLSEAKPQEDELKVES(79.966)PLRc	nMVLSEAKPQEDELKVESPLRc	n(34.063)MVLSEAK(34.063)PQEDELK(34.063)VES(79.966)PLRc;n(28.031)MVLSEAK(28.031)PQEDELK(28.031)VES(79.966)PLRc	XP_006595931.1	XP_006595931.1	PREDICTED: muscle M-line assembly protein unc-89-like [Glycine max]	1	0	0	4	2	2	0	2	0	3	2	4	20	9	10	19	6
XP_003545011.1-M103(15.995)-S104(79.966)-M105(15.995)	nTM(15.995)S(79.966)M(15.995)PTEEKc	nTMSMPTEEKc	n(28.031)TM(15.995)S(79.966)M(15.995)PTEEK(28.031)c	XP_003545011.1	XP_003545011.1	PREDICTED: uncharacterized protein At1g76070 [Glycine max]	0	0	0	0	6	0	0	0	0	0	1	0	7	6	1	7	2
XP_003529884.1-S54(79.966);XP_003531619.1-S54(79.966);XP_006583016.1-S54(79.966)	nNLS(79.966)LDGLPHFEKc;nRNLS(79.966)LDGLPHFEKc	nRNLSLDGLPHFEKc;nNLSLDGLPHFEKc	n(28.031)NLS(79.966)LDGLPHFEK(28.031)c;n(34.063)RNLS(79.966)LDGLPHFEK(34.063)c;n(28.031)RNLS(79.966)LDGLPHFEK(28.031)c;n(34.063)NLS(79.966)LDGLPHFEK(34.063)c	XP_003529884.1	XP_003529884.1;XP_003531619.1;XP_006583016.1	PREDICTED: DEAD-box ATP-dependent RNA helicase 20-like isoform X1 [Glycine max];PREDICTED: DEAD-box ATP-dependent RNA helicase 20-like [Glycine max];PREDICTED: DEAD-box ATP-dependent RNA helicase 20-like isoform X2 [Glycine max]	3	2	4	14	8	10	0	3	10	12	19	6	91	30	38	68	6
XP_003556898.1-M1(15.995)-S9(79.966);XP_006605449.1-M1(15.995)-S9(79.966)	nM(15.995)KPELYEIS(79.966)DDEWENHSFKPSQVLKc	nMKPELYEISDDEWENHSFKPSQVLKc	n(34.063)M(15.995)K(34.063)PELYEIS(79.966)DDEWENHSFK(34.063)PSQVLK(34.063)c;n(28.031)M(15.995)K(28.031)PELYEIS(79.966)DDEWENHSFK(28.031)PSQVLK(28.031)c	XP_003556898.1	XP_003556898.1;XP_006605449.1	PREDICTED: protein CHROMATIN REMODELING 19-like isoform X1 [Glycine max];PREDICTED: protein CHROMATIN REMODELING 19-like isoform X2 [Glycine max]	0	0	0	0	1	1	0	0	0	0	3	2	7	2	5	7	2
XP_003536668.1-S567(79.966);XP_003555049.1-S565(79.966);XP_003555253.1-S565(79.966)	nLANIAGGS(79.966)PTLQSNRc	nLANIAGGSPTLQSNRc	n(34.063)LANIAGGS(79.966)PTLQSNRc	XP_003536668.1	XP_003536668.1;XP_003555049.1;XP_003555253.1	PREDICTED: probable inactive leucine-rich repeat receptor-like protein kinase At1g66830 [Glycine max];PREDICTED: probable inactive leucine-rich repeat receptor-like protein kinase At1g66830 [Glycine max];PREDICTED: probable inactive leucine-rich repeat receptor-like protein kinase At1g66830 [Glycine max]	0	2	0	0	0	0	0	2	0	0	0	0	4	1	2	3	2
XP_003518875.1-T465(79.966);XP_003529373.1-T464(79.966);XP_006575031.1-T466(79.966);XP_006575032.1-T466(79.966);XP_006583852.1-T464(79.966);XP_006583853.1-T463(79.966);XP_014622544.1-T466(79.966);XP_014622549.1-T465(79.966);XP_014633627.1-T463(79.966)	nLGGT(79.966)PTSTDSKRc	nLGGTPTSTDSKRc	n(28.031)LGGT(79.966)PTSTDSK(28.031)Rc;n(34.063)LGGT(79.966)PTSTDSK(34.063)Rc	XP_003518875.1	XP_003518875.1;XP_003529373.1;XP_006575031.1;XP_006575032.1;XP_006583852.1;XP_006583853.1;XP_014622544.1;XP_014622549.1;XP_014633627.1	PREDICTED: protein IQ-DOMAIN 14 isoform X2 [Glycine max];PREDICTED: protein IQ-DOMAIN 14 isoform X1 [Glycine max];PREDICTED: protein IQ-DOMAIN 14 isoform X1 [Glycine max];PREDICTED: protein IQ-DOMAIN 14 isoform X1 [Glycine max];PREDICTED: protein IQ-DOMAIN 14 isoform X1 [Glycine max];PREDICTED: protein IQ-DOMAIN 14 isoform X2 [Glycine max];PREDICTED: protein IQ-DOMAIN 14 isoform X1 [Glycine max];…	0	0	1	4	1	1	0	0	2	3	2	3	17	6	7	13	4
XP_003534381.1-S1031(79.966);XP_003539884.2-S1026(79.966)	nLFNETSDALGGS(79.966)Rc	nLFNETSDALGGSRc	n(34.063)LFNETSDALGGS(79.966)Rc	XP_003534381.1	XP_003534381.1;XP_003539884.2	PREDICTED: protein transport protein SEC31 homolog B-like [Glycine max];PREDICTED: protein transport protein SEC31 homolog B-like [Glycine max]	0	0	0	0	0	3	0	0	0	0	0	0	3	3	0	3	1
XP_003525140.1-S181(79.966);XP_003532113.1-S181(79.966)	nAAEQGS(79.966)AIAAAVEGVERc	nAAEQGSAIAAAVEGVERc	n(34.063)AAEQGS(79.966)AIAAAVEGVERc;n(28.031)AAEQGS(79.966)AIAAAVEGVERc	XP_003525140.1	XP_003525140.1;XP_003532113.1	PREDICTED: CBS domain-containing protein CBSCBSPB3-like [Glycine max];PREDICTED: CBS domain-containing protein CBSCBSPB3-like [Glycine max]	0	0	0	0	1	2	0	0	0	0	2	0	5	3	2	5	2
XP_003529582.1-S494(79.966)	nVFGS(79.966)FESSSYDSVQYRc	nVFGSFESSSYDSVQYRc	n(28.031)VFGS(79.966)FESSSYDSVQYRc;n(34.063)VFGS(79.966)FESSSYDSVQYRc	XP_003529582.1	XP_003529582.1	PREDICTED: proline-rich receptor-like protein kinase PERK15 [Glycine max]	0	0	0	0	2	2	0	0	0	0	0	1	5	4	1	5	2
XP_006604309.1-S134(79.966);XP_006604310.1-S134(79.966)	nDTEEEPSGLS(79.966)DEEEFVGSGKc;nRDTEEEPSGLS(79.966)DEEEFVGSGKc	nDTEEEPSGLSDEEEFVGSGKc;nRDTEEEPSGLSDEEEFVGSGKc	n(34.063)DTEEEPSGLS(79.966)DEEEFVGSGK(34.063)c;n(34.063)RDTEEEPSGLS(79.966)DEEEFVGSGK(34.063)c;n(28.031)DTEEEPSGLS(79.966)DEEEFVGSGK(28.031)c;n(28.031)RDTEEEPSGLS(79.966)DEEEFVGSGK(28.031)c	XP_006604309.1	XP_006604309.1;XP_006604310.1	PREDICTED: transcription elongation factor SPT6-like isoform X1 [Glycine max];PREDICTED: transcription elongation factor SPT6-like isoform X2 [Glycine max]	7	7	4	2	2	1	8	7	4	2	8	4	56	16	22	38	6
XP_003547511.1-S693(79.966);XP_006594994.1-S690(79.966);XP_014621550.1-S659(79.966)	nSYGILNTSEVDLEAEPDS(79.966)ARc	nSYGILNTSEVDLEAEPDSARc	n(28.031)SYGILNTSEVDLEAEPDS(79.966)ARc;n(34.063)SYGILNTSEVDLEAEPDS(79.966)ARc	XP_003547511.1	XP_003547511.1;XP_006594994.1;XP_014621550.1	PREDICTED: V-type proton ATPase subunit a1-like [Glycine max];PREDICTED: V-type proton ATPase subunit a1-like isoform X1 [Glycine max];PREDICTED: V-type proton ATPase subunit a1-like isoform X2 [Glycine max]	2	0	0	0	0	0	0	3	0	0	0	1	6	2	3	5	3
XP_003530377.1-T851(79.966)-M853(15.995);XP_006583919.1-T878(79.966)-M880(15.995);XP_006583920.1-T849(79.966)-M851(15.995);XP_006583921.1-T849(79.966)-M851(15.995);XP_014633663.1-T878(79.966)-M880(15.995);XP_014633664.1-T849(79.966)-M851(15.995)	nSGFATVEKDLPGGLT(79.966)PM(15.995)LGDRc;nDLPGGLT(79.966)PM(15.995)LGDRc	nDLPGGLTPMLGDRc;nSGFATVEKDLPGGLTPMLGDRc	n(28.031)SGFATVEK(28.031)DLPGGLT(79.966)PM(15.995)LGDRc;n(28.031)DLPGGLT(79.966)PM(15.995)LGDRc;n(34.063)SGFATVEK(34.063)DLPGGLT(79.966)PM(15.995)LGDRc;n(34.063)DLPGGLT(79.966)PM(15.995)LGDRc	XP_003530377.1	XP_003530377.1;XP_006583919.1;XP_006583920.1;XP_006583921.1;XP_014633663.1;XP_014633664.1	PREDICTED: SART-1 family protein DOT2-like [Glycine max];PREDICTED: SART-1 family protein DOT2-like isoform X1 [Glycine max];PREDICTED: SART-1 family protein DOT2-like isoform X2 [Glycine max];PREDICTED: SART-1 family protein DOT2-like isoform X2 [Glycine max];PREDICTED: SART-1 family protein DOT2-like isoform X1 [Glycine max];PREDICTED: SART-1 family protein DOT2-like isoform X2 [Glycine max]	3	2	1	1	8	7	2	1	0	0	7	7	39	16	13	29	5
XP_003532817.1-S16(79.966)	nEEDVNVGANKFS(79.966)ERc	nEEDVNVGANKFSERc	n(34.063)EEDVNVGANK(34.063)FS(79.966)ERc;n(28.031)EEDVNVGANK(28.031)FS(79.966)ERc	XP_003532817.1	XP_003532817.1	PREDICTED: probable aquaporin PIP1-2 [Glycine max]	3	0	6	10	5	4	0	3	9	4	11	8	63	19	24	43	6
XP_003517645.1-S213(79.966)	nSESVAS(79.966)DTAPNNDTILKc	nSESVASDTAPNNDTILKc	n(28.031)SESVAS(79.966)DTAPNNDTILK(28.031)c	XP_003517645.1	XP_003517645.1	PREDICTED: golgin candidate 1-like [Glycine max]	0	0	0	0	1	0	0	0	0	0	1	0	2	1	1	2	2
XP_003523717.1-S338(79.966);XP_006578198.1-S341(79.966);XP_006578199.1-S339(79.966);XP_006578200.1-S341(79.966);XP_006581406.1-S344(79.966);XP_006581407.1-S342(79.966);XP_006581408.1-S341(79.966);XP_014630011.1-S338(79.966)	nNNVNSSAIENIGAS(79.966)LGERc	nNNVNSSAIENIGASLGERc	n(28.031)NNVNSSAIENIGAS(79.966)LGERc	XP_006578199.1	XP_003523717.1;XP_006578198.1;XP_006578199.1;XP_006578200.1;XP_006581406.1;XP_006581407.1;XP_006581408.1;XP_014630011.1	PREDICTED: protein KAKU4-like isoform X4 [Glycine max];PREDICTED: protein KAKU4-like isoform X1 [Glycine max];PREDICTED: protein KAKU4-like isoform X2 [Glycine max];PREDICTED: protein KAKU4-like isoform X3 [Glycine max];PREDICTED: protein KAKU4-like isoform X1 [Glycine max];PREDICTED: protein KAKU4-like isoform X2 [Glycine max];PREDICTED: protein KAKU4-like isoform X3 [Glycine max];PREDICTED: pro…	0	0	0	0	1	0	0	0	0	0	1	0	2	1	1	2	2
XP_003520905.2-S211(79.966)	nEIHLSGYSPLGS(79.966)PAALKc	nEIHLSGYSPLGSPAALKc	n(28.031)EIHLSGYSPLGS(79.966)PAALK(28.031)c;n(34.063)EIHLSGYSPLGS(79.966)PAALK(34.063)c	XP_003520905.2	XP_003520905.2	PREDICTED: aldo-keto reductase family 4 member C9 [Glycine max]	0	0	1	4	1	2	0	0	3	1	4	2	18	8	8	16	4
XP_006593845.1-C187(57.021)-S189(79.966);XP_014621846.1-C187(57.021)-S189(79.966);XP_014621847.1-C177(57.021)-S179(79.966);XP_014621848.1-C113(57.021)-S115(79.966);XP_014621849.1-C113(57.021)-S115(79.966);XP_014621850.1-C113(57.021)-S115(79.966);XP_014621851.1-C103(57.021)-S105(79.966)	nEYC(57.021)GS(79.966)PIADSKc	nEYCGSPIADSKc	n(34.063)EYC(57.021)GS(79.966)PIADSK(34.063)c;n(28.031)EYC(57.021)GS(79.966)PIADSK(28.031)c	XP_014621847.1	XP_006593845.1;XP_014621846.1;XP_014621847.1;XP_014621848.1;XP_014621849.1;XP_014621850.1;XP_014621851.1	PREDICTED: carnosine N-methyltransferase-like isoform X2 [Glycine max];PREDICTED: carnosine N-methyltransferase-like isoform X1 [Glycine max];PREDICTED: carnosine N-methyltransferase-like isoform X3 [Glycine max];PREDICTED: carnosine N-methyltransferase-like isoform X4 [Glycine max];PREDICTED: carnosine N-methyltransferase-like isoform X4 [Glycine max];PREDICTED: carnosine N-methyltransferase-lik…	0	0	0	0	4	7	0	0	0	0	1	1	13	8	2	10	2
NP_001276148.1-S243(79.966);XP_006591127.1-S243(79.966)	nGYIS(79.966)PQFVTNPEKc	nGYISPQFVTNPEKc	n(34.063)GYIS(79.966)PQFVTNPEK(34.063)c	NP_001276148.1	NP_001276148.1;XP_006591127.1	ruBisCO large subunit-binding protein subunit alpha, chloroplastic-like [Glycine max];PREDICTED: ruBisCO large subunit-binding protein subunit alpha [Glycine max]	0	0	0	0	0	2	0	0	0	0	0	1	3	2	1	3	2
XP_003520085.1-S1273(79.966)-S1293(79.966)	nMEDGS(79.966)DEEEDPEEDPEEYEEMENGS(79.966)PQHEASHDNNAEQEVKc	nMEDGSDEEEDPEEDPEEYEEMENGSPQHEASHDNNAEQEVKc	n(34.063)MEDGS(79.966)DEEEDPEEDPEEYEEMENGS(79.966)PQHEASHDNNAEQEVK(34.063)c	XP_003520085.1	XP_003520085.1	PREDICTED: cell division cycle and apoptosis regulator protein 1-like [Glycine max]	0	0	0	0	0	0	0	2	0	0	0	0	2	0	2	2	1
XP_003543261.1-S477(79.966)	nRASLS(79.966)AGNVSEIFDSRc;nASLS(79.966)AGNVSEIFDSRc	nRASLSAGNVSEIFDSRc;nASLSAGNVSEIFDSRc	n(34.063)RASLS(79.966)AGNVSEIFDSRc;n(28.031)ASLS(79.966)AGNVSEIFDSRc;n(34.063)ASLS(79.966)AGNVSEIFDSRc;n(28.031)RASLS(79.966)AGNVSEIFDSRc	XP_003543261.1	XP_003543261.1	PREDICTED: trafficking protein particle complex II-specific subunit 130 homolog [Glycine max]	11	6	3	5	13	10	9	9	0	0	19	12	97	30	36	66	5
XP_003521745.1-T47(79.966);XP_003553757.1-T46(79.966)	nAIT(79.966)LTQDDLKRc	nAITLTQDDLKRc	nAIT(79.966)LTQDDLK(28.031)Rc	XP_003521745.1	XP_003521745.1;XP_003553757.1	PREDICTED: probable ribose-5-phosphate isomerase 3, chloroplastic [Glycine max];PREDICTED: probable ribose-5-phosphate isomerase 3, chloroplastic [Glycine max]	0	0	0	0	0	0	0	0	3	0	1	0	4	0	4	4	2
XP_003543112.1-S352(79.966);XP_003547111.1-S352(79.966);XP_006594657.1-S323(79.966);XP_006597374.1-S352(79.966)	nWKS(79.966)FPNSNNSNRc	nWKSFPNSNNSNRc	n(34.063)WK(34.063)S(79.966)FPNSNNSNRc;n(28.031)WK(28.031)S(79.966)FPNSNNSNRc	XP_003543112.1	XP_003543112.1;XP_003547111.1;XP_006594657.1;XP_006597374.1	PREDICTED: DUF21 domain-containing protein At4g33700 isoform X1 [Glycine max];PREDICTED: DUF21 domain-containing protein At4g33700-like [Glycine max];PREDICTED: DUF21 domain-containing protein At2g14520 isoform X2 [Glycine max];PREDICTED: DUF21 domain-containing protein At4g33700-like [Glycine max]	0	0	0	0	2	2	0	0	0	2	4	4	14	2	6	8	3
XP_014618916.1-C609(57.021)-S614(79.966)	nLSPVSVC(57.021)SETAS(79.966)VGESTEKc	nLSPVSVCSETASVGESTEKc	n(34.063)LSPVSVC(57.021)SETAS(79.966)VGESTEK(34.063)c	XP_014618916.1	XP_014618916.1	PREDICTED: LOW QUALITY PROTEIN: probable ubiquitin-conjugating enzyme E2 23 [Glycine max]	0	0	0	0	0	4	0	0	0	0	0	0	4	4	0	4	1
XP_003523929.1-S98(79.966);XP_006582397.1-S101(79.966);XP_014632340.1-S101(79.966)	nS(79.966)PPPYKRc;nRS(79.966)PPPYKRc	nRSPPPYKRc;nSPPPYKRc	n(28.031)S(79.966)PPPYK(28.031)Rc;n(34.063)RS(79.966)PPPYK(34.063)Rc	XP_003523929.1	XP_003523929.1;XP_006582397.1;XP_014632340.1	PREDICTED: serrate RNA effector molecule-like [Glycine max];PREDICTED: serrate RNA effector molecule-like isoform X1 [Glycine max];PREDICTED: serrate RNA effector molecule-like isoform X2 [Glycine max]	0	0	3	1	1	2	0	0	0	0	0	1	8	7	1	8	3
NP_001239984.1-S159(79.966)	nSIVS(79.966)DDEDDIEFVGSRc	nSIVSDDEDDIEFVGSRc	n(34.063)SIVS(79.966)DDEDDIEFVGSRc;n(28.031)SIVS(79.966)DDEDDIEFVGSRc	NP_001239984.1	NP_001239984.1	uncharacterized protein LOC100787007 [Glycine max]	4	3	0	0	0	1	1	6	0	0	3	6	24	5	12	17	4
XP_003545566.1-S166(79.966)	nGNS(79.966)NNNNSVDDIFDQARc	nGNSNNNNSVDDIFDQARc	n(28.031)GNS(79.966)NNNNSVDDIFDQARc;n(34.063)GNS(79.966)NNNNSVDDIFDQARc	XP_003545566.1	XP_003545566.1	PREDICTED: plant UBX domain-containing protein 4-like [Glycine max]	2	1	0	0	0	1	0	1	0	0	0	0	5	4	1	5	3
XP_003524569.1-S438(79.966)-T440(79.966)	nAKPLIEWLQSAES(79.966)ET(79.966)EEEc;nKAKPLIEWLQSAES(79.966)ET(79.966)EEEc	nKAKPLIEWLQSAESETEEEc;nAKPLIEWLQSAESETEEEc	n(28.031)K(28.031)AK(28.031)PLIEWLQSAES(79.966)ET(79.966)EEEc;n(34.063)AK(34.063)PLIEWLQSAES(79.966)ET(79.966)EEEc;n(28.031)AK(28.031)PLIEWLQSAES(79.966)ET(79.966)EEEc	XP_003524569.1	XP_003524569.1	PREDICTED: eukaryotic translation initiation factor 5-like [Glycine max]	2	0	0	0	0	0	2	3	0	0	0	0	7	2	4	6	2
XP_003531041.1-T181(79.966)	nT(79.966)AENFGNSTGEQGYPGGKc	nTAENFGNSTGEQGYPGGKc	n(34.063)T(79.966)AENFGNSTGEQGYPGGK(34.063)c;n(28.031)T(79.966)AENFGNSTGEQGYPGGK(28.031)c	XP_003531041.1	XP_003531041.1	PREDICTED: chlorophyll a-b binding protein CP24 10A, chloroplastic-like [Glycine max]	0	0	0	0	1	2	0	0	0	0	2	0	5	3	2	5	2
XP_003536675.1-S379(79.966);XP_003555911.1-S379(79.966)	nINGDES(79.966)PGEDGGSDGKDKSGKc;nINGDES(79.966)PGEDGGSDGKDKc	nINGDESPGEDGGSDGKDKc;nINGDESPGEDGGSDGKDKSGKc	n(34.063)INGDES(79.966)PGEDGGSDGK(34.063)DK(34.063)c;n(28.031)INGDES(79.966)PGEDGGSDGK(28.031)DK(28.031)c;n(34.063)INGDES(79.966)PGEDGGSDGK(34.063)DK(34.063)SGK(34.063)c;n(28.031)INGDES(79.966)PGEDGGSDGK(28.031)DK(28.031)SGK(28.031)c	XP_003555911.1	XP_003536675.1;XP_003555911.1	PREDICTED: chaperone protein dnaJ 15 [Glycine max];PREDICTED: chaperone protein dnaJ 15-like [Glycine max]	0	0	2	2	2	2	0	0	7	5	4	1	25	6	16	22	4
XP_006598658.1-S239(79.966)	nLRS(79.966)VVSTSAGDSSFVERPQRc	nLRSVVSTSAGDSSFVERPQRc	n(34.063)LRS(79.966)VVSTSAGDSSFVERPQRc	XP_006598658.1	XP_006598658.1	PREDICTED: uncharacterized protein LOC100787464 [Glycine max]	0	0	0	0	0	3	0	0	0	0	0	0	3	3	0	3	1
XP_003538048.1-S876(79.966);XP_006591024.1-S810(79.966);XP_006592221.1-S810(79.966);XP_006592222.1-S810(79.966);XP_006592223.1-S810(79.966);XP_006592224.1-S805(79.966);XP_014620037.1-S877(79.966);XP_014620038.1-S805(79.966)	nLYLSIDS(79.966)DSEc	nLYLSIDSDSEc	n(28.031)LYLSIDS(79.966)DSEc	XP_003538048.1	XP_003538048.1;XP_006591024.1;XP_006592221.1;XP_006592222.1;XP_006592223.1;XP_006592224.1;XP_014620037.1;XP_014620038.1	PREDICTED: E3 SUMO-protein ligase SIZ1 isoform X1 [Glycine max];PREDICTED: E3 SUMO-protein ligase SIZ1 isoform X2 [Glycine max];PREDICTED: E3 SUMO-protein ligase SIZ1-like isoform X2 [Glycine max];PREDICTED: E3 SUMO-protein ligase SIZ1-like isoform X2 [Glycine max];PREDICTED: E3 SUMO-protein ligase SIZ1-like isoform X2 [Glycine max];PREDICTED: E3 SUMO-protein ligase SIZ1-like isoform X3 [Glycine …	1	0	0	0	0	0	1	0	0	0	0	0	2	1	1	2	2
XP_003539081.2-S296(79.966)	nSFYDALAGNLLLS(79.966)PQASNTNFSVENSRc	nSFYDALAGNLLLSPQASNTNFSVENSRc	n(34.063)SFYDALAGNLLLS(79.966)PQASNTNFSVENSRc;n(28.031)SFYDALAGNLLLS(79.966)PQASNTNFSVENSRc	XP_003539081.2	XP_003539081.2	PREDICTED: scarecrow-like protein 34 [Glycine max]	0	0	5	0	1	4	0	0	1	4	7	10	32	7	19	26	4
XP_003536473.1-M128(15.995)-S129(79.966);XP_003548200.1-M129(15.995)-S130(79.966);XP_003556099.1-M129(15.995)-S130(79.966);XP_006587323.1-M128(15.995)-S129(79.966)	nALAKM(15.995)S(79.966)FEEKc	nALAKMSFEEKc	n(28.031)ALAK(28.031)M(15.995)S(79.966)FEEK(28.031)c	XP_003536473.1	XP_003536473.1;XP_003548200.1;XP_003556099.1;XP_006587323.1	PREDICTED: membrane steroid-binding protein 1-like [Glycine max];PREDICTED: membrane steroid-binding protein 2-like [Glycine max];PREDICTED: membrane steroid-binding protein 1-like [Glycine max];PREDICTED: membrane steroid-binding protein 2-like [Glycine max]	0	0	0	0	0	0	0	0	0	0	2	0	2	0	2	2	1
XP_006588569.1-S640(79.966)	nS(79.966)QLLETHLAKc;nARS(79.966)QLLETHLAKc	nSQLLETHLAKc;nARSQLLETHLAKc	n(34.063)ARS(79.966)QLLETHLAK(34.063)c;n(34.063)S(79.966)QLLETHLAK(34.063)c;n(28.031)ARS(79.966)QLLETHLAK(28.031)c	XP_006588569.1	XP_006588569.1	PREDICTED: vacuolar protein sorting-associated protein 51 homolog [Glycine max]	0	0	0	0	1	4	0	1	2	1	3	3	15	4	9	13	4
XP_006602404.1-S160(79.966);XP_006602405.1-S160(79.966);XP_006602406.1-S160(79.966);XP_014626286.1-S160(79.966)	nESQHPQSLFS(79.966)PAGRc	nESQHPQSLFSPAGRc	n(28.031)ESQHPQSLFS(79.966)PAGRc;n(34.063)ESQHPQSLFS(79.966)PAGRc	XP_006602404.1	XP_006602404.1;XP_006602405.1;XP_006602406.1;XP_014626286.1	PREDICTED: putative mediator of RNA polymerase II transcription subunit 26 isoform X1 [Glycine max];PREDICTED: uncharacterized protein LOC100785762 isoform X2 [Glycine max];PREDICTED: putative mediator of RNA polymerase II transcription subunit 26 isoform X3 [Glycine max];PREDICTED: putative mediator of RNA polymerase II transcription subunit 26 isoform X4 [Glycine max]	0	0	3	3	1	3	0	0	5	4	0	2	21	9	8	17	4
XP_006575360.1-S2271(79.966);XP_006575361.1-S2271(79.966)	nDNSFANEAFQVMPVEVFGS(79.966)RRc	nDNSFANEAFQVMPVEVFGSRRc	n(28.031)DNSFANEAFQVMPVEVFGS(79.966)RRc;n(34.063)DNSFANEAFQVMPVEVFGS(79.966)RRc	XP_006575360.1	XP_006575360.1;XP_006575361.1	PREDICTED: E3 ubiquitin-protein ligase UPL1-like [Glycine max];PREDICTED: E3 ubiquitin-protein ligase UPL1-like [Glycine max]	0	0	1	3	1	1	0	0	6	3	0	0	15	5	8	13	3
XP_003545877.2-S552(79.966);XP_006598148.1-S527(79.966)	nSPVGEELLS(79.966)PHDNISSFQTGKc	nSPVGEELLSPHDNISSFQTGKc	n(28.031)SPVGEELLS(79.966)PHDNISSFQTGK(28.031)c	XP_003545877.2	XP_003545877.2;XP_006598148.1	PREDICTED: C2 domain-containing protein At1g53590-like isoform X1 [Glycine max];PREDICTED: C2 domain-containing protein At1g53590-like isoform X2 [Glycine max]	0	0	2	0	0	0	0	0	0	0	0	0	2	2	0	2	1
XP_003523331.1-S750(79.966);XP_006578875.1-S753(79.966);XP_006578876.1-S745(79.966);XP_014630408.1-S751(79.966);XP_014630409.1-S751(79.966);XP_014630410.1-S748(79.966);XP_014630411.1-S650(79.966);XP_014630412.1-S650(79.966)	nAPS(79.966)NLGDDPLKc;nKAPS(79.966)NLGDDPLKc	nKAPSNLGDDPLKc;nAPSNLGDDPLKc	n(28.031)APS(79.966)NLGDDPLK(28.031)c;n(28.031)K(28.031)APS(79.966)NLGDDPLK(28.031)c;n(34.063)APS(79.966)NLGDDPLK(34.063)c;n(34.063)K(34.063)APS(79.966)NLGDDPLK(34.063)c	XP_003523331.1	XP_003523331.1;XP_006578875.1;XP_006578876.1;XP_014630408.1;XP_014630409.1;XP_014630410.1;XP_014630411.1;XP_014630412.1	PREDICTED: uncharacterized protein LOC100792159 isoform X4 [Glycine max];PREDICTED: uncharacterized protein LOC100792159 isoform X1 [Glycine max];PREDICTED: uncharacterized protein LOC100792159 isoform X6 [Glycine max];PREDICTED: uncharacterized protein LOC100792159 isoform X2 [Glycine max];PREDICTED: uncharacterized protein LOC100792159 isoform X3 [Glycine max];PREDICTED: uncharacterized protein…	0	0	1	3	1	3	0	0	3	2	3	2	18	7	9	16	4
XP_014629914.1-S801(79.966)	nRNS(79.966)FGSVKPDNIDQESRc	nRNSFGSVKPDNIDQESRc	n(34.063)RNS(79.966)FGSVK(34.063)PDNIDQESRc;n(28.031)RNS(79.966)FGSVK(28.031)PDNIDQESRc	XP_014629914.1	XP_014629914.1	PREDICTED: protein IQ-DOMAIN 32-like [Glycine max]	0	0	0	0	0	1	0	0	2	1	0	0	4	1	2	3	2
XP_014633102.1-S350(79.966)	nRNS(79.966)GPIVNDGILSRc	nRNSGPIVNDGILSRc	n(28.031)RNS(79.966)GPIVNDGILSRc;n(34.063)RNS(79.966)GPIVNDGILSRc	XP_014633102.1	XP_014633102.1	PREDICTED: casein kinase I isoform delta-like [Glycine max]	0	0	0	3	0	0	0	0	2	0	0	0	5	3	2	5	2
XP_006577055.1-S695(79.966);XP_006588824.1-S721(79.966);XP_006604618.1-S693(79.966);XP_014618508.1-S721(79.966);XP_014627429.1-S545(79.966)	nS(79.966)AAGTPEWMAPEVLRc	nSAAGTPEWMAPEVLRc	n(34.063)S(79.966)AAGTPEWMAPEVLRc;n(28.031)S(79.966)AAGTPEWMAPEVLRc	XP_006577055.1	XP_006577055.1;XP_006588824.1;XP_006604618.1;XP_014618508.1;XP_014627429.1	PREDICTED: serine/threonine-protein kinase CTR1-like [Glycine max];PREDICTED: serine/threonine-protein kinase CTR1-like [Glycine max];PREDICTED: serine/threonine-protein kinase CTR1-like isoform X1 [Glycine max];PREDICTED: serine/threonine-protein kinase CTR1-like [Glycine max];PREDICTED: serine/threonine-protein kinase CTR1-like isoform X2 [Glycine max]	2	2	0	0	0	0	0	1	0	0	0	0	5	4	1	5	2
XP_003543859.3-S123(79.966);XP_003543859.3-S243(79.966);XP_003543859.3-S282(79.966);XP_003554616.1-S204(79.966);XP_003554616.1-S256(79.966);XP_003554616.1-S269(79.966)	nQESEYGS(79.966)GYGGRc;nKQESEYGS(79.966)GYGGRc	nQESEYGSGYGGRc;nKQESEYGSGYGGRc	n(28.031)K(28.031)QESEYGS(79.966)GYGGRc;n(34.063)QESEYGS(79.966)GYGGRc;n(34.063)K(34.063)QESEYGS(79.966)GYGGRc	XP_003543859.3	XP_003543859.3;XP_003554616.1	PREDICTED: uncharacterized protein At5g39570 [Glycine max];PREDICTED: uncharacterized protein At5g39570-like [Glycine max]	0	0	4	7	0	2	0	0	10	5	1	0	29	10	13	23	4
XP_003519752.1-S65(79.966);XP_003535984.1-S64(79.966)	nELS(79.966)FDKTPIFHVKc	nELSFDKTPIFHVKc	n(28.031)ELS(79.966)FDK(28.031)TPIFHVK(28.031)c	XP_003535984.1	XP_003519752.1;XP_003535984.1	PREDICTED: uncharacterized protein LOC100799674 [Glycine max];PREDICTED: uncharacterized protein LOC100798105 [Glycine max]	0	0	0	0	2	0	0	0	0	0	1	0	3	2	1	3	2
XP_003540104.1-S776(79.966);XP_014619898.1-S759(79.966)	nEFS(79.966)PEREAEPESFEEEVNSKIEKc	nEFSPEREAEPESFEEEVNSKIEKc	n(34.063)EFS(79.966)PEREAEPESFEEEVNSK(34.063)IEK(34.063)c	XP_003540104.1	XP_003540104.1;XP_014619898.1	PREDICTED: WEB family protein At3g02930, chloroplastic isoform X1 [Glycine max];PREDICTED: WEB family protein At3g02930, chloroplastic isoform X2 [Glycine max]	0	0	0	0	0	1	0	0	0	2	0	0	3	1	2	3	2
XP_003541723.1-S113(79.966)	nAAALPDS(79.966)PVEEPKc;nKAAALPDS(79.966)PVEEPKc	nAAALPDSPVEEPKc;nKAAALPDSPVEEPKc	n(28.031)K(28.031)AAALPDS(79.966)PVEEPK(28.031)c;n(34.063)AAALPDS(79.966)PVEEPK(34.063)c;n(28.031)AAALPDS(79.966)PVEEPK(28.031)c;n(34.063)K(34.063)AAALPDS(79.966)PVEEPK(34.063)c	XP_003541723.1	XP_003541723.1	PREDICTED: uncharacterized protein LOC100777465 isoform X1 [Glycine max]	3	2	3	4	17	19	0	0	4	4	20	17	93	29	32	61	5
XP_003533297.1-S15(79.966)-T17(79.966);XP_003549187.1-S15(79.966)-T17(79.966)	nSDS(79.966)IT(79.966)DSMPEALKc	nSDSITDSMPEALKc	n(34.063)SDS(79.966)IT(79.966)DSMPEALK(34.063)c;n(28.031)SDS(79.966)IT(79.966)DSMPEALK(28.031)c	XP_003533297.1	XP_003533297.1;XP_003549187.1	PREDICTED: sucrose synthase 7-like [Glycine max];PREDICTED: sucrose synthase 7-like [Glycine max]	3	0	0	0	0	0	0	2	0	0	0	0	5	2	1	3	2
NP_001240131.1-S333(79.966)-Y338(79.966);XP_006588459.1-S287(79.966)-Y292(79.966)	nGNPS(79.966)PYNGY(79.966)GGSPNTVPDPRc	nGNPSPYNGYGGSPNTVPDPRc	n(34.063)GNPS(79.966)PYNGY(79.966)GGSPNTVPDPRc	NP_001240131.1	NP_001240131.1;XP_006588459.1	uncharacterized protein LOC100796509 [Glycine max];PREDICTED: uncharacterized protein LOC100796509 isoform X1 [Glycine max]	0	0	0	0	0	2	0	0	0	0	0	0	2	2	0	2	1
XP_003519295.1-T580(79.966)-M589(15.995);XP_003553192.2-T584(79.966)-M593(15.995);XP_006575457.1-T580(79.966)-M589(15.995);XP_006575458.1-T580(79.966)-M589(15.995);XP_006591268.1-T598(79.966)-M607(15.995);XP_006591269.1-T597(79.966)-M606(15.995);XP_006602049.1-T598(79.966)-M607(15.995);XP_006602050.1-T597(79.966)-M606(15.995);XP_006602051.1-T584(79.966)-M593(15.995);XP_006602052.1-T570(79.966)-M5…	nEEWT(79.966)AEVFDVELM(15.995)Rc	nEEWTAEVFDVELMRc	n(34.063)EEWT(79.966)AEVFDVELM(15.995)Rc	XP_003519295.1	XP_003519295.1;XP_003553192.2;XP_006575457.1;XP_006575458.1;XP_006591268.1;XP_006591269.1;XP_006602049.1;XP_006602050.1;XP_006602051.1;XP_006602052.1;XP_014619652.1;XP_014619653.1;XP_014622631.1;XP_014626462.1;XP_014626463.1;XP_014626464.1	PREDICTED: probable inactive receptor kinase At5g58300 [Glycine max];PREDICTED: probable inactive receptor kinase At5g58300 isoform X3 [Glycine max];PREDICTED: probable inactive receptor kinase At5g58300 [Glycine max];PREDICTED: probable inactive receptor kinase At5g58300 [Glycine max];PREDICTED: probable inactive receptor kinase At5g58300 isoform X3 [Glycine max];PREDICTED: probable inactive rec…	0	0	0	0	0	0	0	0	0	0	0	2	2	0	2	2	1
XP_006580462.1-S190(79.966);XP_006587509.1-S186(79.966);XP_006587510.1-S186(79.966);XP_006587511.1-S150(79.966);XP_006587512.1-S87(79.966);XP_006587513.1-S186(79.966);XP_014617756.1-S186(79.966)	nS(79.966)PGRPPIINDWRc	nSPGRPPIINDWRc	n(34.063)S(79.966)PGRPPIINDWRc	XP_006580462.1	XP_006580462.1;XP_006587509.1;XP_006587510.1;XP_006587511.1;XP_006587512.1;XP_006587513.1;XP_014617756.1	PREDICTED: probable ADP-ribosylation factor GTPase-activating protein AGD14 [Glycine max];PREDICTED: probable ADP-ribosylation factor GTPase-activating protein AGD14 isoform X1 [Glycine max];PREDICTED: probable ADP-ribosylation factor GTPase-activating protein AGD14 isoform X2 [Glycine max];PREDICTED: probable ADP-ribosylation factor GTPase-activating protein AGD14 isoform X3 [Glycine max];PREDIC…	0	0	0	0	0	1	0	0	0	4	0	1	6	1	5	6	3
XP_003538459.1-T118(79.966)	nNIAGDVIGT(79.966)Rc	nNIAGDVIGTRc	n(28.031)NIAGDVIGT(79.966)Rc	XP_003538459.1	XP_003538459.1	PREDICTED: chlorophyll a-b binding protein CP29.3, chloroplastic-like [Glycine max]	1	0	0	0	0	0	1	0	0	0	0	0	2	1	1	2	2
NP_001237385.1-S76(79.966);XP_006605999.1-S76(79.966)	nYGVDGFLVS(79.966)PRc	nYGVDGFLVSPRc	n(28.031)YGVDGFLVS(79.966)PRc;n(34.063)YGVDGFLVS(79.966)PRc	NP_001237385.1	NP_001237385.1;XP_006605999.1	uncharacterized protein LOC100306091 [Glycine max];PREDICTED: uncharacterized protein LOC102662455 [Glycine max]	5	1	7	10	6	7	2	6	3	2	9	7	65	22	19	41	6
XP_003536091.1-S278(79.966);XP_003555593.1-S263(79.966)	nS(79.966)LVILPRc;nARS(79.966)LVILPRc	nSLVILPRc;nARSLVILPRc	n(28.031)S(79.966)LVILPRc;n(28.031)ARS(79.966)LVILPRc;n(34.063)ARS(79.966)LVILPRc;n(34.063)S(79.966)LVILPRc	XP_003536091.1	XP_003536091.1;XP_003555593.1	PREDICTED: E3 ubiquitin-protein ligase ATL6 [Glycine max];PREDICTED: E3 ubiquitin-protein ligase ATL6-like [Glycine max]	1	0	10	8	4	3	0	0	5	0	4	6	41	17	12	29	5
XP_003519413.1-S480(79.966);XP_006575549.1-S480(79.966)	nKEVYSSDQQLMS(79.966)PLPRc;nEVYSSDQQLMS(79.966)PLPRc	nEVYSSDQQLMSPLPRc;nKEVYSSDQQLMSPLPRc	n(34.063)EVYSSDQQLMS(79.966)PLPRc;n(28.031)EVYSSDQQLMS(79.966)PLPRc;n(34.063)K(34.063)EVYSSDQQLMS(79.966)PLPRc	XP_003519413.1	XP_003519413.1;XP_006575549.1	PREDICTED: uncharacterized protein LOC100795088 [Glycine max];PREDICTED: uncharacterized protein LOC100795088 [Glycine max]	0	0	0	0	1	0	1	1	0	1	4	2	10	1	8	9	4
XP_003525036.1-S328(79.966);XP_003531329.1-S348(79.966)	nS(79.966)EGPGLQGTDAVVKc	nSEGPGLQGTDAVVKc	n(28.031)S(79.966)EGPGLQGTDAVVK(28.031)c;n(34.063)S(79.966)EGPGLQGTDAVVK(34.063)c	XP_003525036.1	XP_003525036.1;XP_003531329.1	PREDICTED: eukaryotic translation initiation factor 4B2-like [Glycine max];PREDICTED: eukaryotic translation initiation factor 4B2-like [Glycine max]	1	0	0	0	7	4	0	0	0	0	6	2	20	10	6	16	3
[truncated: 6,795 more rows]

## Sheet: Table S5a
Supplementary Table S5a A table contains all non-redundant UPA with q-value <= 0.01 and Mascot delta score >= 10, and repeat at least twice.
[truncated: 7,626 more rows]

[truncated: 1 more sheets: Table S5b]
