# Supplementary material for: Isotopically Dimethyl Labeling-Based Quantitative Proteomic Analysis of Phosphoproteomes of Soybean Cultivars
Source: Biomolecules. 2021 Aug 16;11(8):1218. doi: 10.3390/biom11081218 (PMC8393417; doi:10.3390/biom11081218)
Supplement: Supplementary file 1 [file biomolecules-11-01218-s001.zip › Supplementary Table S6.xlsx]

## Sheet: Table S6a
Supplementary Table S6a. The drought tolerant significantly regulated phosphoproteinsi.
Protein Groupii	Leading Proteiniii	Abbreviationiv	Arabidopsis Orthologyv	Subcellular Localizationvi	Annotationvii	UPSPviii	Phosphopeptide groupix	Motif of phosphositex	Log Ratioxi	q Valuexii	Noveltyxiii	Number of repetitionsxiv	GO Categoriesxv
Drought-Tolerant Genotype Up-regulated
XP_003554616.1	XP_003554616.1	GmPLDRP1	AT5G39570.1	nucleus	PREDICTED: uncharacterized protein At5g39570-like [Glycine max](Symbols: | Protein of unknown function. Binds phosphatidic acid and acts downstream of PLDalpha.)	XP_003554616.1-S141	nKEESEYGpSGYGRKc;nKEESEYGpSGYGRc		8.20198	0.00458953	Known	1	others
XP_003554616.1	XP_003554616.1	GmPLDRP1	AT5G39570.1		PREDICTED: uncharacterized protein At5g39570-like [Glycine max](Symbols: | FUNCTIONS IN: molecular_function unknown; INVOLVED IN: biological_process unknown; LOCATED IN: cytosol, nucleus; EXPRESSED IN: 25 plant structures; EXPRESSED DURING: 14 growth stages; BEST Arabidopsis thaliana protein match is: glycine-rich protein (TAIR:AT3G29075.1); Has 30201 Blast hits to 17322 proteins in 780 species: …	XP_003554616.1-S290	nSNYEpSQGGGGGVEYGYEGRPPRc		3.74584	0.010198
XP_003554616.1	XP_003554616.1	GmPLDRP1	AT5G39570.1		PREDICTED: uncharacterized protein At5g39570-like [Glycine max](Symbols: | FUNCTIONS IN: molecular_function unknown; INVOLVED IN: biological_process unknown; LOCATED IN: cytosol, nucleus; EXPRESSED IN: 25 plant structures; EXPRESSED DURING: 14 growth stages; BEST Arabidopsis thaliana protein match is: glycine-rich protein (TAIR:AT3G29075.1); Has 30201 Blast hits to 17322 proteins in 780 species: …	XP_003554616.1-S178	nKQEDEFGpSGYGGRKc;nKQEDEFGpSGYGGRc		2.55832	4.34e-08
XP_003556105.1	XP_003556105.1	GmLTI65	AT5G52300.2	nucleus	PREDICTED: low-temperature-induced 65 kDa protein [Glycine max](Symbols: RD29B, LTI65 | CAP160 protein | chr5:21237205-21239404 FORWARD LENGTH=618)	XP_003556105.1-S513	nGGEDLSKNTNpSGAEVEQVHQVVGEIKc;nNTNpSGAEVEQVHQVVGEIKc	[pS]xx[D/E]	5.45984	7.68e-06	Known	6	response to water deprivation;response to abscisic acid;response to inorganic substance;response to osmotic stress;response to oxygen-containing compound;response to hormone
						XP_003556105.1-S123	nTATPTSEQVENLGKpSGIDSGGTRc	[pS]xx[D/E]	4.85714	1.87e-05
						XP_003556105.1-S344	nDVIASEAGpSGEKDAIKc;nDVIASEAGpSGEKDAIKDKc		4.85416	1.21e-24
						XP_003556105.1-S423	nNEVpSVKDYLAEKc	[pS]xx[D/E]	4.19217	0.000229711
						XP_003556105.1-S400	nLAPVYDKVAVVGpSAVKc;nVAVVGpSAVKc		3.86903	0.000356032
						XP_003556105.1-S183	npSIGLDLEEEPHAPGSRPEAYPPTNYQTKc		3.72674	1.37e-13
						XP_003556105.1-S494	nGVVGpSWFGKc		3.5683	2.37e-07
						XP_003556105.1-S333	nTDEVIpSPKDVIASEAGSGEKc;nTDEVIpSPKDVIASEAGSGEKDAIKc;nTDEVIpSPKc	[pS]P	3.31353	1.07e-13
						XP_003556105.1-S231	nITDPSVIGKDEIEEITPVEEpSFAKc		2.98376	1.34e-07
						XP_003556105.1-S442	nALpSELISEALHKKc;nLKPGEEDKALpSELISEALHKc;nALpSELISEALHKc;nALpSELISEALHKKKc		2.60192	2.79e-21
						XP_003556105.1-S529	nNTNSGAEVEQVHQVVGEIKpSGPIEEQGTGc;npSGPIEEQGTGc		2.36785	0.00274025
						XP_003556105.1-S446	nALSELIpSEALHKKKc;nLKPGEEDKALSELIpSEALHKc;nALSELIpSEALHKKc;nALSELIpSEALHKc		2.29634	2.26e-12
XP_006576522.1	XP_006576522.1	GmAMPD	AT2G38280.2	plasma membrane	PREDICTED: AMP deaminase-like [Glycine max](Symbols: FAC1, ATAMPD | AMP deaminase, putative / myoadenylate deaminase, putative | chr2:16033767-16038793 REVERSE LENGTH=839)	XP_006576522.1-S50-S51	nEADGGGpSpSDTEPPTAHLKc		5.2423	1.42e-05	Known	3	response to abscisic acid;response to inorganic substance;response to oxygen-containing compound
	XP_006576522.1	GmFAC1	AT2G38280.2		PREDICTED: AMP deaminase-like [Glycine max](Symbols: FAC1, ATAMPD | AMP deaminase, putative / myoadenylate deaminase, putative | chr2:16033767-16038793 REVERSE LENGTH=839)	XP_006576522.1-S51	nEADGGGSpSDTEPPTAHLKc;nEADGGGSpSDTEPPTAHLKKc	[pS]xx[D/E]	4.72316	2.81e-10
NP_001234972.1	NP_001234972.1	GmDI8	AT5G66400.1	cytosol	dehydrin-like protein [Glycine max](Symbols: RAB18, ATDI8 | Dehydrin family protein | chr5:26518511-26519153 REVERSE LENGTH=186)	NP_001234972.1-S174	nSGTTGGTGYGGTGGTDYGTTGGTGYGpSGTGYGVNTGGAHTEAGYRKc		5.17562	8.9e-09	Known	5	response to water deprivation;response to abscisic acid;response to inorganic substance;response to oxygen-containing compound;response to hormone
	NP_001234972.1	GmRAB18	AT5G66400.1		dehydrin-like protein [Glycine max](Symbols: RAB18, ATDI8 | Dehydrin family protein | chr5:26518511-26519153 REVERSE LENGTH=186)	NP_001234972.1-S36	nQTDEYGNPVHAApSVTYVATRc		4.39581	3.22e-06
	NP_001234972.1	GmATDI8	AT5G66400.1		dehydrin-like protein [Glycine max](Symbols: RAB18, ATDI8 | Dehydrin family protein | chr5:26518511-26519153 REVERSE LENGTH=186)	NP_001234972.1-S50	nTAAGGYpSDDINKc;nTAAGGYpSDDINKQHDTTNAYGVDTGRc		3.2224	5.58e-06
NP_001241277.1	NP_001241277.1	GmLHCB1.3	AT1G29930.1	plastid	chlorophyll a-b binding protein 3, chloroplastic [Glycine max](Symbols: CAB1, AB140, CAB140, LHCB1.3 | chlorophyll A/B binding protein 1 | chr1:10478071-10478874 FORWARD LENGTH=267)	NP_001241277.1-T36	npTVTKQVSSGSPWYGPDRc		4.66049	0.011476	Known	1	photosynthesis;
XP_003518640.1;XP_003552706.1	XP_003518640.1	GmCLPP3	AT1G66670.1	plastid	PREDICTED: ATP-dependent Clp protease proteolytic subunit 3, chloroplastic [Glycine max](Symbols: CLPP3, NCLPP3 | CLP protease proteolytic subunit 3 | chr1:24863995-24865646 REVERSE LENGTH=309)	XP_003518640.1-T189;XP_003552706.1-T189	nVMIHQPLGpTAGGKc		4.65231	0.00119813	Novel	1	others
XP_003545566.1	XP_003545566.1	GmPUX5	AT4G15410.1	nucleus	PREDICTED: plant UBX domain-containing protein 4-like [Glycine max](Symbols: PUX5 | serine/threonine protein phosphatase 2A 55 kDa regulatory subunit B prime gamma | chr4:8814868-8816596 FORWARD LENGTH=421)	XP_003545566.1-S208	nLLpSGERLPSAAAAAPAPQRc	Rxx[pS]	4.58249	0.0232539	Novel	1
XP_003536176.1;XP_006589235.1;XP_014618721.1	XP_003536176.1	GmBLUS1	AT4G24100.1	cytosol	PREDICTED: serine/threonine-protein kinase BLUS1-like isoform X2 [Glycine max](Symbols: | Protein kinase superfamily protein | chr4:12515223-12519336 FORWARD LENGTH=709)	XP_003536176.1-S476;XP_006589235.1-S476;XP_014618721.1-S474	nFENENQLLGEKpSNRc	[pS]xx[D/E]	4.35461	0.0123237	Novel	1
NP_001276226.1;XP_003524568.1;XP_006579792.1;XP_006579793.1;XP_006579795.1;XP_014630823.1	NP_001276226.1	GmMAP2B	AT3G59990.4	cytosol	uncharacterized protein LOC100796044 [Glycine max](Symbols: MAP2B | methionine aminopeptidase 2B | chr3:22155921-22158551 REVERSE LENGTH=439)	NP_001276226.1-S35;XP_003524568.1-S35;XP_006579792.1-S35;XP_006579793.1-S35;XP_006579795.1-S35;XP_014630823.1-S35	nAADADADAELpSPPSQKc;nAADADADAELpSPPSQKGDDTKc	[pS]P	4.2601	2.7e-05	Novel	1	others
XP_006589156.1;XP_006589157.1;XP_014618680.1	XP_006589156.1	GmVAP2-2	AT1G08820.2	nucleus	PREDICTED: vesicle-associated protein 2-2-like isoform X1 [Glycine max](Symbols: VAP27-2 | vamp/synaptobrevin-associated protein 27-2 | chr1:2821810-2824412 REVERSE LENGTH=386)	XP_006589156.1-S160;XP_006589157.1-S160;XP_014618680.1-S160	nVQIYSKDEIQpSPEPMIRc	[pS]P	3.77224	0.0100911	Novel	1	others
XP_003543859.3	XP_003543859.3	GmPLDRP1	AT5G53570.1	plastid	PREDICTED: uncharacterized protein At5g39570 [Glycine max] (Symbols: | Protein of unknown function. Binds phosphatidic acid and acts downstream of PLDalpha.)	XP_003543859.3-S204;XP_003543859.3-S230;XP_003543859.3-S269;XP_003543859.3-S295	nKEESEYGpSGYGGRc;nEESEYGpSGYGGRc		3.7585	2.45e-06	Known	1	others
						XP_003543859.3-S217;XP_003543859.3-S256	nKEEPEYGpSGYGGRc;nKEEPEYGpSGYGGRKc		3.74325	1.17e-07
						XP_003543859.3-S136;XP_003543859.3-S162	nKEEGEYGpSGYGGRKc;nEEGEYGpSGYGGRc;nKEEGEYGpSGYGGRc		3.55832	1.07e-06
						XP_003543859.3-S308	nSEYEEKPpSYGRc		2.6531	2.05e-07
						XP_003543859.3-S149;XP_003543859.3-S175	nEEPEYGpSGYGRc;nKEEPEYGpSGYGRc		1.87463	0.00120694
XP_014620442.1;XP_014623898.1	XP_014620442.1	GmSR45a	AT4G35785.2	nucleus	PREDICTED: serine/arginine-rich splicing factor SR45a-like [Glycine max](Symbols: | RNA-binding (RRM/RBD/RNP motifs) family protein | chr4:16953211-16955127 REVERSE LENGTH=239)	XP_014620442.1-T156;XP_014623898.1-T154	nARpTPTPGHYLGLKc	[pT]P	3.74073	0.014888	Known	1
XP_003528775.1;XP_003548207.2	XP_003548207.2	GmHB-12	AT2G46680.1	nucleus	PREDICTED: homeobox-leucine zipper protein ATHB-12-like [Glycine max](Symbols: ATHB-7, ATHB7, HB-7 | homeobox 7 | chr2:19165777-19166773 REVERSE LENGTH=258)	XP_003528775.1-S35;XP_003548207.2-S41	nRFpSDEQIKc	[pS][D/E]	3.73983	3.7e-07	Known	6	response to water deprivation;response to abscisic acid;response to inorganic substance;response to osmotic stress;response to oxygen-containing compound;response to hormone
XP_003533837.1;XP_014617508.1	XP_003533837.1	GmDTSP1#	AT1G29530.1	nucleus	PREDICTED: uncharacterized protein LOC100781444 [Glycine max](Symbols: | unknown protein; BEST Arabidopsis thaliana protein match is: unknown protein (TAIR:AT2G34310.3); Has 84 Blast hits to 78 proteins in 24 species: Archae - 2; Bacteria - 4; Metazoa - 9; Fungi - 8; Plants - 55; Viruses - 0; Other Eukaryotes - 6 (source: NCBI BLink). | chr1:10325553-10326651 REVERSE LENGTH=236)	XP_003533837.1-S130;XP_014617508.1-S130	nSEGSESKDVIVGHVEpSAKc;nDVIVGHVEpSAKc	[pS]xx[D/E]	3.66051	1.94e-07	Novel	1	others
NP_001242529.1	NP_001242529.1	GmCNX1	AT5G20990.1	cytosol	molybdopterin biosynthesis protein CNX1-like [Glycine max](Symbols: B73, SIR4, CNX, CHL6, CNX1 | molybdopterin biosynthesis CNX1 protein / molybdenum cofactor biosynthesis enzyme CNX1 (CNX1) | chr5:7128737-7133397 REVERSE LENGTH=670)	NP_001242529.1-S440	nSSDSAFALPGIKpSNKc		3.63379	0.00485552	Known	1	response to inorganic substance
XP_006605552.1	XP_006605552.1	GmILP1	AT5G08550.1	nucleus	PREDICTED: PAX3- and PAX7-binding protein 1-like [Glycine max](Symbols: ILP1 | GC-rich sequence DNA-binding factor-like protein | chr5:2765981-2770282 REVERSE LENGTH=908)	XP_006605552.1-S235	nLARPAAPDYISLDGGSNHGAAEGLpSDEEPEFRc	[pS]xx[D/E]	3.45334	1.04e-06	Novel	1
NP_001237986.1	NP_001237986.1	GmSMP28	AT3G12960.1	nucleus	seed maturation protein PM28 [Glycine max](Symbols: | unknown protein; Has 44 Blast hits to 44 proteins in 14 species: Archae - 0; Bacteria - 0; Metazoa - 0; Fungi - 0; Plants - 44; Viruses - 0; Other Eukaryotes - 0 (source: NCBI BLink). | chr3:4136546-4136806 FORWARD LENGTH=86)	NP_001237986.1-S31	nVAYEHGpSPLEGGKc	[pS]P	3.34214	1.36e-07	Novel	1	others
XP_003545009.1	XP_003545009.1	GmCDSP32	AT1G76080.1	plastid	PREDICTED: thioredoxin-like protein CDSP32, chloroplastic [Glycine max](Symbols: ATCDSP32, CDSP32 | chloroplastic drought-induced stress protein of 32 kD | chr1:28548063-28549348 REVERSE LENGTH=302)	XP_003545009.1-S71	nVHpSVEEFESALESAKc	Rxx[pS]	3.25912	0.000317219	Known	3	response to water deprivation;response to inorganic substance;response to hormone
NP_001276178.1;XP_006576133.1	NP_001276178.1	GmCYS-3A	AT4G14880.4	cytosol	cysteine synthase-like [Glycine max](Symbols: OASA1 | O-acetylserine (thiol) lyase (OAS-TL) isoform A1 | chr4:8518209-8520050 REVERSE LENGTH=322)	NP_001276178.1-S313;XP_006576133.1-S313	nYLSSVLFEpSVKRc		3.23937	3.3e-06	Known	2	response to cadmium ion;response to hormone
XP_003517510.1;XP_003538128.1;XP_014619250.1	XP_003517510.1	GmUGE5	AT4G10960.1	extracellular	PREDICTED: UDP-glucose 4-epimerase GEPI48 [Glycine max](Symbols: UGE5 | UDP-D-glucose/UDP-D-galactose 4-epimerase 5 | chr4:6716083-6718472 REVERSE LENGTH=351)	XP_003517510.1-S19;XP_003538128.1-S19;XP_014619250.1-S19	nVSIGNLTSSAPYINpSPHFRc	[pS]P	3.23271	0.00615752	Novel	1	others
XP_003522723.1	XP_003522723.1	GmGRP2	AT2G21060.1	nucleus	PREDICTED: glycine-rich protein 2-like [Glycine max](Symbols: ATGRP2B, ATCSP4, GRP2B | glycine-rich protein 2B | chr2:9036983-9037588 REVERSE LENGTH=201)	XP_003522723.1-S182	nYGGGGGGGGSCYNCGEpSGHFARc		3.18147	0.0145615	Known	1
XP_003521598.1;XP_003554558.1;XP_006577174.1;XP_006604749.1	XP_003521598.1	Gmzf-CCHC	AT3G62330.1	nucleus	PREDICTED: uncharacterized protein LOC100806099 isoform X1 [Glycine max](Symbols: | Zinc knuckle (CCHC-type) family protein | chr3:23063329-23065419 REVERSE LENGTH=479)	XP_003521598.1-S45;XP_003554558.1-S45;XP_006577174.1-S45;XP_006604749.1-S45	nSNAGpSDEEEEARDPNAVPTDFTSRc	[pS]xx[D/E]	3.12065	0.00746496	Known	1	others
NP_001236895.1	NP_001236895.1	GmGPX6	AT4G11600.1	mitochondrion	uncharacterized protein LOC100306570 [Glycine max](Symbols: ATGPX6, PHGPX, LSC803, GPX6 | glutathione peroxidase 6 | chr4:7010021-7011330 REVERSE LENGTH=232)	NP_001236895.1-S128	nGGLFGDpSIKc;nGGLFGDpSIKWNFSKc		3.05893	1.21e-09	Known	2	response to cadmium ion;response to hormone
XP_006573276.1	XP_006573276.1	GmCHUP1	AT3G25690.2	vacuole	PREDICTED: protein CHUP1, chloroplastic-like [Glycine max](Symbols: CHUP1 | Hydroxyproline-rich glycoprotein family protein | chr3:9354061-9357757 FORWARD LENGTH=1004)	XP_006573276.1-S723	nKDTSSLLVTSApSNASDARc		3.01256	0.049016	Novel	1	others
XP_003547990.1	XP_003547990.1	GmTCF25	AT2G46900.1	nucleus	PREDICTED: transcription factor 25-like [Glycine max](Symbols: | CONTAINS InterPro DOMAIN/s: Basic helix-loop-helix, Nulp1-type (InterPro:IPR006994); Has 2929 Blast hits to 2464 proteins in 333 species: Archae - 2; Bacteria - 151; Metazoa - 913; Fungi - 372; Plants - 141; Viruses - 47; Other Eukaryotes - 1303 (source: NCBI BLink). | chr2:19269678-19271987 FORWARD LENGTH=627)	XP_003547990.1-S21	nVLNEQHHLPQHVpSGEEEEEEEENDSEPITRc	[pS]xx[D/E]	2.91708	0.00988663	Known	1
XP_003543239.1;XP_006594761.1	XP_003543239.1	GmPPI1	AT4G27500.1	plasma membrane	PREDICTED: proton pump-interactor 1-like [Glycine max](Symbols: PPI1 | proton pump interactor 1 | chr4:13743614-13745900 FORWARD LENGTH=612)	XP_003543239.1-S198;XP_006594761.1-S198	nIQHEpSIPLTEEKc		2.90522	0.000276868	Known	1	others
XP_003520914.1;XP_006576558.1	XP_003520914.1	GmP5CS2	AT3G55610.1	cytosol	PREDICTED: delta-1-pyrroline-5-carboxylate synthase-like isoform X1 [Glycine max](Symbols: P5CS2 | delta 1-pyrroline-5-carboxylate synthase 2 | chr3:20624278-20628989 REVERSE LENGTH=726)	XP_003520914.1-S118;XP_006576558.1-S76	nLANSpSFSDLQKPQGELDGKc	[pS]xx[D/E]	2.87177	0.0102543	Known	4	response to abscisic acid;response to inorganic substance;response to osmotic stress;response to oxygen-containing compound
XP_003528866.1	XP_003528866.1	GmREM1.2	AT3G61260.1	plasma membrane	PREDICTED: remorin-like [Glycine max](Symbols: | Remorin family protein | chr3:22675403-22676701 REVERSE LENGTH=212)	XP_003528866.1-S71-S74	nNApSGGpSLDRDIALAEIEKc;nNApSGGpSLDRDIALAEIEKEKc		2.8396	8.62e-07	Novel	1	response to inorganic substance
XP_003528866.1	XP_003528866.1	GmREM1.2	AT3G61260.1		PREDICTED: remorin-like [Glycine max](Symbols: | Remorin family protein | chr3:22675403-22676701 REVERSE LENGTH=212)	XP_003528866.1-S71	nNApSGGSLDRDIALAEIEKEKc;nNApSGGSLDRDIALAEIEKc		1.77244	0.0340569
XP_003521377.1;XP_003537265.1;XP_003541403.1;XP_003554363.1;XP_006577010.1;XP_006577011.1;XP_006594122.1;XP_006604562.1;XP_006604563.1;XP_014627456.1	XP_003521377.1	GmIQD1	AT5G03040.3	nucleus	PREDICTED: protein IQ-DOMAIN 1-like [Glycine max](Symbols: iqd2 | IQ-domain 2 | chr5:710380-712406 REVERSE LENGTH=461)	XP_003521377.1-S447;XP_003537265.1-S445;XP_003541403.1-S441;XP_003554363.1-S447;XP_006577010.1-S447;XP_006577011.1-S447;XP_006594122.1-S441;XP_006604562.1-S447;XP_006604563.1-S447;XP_014627456.1-S447	nRLSFPApSPARPRc;nLSFPApSPARPRc	[pS]P	2.79245	2.48e-06	Novel	1	others
XP_003536424.1	XP_003536424.1	GmASR5		nucleus	abscisic stress-ripening protein 5 [Glycine max]	XP_003536424.1-S135	npSLEHLGELGAAAAGAYALHEKc;nHHKpSLEHLGELGAAAAGAYALHEKc		2.78964	0.0137635	Known	1	others
NP_001240106.1	NP_001240106.1	GmCOR47	AT1G20440.1	nucleus	uncharacterized protein LOC100816984 [Glycine max](Symbols: COR47, RD17, AtCOR47 | cold-regulated 47 | chr1:7084722-7085664 REVERSE LENGTH=265)	NP_001240106.1-S52	nVTVpSDQGENKHSLLEKc;nVTVpSDQGENKc		2.77819	0.0043589	Known	6	response to water deprivation;response to abscisic acid;response to inorganic substance;response to osmotic stress;response to oxygen-containing compound;response to hormone
NP_001240106.1	NP_001240106.1	GmCOR47	AT1G20440.1		uncharacterized protein LOC100816984 [Glycine max](Symbols: COR47, RD17, AtCOR47 | cold-regulated 47 | chr1:7084722-7085664 REVERSE LENGTH=265)	NP_001240106.1-S60	nVTVSDQGENKHpSLLEKc	[pS]xx[D/E]	1.74733	0.00779436
XP_006593940.1;XP_006600449.1	XP_006593940.1	GmXIK	AT5G20490.1	golgi	PREDICTED: myosin-17-like [Glycine max](Symbols: XIK, ATXIK, XI-17 | Myosin family protein with Dil domain | chr5:6927064-6936825 REVERSE LENGTH=1545)	XP_006593940.1-S1520;XP_006600449.1-S1520	nENpSGFGFLLARc	Rxx[pS]	2.70771	1.98e-05	Novel	1	others
NP_001235204.1;NP_001240039.1;XP_003518297.1	NP_001240039.1	GmPIP2;2	AT2G37170.1	plasma membrane	Pip1 protein [Glycine max](Symbols: PIP2B, PIP2;2 | plasma membrane intrinsic protein 2 | chr2:15613624-15614791 REVERSE LENGTH=285)	NP_001235204.1-S10;NP_001240039.1-S10;XP_003518297.1-S10	nHDVEGGpSFSAKc;nAKHDVEGGpSFSAKc		2.69314	0.000208057	Known	5	water transport;response to abscisic acid;
XP_006583595.1;XP_006583596.1	XP_006583595.1	GmMETTL	AT5G35810.1	plasma membrane	PREDICTED: uncharacterized protein LOC100809390 [Glycine max](Symbols: | Ankyrin repeat family protein | chr5:13993428-13994549 REVERSE LENGTH=347)	XP_006583595.1-S267;XP_006583596.1-S267	nRLLYELLPEDGYEpSELEDDAENNSVKc;nLLYELLPEDGYEpSELEDDAENNSVKc	[pS]xx[D/E]	2.68932	0.0478292	Known	1	others
NP_001237487.1	NP_001237487.1	GmPLDRP1	AT5G39570.1	nucleus	abscisic stress ripening-like protein [Glycine max](Symbols: | FUNCTIONS IN: molecular_function unknown; INVOLVED IN: biological_process unknown; LOCATED IN: cytosol, nucleus; EXPRESSED IN: 25 plant structures; EXPRESSED DURING: 14 growth stages; BEST Arabidopsis thaliana protein match is: glycine-rich protein (TAIR:AT3G29075.1); Has 30201 Blast hits to 17322 proteins in 780 species: Archae - 12;…	NP_001237487.1-S67-S68	nTSYpSpSDEPASGGGYEGGYKKc;nTSYpSpSDEPASGGGYEGGYKc	[pS]xx[D/E]	2.57787	0.000125967	Known	1	others
NP_001237487.1	NP_001237487.1	GmPLDRP1	AT5G39570.1		abscisic stress ripening-like protein [Glycine max](Symbols: | FUNCTIONS IN: molecular_function unknown; INVOLVED IN: biological_process unknown; LOCATED IN: cytosol, nucleus; EXPRESSED IN: 25 plant structures; EXPRESSED DURING: 14 growth stages; BEST Arabidopsis thaliana protein match is: glycine-rich protein (TAIR:AT3G29075.1); Has 30201 Blast hits to 17322 proteins in 780 species: Archae - 12;…	NP_001237487.1-S73	nTSYSSDEPApSGGGYEGGYKc;nTSYSSDEPApSGGGYEGGYKKc		2.5338	1.44e-09
NP_001237487.1	NP_001237487.1	GmPLDRP1	AT5G39570.1		abscisic stress ripening-like protein [Glycine max](Symbols: | FUNCTIONS IN: molecular_function unknown; INVOLVED IN: biological_process unknown; LOCATED IN: cytosol, nucleus; EXPRESSED IN: 25 plant structures; EXPRESSED DURING: 14 growth stages; BEST Arabidopsis thaliana protein match is: glycine-rich protein (TAIR:AT3G29075.1); Has 30201 Blast hits to 17322 proteins in 780 species: Archae - 12;…	NP_001237487.1-S68	nTSYSpSDEPASGGGYEGGYKKc;nTSYSpSDEPASGGGYEGGYKc		1.93504	0.00119813
XP_003554288.1;XP_014620779.1	XP_003554288.1	GmAHA11	AT5G62670.1	plasma membrane	PREDICTED: plasma membrane ATPase 1-like [Glycine max](Symbols: AHA11, HA11 | H(+)-ATPase 11 | chr5:25159495-25164957 FORWARD LENGTH=956)	XP_003554288.1-T889;XP_014620779.1-T925	npTLHGLHPPETKc		2.57517	4.98e-05	Known	1	others
XP_003517280.1;XP_003518861.1;XP_003524577.1;XP_003529248.1;XP_003531593.1;XP_003537362.1;XP_003540159.1;XP_003550077.3;XP_003555707.1;XP_006575017.1;XP_006583867.1;XP_006583868.1;XP_006585497.1;XP_014619344.1;XP_014631577.1;XP_014633579.1;XP_014633580.1	XP_003518861.1	GmSRK2I	AT4G33950.1	cytosol	PREDICTED: serine/threonine-protein kinase SRK2I-like isoform X1 [Glycine max](Symbols: OST1, SNRK2-6, SRK2E, SNRK2.6, P44, ATOST1 | Protein kinase superfamily protein | chr4:16272364-16274657 FORWARD LENGTH=362)	XP_003517280.1-S29;XP_003518861.1-S26;XP_003524577.1-S31;XP_003529248.1-S31;XP_003531593.1-S12;XP_003537362.1-S29;XP_003540159.1-S12;XP_003550077.3-S31;XP_003555707.1-S31;XP_006575017.1-S20;XP_006583867.1-S26;XP_006583868.1-S26;XP_006585497.1-S12;XP_014619344.1-S29;XP_014631577.1-S29;XP_014633579.1-S31;XP_014633580.1-S31	nDIGpSGNFGVARc		2.57259	0.000809497	Known	7	response to water deprivation;response to abscisic acid;response to inorganic substance;response to osmotic stress;response to oxygen-containing compound;response to hormone
XP_003548071.1;NP_001235204.1;	XP_003548071.1	GmPIP2;2	AT2G37170.1	plasma membrane	Pip1 protein [Glycine max](Symbols: PIP2B, PIP2;2 | plasma membrane intrinsic protein 2 | chr2:15613624-15614791 REVERSE LENGTH=285)	XP_003548071.1-S278-S281;NP_001235204.1-S278-S281	nALGpSFRpSNPTIc		2.56893	0.00867115	Known	5	water transport;response to water deprivation;
XP_003535925.1;XP_006589012.1;XP_006589013.1;XP_006589014.1	XP_003535925.1	GmVLN3	AT2G41740.1	cytosol	PREDICTED: villin-3-like isoform X1 [Glycine max](Symbols: VLN2, ATVLN2 | villin 2 | chr2:17410962-17416878 REVERSE LENGTH=976)	XP_003535925.1-S923;XP_006589012.1-S923;XP_006589013.1-S923;XP_006589014.1-S919	npSGHNVPGVDLKc		2.56807	4.38e-06	Novel	1	others
XP_006601868.1;XP_006601869.1;XP_014626292.1	XP_006601868.1	GmGCT	AT1G55325.2	nucleus	PREDICTED: mediator of RNA polymerase II transcription subunit 13-like isoform X1 [Glycine max](Symbols: GCT | RNA polymerase II transcription mediators | chr1:20637594-20647714 FORWARD LENGTH=2001)	XP_006601868.1-S309;XP_006601869.1-S308;XP_014626292.1-S308	nLHVAEpSPVVGRc	[pS]P	2.5657	0.00250281	Known	1
NP_001241214.1	NP_001241214.1	GmSCAMP5	AT1G32050.1	plasma membrane	uncharacterized protein LOC100780723 [Glycine max](Symbols: | SCAMP family protein | chr1:11528616-11530974 FORWARD LENGTH=264)	NP_001241214.1-S38	nSRIPPLASEpSLGFGQRc		2.56558	0.000210663	Novel	1	others
XP_003527583.1	XP_003527583.1	GmFREE1	AT1G20110.1	nucleus	PREDICTED: protein FREE1 [Glycine max](Symbols: | RING/FYVE/PHD zinc finger superfamily protein | chr1:6971554-6974578 FORWARD LENGTH=601)	XP_003527583.1-S480	nESSSKPALQpSHEDLAKc	[pS]xx[D/E]	2.54622	0.0148279	Novel	1
XP_003529643.1;XP_003546157.1;XP_006600302.1	XP_003529643.1	GmAMT	AT1G11860.3	mitochondrion	PREDICTED: aminomethyltransferase, mitochondrial [Glycine max](Symbols: | Glycine cleavage T-protein family | chr1:4001801-4003245 FORWARD LENGTH=408)	XP_003529643.1-S267;XP_003546157.1-S267;XP_006600302.1-S267	nLTGLGARDpSLRc		2.50855	0.0466943	Novel	2	response to cadmium ion;response to hormone
NP_001238314.1;XP_003533760.1;XP_003533761.1;XP_006597072.1	NP_001238314.1	GmNAP1;2	AT2G19480.3	nucleus	nucleosome assembly protein 1 [Glycine max](Symbols: NAP1;2 | nucleosome assembly protein 1;2 | chr2:8438601-8441040 FORWARD LENGTH=372)	NP_001238314.1-S39;XP_003533760.1-S41;XP_003533761.1-S41;XP_006597072.1-S39	nIQSLAGAHpSDVLETLSPNVRc		2.5066	0.000356032	Novel	3	response to cadmium ion;
XP_003522928.1;XP_003527199.1;XP_003549535.1;XP_006575314.1;XP_014630176.1	XP_003527199.1	GmEIFISO4G1	AT5G57870.2	nucleus	PREDICTED: eukaryotic translation initiation factor isoform 4G-1-like isoform X1 [Glycine max](Symbols: eIFiso4G1 | MIF4G domain-containing protein / MA3 domain-containing protein | chr5:23439755-23443433 FORWARD LENGTH=776)	XP_003522928.1-S552;XP_003527199.1-S551;XP_003549535.1-S562;XP_006575314.1-S559;XP_014630176.1-S510	nLLPQGpSGGIISGRc		2.47269	5.82e-06	Known	1
XP_006606559.1;XP_006606560.1	XP_006606559.1	GmDTSP2	AT5G13590.1	nucleus	PREDICTED: uncharacterized protein LOC100803295 [Glycine max](Symbols: | unknown protein; Has 150 Blast hits to 121 proteins in 42 species: Archae - 0; Bacteria - 8; Metazoa - 80; Fungi - 5; Plants - 17; Viruses - 0; Other Eukaryotes - 40 (source: NCBI BLink). | chr5:4374718-4378647 REVERSE LENGTH=1168)	XP_006606559.1-S500;XP_006606560.1-S500	nLEPNHEGpSQEGSNAALSKc		2.44887	0.0104946	Novel	1	response to cadmium ion;
NP_001235283.1	NP_001235283.1	GmLHCB1.3	AT1G29930.1	plastid	chlorophyll a/b-binding protein [Glycine max] (Symbols: CAB1, AB140, CAB140, LHCB1.3 | chlorophyll A/B binding protein 1 | chr1:10478071-10478874 FORWARD LENGTH=267)	NP_001235283.1-T36-T38	nKpTVpTKQASSGSPWYGPDRc;npTVpTKQASSGSPWYGPDRVKc;npTVpTKQASSGSPWYGPDRc		2.42562	6.24e-08	Known	1	photosynthesis;
NP_001237443.1	NP_001237443.1	GmCYS6	AT3G12490.2	extracellular	uncharacterized protein LOC100499887 precursor [Glycine max](Symbols: ATCYSB, ATCYS6, CYSB | cystatin B | chr3:3960523-3961876 REVERSE LENGTH=234)	NP_001237443.1-S141	nELQEFKPAGDAPpSFTSADLGVKc;nELQEFKPAGDAPpSFTSADLGVKKc		2.36099	0.00104309	Known	4	response to water deprivation;response to inorganic substance;response to osmotic stress;response to hormone
XP_003521311.1;XP_006576961.1	XP_003521311.1	GmG3BP	AT5G43960.1	nucleus	PREDICTED: putative G3BP-like protein isoform X1 [Glycine max](Symbols: | Nuclear transport factor 2 (NTF2) family protein with RNA binding (RRM-RBD-RNP motifs) domain | chr5:17689154-17691653 REVERSE LENGTH=450)	XP_003521311.1-S270;XP_006576961.1-S269	nGQPVLSAAPQYAPQHpSFKc		2.34697	0.00817593	Known	1
NP_001241118.1;XP_003549222.1	NP_001241118.1	GmNAP1;2	AT2G19480.3	nucleus	uncharacterized protein LOC100785314 [Glycine max](Symbols: NAP1;2 | nucleosome assembly protein 1;2 | chr2:8438601-8441040 FORWARD LENGTH=372)	NP_001241118.1-S41;XP_003549222.1-S41	nIQSLAGQHpSDILESLSPNVRc;nSKIQSLAGQHpSDILESLSPNVRc		2.29601	0.000356864	Novel	3	response to cadmium ion;response to hormone
XP_003519092.1;XP_003535833.2;XP_006575266.1;XP_006588894.1	XP_003519092.1	GmABCG22	AT5G06530.1	plasma membrane	PREDICTED: ABC transporter G family member 22 isoform X2 [Glycine max](Symbols: | ABC-2 type transporter family protein | chr5:1990060-1994605 REVERSE LENGTH=751)	XP_003519092.1-S91;XP_003535833.2-S126;XP_006575266.1-S130;XP_006588894.1-S126	nLELDDVSSGAALpSRc		2.27969	0.0231217	Known	4	water transport;response to water deprivation;
XP_003521377.1;XP_006577010.1;XP_006577011.1	XP_003521377.1	GmIQD2	AT5G03040.3	nucleus	PREDICTED: protein IQ-DOMAIN 1-like [Glycine max](Symbols: iqd2 | IQ-domain 2 | chr5:710380-712406 REVERSE LENGTH=461)	XP_003521377.1-S378;XP_006577010.1-S378;XP_006577011.1-S378	nSLVSVQpSDRc;nSLVSVQpSDRFRc		2.26839	0.00485552	Novel	1	others
XP_006585625.1;XP_006585626.1;XP_014633159.1;XP_014634634.1;XP_014634635.1	XP_006585625.1	GmTPL	AT1G15750.1	cytosol	PREDICTED: topless-related protein 1-like isoform X1 [Glycine max](Symbols: WSIP1, TPL | Transducin family protein / WD-40 repeat family protein | chr1:5415086-5420359 REVERSE LENGTH=1131)	XP_006585625.1-S214;XP_006585626.1-S214;XP_014633159.1-S214;XP_014634634.1-S214;XP_014634635.1-S177	nAPpSPANNPLLGALPKc	[pS]P	2.2489	0.00113767	Novel	3	response to inorganic substance;response to oxygen-containing compound
XP_003540469.1;XP_003543236.1	XP_003540469.1	GmDEP1	AT5G53850.2	peroxisome	PREDICTED: probable bifunctional methylthioribulose-1-phosphate dehydratase/enolase-phosphatase E1 [Glycine max](Symbols: | haloacid dehalogenase-like hydrolase family protein | chr5:21861155-21864817 REVERSE LENGTH=507)	XP_003540469.1-S263;XP_003543236.1-S263	nGLSIAGEpSNVSVKc;nRGLSIAGEpSNVSVKc		2.18931	0.000974916	Known	1	methionine metabolic process;
NP_001239719.1;XP_003553921.1	NP_001239719.1	GmDTSP3	AT3G01860.2	nucleus	uncharacterized protein LOC100781073 [Glycine max](Symbols: | unknown protein; FUNCTIONS IN: molecular_function unknown; INVOLVED IN: response to cadmium ion; EXPRESSED IN: 24 plant structures; EXPRESSED DURING: 13 growth stages; BEST Arabidopsis thaliana protein match is: unknown protein (TAIR:AT3G27210.1); Has 64 Blast hits to 64 proteins in 13 species: Archae - 0; Bacteria - 0; Metazoa - 5; Fu…	NP_001239719.1-S152;XP_003553921.1-S151	nLLDLFREpSVRc	[pS]xx[D/E]	2.18344	0.011476	Novel	2	response to cadmium ion;response to hormone
NP_001237339.1;XP_014631619.1;XP_014631620.1	NP_001237339.1	GmPEX5	AT5G56290.1	cytosol	TPR repeat superfamily protein [Glycine max] (Symbols: PEX5, ATPEX5 | peroxin 5 | chr5:22786655-22791972 FORWARD LENGTH=728)	NP_001237339.1-S133;XP_014631619.1-S133;XP_014631620.1-S133	nVLpSNILHSFLDSSRc		2.15252	0.000328387	Known	1	response to inorganic substance
XP_006585494.1;XP_006592672.1	XP_006585494.1	GmTCP11	AT1G22930.1	nucleus	PREDICTED: uncharacterized protein LOC100811199 [Glycine max](Symbols: | T-complex protein 11 | chr1:8117521-8121854 FORWARD LENGTH=1131)	XP_006585494.1-S871;XP_006592672.1-S871	nLMESLVKGpSAGLDYLRc;nGpSAGLDYLRc		2.15146	0.00530961	Novel	1	others
XP_003532151.1;XP_003551745.1;XP_006586106.1;XP_006602182.1	XP_003532151.1	GmSYP51	AT1G16240.2	nucleus	PREDICTED: syntaxin-51-like [Glycine max](Symbols: SYP51, ATSYP51 | syntaxin of plants 51 | chr1:5555183-5556340 REVERSE LENGTH=232)	XP_003532151.1-S125;XP_003551745.1-S126;XP_006586106.1-S125;XP_006602182.1-S148	nTVGLDNpSGLVGLQRc		2.146	0.0014405	Known	1	others
XP_003529036.1	XP_003529036.1	GmSERBP1	AT4G17520.1	nucleus	PREDICTED: plasminogen activator inhibitor 1 RNA-binding protein-like [Glycine max](Symbols: | Hyaluronan / mRNA binding family | chr4:9771496-9773313 FORWARD LENGTH=360)	XP_003529036.1-S115	nDFSNDDNSSAPANQGpSFEGDSGNHSERc		2.09915	0.00627278	Novel	1
XP_003518942.1;XP_003536338.1	XP_003518942.1	GmBSL1	AT4G03080.1	nucleus	PREDICTED: serine/threonine-protein phosphatase BSL1 [Glycine max](Symbols: BSL1 | BRI1 suppressor 1 (BSU1)-like 1 | chr4:1359935-1365166 REVERSE LENGTH=881)	XP_003518942.1-S839;XP_003536338.1-S839	nLIHPIPPPLQpSPETSPERc	[pS]P	2.0331	0.0150837	Novel	3	response to inorganic substance;response to oxygen-containing compound
XP_003551173.1	XP_003551173.1	GmPUB4	AT2G23140.1	plasma membrane	PREDICTED: U-box domain-containing protein 4-like [Glycine max](Symbols: | RING/U-box superfamily protein with ARM repeat domain | chr2:9845696-9849105 REVERSE LENGTH=829)	XP_003551173.1-S490	nEApSGELNPGTETGGTTAVPSVHREPEFPLRc;nEApSGELNPGTETGGTTAVPSVHRc	Rxx[pS]	2.01063	0.0058711	Novel	1	response to inorganic substance
NP_001240011.1;XP_006577864.1;XP_006581541.1;XP_014631808.1	NP_001240011.1	GmMET	AT1G78150.2	nucleus	uncharacterized protein LOC100818758 [Glycine max](Symbols: | N-lysine methyltransferase)	NP_001240011.1-S150;XP_006577864.1-S150;XP_006581541.1-S150;XP_014631808.1-S150	nELSGTLESEDpSILKKc		1.98022	0.0349707	Novel	1
NP_001238675.1	NP_001238675.1	GmGST8	AT3G09270.1	cytosol	glutathione S-transferase GST 8 [Glycine max] (Symbols: ATGSTU8, GSTU8 | glutathione S-transferase TAU 8 | chr3:2848407-2849226 REVERSE LENGTH=224)	NP_001238675.1-S224	nGLYESLFGpSKc		1.97709	7.51e-05	Novel	2	response to cadmium ion;response to hormone
XP_003535833.2;XP_006588894.1	XP_003535833.2	GmABCG22	AT5G06530.1	plasma membrane	PREDICTED: ABC transporter G family member 22 isoform X1 [Glycine max](Symbols: | ABC-2 type transporter family protein | chr5:1990060-1994605 REVERSE LENGTH=751)	XP_003535833.2-S91;XP_006588894.1-S91	nWLTGApSPGRGGKc;nWLTGApSPGRc	[pS]P	1.95051	0.00312003	Known	4	water transport;response to water deprivation;response to inorganic substance;response to oxygen-containing compound;
XP_003542536.1;XP_006588798.1;XP_006588799.1;XP_014618493.1	XP_003542536.1	GmEIN2	AT5G03280.1	endoplasmic reticulum	PREDICTED: ethylene-insensitive protein 2-like [Glycine max](Symbols: EIN2, PIR2, CKR1, ERA3, ORE3, ORE2, ATEIN2 | NRAMP metal ion transporter family protein | chr5:788589-793066 FORWARD LENGTH=1294)	XP_003542536.1-S643;XP_006588798.1-S660;XP_006588799.1-S644;XP_014618493.1-S644	nVVSLAPSSASDGPApSFRc		1.94013	0.00338922	Known	4	response to inorganic substance;response to osmotic stress;response to oxygen-containing compound
XP_006590589.2	XP_006590589.2	GmPHDP	AT4G17140.3	cytosol	PREDICTED: LOW QUALITY PROTEIN: uncharacterized protein LOC100780088 [Glycine max](Symbols: | pleckstrin homology (PH) domain-containing protein | chr4:9613617-9636618 REVERSE LENGTH=4219)	XP_006590589.2-S2538	nNIDAFpSPTYGGNSIIDTLHKc;nNIDAFpSPTYGGNSIIDTLHKKc	[pS]P	1.91071	0.0296354	Novel	1	others
XP_006589021.1	XP_006589021.1	GmPDP5	AT5G02950.1	nucleus	PREDICTED: uncharacterized protein LOC100784689 [Glycine max](Symbols: | Tudor/PWWP/MBT superfamily protein | chr5:690953-692851 FORWARD LENGTH=632)	XP_006589021.1-S142	nEERDEAVVGpSGEVDAPSLLEESVLDSRc;nDEAVVGpSGEVDAPSLLEESVLDSRc		1.89185	0.00111134	Novel	1	others
XP_003518875.1;XP_003529373.1;XP_006575031.1;XP_006575032.1;XP_006583852.1;XP_006583853.1;XP_014622544.1;XP_014622549.1;XP_014633627.1	XP_003518875.1	GmIQD14	AT3G59690.1	nucleus	PREDICTED: protein IQ-DOMAIN 14 isoform X2 [Glycine max](Symbols: IQD13 | IQ-domain 13 | chr3:22049572-22051479 FORWARD LENGTH=517)	XP_003518875.1-S476;XP_003529373.1-S475;XP_006575031.1-S477;XP_006575032.1-S477;XP_006583852.1-S475;XP_006583853.1-S474;XP_014622544.1-S477;XP_014622549.1-S476;XP_014633627.1-S474	nRLpSFPLSQGIGSFKc	Rxx[pS]	1.86439	0.037472	Novel	1	others
XP_003518875.1;XP_003529373.1;XP_006575031.1;XP_006575032.1;XP_006583852.1;XP_006583853.1;XP_014622544.1;XP_014622549.1;XP_014633627.1	XP_003518875.1	GmIQD13	AT3G59690.1		PREDICTED: protein IQ-DOMAIN 14 isoform X2 [Glycine max](Symbols: IQD13 | IQ-domain 13 | chr3:22049572-22051479 FORWARD LENGTH=517)	XP_003518875.1-S485;XP_003529373.1-S484;XP_006575031.1-S486;XP_006575032.1-S486;XP_006583852.1-S484;XP_006583853.1-S483;XP_014622544.1-S486;XP_014622549.1-S485;XP_014633627.1-S483	nLSFPLSQGIGpSFKc		1.84616	5.87e-07
NP_001237286.1;XP_003540176.1	NP_001237286.1	GmPIP2-6	AT2G37170.1	plasma membrane	aquaporin PIP2-6 [Glycine max] (Symbols: PIP2B, PIP2;2 | plasma membrane intrinsic protein 2 | chr2:15613624-15614791 REVERSE LENGTH=285)	NP_001237286.1-T9;XP_003540176.1-T9	nDVEQVpTEQGEYSAKc;nAKDVEQVpTEQGEYSAKc		1.85725	0.00286885	Known	5	water transport;response to water deprivation;
XP_003521066.1	XP_003521066.1	GmHLN	AT4G17520.1	nucleus	PREDICTED: plasminogen activator inhibitor 1 RNA-binding protein-like [Glycine max](Symbols: | Hyaluronan / mRNA binding family | chr4:9771496-9773313 FORWARD LENGTH=360)	XP_003521066.1-S115	nDFSNDDNSSAPANQGpSFEGDSGNPSERc;nDFSNDDNSSAPANQGpSFEGDSGNPSERRc		1.85343	0.00645166	Novel	1
NP_001239631.1	NP_001239631.1	GmGMP	AT5G57330.1	cytosol	uncharacterized protein LOC100787970 [Glycine max](Symbols: | Galactose mutarotase-like superfamily protein | chr5:23218392-23220664 FORWARD LENGTH=312)	NP_001239631.1-S314	nLELSTVPSSYCpSGQLDPKc;nGRLELSTVPSSYCpSGQLDPKc		1.8513	0.011476	Known	3	response to abscisic acid;response to inorganic substance;response to oxygen-containing compound
NP_001242616.1;XP_006576250.1;XP_006576251.1;XP_006576252.1;XP_006576253.1	NP_001242616.1	GmRSZ32	AT3G53500.2	nucleus	uncharacterized protein LOC100813237 [Glycine max] (Symbols: RSZ32, RS2Z32, At-RS2Z | RNA-binding (RRM/RBD/RNP motifs) family protein with retrovirus zinc finger-like domain | chr3:19834557-19836507 REVERSE LENGTH=284)	NP_001242616.1-S240;XP_006576250.1-S240;XP_006576251.1-S240;XP_006576252.1-S240;XP_006576253.1-S199	nLATHQDGSDYpSDGPRc	[pS][D/E]	1.84294	0.00274611	Known	1
XP_003521523.1;XP_003554491.1	XP_003554491.1	GmNPL41	AT3G63000.1	cytosol	PREDICTED: NPL4-like protein 1 [Glycine max](Symbols: NPL41 | NPL4-like protein 1 | chr3:23283836-23285357 FORWARD LENGTH=413)	XP_003521523.1-S103;XP_003554491.1-S103	nRVAGPAFNPAGpSFGRc;nVAGPAFNPAGpSFGRKc;nRVAGPAFNPAGpSFGRKc;nVAGPAFNPAGpSFGRc		1.76916	0.000129907	Novel	1	others
NP_001239816.1	NP_001239816.1	GmDTSP4	AT1G13930.2	nucleus	uncharacterized protein LOC100813859 [Glycine max](Symbols: | Involved in response to salt stress. Knockout mutants are hypersensitive to salt stress. | chr1:4761091-4761558 FORWARD LENGTH=155)	NP_001239816.1-S102	nGEEpSGGGLGGLANLAGGFFKKc;nGEEpSGGGLGGLANLAGGFFKc		1.769	1.61e-09	Novel	3	response to cadmium ion;response to osmotic stress;response to hormone
NP_001242764.1;NP_001276258.1;XP_003521749.1;XP_003554693.1;XP_003554694.1;XP_003556467.1;XP_006588433.1;XP_006606460.1	XP_003521749.1	GmGME	AT5G28840.2	cytosol	uncharacterized protein LOC100780764 [Glycine max](Symbols: GME | GDP-D-mannose 3',5'-epimerase | chr5:10862472-10864024 REVERSE LENGTH=377)	NP_001242764.1-S368;NP_001276258.1-S368;XP_003521749.1-S368;XP_003554693.1-S368;XP_003554694.1-S368;XP_003556467.1-S368;XP_006588433.1-S368;XP_006606460.1-S384	nVVQTQAPVQLGpSLRc		1.73646	0.000835287	Known	1	others
NP_001235189.1	NP_001235189.1	GmLOX1	AT1G55020.1	golgi	lipoxygenase [Glycine max](Symbols: LOX1, ATLOX1 | lipoxygenase 1 | chr1:20525798-20530143 FORWARD LENGTH=859)	NP_001235189.1-S37	nNVLDFNAITSVGKGpSAKDTATDFLGKc;nNVLDFNAITSVGKGpSAKc	[pS]xx[D/E]	1.71573	0.00653277	Known	3	response to abscisic acid;response to inorganic substance;response to oxygen-containing compound
XP_003522728.1	XP_003522728.1	GmKHDRB	AT4G18375.1	nucleus	PREDICTED: KH domain-containing protein At4g18375-like [Glycine max](Symbols: | RNA-binding KH domain-containing protein | chr1:19125612-19128102 FORWARD LENGTH=621)	XP_003522728.1-S25	nSSGGFpSPLDVSPGSVVFRc	[pS]P	1.7147	0.0159086	Novel	1
XP_003536430.1;XP_003556149.1;XP_006606163.1	XP_003536430.1	GmFAM188A	AT1G43690.1	cytosol	PREDICTED: protein FAM188A [Glycine max](Symbols: | ubiquitin interaction motif-containing protein | chr1:16478519-16482589 FORWARD LENGTH=599)	XP_003536430.1-S71;XP_003556149.1-S71;XP_006606163.1-S71	nVpSPSPSPSPSPVKKc;nVpSPSPSPSPSPVKc	[pS]P	1.68791	0.0459267	Novel	1	others
XP_003552945.1;XP_006591237.1;XP_006602083.1	XP_006591237.1	GmF2KP	AT1G07110.1	cytosol	PREDICTED: 6-phosphofructo-2-kinase/fructose-2,6-bisphosphatase-like isoform X1 [Glycine max](Symbols: F2KP, ATF2KP, FKFBP | fructose-2,6-bisphosphatase | chr1:2178363-2183980 REVERSE LENGTH=744)	XP_003552945.1-S256;XP_006591237.1-S256;XP_006602083.1-S256	npSVGTFSPLQKc		1.67689	0.000290267	Novel	1	others
XP_003531693.1	XP_003531693.1	GmMOT2	AT1G80310.1	vacuole	PREDICTED: molybdate transporter 2 [Glycine max](Symbols: | sulfate transmembrane transporters | chr1:30194951-30196345 FORWARD LENGTH=464)	XP_003531693.1-S453	nGFGFCGpSNHTKc		1.65885	0.0223001	Novel	1	others
XP_003516950.1;XP_003520609.2	XP_003516950.1	GmLHCB4.2	AT3G08940.2	plastid	PREDICTED: chlorophyll a-b binding protein CP29.2, chloroplastic-like [Glycine max](Symbols: LHCB4.2 | light harvesting complex photosystem II | chr3:2717717-2718665 FORWARD LENGTH=287)	XP_003516950.1-T111-T113;XP_003520609.2-T111-T113	nNVAGDIIGpTRpTELADVKc	[pT]xx[D/E]	1.65046	0.000356864	Novel	1	photosynthesis
XP_006580078.1;XP_006585058.1	XP_006580078.1	GmC3H17	AT2G02160.1	nucleus	PREDICTED: zinc finger CCCH domain-containing protein 17-like [Glycine max](Symbols: | CCCH-type zinc finger family protein | chr2:553407-555899 REVERSE LENGTH=669)	XP_006580078.1-S326;XP_006585058.1-S323	nNLDSLNEYDLGHpSGDYSLAADIDRERc;nNLDSLNEYDLGHpSGDYSLAADIDRc		1.61026	0.022211	Known	1
XP_003529884.1;XP_003531619.1;XP_006583016.1	XP_003529884.1	GmRH20	AT1G55150.1	cytosol	PREDICTED: DEAD-box ATP-dependent RNA helicase 20-like isoform X1 [Glycine max](Symbols: | DEA(D/H)-box RNA helicase family protein | chr1:20574634-20577141 FORWARD LENGTH=501)	XP_003529884.1-S54;XP_003531619.1-S54;XP_006583016.1-S54	nNLpSLDGLPHFEKc;nRNLpSLDGLPHFEKc	Rxx[pS]	1.60798	4.63e-07	Novel	1
XP_003546575.1	XP_003546575.1	GmAML5	AT1G29400.2	nucleus	PREDICTED: protein MEI2-like 5 [Glycine max](Symbols: AML5, ML5 | MEI2-like protein 5 | chr1:10290393-10293696 REVERSE LENGTH=800)	XP_003546575.1-S639	nLpSPVFLGNGPFPGLPPTTLEGLADRc	[pS]P	1.57428	0.00429146	Novel	1
XP_006583834.2;XP_006583835.2;XP_006583836.2;XP_006594306.1;XP_006594307.1;XP_014621115.1;XP_014621116.1	XP_006583834.2	GmHB-1	AT1G28420.1	nucleus	PREDICTED: uncharacterized protein LOC100818817 isoform X1 [Glycine max](Symbols: HB-1 | homeobox-1 | chr1:9979936-9987460 FORWARD LENGTH=1705)	XP_006583834.2-S121;XP_006583835.2-S121;XP_006583836.2-S121;XP_006594306.1-S122;XP_006594307.1-S122;XP_014621115.1-S122;XP_014621116.1-S122	nKVLAEPLPDpSPRDDPRc;nVLAEPLPDpSPRDDPRc;nKVLAEPLPDpSPRc;nVLAEPLPDpSPRc	[pS]P	1.50298	0.0398631	Novel	1
XP_003526181.1;XP_006578117.1	XP_003526181.1	GmCIPK25	AT5G25110.1	cytosol	PREDICTED: CBL-interacting serine/threonine-protein kinase 25-like [Glycine max](Symbols: CIPK25, SnRK3.25 | CBL-interacting protein kinase 25 | chr5:8657740-8659206 REVERSE LENGTH=488)	XP_003526181.1-T169-C171;XP_006578117.1-T157-C159	nYDGLLHpTQCGTPAYVAPEVLRc		1.48665	0.0251608	Known	1
XP_003529582.1	XP_003529582.1	GmPERK1	AT3G24550.1	plasma membrane	PREDICTED: proline-rich receptor-like protein kinase PERK15 [Glycine max](Symbols: ATPERK1, PERK1 | proline extensin-like receptor kinase 1 | chr3:8960411-8963303 FORWARD LENGTH=652)	XP_003529582.1-S489	nALEGNISLEDLNDGIAPGHpSRc		1.48004	0.0381162	Known	1
XP_003519491.1;XP_003545472.1	XP_003519491.1	GmAKINβ1	AT5G21170.1	nucleus	PREDICTED: SNF1-related protein kinase regulatory subunit beta-1 [Glycine max](Symbols: AKINBETA1 | 5'-AMP-activated protein kinase beta-2 subunit protein | chr5:7205718-7208239 FORWARD LENGTH=283)	XP_003519491.1-S57;XP_003545472.1-S58	npSPILFGPQVPLAPLQRc	[pS]P	1.41348	0.00817593	Known	1
XP_003540477.1	XP_003540477.1	GmNCL	AT1G53210.1	plasma membrane	PREDICTED: uncharacterized protein LOC100800452 [Glycine max](Symbols: | sodium/calcium exchanger family protein / calcium-binding EF hand family protein | chr1:19844790-19847533 FORWARD LENGTH=585)	XP_003540477.1-S320	nILTDDGTPNVAAISGLYHEIpSQRc		1.40346	0.0251608	Novel	1	response to osmotic stress;
NP_001235529.1	NP_001235529.1	GmPRA1.F2	AT1G55190.1	vacuole	uncharacterized protein LOC100526887 [Glycine max](Symbols: PRA1.F2, PRA7 | PRA1 (Prenylated rab acceptor) family protein | chr1:20588450-20589019 FORWARD LENGTH=189)	NP_001235529.1-S177	nKTDDLFFDEEEATRLpSPPGAPLSc;nTDDLFFDEEEATRLpSPPGAPLSc	[pS]P	1.40129	0.00645166	Known	1	others
XP_003532940.1;XP_003545913.2;XP_006585424.1	XP_003545913.2	GmPAT1	AT1G79090.2	nucleus	PREDICTED: uncharacterized protein LOC100812450 isoform X2 [Glycine max](Symbols: | FUNCTIONS IN: molecular_function unknown; INVOLVED IN: biological_process unknown; LOCATED IN: cellular_component unknown; EXPRESSED IN: 25 plant structures; EXPRESSED DURING: 15 growth stages; CONTAINS InterPro DOMAIN/s: Topoisomerase II-associated protein PAT1 (InterPro:IPR019167); BEST Arabidopsis thaliana prot…	XP_003532940.1-S86;XP_003545913.2-S85;XP_006585424.1-S86	nSLpSDIDDLTTTFWKc	[pS]xx[D/E]	1.36705	0.011476	Known	1
XP_003530449.1	XP_003530449.1	GmKLCR1	AT4G10840.1	golgi	PREDICTED: kinesin light chain [Glycine max](Symbols: | Tetratricopeptide repeat (TPR)-like superfamily protein | chr4:6656614-6659033 FORWARD LENGTH=609)	XP_003530449.1-S57	nKKTPETPPLLSDApSLDNPDLGPFLLKc;nTPETPPLLSDApSLDNPDLGPFLLKc;nKTPETPPLLSDApSLDNPDLGPFLLKc		1.33505	9.43e-08	Known	1	others
NP_001239664.1	NP_001239664.1	GmDTSP5	AT2G25670.2	nucleus	uncharacterized protein LOC100788744 [Glycine max](Symbols: | BEST Arabidopsis thaliana protein match is: copper ion binding (TAIR:AT4G32610.1); Has 43784 Blast hits to 26928 proteins in 1799 species: Archae - 86; Bacteria - 6347; Metazoa - 15971; Fungi - 5398; Plants - 1931; Viruses - 259; Other Eukaryotes - 13792 (source: NCBI BLink). | chr2:10929062-10930619 REVERSE LENGTH=318)	NP_001239664.1-S22	nDEAPAINSTNVFAALGpSLKc;nRDEAPAINSTNVFAALGpSLKc;nDEAPAINSTNVFAALGpSLKKc;nRDEAPAINSTNVFAALGpSLKKc		1.33166	9.29e-06	Novel	1	others
NP_001236651.1	NP_001236651.1	GmARD2	AT4G14710.1	cytosol	uncharacterized protein LOC100306042 [Glycine max](RmlC-like cupins superfamily protein)	NP_001236651.1-S192	nDFVEKDVpSNHAVDAAAc;nDVpSNHAVDAAAc		1.32282	0.00367533	Known	1	methionine metabolic process;
XP_003556809.1;XP_014628135.1	XP_003556809.1	GmSPEN2	AT4G12640.1	nucleus	PREDICTED: flowering time control protein FPA-like isoform X1 [Glycine max](Symbols: | RNA recognition motif (RRM)-containing protein | chr4:7462697-7467630 FORWARD LENGTH=823)	XP_003556809.1-S291;XP_014628135.1-S177	nNIGpSPNHFGIWDSDPYDQRc	[pS]P	1.31364	0.0490419	Novel	1
NP_001237301.1;NP_001242878.1;XP_003554022.1;XP_006579487.1;XP_014624621.1	XP_003554022.1	GmTUA5	AT5G19780.1	cytosol	tubulin A [Glycine max](Symbols: TUA5 | tubulin alpha-5 | chr5:6687212-6688926 FORWARD LENGTH=450)	NP_001237301.1-T349;NP_001242878.1-T349;XP_003554022.1-T349;XP_006579487.1-T349;XP_014624621.1-T349	nTVQFVDWCPpTGFKc;nRTVQFVDWCPpTGFKc		1.27122	0.000134288	Novel	2	response to cadmium ion;response to hormone
NP_001235794.1;XP_003522969.1;XP_003525709.1;XP_003551089.1;XP_003554033.1;XP_006579821.1;XP_006601025.1;XP_014624892.1;XP_014627290.1	NP_001235794.1	GmCIMS	AT5G17920.2	cytosol	methionine synthase [Glycine max](Symbols: ATCIMS | Cobalamin-independent synthase family protein | chr5:5935771-5939195 FORWARD LENGTH=765)	NP_001235794.1-S702;XP_003522969.1-S740;XP_003525709.1-S702;XP_003551089.1-S702;XP_003554033.1-S702;XP_006579821.1-S702;XP_006601025.1-S702;XP_014624892.1-S702;XP_014627290.1-S702	nYGAGIGPGVYDIHpSPRc	[pS]P	1.24975	0.00284592	Known	3	methionine metabolic process;response to cadmium ion;response to hormone
NP_001236279.1	NP_001236279.1	GmREM	AT5G23750.2	cytosol	uncharacterized protein LOC100305501 [Glycine max](Symbols: | Remorin family protein | chr5:8010004-8011453 REVERSE LENGTH=201)	NP_001236279.1-S70	nTSEVAEEKPIEGpSVNRDAVLARc;nTSEVAEEKPIEGpSVNRc		1.21874	0.0232539	Known	2	response to inorganic substance;response to osmotic stress
NP_001240183.1;NP_001241179.1	NP_001240183.1	GmLHCB2	AT2G05100.1	plastid	chlorophyll a-b binding protein 151, chloroplastic-like [Glycine max](Symbols: LHCB2.1, LHCB2 | photosystem II light harvesting complex gene 2.1 | chr2:1823449-1824331 REVERSE LENGTH=265)	NP_001240183.1-S43;NP_001241179.1-S43	npSAPQSIWYGPDRPKc		1.20156	0.0295477	Novel	4	photosynthesis;response to water deprivation;response to inorganic substance;response to hormone
XP_003517369.1;XP_003522731.1;XP_003524707.1;XP_003536570.1;XP_003539228.1;XP_003556001.1;XP_006581474.1;XP_014625350.1;XP_014631758.1	XP_003517369.1	GmTUA2	AT1G50010.1	cytosol	PREDICTED: tubulin alpha-2 chain-like [Glycine max](Symbols: TUA2 | tubulin alpha-2 chain | chr1:18517737-18519729 FORWARD LENGTH=450)	XP_003517369.1-T349;XP_003522731.1-T349;XP_003524707.1-T349;XP_003536570.1-T349;XP_003539228.1-T349;XP_003556001.1-T349;XP_006581474.1-T349;XP_014625350.1-T349;XP_014631758.1-T349	nTIQFVDWCPpTGFKc;nRTIQFVDWCPpTGFKc		1.18675	1.42e-06	Novel	1	others
XP_006592871.1;XP_006594821.1;XP_006594822.1;XP_014620555.1;XP_014620556.1;XP_014621435.1	XP_006594822.1	GmMKKK	AT3G58640.2	nucleus	PREDICTED: serine/threonine-protein kinase EDR1-like isoform X1 [Glycine max](Symbols: | Mitogen activated protein kinase kinase kinase-related | chr3:21687153-21692675 REVERSE LENGTH=809)	XP_006592871.1-S415;XP_006594821.1-S415;XP_006594822.1-S385;XP_014620555.1-S415;XP_014620556.1-S385;XP_014621435.1-S383	nSIpSITPEIGDDIVRc	Rxx[pS]	1.17104	0.014405	Known	1
XP_003536289.1;XP_006589354.1	XP_003536289.1	GmBTR1	AT5G04430.2	nucleus	PREDICTED: protein BTR1-like isoform X1 [Glycine max](Symbols: BTR1, BTR1L | binding to TOMV RNA 1L (long form) | chr5:1250602-1253523 REVERSE LENGTH=334)	XP_003536289.1-S21;XP_006589354.1-S21	nHAApSPPPKSPSLDSEEKPTYIRc	[pS]P	1.16653	0.00031739	Novel	1
NP_001235442.1;NP_001236219.1	NP_001235442.1	GmPSBR	AT1G79040.1	plastid	uncharacterized protein LOC100499745 [Glycine max](Symbols: PSBR | photosystem II subunit R | chr1:29736085-29736781 FORWARD LENGTH=140)	NP_001235442.1-T96;NP_001236219.1-T95	nGVYQFVDKYGANVDGYSPIYDpTKc;nYGANVDGYSPIYDpTKc		1.15251	0.00497303	Novel	1	photosynthesis;
XP_003531752.1;XP_003538884.1;XP_006585654.1	XP_003538884.1	GmATRX	AT4G30780.1	nucleus	PREDICTED: uncharacterized protein LOC100808512 isoform X2 [Glycine max](Symbols: | unknown protein; BEST Arabidopsis thaliana protein match is: unknown protein (TAIR:AT2G24100.1); Has 109 Blast hits to 109 proteins in 18 species: Archae - 0; Bacteria - 0; Metazoa - 1; Fungi - 0; Plants - 95; Viruses - 0; Other Eukaryotes - 13 (source: NCBI BLink). | chr4:14990523-14992855 FORWARD LENGTH=589)	XP_003531752.1-S468;XP_003538884.1-S297;XP_006585654.1-S469	nVNpSLYSLLQHAEDTMTRc	Rxx[pS]	1.15009	0.0102494	Known	1
XP_003532817.1	XP_003532817.1	GmPIP2;1	AT3G53420.2	plasma membrane	PREDICTED: probable aquaporin PIP1-2 [Glycine max]	XP_003532817.1-S16	nEEDVNVGANKFpSERc		1.13598	0.0169533	Known	6	water transport;response to water deprivation;response to abscisic acid;response to inorganic substance;response to osmotic stress;
XP_003554376.1	XP_003554376.1	GmPIP2;1	AT3G53420.2	plasma membrane	PREDICTED: aquaporin PIP2-1 [Glycine max](Symbols: PIP2A, PIP2, PIP2;1 | plasma membrane intrinsic protein 2A | chr3:19803906-19805454 REVERSE LENGTH=287)	XP_003554376.1-S11	nAKDLETEIQpSGLPHKc;nDLETEIQpSGLPHKc		1.1317	0.00431574	Known	6	water transport;response to water deprivation;response to abscisic acid;response to inorganic substance;response to osmotic stress;
XP_003533596.1;XP_003551671.1;XP_006587831.1;XP_006587832.1;XP_006587833.1;XP_006587834.1;XP_006602823.1;XP_006602824.1;XP_014617884.1;XP_014617885.1	XP_014617885.1	GmCBE1	AT4G01290.1	nucleus	PREDICTED: uncharacterized protein LOC100776293 isoform X5 [Glycine max](Symbols: | unknown protein; FUNCTIONS IN: molecular_function unknown; INVOLVED IN: biological_process unknown; LOCATED IN: cellular_component unknown; EXPRESSED IN: 24 plant structures; EXPRESSED DURING: 15 growth stages; Has 1744 Blast hits to 1308 proteins in 219 species: Archae - 0; Bacteria - 241; Metazoa - 793; Fungi - …	XP_003533596.1-S591;XP_003551671.1-S608;XP_006587831.1-S679;XP_006587832.1-S678;XP_006587833.1-S608;XP_006587834.1-S607;XP_006602823.1-S607;XP_006602824.1-S607;XP_014617884.1-S590;XP_014617885.1-S435	nTLTLETLFGpSAFMKc		1.13163	1.46e-05	Novel	1
XP_006577151.1;XP_006595636.1	XP_006577151.1	GmSEC15B	AT4G02350.1	cytosol	PREDICTED: exocyst complex component SEC15B-like [Glycine max](Symbols: SEC15B | exocyst complex component sec15B | chr4:1038157-1040571 FORWARD LENGTH=787)	XP_006577151.1-S775;XP_006595636.1-S775	nLFGTFGpSRc		1.11352	5.66e-10	Known	1	others
XP_003516854.1	XP_003516854.1	GmSTN7	AT1G68830.1	plastid	PREDICTED: serine/threonine-protein kinase STN7, chloroplastic-like [Glycine max](Symbols: STN7 | STT7 homolog STN7 | chr1:25872654-25875473 REVERSE LENGTH=562)	XP_003516854.1-S541	nNALApSALRc		1.08699	0.00824018	Known	1
XP_003529493.1;XP_003531771.1	XP_003529493.1	GmMKK4	AT1G51660.1	nucleus	PREDICTED: mitogen-activated protein kinase kinase 4 [Glycine max](mitogen-activated protein kinase kinase 4)	XP_003529493.1-T34;XP_003531771.1-T38	nRKDLpTLPLPQRc;nDLpTLPLPQRc		1.07468	0.0353227	Known	1
XP_006586783.1	XP_006586783.1	GmPDS5A	AT5G47690.1	nucleus	PREDICTED: sister chromatid cohesion protein PDS5 homolog A-like [Glycine max](Symbols: | binding | chr5:19317899-19327014 FORWARD LENGTH=1605)	XP_006586783.1-S1644	nIAEVpSDDEPLSKc	[pS]xx[D/E]	1.05688	0.00431574	Novel	1
NP_001276237.1	NP_001276237.1	GmPSBS	AT1G44575.1	plastid	photosystem II 22 kDa protein, chloroplastic-like [Glycine max](Symbols: NPQ4, PSBS | Chlorophyll A-B binding family protein | chr1:16871768-16873194 FORWARD LENGTH=265)	NP_001276237.1-T173	nGKFVDDEPTpTGGVIPSGKc;nFVDDEPTpTGGVIPSGKc		1.01925	0.00484001	Known	1	photosynthesis;
XP_003522714.1;XP_003526494.2;XP_014623824.1	XP_003526494.2	GmEFTs	AT2G25800.1	plasma membrane	PREDICTED: uncharacterized protein LOC100814675 [Glycine max](Symbols: | Protein of unknown function (DUF810) | chr2:11006138-11009728 REVERSE LENGTH=987)	XP_003522714.1-S9-S13;XP_003526494.2-S32-S36;XP_014623824.1-S29-S33	nDLpSLGHpSKRc;nDLpSLGHpSKc	Rxx[pS]	0.96444	7.12e-05	Known	1
XP_006586073.1	XP_006586073.1	GmGSL07	AT1G06490.1	cytosol	PREDICTED: callose synthase 7-like [Glycine max](Symbols: ATGSL07, gsl07, atgsl7, GSL7 | glucan synthase-like 7 | chr1:1978762-1989295 FORWARD LENGTH=1958)	XP_006586073.1-T27	nAPpTRNVELGNDEGVVDSEIVPSSLAVLVPILRc	Rxx[pT]	0.963914	2.8e-06	Novel	1	others
XP_003522619.3;XP_006581099.1	XP_006581099.1	GmPIP2-7	AT2G16850.1	plasma membrane	PREDICTED: aquaporin PIP2-7 [Glycine max](plasma membrane intrinsic protein 2;8)	XP_003522619.3-S268-S271;XP_006581099.1-S673-S676	nALGpSFRpSNPTNc		0.914846	0.0134583	Known	4	water transport;response to abscisic acid;response to inorganic substance;response to osmotic stress;
XP_003524447.1	XP_003524447.1	GmWD40R	AT4G11270.1	golgi	PREDICTED: uncharacterized protein LOC100816646 isoform X1 [Glycine max](Symbols: | Transducin/WD40 repeat-like superfamily protein | chr4:6854461-6859490 FORWARD LENGTH=1446)	XP_003524447.1-S1395	nLIFVPPWEGFpSPNSSRc	[pS]P	0.909249	3.07e-05	Known	1	others
NP_001236143.1	NP_001236143.1	GmPSBQ	AT4G05180.1	plastid	uncharacterized protein LOC100499794 [Glycine max](Symbols: PSBQ, PSBQ-2, PSII-Q | photosystem II subunit Q-2 | chr4:2672093-2673170 REVERSE LENGTH=230)	NP_001236143.1-S127	nFFLQPLpSPTDAAQRc;nDRFFLQPLpSPTDAAQRc	[pS]P	0.89877	0.011476	Known	1	photosynthesis;
XP_003527888.2;XP_006575360.1;XP_006575361.1;XP_006596386.1;XP_006596387.1;XP_014630060.1;XP_014630061.1;XP_014630062.1	XP_003527888.2	GmUPL1	AT1G55860.1	cytosol	PREDICTED: LOW QUALITY PROTEIN: E3 ubiquitin-protein ligase UPL1-like [Glycine max](Symbols: UPL1 | ubiquitin-protein ligase 1 | chr1:20879900-20895393 REVERSE LENGTH=3930)	XP_003527888.2-S2286;XP_006575360.1-S2282;XP_006575361.1-S2282;XP_006596386.1-S2285;XP_006596387.1-S2285;XP_014630060.1-S2283;XP_014630061.1-S2283;XP_014630062.1-S2283	nTTSIYpSLLGRc		0.842565	0.0326451	Known	1	others
NP_001236415.1	NP_001236415.1	GmLHCB6	AT1G15820.1	plastid	uncharacterized protein LOC100527463 [Glycine max] (light harvesting complex photosystem II subunit 6)	NP_001236415.1-T210	nFFDPLSFAGpTIKc		0.825516	2.08e-05	Known	1	photosynthesis;
NP_001240223.1;XP_003538174.1	NP_001240223.1	GmPIP2;2	AT2G37170.1	plasma membrane	prolactin-inducible protein [Glycine max](Symbols: PIP2B, PIP2;2 | plasma membrane intrinsic protein 2 | chr2:15613624-15614791 REVERSE LENGTH=285)	NP_001240223.1-S15;XP_003538174.1-S15	nAKDVEVQEQGGEYpSAKc;nDVEVQEQGGEYpSAKc	[pS]xx[D/E]	0.765881	0.0239152	Known	5	water transport;response to water deprivation;response to abscisic acid;response to inorganic substance;response to osmotic stress;
Drought-Tolerant Genotype Down-regulated
XP_006583190.1	XP_006583190.1	GmTCP25	AT2G46900.1	nucleus	PREDICTED: transcription factor 25-like [Glycine max](Symbols: | CONTAINS InterPro DOMAIN/s: Basic helix-loop-helix, Nulp1-type (InterPro:IPR006994); Has 2929 Blast hits to 2464 proteins in 333 species: Archae - 2; Bacteria - 151; Metazoa - 913; Fungi - 372; Plants - 141; Viruses - 47; Other Eukaryotes - 1303 (source: NCBI BLink). | chr2:19269678-19271987 FORWARD LENGTH=627)	XP_006583190.1-S21	nVLNEQHHLPQHVpSEEEEEEENDSEPITRc;nKVLNEQHHLPQHVpSEEEEEEENDSEPITRc	[pS]xx[D/E]	-6.37538	1.13e-19	Known	1
XP_003550133.1	XP_003550133.1	GmLIG1	AT5G24890.1	nucleus	PREDICTED: DNA ligase 1-like [Glycine max](Symbols: | unknown protein; FUNCTIONS IN: molecular_function unknown; INVOLVED IN: biological_process unknown; LOCATED IN: cellular_component unknown; EXPRESSED IN: 24 plant structures; EXPRESSED DURING: 13 growth stages; BEST Arabidopsis thaliana protein match is: unknown protein (TAIR:AT2G24550.1); Has 1807 Blast hits to 1807 proteins in 277 species: A…	XP_003550133.1-S239	npSMPLLPVHEDEDNFLEEEEKPKc		-5.98076	3.99e-08	Novel	1
XP_003526458.1	XP_003526458.1	GmNST1	AT5G24890.1	nucleus	PREDICTED: uncharacterized protein LOC100776044 [Glycine max](Symbols:NST1 | stress response NST1-like protein	XP_003526458.1-S32	nIFLNGpSPEKDDGSNFRc	[pS]P	-5.75239	1.37e-17	Novel	1
XP_006599215.1;XP_014624380.1;XP_014624381.1	XP_006599215.1	GmCMT2	AT4G19020.1	nucleus	PREDICTED: DNA (cytosine-5)-methyltransferase CMT2 isoform X2 [Glycine max](Symbols: CMT2 | chromomethylase 2 | chr4:10414526-10420936 FORWARD LENGTH=1295)	XP_006599215.1-S609;XP_014624380.1-S609;XP_014624381.1-S533	nGNSEVHEIpSDGELEVSKc	[pS]xx[D/E]	-5.69058	2.09e-06	Novel	1
XP_003547888.1	XP_003547888.1	GmARID5	AT3G43240.1	nucleus	PREDICTED: AT-rich interactive domain-containing protein 4-like [Glycine max](Symbols: | ARID/BRIGHT DNA-binding domain-containing protein | chr3:15210032-15214440 REVERSE LENGTH=747)	XP_003547888.1-S467	nQEApSPGLHEGVFAGQGGVCKc	[pS]P	-5.62201	0.0158941	Novel	1
XP_014634399.1;XP_014634400.1	XP_014634399.1	GmDEF1	AT1G29370.1	nucleus	PREDICTED: uncharacterized protein LOC100803908 isoform X1 [Glycine max](Symbols: | RNA polymerase II degradation factor-like protein (DUF1296)| chr1:10278080-10283024 REVERSE LENGTH=831)	XP_014634399.1-S308;XP_014634400.1-S308	nTHVNEFVAEDDPVENPDIVGpSAKc		-5.04763	7.17e-17	Novel	1
XP_006590781.1;XP_014619416.1	XP_006590781.1	GmMYH2	AT2G32240.1	endoplasmic reticulum	PREDICTED: myosin-2-like [Glycine max](Symbols: | FUNCTIONS IN: molecular_function unknown; INVOLVED IN: response to cadmium ion; LOCATED IN: plasma membrane; EXPRESSED IN: 25 plant structures; EXPRESSED DURING: 13 growth stages; CONTAINS InterPro DOMAIN/s: Prefoldin (InterPro:IPR009053); BEST Arabidopsis thaliana protein match is: unknown protein (TAIR:AT1G05320.3); Has 470429 Blast hits to 1682…	XP_006590781.1-S600;XP_014619416.1-S600	npSRELEDLIQGSHSKc		-4.85695	5.57e-07	Known	1	others
XP_003545710.2;XP_006597992.1	XP_003545710.2	GmRAF20	AT1G79570.1	nucleus	PREDICTED: uncharacterized protein LOC100816522 isoform X1 [Glycine max](Symbols: | Protein kinase superfamily protein with octicosapeptide/Phox/Bem1p domain | chr1:29932856-29937540 REVERSE LENGTH=1248)	XP_003545710.2-S824;XP_006597992.1-S824	nLAQEGIDNVSLIDQDHAGFpSPVIGKc	[pS]P	-4.1879	1.25e-07	Known	1
XP_003544933.2;XP_006596398.1;XP_006596472.1;XP_006596475.1	XP_003544933.2	GmDRP	AT5G05400.1	plastid	PREDICTED: putative disease resistance protein At5g05400 isoform X3 [Glycine max](Symbols: | LRR and NB-ARC domains-containing disease resistance protein | chr5:1597745-1600369 REVERSE LENGTH=874)	XP_003544933.2-T1244;XP_006596398.1-T1235;XP_006596472.1-T1244;XP_006596475.1-T1244	nVFAFECEpTDDDGQEGIVKDGEKc	[pT]xx[D/E]	-4.07348	9.38e-08	Novel	1
XP_006575611.1;XP_014625731.1;XP_014625732.1	XP_006575611.1	GmUBA2B	AT2G41060.2	nucleus	PREDICTED: UBP1-associated protein 2B-like [Glycine max](Symbols: | RNA-binding (RRM/RBD/RNP motifs) family protein | chr2:17127138-17128493 FORWARD LENGTH=451)	XP_006575611.1-S67;XP_014625731.1-S67;XP_014625732.1-S67	nHEQEEEPQNAEpSEQEEEEEEEEEDEQQEEQEPETRc	[pS]xx[D/E]	-3.99705	8.33e-13	Novel	1
NP_001236212.1;NP_001236910.1;NP_001237902.1;NP_001238254.1;NP_001240935.1;XP_006598718.1	NP_001236212.1	GmDRP	AT5G36930.1	plasma membrane	disease-resistance protein [Glycine max] ( Disease resistance protein (TIR-NBS-LRR class) family | chr5:14567771-14571907 REVERSE LENGTH=1188)	NP_001236212.1-S218;NP_001236910.1-S102;NP_001237902.1-S102;NP_001238254.1-S102;NP_001240935.1-S218;XP_006598718.1-S218	nVFDKDQNGYIpSASELRc		-3.98862	0.00255212	Novel	1
XP_003548422.1;XP_014624517.1	XP_003548422.1	GmDDX31	AT5G63630.1	plasma membrane	PREDICTED: DEAD-box ATP-dependent RNA helicase 31-like isoform X1 [Glycine max](Symbols: | P-loop containing nucleoside triphosphate hydrolases superfamily protein | chr5:25472598-25476402 REVERSE LENGTH=788)	XP_003548422.1-S249;XP_014624517.1-S232	npSDDDDDDEEEEEEIVGGRc;npSDDDDDDEEEEEEIVGGRKc;nKFQPRpSDDDDDDEEEEEEIVGGRc;nFQPRpSDDDDDDEEEEEEIVGGRc	[pS]xx[D/E]	-3.91109	4.67e-18	Novel	1
NP_001236325.1;XP_003531611.1;XP_003544539.1;XP_003549347.2	NP_001236325.1	GmBFRUCT1	AT3G13790.1	extracellular	beta-fructofuranosidase precursor [Glycine max](Symbols: ATCWINV1, ATBFRUCT1 | Glycosyl hydrolases family 32 protein | chr3:4533084-4535831 REVERSE LENGTH=584)	NP_001236325.1-S150;XP_003531611.1-S150;XP_003544539.1-S152;XP_003549347.2-S136	nNLpSDPFLRc		-3.6935	4.55e-09	Known	1	others
XP_014618667.1;XP_014618668.1	XP_014618667.1	GmTRP3	AT5G27030.1	plasma membrane	PREDICTED: topless-related protein 3-like isoform X1 [Glycine max] (Symbols: TPR3 | TOPLESS-related 3 | chr5:9508913-9515263 REVERSE LENGTH=1108)	XP_014618667.1-T288;XP_014618668.1-T288	npTPPANPGMVDYQNADHDQLMKc;npTPPANPGMVDYQNADHDQLMKRc	Rxx[pT]	-3.25044	0.00156861	Known	1
XP_006589099.1;XP_006589100.1;XP_014618648.1;XP_014618649.1	XP_006589099.1	GmTITIN	AT3G05900.1	nucleus	PREDICTED: titin-like isoform X3 [Glycine max](Symbols: | neurofilament protein-related | chr3:1761408-1763854 REVERSE LENGTH=673)	XP_006589099.1-T174;XP_006589100.1-T174;XP_014618648.1-T198;XP_014618649.1-T197	nTLSQELEKEPVEpTDEEKQVQPKc;nTLSQELEKEPVEpTDEEKc	[pT]xx[D/E]	-3.18409	0.000134288	Novel	1	others
XP_006594623.1	XP_006594623.1	GmSYF1	AT5G28740.1	nucleus	PREDICTED: pre-mRNA-splicing factor SYF1-like [Glycine max](Symbols: | Tetratricopeptide repeat (TPR)-like superfamily protein | chr5:10780774-10783772 FORWARD LENGTH=917)	XP_006594623.1-S858	nTSANHEDIELPEEpSDSDDDDDKIEIAQKc	[pS]xx[D/E]	-2.96572	0.0103838	Novel	1
XP_006578757.1;XP_006581801.1	XP_006578757.1	GmPSI1	AT1G34320.1	nucleus	PREDICTED: uncharacterized protein LOC100808760 [Glycine max](Symbols: | Protein of unknown function (DUF668) | chr1:12520713-12524046 FORWARD LENGTH=657)	XP_006578757.1-S606;XP_006581801.1-S603	nIFpSKLPVIDFDIDKERc	Rxx[pS]	-2.92926	1.13e-07	Known	1	others
XP_003533289.1	XP_003533289.1	GmYSL7	AT1G65730.1	plasma membrane	PREDICTED: probable metal-nicotianamine transporter YSL7 [Glycine max](Symbols: YSL7 | YELLOW STRIPE like 7 | chr1:24442639-24446122 FORWARD LENGTH=688)	XP_003533289.1-S383	nENALPVADQDpSPSNPHLSYDDQRc	[pS]P	-2.84753	0.00588484	Novel	1	others
XP_003523957.1;XP_003539298.1	XP_003523957.1	GmASIL2	AT3G54390.1	nucleus	PREDICTED: trihelix transcription factor ASIL2-like [Glycine max](Symbols: | sequence-specific DNA binding transcription factors | chr3:20137912-20138863 REVERSE LENGTH=296)	XP_003523957.1-S67;XP_003539298.1-S55	nLKRDEWpSEGAVTTLLEAYEAKc;nRDEWpSEGAVTTLLEAYEAKc		-2.77698	2.05e-05	Known	1
XP_003546110.1	XP_003546110.1	GmSHOU4	AT1G16860.1	plasma membrane	PREDICTED: uncharacterized membrane protein At1g16860 [Glycine max](Symbols: | Ubiquitin-specific protease family C19-related protein | chr1:29653068-29654819 REVERSE LENGTH=468)	XP_003546110.1-S169	nKVpSGPLEFSGSMKc	Rxx[pS]	-2.6954	0.0305223	Novel	1	others
XP_003536735.1	XP_003536735.1	GmRING1	AT3G19950.1	nucleus	PREDICTED: E3 ubiquitin-protein ligase RING1-like [Glycine max](Symbols: | RING/U-box superfamily protein | chr3:6942853-6943839 FORWARD LENGTH=328)	XP_003536735.1-S242	nYELPTDDADYENEVHGGDAGpSRc		-2.69066	0.00656307	Novel	1
XP_003523142.1;XP_003526964.1;XP_006579597.1;XP_006579598.1;XP_006581869.1;XP_006581870.1;XP_006581871.1;XP_006581872.1;XP_006581874.1;XP_006600805.1;XP_014630303.1;XP_014630304.1;XP_014630305.1;XP_014630306.1	XP_006600805.1	GmAAAP	AT4G02480.1	plastid	PREDICTED: uncharacterized protein LOC100780098 isoform X3 [Glycine max](Symbols: | AAA-type ATPase family protein | chr4:1082082-1088680 REVERSE LENGTH=1265)	XP_003523142.1-S750;XP_003526964.1-S754;XP_006579597.1-S740;XP_006579598.1-S712;XP_006581869.1-S759;XP_006581870.1-S759;XP_006581871.1-S756;XP_006581872.1-S726;XP_006581874.1-S592;XP_006600805.1-S740;XP_014630303.1-S755;XP_014630304.1-S755;XP_014630305.1-S722;XP_014630306.1-S590	nFGpSNQTALLDLAFPDSFGRc		-2.5356	0.0276702	Novel	1	others
XP_003550521.1;XP_006600329.1;XP_014633727.1	XP_003550521.1	GmPPDK	AT4G15530.6	cytosol	PREDICTED: pyruvate, phosphate dikinase, chloroplastic-like [Glycine max](Symbols: PPDK | pyruvate orthophosphate dikinase | chr4:8864828-8870748 REVERSE LENGTH=963)	XP_003550521.1-T530;XP_006600329.1-T530;XP_014633727.1-T533	nGGMpTSHAAVVARc		-2.50998	0.0369771	Known	1	others
XP_003548294.1	XP_003548294.1	GmYSL7	AT1G65730.1	plasma membrane	PREDICTED: probable metal-nicotianamine transporter YSL7 [Glycine max](Symbols: YSL7 | YELLOW STRIPE like 7 | chr1:24442639-24446122 FORWARD LENGTH=688)	XP_003548294.1-S382	nQRENVLPVADQDpSPSNSHLSYDDQRc;nENVLPVADQDpSPSNSHLSYDDQRRc;nENVLPVADQDpSPSNSHLSYDDQRc	[pS]P	-2.27753	0.000428265	Novel	1	others
XP_014618747.1	XP_014618747.1	GmCOP1IP	AT5G43310.2	nucleus	PREDICTED: uncharacterized protein LOC100784692 [Glycine max](Symbols: | COP1-interacting protein-related | chr5:17379735-17385387 REVERSE LENGTH=1180)	XP_014618747.1-S1232	nHTESDNVpSIDDEADEVGTNSSSNEVHTLKc	[pS]xx[D/E]	-2.27119	0.0377338	Novel	1
XP_003518770.1	XP_003518770.1	GmLYK4	AT2G23770.1	plasma membrane	PREDICTED: lysM domain receptor-like kinase 4 [Glycine max](Symbols: | protein kinase family protein / peptidoglycan-binding LysM domain-containing protein | chr2:10120242-10122080 REVERSE LENGTH=612)	XP_003518770.1-S321	nLMANVpSDCLDKYRc		-2.23087	0.00152802	Known	1
XP_003518770.1	XP_003518770.1	GmLYK4	AT2G23770.1		PREDICTED: lysM domain receptor-like kinase 4 [Glycine max](Symbols: | protein kinase family protein / peptidoglycan-binding LysM domain-containing protein | chr2:10120242-10122080 REVERSE LENGTH=612)	XP_003518770.1-S619	nSEDMGFDISDDGIGpSPRc	[pS]P	-2.00404	0.00250281
XP_003518770.1	XP_003518770.1	GmATLYK4	AT2G23770.1		PREDICTED: lysM domain receptor-like kinase 4 [Glycine max](Symbols: | protein kinase family protein / peptidoglycan-binding LysM domain-containing protein | chr2:10120242-10122080 REVERSE LENGTH=612)	XP_003518770.1-S321	nLMANVpSDCLDKYRc		-1.75889	0.0320322
XP_003519334.1	XP_003519334.1	GmTMEM214	AT1G23170.2	cytosol	PREDICTED: transmembrane protein 214-A [Glycine max](Symbols: | Protein of unknown function DUF2359, transmembrane | chr1:8212724-8215516 FORWARD LENGTH=615)	XP_003519334.1-S114	nRHpSDNEEDGDAEPEAEVKc;nSKRHpSDNEEDGDAEPEAEVKc;nRHpSDNEEDGDAEPEAEVKKc	[pS]xx[D/E]	-2.2268	0.00871817	Novel	1	others
XP_003528232.1	XP_003528232.1	GmHMT	AT3G26850.2	nucleus	PREDICTED: uncharacterized protein LOC100807768 [Glycine max](Symbols: | histone-lysine N-methyltransferases | chr3:9896541-9897415 REVERSE LENGTH=265)	XP_003528232.1-S1215	nAFMLTEPFpSPKc	[pS]P	-2.15233	0.019143	Known	1
XP_006573883.2	XP_006573883.2	GmIDM	AT4G14920.1	nucleus	PREDICTED: increased DNA methylation 1-like [Glycine max] (Symbols: | Acyl-CoA N-acyltransferase with RING/FYVE/PHD-type zinc finger protein | chr4:8531157-8535842 REVERSE LENGTH=1138)	XP_006573883.2-S341	nIIpSEDEQTPVHQKc;nKIIpSEDEQTPVHQKc	[pS]xx[D/E]	-2.14762	0.0347967	Novel	1
NP_001235011.1	NP_001235011.1	GmPK	AT2G23200.1	plasma membrane	protein kinase family protein [Glycine max](Symbols: | Protein kinase superfamily protein | chr2:9879351-9881855 FORWARD LENGTH=834)	NP_001235011.1-S325	nLTDGTSHGpSPLPNINLGLKc	[pS]P	-1.96895	0.00274611	Known	1
XP_003523529.1;XP_003527639.1;XP_006577933.1	XP_003523529.1	GmAPK1B	AT1G76360.1	plastid	PREDICTED: protein kinase APK1B, chloroplastic-like isoform X1 [Glycine max](Symbols: | Protein kinase superfamily protein | chr1:28643242-28646483 REVERSE LENGTH=484)	XP_003523529.1-T75;XP_003527639.1-T51;XP_006577933.1-T75	nNFRPDpTVLGEGGFGRc	Rxx[pT]	-1.85915	0.0342797	Novel	1
NP_001242598.1;XP_014625558.1;XP_014625559.1;XP_014625560.1	NP_001242598.1	GmPP2C	AT4G31860.1	cytosol	uncharacterized protein LOC100787633 [Glycine max](Symbols: | Protein phosphatase 2C family protein | chr4:15406685-15408589 REVERSE LENGTH=357)	NP_001242598.1-S131;XP_014625558.1-S148;XP_014625559.1-S148;XP_014625560.1-S131	nIEGLIWpSPRc	[pS]P	-1.85265	0.00088794	Known	1
XP_003538986.3	XP_003538986.3	GmHOS1	AT2G39810.1	nucleus	PREDICTED: E3 ubiquitin-protein ligase HOS1-like [Glycine max](Symbols: HOS1 | ubiquitin-protein ligases | chr2:16612941-16617802 FORWARD LENGTH=927)	XP_003538986.3-S933	nWRSDDApSDEEDDLDLGRc;nSDDApSDEEDDLDLGRc	[pS]xx[D/E]	-1.82319	0.0195865	Known	1	others
XP_003519572.1;XP_003544936.1;XP_006575677.1	XP_003519572.1	GmRH32	AT5G54910.1	nucleus	PREDICTED: DEAD-box ATP-dependent RNA helicase 32-like isoform X1 [Glycine max](Symbols: | DEA(D/H)-box RNA helicase family protein | chr5:22298668-22301719 REVERSE LENGTH=739)	XP_003519572.1-S533;XP_003544936.1-S531;XP_006575677.1-S533	nSILVEPEDpSDKETIFEVSRc	[pS]xx[D/E]	-1.81263	0.0112731	Novel	1
XP_003547330.1	XP_003547330.1	GmFRI1	AT3G24080.2	nucleus	PREDICTED: protein KRI1 homolog [Glycine max](Symbols: | KRR1 family protein | chr3:8695191-8697107 REVERSE LENGTH=630)	XP_003547330.1-S285	nNLNVGEDELQEIpSEDEIELERQEEYEYRc	[pS]xx[D/E]	-1.76554	0.0369771	Known	1	others
XP_003540851.1;XP_006592382.1;XP_006592383.1;XP_006592384.1;XP_006592385.1;XP_006592386.1;XP_006592388.1;XP_006592389.1;XP_006592390.1;XP_006592392.1	XP_003540851.1	GmC3H13	AT3G21810.1	nucleus	PREDICTED: zinc finger CCCH domain-containing protein 13-like isoform X2 [Glycine max](Symbols: | Zinc finger C-x8-C-x5-C-x3-H type family protein | chr3:7684852-7688360 FORWARD LENGTH=437)	XP_003540851.1-S246;XP_006592382.1-S248;XP_006592383.1-S248;XP_006592384.1-S248;XP_006592385.1-S246;XP_006592386.1-S218;XP_006592388.1-S187;XP_006592389.1-S187;XP_006592390.1-S187;XP_006592392.1-S187	nIGANEEDLSIDIIpSNGENTGLHPIAKc	[pS]xx[D/E]	-1.76511	0.0320322	Novel	1
XP_003547047.2	XP_003547047.2	GmDTSP6	AT4G12070.1	cytosol	PREDICTED: uncharacterized protein LOC100798931 [Glycine max](Symbols: | unknown protein; INVOLVED IN: biological_process unknown; LOCATED IN: plasma membrane; EXPRESSED IN: 22 plant structures; EXPRESSED DURING: 13 growth stages; Has 30201 Blast hits to 17322 proteins in 780 species: Archae - 12; Bacteria - 1396; Metazoa - 17338; Fungi - 3422; Plants - 5037; Viruses - 0; Other Eukaryotes - 2996 …	XP_003547047.2-S522	nDTAGELpSFRc		-1.75499	1.87e-05	Novel	1	others
XP_003543254.1;XP_014620570.1	XP_003543254.1	GmTSJT1	AT4G27450.1	cytosol	PREDICTED: stem-specific protein TSJT1 [Glycine max](Symbols: | Aluminium induced protein with YGL and LRDR motifs | chr4:13727665-13728683 REVERSE LENGTH=250)	XP_003543254.1-S18;XP_014620570.1-S18	nAFAHPPEELNpSPASYKc	[pS]P	-1.72976	0.000275964	Known	1	others
XP_003529353.1;XP_003542717.1	XP_003529353.1	GmGBPL3	AT5G46070.1	cytosol	PREDICTED: guanylate-binding protein 1-like [Glycine max](Symbols: | Guanylate-binding family protein | chr5:18683468-18688397 FORWARD LENGTH=1082)	XP_003529353.1-S976;XP_003542717.1-S976	nVDDNIGDDMDVpSPRc;nMRVDDNIGDDMDVpSPRc	[pS]P	-1.65103	0.00232497	Novel	1	others
XP_003520628.2	XP_003520628.2	GmCHX20	AT3G53720.1	golgi	PREDICTED: cation/H(+) antiporter 20 [Glycine max](Symbols: ATCHX20, CHX20 | cation/H+ exchanger 20 | chr3:19905826-19910027 REVERSE LENGTH=842)	XP_003520628.2-S443	nLGDINpSLSSKc;nKLGDINpSLSSKc		-1.57753	0.0398631	Known	1	others
XP_006595529.1	XP_006595529.1	GmGLYII-8	AT3G10850.1	cytosol	putative hydroxyacylglutathione hydrolase [Glycine max] (Symbols: GLX2-2, GLY2 | Metallo-hydrolase/oxidoreductase superfamily protein | chr3:3397756-3399522 REVERSE LENGTH=258)	XP_006595529.1-S241	nVGCKpSPVEALGEIRc	[pS]xx[D/E]	-1.54629	0.0206573	Novel	1	others
XP_003521098.1;XP_006604309.1;XP_006604310.1	XP_003521098.1	GmSPT6	AT1G65440.2	nucleus	PREDICTED: transcription elongation factor SPT6-like [Glycine max](Symbols: GTB1 | global transcription factor group B1 | chr1:24306908-24314327 REVERSE LENGTH=1642)	XP_003521098.1-S7;XP_006604309.1-S7;XP_006604310.1-S7	nGVIpSDEEDDVELDEEEREPVDGDELEEGRc	[pS]xx[D/E]	-1.52537	0.0416503	Novel	1
NP_001237528.1	NP_001237528.1	GmEIF4E1	AT4G18040.1	cytosol	eukaryotic translation initiation factor 4E [Glycine max](Symbols: EIF4E, CUM1, AT.EIF4E1, eIF4E1 | eukaryotic translation initiation factor 4E | chr4:10016724-10018151 REVERSE LENGTH=235)	NP_001237528.1-S22	nVVpSDNNNDDDDDDLEEGEIPVDGEDSGATATTKPPAALARc	Rxx[pS]	-1.49229	0.0355169	Known	1
XP_014624660.1	XP_014624660.1	GmMDN	AT5G13970.1	nucleus	PREDICTED: uncharacterized protein LOC100820108 [Glycine max] (midasin-like protein)	XP_014624660.1-S248	nVRFDSECDDpSGNDDDGLEGRc;nFDSECDDpSGNDDDGLEGRc	[pS][D/E]	-1.46783	0.0347923	Novel	1	others
XP_003523320.1;XP_003526758.1	XP_003523320.1	GmRPLP1	AT5G24510.1	cytosol	PREDICTED: 60S acidic ribosomal protein P1 [Glycine max](Symbols: | 60S acidic ribosomal protein family | chr5:8369295-8369866 REVERSE LENGTH=111)	XP_003523320.1-S100;XP_003526758.1-S100	nKEEVKEEpSDDDMGFGLFDc;nEEVKEEpSDDDMGFGLFDc;nEEpSDDDMGFGLFDc	[pS]xx[D/E]	-1.41449	3.07e-05	Known	1	others
XP_003523320.1;XP_003526758.1	XP_003523320.1	GmNA	AT5G24510.1		PREDICTED: 60S acidic ribosomal protein P1 [Glycine max](Symbols: | 60S acidic ribosomal protein family | chr5:8369295-8369866 REVERSE LENGTH=111)	XP_003523320.1-S100;XP_003526758.1-S100	nEEVKEEpSDDDMGFGLFDc;nKEEVKEEpSDDDMGFGLFDc;nEEpSDDDMGFGLFDc	[pS]xx[D/E]	-0.87931	6.67e-05
NP_001235671.1;XP_003534302.1	NP_001235671.1	GmRPM1	AT3G07040.1	cytosol	NBS-LRR type disease resistance protein [Glycine max](Symbols: RPM1, RPS3 | NB-ARC domain-containing disease resistance protein | chr3:2226244-2229024 REVERSE LENGTH=926)	NP_001235671.1-S141;XP_003534302.1-S143	nLDpSQGDALLLEEADLVGIDKPKc	Rxx[pS]	-1.40491	0.0185993	Novel	1
NP_001235846.1;XP_006586619.1;XP_006598709.1;XP_006598710.1;XP_014623900.1;XP_014623901.1;XP_014635028.1	XP_006586619.1	GmI-2	AT5G52200.1	nucleus	uncharacterized protein LOC100500286 [Glycine max](phosphoprotein phosphatase inhibitor;)	NP_001235846.1-S43;XP_006586619.1-S43;XP_006598709.1-S43;XP_006598710.1-S43;XP_014623900.1-S43;XP_014623901.1-S43;XP_014635028.1-S43	nTPYHPMIDDDSSLpSPVRc	[pS]P	-1.37406	0.00476683	Known	1	others
XP_003537994.1	XP_003537994.1	GmF12A12.60	AT3G46540.1	mitochondrion	PREDICTED: epsin-3-like [Glycine max](Symbols: | ENTH/VHS family protein | chr3:17134204-17135411 REVERSE LENGTH=307)	XP_003537994.1-S186	nGIEGFGpSFSHRc		-1.37095	0.000185794	Novel	1	others
XP_006599095.2;XP_006599096.2;XP_006599097.2;XP_006599099.2;XP_006599100.2;XP_014624128.1	XP_006599096.2	GmRBB1	AT5G40450.1	plasma membrane	PREDICTED: microtubule-associated protein futsch isoform X1 [Glycine max](Symbols: | unknown protein; FUNCTIONS IN: molecular_function unknown; INVOLVED IN: biological_process unknown; LOCATED IN: chloroplast, plasma membrane; EXPRESSED IN: 24 plant structures; EXPRESSED DURING: 13 growth stages; Has 30201 Blast hits to 17322 proteins in 780 species: Archae - 12; Bacteria - 1396; Metazoa - 17338;…	XP_006599095.2-S1620;XP_006599096.2-S1620;XP_006599097.2-S1620;XP_006599099.2-S1620;XP_006599100.2-S858;XP_014624128.1-S1374	nSVQPIPDETLISNETVAEpSDQDERQPEAEFTEKc;nSVQPIPDETLISNETVAEpSDQDERc	[pS]xx[D/E]	-1.36397	0.0153743	Known	1	others
XP_006579510.1;XP_006579511.1;XP_014630907.1	XP_006579510.1	GmDSPP	AT5G07980.1	nucleus	PREDICTED: uncharacterized protein LOC100780128 isoform X1 [Glycine max](Symbols: | dentin sialophosphoprotein-related | chr5:2549432-2554669 REVERSE LENGTH=1501)	XP_006579510.1-S858;XP_006579511.1-S858;XP_014630907.1-S858	nENPSFDGDLHpSPKc	[pS]P	-1.34571	0.0293508	Novel	1	others
XP_003537670.1	XP_003537670.1	GmAATL1	AT1G47670	plasma membrane	PREDICTED: lysine histidine transporter-like 8 [Glycine max] (Transmembrane amino acid transporter family protein)	XP_003537670.1-T89-S93	nFLpTPLGpSPVRc;nFLpTPLGpSPVRKc		-1.27259	0.00032586	Known	1	others
XP_003537670.1	XP_003537670.1	GmNA			PREDICTED: lysine histidine transporter-like 8 [Glycine max]	XP_003537670.1-S93	nFLTPLGpSPVRKc;nFLTPLGpSPVRc		-0.816683	0.011476
XP_014620583.1;XP_014620584.1;XP_014620585.1;XP_014620586.1	XP_014620583.1	GmLRR-RKs	AT1G53440.1	plasma membrane	PREDICTED: probable LRR receptor-like serine/threonine-protein kinase At1g53430 isoform X1 [Glycine max](Symbols: | Leucine-rich repeat transmembrane protein kinase | chr1:19945959-19951562 FORWARD LENGTH=1035)	XP_014620583.1-S1001;XP_014620584.1-S977;XP_014620585.1-S1000;XP_014620586.1-S976	nSMGGPWLDSSIpSLPSRc;nSMGGPWLDSSIpSLPSRIDc		-1.26924	0.0364902	Known	1
XP_003517776.1;XP_006573098.1;XP_006573099.1;XP_014628832.1	XP_003517776.1	GmIQD28	AT1G14380.2	nucleus	PREDICTED: protein IQ-DOMAIN 31-like isoform X1 [Glycine max](Symbols: IQD28 | IQ-domain 28 | chr1:4918279-4920761 REVERSE LENGTH=602)	XP_003517776.1-S106;XP_006573098.1-S106;XP_006573099.1-S81;XP_014628832.1-S106	nVQDVANFGpSQEDLEKc;nVQDVANFGpSQEDLEKLQLTEAAIKc	[pS]xx[D/E]	-1.25524	0.0347967	Novel	1	others
XP_006604331.1	XP_006604331.1	GmCBP	AT5G04020.1	nucleus	PREDICTED: uncharacterized protein LOC100820346 [Glycine max](Symbols: | calmodulin binding | chr5:1081980-1086546 REVERSE LENGTH=1495)	XP_006604331.1-S645	nAFETILPFQDAENpSPRc	[pS]P	-1.20879	0.011476	Novel	1	others
XP_003526386.2;XP_014630109.1	XP_003526386.2	GmWIP1	AT4G26455.1	cytosol	PREDICTED: WPP domain-interacting protein 2-like [Glycine max](Symbols: WIP1 | WPP domain interacting protein 1 | chr4:13365737-13367384 FORWARD LENGTH=489)	XP_003526386.2-S227;XP_014630109.1-S225	nIEKENpSFSSLESDSRc;nENpSFSSLESDSRc		-1.19789	0.0144495	Known	1
XP_003531401.1	XP_003531401.1	GmKinX	AT5G64690.1	nucleus	PREDICTED: probable serine/threonine-protein kinase kinX [Glycine max](Symbols: | neurofilament triplet H protein-related | chr5:25862969-25864521 FORWARD LENGTH=344)	XP_003531401.1-S75	nSLpSFLFKc	Rxx[pS]	-1.16196	0.011476	Novel	1
NP_001236351.1;XP_003555807.1	NP_001236351.1	GmCRT1B	AT1G09210.1	endoplasmic reticulum	calreticulin-1 precursor [Glycine max](Symbols: CRT1b, AtCRT1b | calreticulin 1b | chr1:2973217-2976655 REVERSE LENGTH=424)	NP_001236351.1-S399;XP_003555807.1-S401	nDDPVDSDADEEEEDADEAGNDpSDAESKc;nREEEESKDDPVDSDADEEEEDADEAGNDpSDAESKc;nEEEESKDDPVDSDADEEEEDADEAGNDpSDAESKc	[pS]xx[D/E]	-1.14823	0.049016	Known	1	others
XP_006575707.1	XP_006575707.1	GmABCC3	AT3G13080.1	vacuole	PREDICTED: LOW QUALITY PROTEIN: ABC transporter C family member 3-like [Glycine max](multidrug resistance-associated protein 3)	XP_006575707.1-S846	nALSTLDpSLDGAAVSNEISVLEQDVNVSDTHGFKc		-1.14781	0.000244451	Known	1	others
NP_001238374.1;NP_001239676.1	NP_001238374.1	GmRPL10	AT2G40010.1	cytosol	60S acidic ribosomal protein P0 [Glycine max](Symbols: | Ribosomal protein L10 family protein | chr2:16708578-16710448 REVERSE LENGTH=317)	NP_001238374.1-S310;NP_001239676.1-S309	nEEPAEEpSDDDMGFSLFDc;nKEEPAEEpSDDDMGFSLFDc;nEEEKKEEPAEEpSDDDMGFSLFDc	[pS]xx[D/E]	-1.13884	0.000896714	Known	1	others
NP_001238374.1;NP_001239676.1	NP_001238374.1	GmNA	AT2G40010.1		60S acidic ribosomal protein P0 [Glycine max](Symbols: | Ribosomal protein L10 family protein | chr2:16708578-16710448 REVERSE LENGTH=317)	NP_001238374.1-S310;NP_001239676.1-S309	nKEEPAEEpSDDDMGFSLFDc;nEEPAEEpSDDDMGFSLFDc;nEEEKKEEPAEEpSDDDMGFSLFDc	[pS]xx[D/E]	-0.858218	0.0158188
NP_001237305.1;XP_003526963.1	NP_001237305.1	GmEF1B	AT2G18110.1	cytosol	uncharacterized protein LOC100499878 [Glycine max](Symbols: | Translation elongation factor EF1B/ribosomal protein S6 family protein | chr2:7872636-7873713 FORWARD LENGTH=231)	NP_001237305.1-T116;XP_003526963.1-T116	nAAVAEDDDDDDVDLFGEEpTEEEKKAAEERc;nAAVAEDDDDDDVDLFGEEpTEEEKKc;nAAVAEDDDDDDVDLFGEEpTEEEKc	[pT]xx[D/E]	-1.11748	0.0272578	Known	1
NP_001240863.1;NP_001241128.1;NP_001241432.1;NP_001242670.1;XP_006582915.1;XP_006593429.1;XP_006601852.1;XP_006601853.1	NP_001240863.1	GmAPK1B	AT2G28930.3	plastid	protein kinase APK1A, chloroplastic-like [Glycine max](Symbols: APK1B, PK1B | protein kinase 1B | chr2:12424551-12426565 FORWARD LENGTH=415)	NP_001240863.1-S78;NP_001241128.1-S77;NP_001241432.1-S77;NP_001242670.1-S78;XP_006582915.1-S77;XP_006593429.1-S78;XP_006601852.1-S77;XP_006601853.1-S77	nNFRPDpSVLGEGGFGSVFKc	Rxx[pS]	-1.11655	0.0152564	Novel	1
XP_003533578.1;XP_003551693.1;XP_014626325.1	XP_003533578.1	GmRAD21.3	AT5G16270.1	nucleus	PREDICTED: sister chromatid cohesion 1 protein 4-like [Glycine max](Symbols: ATRAD21.3, SYN4 | sister chromatid cohesion 1 protein 4 | chr5:5316783-5322330 FORWARD LENGTH=1031)	XP_003533578.1-S170;XP_003551693.1-S170;XP_014626325.1-S170	nFGDGDApSQIGLDLDEVLLNDKc		-1.04962	0.000383543	Novel	1
NP_001236220.1;XP_003543439.2	NP_001236220.1	GmRPLP	AT3G44590.1	cytosol	uncharacterized protein LOC100306264 [Glycine max](Symbols: | 60S acidic ribosomal protein family | chr3:16163983-16164658 FORWARD LENGTH=111)	NP_001236220.1-S101;XP_003543439.2-S139	nKVEEKEEpSDDDMGFSLFDc	[pS]xx[D/E]	-1.02003	0.000665741	Known	1	others
XP_003518382.1;XP_003545260.1;XP_006575502.1	XP_003518382.1	GmSCL30	AT3G55460.1	nucleus	PREDICTED: serine/arginine-rich SC35-like splicing factor SCL30 [Glycine max](Symbols: SCL30, At-SCL30 | SC35-like splicing factor 30 | chr3:20561024-20563502 FORWARD LENGTH=262)	XP_003518382.1-S5-S10;XP_003545260.1-S5-S10;XP_006575502.1-S5-S10	nRRNpSPAYYpSPPRc;nNpSPAYYpSPPRc;nRNpSPAYYpSPPRc	[pS]P	-0.980189	0.0070693	Known	1
XP_006583789.1;XP_006583790.1	XP_006583789.1	GmPBP	AT1G61690.1	nucleus	PREDICTED: uncharacterized protein LOC100781939 isoform X1 [Glycine max](Symbols: | phosphoinositide binding | chr1:22782825-22786782 REVERSE LENGTH=1171)	XP_006583789.1-S348;XP_006583790.1-S348	nILEKELEEQELLAEAEDpSDDELSALIRc;nELEEQELLAEAEDpSDDELSALIRc	[pS]xx[D/E]	-0.932391	0.000858051	Known	1	others
XP_003540303.1	XP_003540303.1	GmDTX40	AT3G21690.1	vacuole	PREDICTED: protein DETOXIFICATION 40 [Glycine max](Symbols: | MATE efflux family protein | chr3:7638750-7641861 FORWARD LENGTH=506)	XP_003540303.1-S34	nILpSDDTLPFLNRc	Rxx[pS]	-0.819502	0.0235953	Known	1	others
XP_003522940.1;XP_014630182.1	XP_003522940.1	GmTSS	AT4G28080.1	nucleus	PREDICTED: protein TSS-like [Glycine max] (Tetratricopeptide repeat (TPR)-like superfamily protein)	XP_003522940.1-S1621;XP_014630182.1-S1621	nDHGGILPPPVNISPLLPVpSPRc		-0.81252	0.00156861	Known	1	others
XP_006585081.1	XP_006585081.1	GmMYOB2	AT1G70750.1	endoplasmic reticulum	PREDICTED: myosin-binding protein 2-like [Glycine max](Symbols: | Protein of unknown function, DUF593 | chr1:26680728-26683147 REVERSE LENGTH=749)	XP_006585081.1-S348	nLIPIELVDpSPAPENRc	[pS]P	-0.78907	0.0441385	Novel	1
i	Drought-tolerant genotype significantly regulated phosphoproteins under drought condition were determined according to the following criteria:
	1. BH-FDR ≤ 0.05
	2.| Log ratio| ≥ 0.5 * SD
	3. Biological replicates =3
	4. Experimental replicates ≥ 4
	5. Number of log2 ratios of heavy and light dimethyl labeled phosphopeptides ≥5
	6. The pair of high quality of XIC from both forward and reciprocal mixing replicates ≥ 1
ii	Identifiers of a group of proteins that the PTM peptide group is associated with (including splicing varients, isoforms and different proteins that share the same peptides).
iii	Identifiers of the best scoring protein ( or leading protein) that the PTM peptide group is associated with.
iv	Protein abbreviation of the leading protein.
v	Arabidopsis ortholog of the phosphoproteins generated by NCBI BLAST.
vi	Subcellular localization of the ortholog protein from SUBA4.0.
vii	Protein annotation of the leading protein and the arabidopsis homolog .
viii	Unique PTM site patterns
ix	Phosphopeptide sequences sharing the same UPSP, and p represents the phosphoylated amino acid.
x	Motif category of the phosphosites from three major motif catogry: acidophilic (p[S/T][D/E] or p[S/T]xx[D/E]), basophilic (Rxxp[S/T]) and the proline-directed (p[S/T]P
xi	Log2 ratio of the phosphorylation level of drought-tolerant cultviar to the drought- sensitive cultivar.
xii	Corrected p value by BH-FDR
xiii	Whether the gene has been previously reported to be related with drought or not
xiv	Number of repetitions in the protein function groups generated by GO analysis.
xv	Gene Ontology catergories of the protein.
	Pink and blue color represents drought-tolerant cultivar significantly up- and down-regulated NOVEL phosphopeptide groups, respectively.
	The bold letter indicates that these phosphoproteins are of regulatory function.
#	DTSP, Drought-tolerant cultivar significantly regualted phosphosite.

## Sheet: Table S6b
Supplementary Table S6b. The STRING annotated interactions between the significantly regulated phosphoprotein.
Protein Abbreviation Ai	Protein Abbreviation Bii	Scoreiii
LHCB6	STN7	0.616
SYP51	WIP1	0.762
PSI1	STN7	0.443
CP22	STN7	0.899
UPL1	SPT6	0.889
UPL1	RING1	0.922
PIP2-7	WIP1	0.762
TMEM214	PK	0.534
HOS1	SRK2I	0.651
RPL10	SERBP1	0.665
RPL10	EIFISO4G1	0.906
LHCB4.2	AKINb1	0.491
LHCB4.2	LIG1	0.491
FRI1	LIG1	0.77
FRI1	RH32	0.941
FRI1	EIFISO4G1	0.707
FRI1	DDX31	0.776
MYH2	ASIL2	0.463
RPLP	SERBP1	0.708
RPLP	EIFISO4G1	0.901
PIP2;1	SRK2I	0.66
REM1.2	AKINb1	0.416
TSJT1	AKINb1	0.955
TSS	G3BP	0.738
RPLP1	EIFISO4G1	0.9
SRK2I	BTR1	0.561
HB-12	PPDK	0.471
HB-12	LTI65	0.411
HB-12	DI8	0.405
RING1	PHDP	0.464
RING1	I-2	0.442
APK1B	SRK2I	0.412
TCF25	NPL41	0.614
RH20	FRI1	0.918
STN7	CDSP32	0.43
STN7	LHCB2	0.879
STN7	LHCB4.2	0.725
STN7	CHUP1	0.431
STN7	BSL1	0.571
SERBP1	RPLP1	0.706
SPT6	NAP1;2	0.43
KHDRB	CIMS	0.463
CSP2	P5CS2	0.403
CSP2	PPDK	0.459
HB-1	DI8	0.438
FREE1	UPL1	0.422
FREE1	PBP	0.585
GCT	P5CS2	0.548
GCT	PPDK	0.522
SRK2I	ABCG22	0.525
SRK2I	I-2	0.545
SRK2I	LTI65	0.699
SRK2I	DI8	0.41
EF1B	RPLP1	0.826
EF1B	DEP1	0.901
EF1B	RPL10	0.933
EF1B	RPLP	0.799
CDSP32	LHCB4.2	0.501
CDSP32	PSBR	0.404
LHCB2	PSBQ	0.913
LHCB2	LHCB4.2	0.975
NPL41	PUX5	0.623
NPL41	AAAP	0.527
LTI65	DI8	0.893
COR47	HOS1	0.55
COR47	LTI65	0.846
LHCB4.2	PSBQ	0.997
LHCB4.2	CHUP1	0.44
PSBR	LHCB2	0.722
PSBR	PSBQ	0.989
PSBR	LHCB4.2	0.826
DTSP4	PSI1	0.557
PIP2;2	PIP2;1	0.508
ARD2	DEP1	0.992
CDSP32	PSBQ	0.443
PIP2;1	P5CS2	0.427
UPL1	PHDP	0.594
UPL1	AMPD	0.901
KLCR1	IQD1	0.68
BFRUCT1	PPDK	0.416
VAP2-2	XIK	0.586
F2KP	PPDK	0.519
F2KP	TSS	0.409
F2KP	AMPD	0.436
F2KP	DEP1	0.463
GST8	GPX6	0.703
UGE5	GME	0.852
TUA2	KLCR1	0.543
MYOB2	XIK	0.894
FRI1	DI8	0.528
CRT1B	CNX1	0.461
CYS-3A	CIMS	0.684
REM	DI8	0.489
CHUP1	XIK	0.416
CHUP1	I-2	0.504
CHUP1	TSS	0.552
CHUP1	PSBQ	0.44
GPX6	CYS-3A	0.47
AATL1	KLCR1	0.567
LHCB1.3	LHCB2	0.935
LHCB1.3	CP22	0.568
LHCB1.3	PSBQ	0.933
LHCB1.3	PSBR	0.58
LHCB1.3	LHCB4.2	0.971
AKINb1	LIG1	0.632
RAD21.3	PDS5A	0.961
RSZ32	SCL30	0.763
RSZ32	SR45a	0.917
RSZ32	BTR1	0.957
RSZ32	SYF1	0.9
RH32	DDX31	0.919
RH32	EIFISO4G1	0.915
RH20	RSZ32	0.908
RH20	RH32	0.92
RH20	SR45a	0.901
RH20	BTR1	0.9
RH20	CSP2	0.941
RH20	SYF1	0.913
SPEN2	RH32	0.516
SPEN2	SYF1	0.507
SCL30	SYF1	0.507
SR45a	SYF1	0.9
SR45a	BTR1	0.9
DEF1	RAF20	0.763
SPT6	SYF1	0.91
EIFISO4G1	DDX31	0.483
CSP2	RSZ32	0.9
CSP2	RH32	0.443
CSP2	SYF1	0.9
CSP2	SR45a	0.901
CSP2	BTR1	0.912
LIG1	RH32	0.787
EIF4E1	DDX31	0.456
EIF4E1	RH32	0.641
EIF4E1	EIFISO4G1	0.998
BTR1	SYF1	0.9
UBA2B	SYF1	0.507
SHOU4	KLCR1	0.596
TCP11	TUA5	0.676
TCP11	TUA2	0.676
RPLP	RPLP1	0.997
AMPD	PSBQ	0.454
LOX1	AMPD	0.903
LOX1	UPL1	0.9
PPDK	DEP1	0.62
LHCB6	LHCB2	0.958
LHCB6	PSBQ	0.995
LHCB6	CP22	0.97
LHCB6	CDSP32	0.748
LHCB6	LHCB4.2	0.995
LHCB6	PSBR	0.962
LHCB6	LHCB1.3	0.988
REM1.2	DI8	0.489
AMT	TSS	0.4
AMT	CP22	0.422
AMT	CIMS	0.476
CP22	LHCB2	0.981
CP22	PSBQ	0.937
CP22	TSS	0.408
CP22	CDSP32	0.426
CP22	LHCB4.2	0.79
CP22	PSBR	0.867
SEC15B	XIK	0.49
P5CS2	CIMS	0.584
P5CS2	LTI65	0.528
IQD28	IQD1	0.407
IQD28	IQD14	0.402
RPL10	P5CS2	0.578
RPL10	MAP2B	0.424
RPL10	RPLP	0.998
RPL10	RPLP1	0.998
PBP	PHDP	0.438
PBP	SEC15B	0.422
PBP	F12A12.60	0.431
i	Protein Abbreviation of the intercator A
ii	Protein Abbreviation of the intercator B
iii	STRING confidence score genenrated by STRING automatically. All the scores are larger than 0.4, which means a medium of confidence.
