# Supplementary material for: Isotopically Dimethyl Labeling-Based Quantitative Proteomic Analysis of Phosphoproteomes of Soybean Cultivars
Source: Biomolecules. 2021 Aug 16;11(8):1218. doi: 10.3390/biom11081218 (PMC8393417; doi:10.3390/biom11081218)
Supplement: Supplementary file 1 [file biomolecules-11-01218-s001.zip › Supplementary Table S7.xlsx]

## Sheet: Table S7
Supplementary Table S7. Primers designed for RT-qPCR.
Genei	Primer Sequence (5'-3')ii	Positioniii	Tmiv	GC%v	Product Sizevi	Refseq Accessionvii
GmACT6	F: TTCCATCACCCTCGCCATTTCCC	58-80	66.01	56.52	138	NP_001276160.2
	R ACACAGCACGTGGGGCATCAT	175-195	65.95	57.14
GmFBOX	F:GTCCGGGTGCTCAAGAATTTGTTT	1230-1253	62.29	45.83	108	NP_001241035.1
	R:TTGGGTCTGCCAATCTGCCG	1318-1337	63.1	60
GmLTI65	F: GCAAAGCCGAGGAAAAAGGAGG	1555-1576	62.28	54.55	87	XP_003556105.1
	R: CACCTACAACCTGGTGAACCTGT	1619-1641	62.33	52.17
GmP5CS2	F: CTCAACTCGCTCTCCGAAACTCAT	253-276	62.68	50	150	XP_003520914.1
	R : AGCTCCAATTCTGCCCAATGCTA	380-402	62.54	47.83
GmCSP2	F: TGGGGAGTCCGGGCATTTTG	765-784	62.78	60	80	XP_003522723.1
	R AAAAGCAAGGCCACACCCCC	825-844	63.59	60
GmAPK18	F: GCCCTTCTCCCCCAGAGAGAT	486-506	62.81	61.9	150	XP_003523529.1
	R: CGCCTAGGACCGTGTCTGGT	616-635	63.76	65
GmPPDK	F: CACCAACCACCAAAAAGCGGG	356-378	62.82	57.14	100	XP_003550521.1
	R: GCAAGGTTGGCTCCCTTTCCT	435-455	62.9	57.14
GmDEP1	F: AGGAAGTCGTTGCTGCACTCG	1185-1205	63.19	57.14	101	XP_003540469.1
	R: AGTTCTCCATATGTGACCCTGCAAC	1261-1285	62.83	48
GmCHUP1	F: TGCATGCTACACGATGATACGAGA	3513-3536	62.04	45.83	85	XP_006573276.1
	R: GGGAAAAACAAGGCAGAGGTAGGG	3574-3597	63.4	54.17
GmHOS1	F: CGAGACACAGAGTTGTTCCGAGT	70-92	62.39	52.17	150	XP_003538986.1
	R: AAACGGTGGGTCCGTTGAGC	200-219	63.28	60
GmSR45a	F: ACATCACTGTTGAGCGGTCACG	539-560	63.34	0.5455	114	XP_014620442.1
	R: GGTCACCACCTCGGTCACCA	633-652	63.91	65
i	Gene name.
ii	Primer sequence of forwad and reverse from 5' to 3'.
iii	Primer sequence position of the gene sequence.
iv	Melting temperature of the sequence.
v	GC content percentage of the sequence.
vi	Expected PCR product size.
vii	NCBI Refseq accession.
