# Supplementary material for: Isotopically Dimethyl Labeling-Based Quantitative Proteomic Analysis of Phosphoproteomes of Soybean Cultivars
Source: Biomolecules. 2021 Aug 16;11(8):1218. doi: 10.3390/biom11081218 (PMC8393417; doi:10.3390/biom11081218)
Supplement: Supplementary file 1 [file biomolecules-11-01218-s001.zip › Supplementary Table S8.xlsx]

## Sheet: Table S8
Supplementary Table S8. Overlap between the significantly regulated phophopeptide groups and kinase-substrate map.
Proteini	Protein Annotationii	Abbrevationiii	Orthologiv	Subcellular Localizationv	Sitevi	Quantificationvii	Peptideviii	Kinase Familyix	STRING/BioGrid Annotated kinasex	STRING/BioGrid Annotated kinase Annotationxi	Kinase Orthologxii	Kinase Abbreviationxiii	Kinase Subcellular Localizationxiv
XP_003556105.1	PREDICTED: low-temperature-induced 65 kDa protein [Glycine max]	GmLTI65	AT5G52300.2	nucleus	S123	Up	VENLGKpSGIDSGG	CAMK	XP_003518861.1	PREDICTED: serine/threonine-protein kinase SRK2I-like isoform X1 [Glycine max]	AT4G33950.1	GmSRK2I	cytosol
XP_003556105.1	PREDICTED: low-temperature-induced 65 kDa protein [Glycine max]	GmLTI65	AT5G52300.2	nucleus	S344	Up	IASEAGpSGEKDAI	CAMK	XP_003518861.1	PREDICTED: serine/threonine-protein kinase SRK2I-like isoform X1 [Glycine max]	AT4G33950.1	GmSRK2I	cytosol
XP_003556105.1	PREDICTED: low-temperature-induced 65 kDa protein [Glycine max]	GmLTI65	AT5G52300.2	nucleus	S423	Up	ETKNEVpSVKDYLA	CAMK	XP_003518861.1	PREDICTED: serine/threonine-protein kinase SRK2I-like isoform X1 [Glycine max]	AT4G33950.1	GmSRK2I	cytosol
XP_003556105.1	PREDICTED: low-temperature-induced 65 kDa protein [Glycine max]	GmLTI65	AT5G52300.2	nucleus	S442	Up	EEDKALpSELISEA	CAMK	XP_003518861.1	PREDICTED: serine/threonine-protein kinase SRK2I-like isoform X1 [Glycine max]	AT4G33950.1	GmSRK2I	cytosol
XP_003556105.1	PREDICTED: low-temperature-induced 65 kDa protein [Glycine max]	GmLTI65	AT5G52300.2	nucleus	S446	Up	ALSELIpSEALHKK	CAMK	XP_003518861.1	PREDICTED: serine/threonine-protein kinase SRK2I-like isoform X1 [Glycine max]	AT4G33950.1	GmSRK2I	cytosol
NP_001234972.1	dehydrin-like protein [Glycine max]	GmDI8	AT5G66400.1	cytosol	S174	Up	NPVHAApSVTYVAT	CAMK	XP_003519491.1	PREDICTED: SNF1-related protein kinase regulatory subunit beta-1 [Glycine max]	AT5G21170.1	GmAKINβ1	nucleus
XP_003536176.1	PREDICTED: serine/threonine-protein kinase BLUS1-like isoform X2 [Glycine max]	GmBLUS1	AT4G24100.1	cytosol	S476	Up	QLLGEKpSNRDIRR	CAMK	XP_003518861.1	PREDICTED: serine/threonine-protein kinase SRK2I-like isoform X1 [Glycine max]	AT5G66880.1	GmSRK2I	cytosol
XP_003536176.1	PREDICTED: serine/threonine-protein kinase BLUS1-like isoform X2 [Glycine max]	GmBLUS1	AT4G24100.1	cytosol	S476	Up	QLLGEKpSNRDIRR	CAMK	XP_003526181.1	PREDICTED: CBL-interacting serine/threonine-protein kinase 25-like [Glycine max]	AT5G25110.1	GmCIPK25	cytosol
XP_003528866.1	PREDICTED: remorin-like [Glycine max]	GmREM1.2	AT3G61260.1	plasma membrane	S71	Up	PVKKNApSGGSLDR	CAMK	XP_003519491.1	PREDICTED: SNF1-related protein kinase regulatory subunit beta-1 [Glycine max]	AT5G21170.1	GmAKINβ1	nucleus
NP_001238314.1	nucleosome assembly protein 1 [Glycine max]	GmNAP1;2	AT2G19480.3	nucleus	S39	Up	SLAGAHpSDVLETL	CAMK	XP_003519491.1	PREDICTED: SNF1-related protein kinase regulatory subunit beta-1 [Glycine max]	AT5G21170.1	GmAKINβ1	nucleus
NP_001238314.1	nucleosome assembly protein 1 [Glycine max]	GmNAP1;2	AT2G19480.3	nucleus	S39	Up	SLAGAHpSDVLETL	CAMK	XP_003518861.1	PREDICTED: serine/threonine-protein kinase SRK2I-like isoform X1 [Glycine max]	AT4G33950.1	GmSRK2I	cytosol
NP_001238314.1	nucleosome assembly protein 1 [Glycine max]	GmNAP1;2	AT2G19480.3	nucleus	S39	Up	SLAGAHpSDVLETL	CAMK	XP_003526181.1	PREDICTED: CBL-interacting serine/threonine-protein kinase 25-like [Glycine max]	AT5G25110.1	GmCIPK25	cytosol
XP_003519092.1	PREDICTED: ABC transporter G family member 22 isoform X2 [Glycine max]	GmABCG22	AT5G06530.1	plasma membrane	S91	Up	SSGAALpSRASSAS	CAMK	XP_003518861.1	PREDICTED: serine/threonine-protein kinase SRK2I-like isoform X1 [Glycine max]	AT4G33950.1	GmSRK2I	cytosol
XP_003542536.1	PREDICTED: ethylene-insensitive protein 2-like [Glycine max]	GmEIN2	AT5G03280.1	endoplasmic reticulum	S643	Up	ASDGPApSFRSLSG	CAMK	XP_003518861.1	PREDICTED: serine/threonine-protein kinase SRK2I-like isoform X1 [Glycine max]	AT4G33950.1	GmSRK2I	cytosol
XP_003519491.1	PREDICTED: SNF1-related protein kinase regulatory subunit beta-1 [Glycine max]	GmAKINβ1	AT5G21170.1	nucleus	S57	Up	SPRRSRpSPILFGP	CAMK	XP_003518861.1	PREDICTED: serine/threonine-protein kinase SRK2I-like isoform X1 [Glycine max]	AT4G33950.1	GmSRK2I	cytosol
XP_003519491.1	PREDICTED: SNF1-related protein kinase regulatory subunit beta-1 [Glycine max]	GmAKINβ1	AT5G21170.1	nucleus	S57	Up	SPRRSRpSPILFGP	CAMK	XP_003526181.1	PREDICTED: CBL-interacting serine/threonine-protein kinase 25-like [Glycine max]	AT5G25110.1	GmCIPK25	cytosol
XP_006594822.1	PREDICTED: serine/threonine-protein kinase EDR1-like isoform X2 [Glycine max]	GmMKKK	AT3G58640.2	nucleus	S385	Up	IRRRSIpSITPEIG	TKL	XP_003545710.2	PREDICTED: uncharacterized protein LOC100816522 isoform X1 [Glycine max]	AT1G79570.1	GmRAF20	nucleus
XP_003536289.1	PREDICTED: protein BTR1-like isoform X1 [Glycine max]	GmBTR1	AT5G04430.2	nucleus	S21	Up	PRKHAApSPPPKSP	CAMK	XP_003518861.1	PREDICTED: serine/threonine-protein kinase SRK2I-like isoform X1 [Glycine max]	AT4G33950.1	GmSRK2I	cytosol
XP_006583190.1	PREDICTED: transcription factor 25-like [Glycine max]	GmTCP25	AT2G46900.1	nucleus	S21	Down	HLPQHVpSEEEEEE	CAMK	XP_003519491.1	PREDICTED: SNF1-related protein kinase regulatory subunit beta-1 [Glycine max]	AT5G21170.1	GmAKINβ1	nucleus
XP_003550133.1	PREDICTED: DNA ligase 1-like [Glycine max]	GmLIG1	AT5G24890.1	nucleus	S239	Down	AWSNPKpSMPLLPV	CAMK	XP_003519491.1	PREDICTED: SNF1-related protein kinase regulatory subunit beta-1 [Glycine max]	AT5G21170.1	GmAKINβ1	nucleus
XP_003546110.1	PREDICTED: uncharacterized membrane protein At1g16860 [Glycine max]	GmSHOU4	AT1G16860.1	plasma membrane	S169	Down	GAPRKVpSGPLEFS	CAMK	XP_003519491.1	PREDICTED: SNF1-related protein kinase regulatory subunit beta-1 [Glycine max]	AT5G21170.1	GmAKINβ1	nucleus
NP_001242598.1	uncharacterized protein LOC100787633 [Glycine max]	GmPP2C	AT4G31860.1	cytosol	S131	Down	IEGLIWpSPRSRDI	TKL	XP_006594822.1	PREDICTED: serine/threonine-protein kinase EDR1-like isoform X2 [Glycine max]	AT3G58640.2	GmMKKK	nucleus
NP_001242598.1	uncharacterized protein LOC100787633 [Glycine max]	GmPP2C	AT4G31860.1	cytosol	S131	Down	IEGLIWpSPRSRDI	TKL	XP_003545710.2	PREDICTED: uncharacterized protein LOC100816522 isoform X1 [Glycine max]	AT1G79570.1	GmRAF20	nucleus
NP_001240863.1	protein kinase APK1A, chloroplastic-like [Glycine max]	GmAPK1B	AT2G28930.3	plastid	S78	Down	RNFRPDpSVLGEGG	CAMK	XP_003518861.1	PREDICTED: serine/threonine-protein kinase SRK2I-like isoform X1 [Glycine max]	AT4G33950.1	GmSRK2I	cytosol
i	Identifier of the phosphoprotein. (phosphoproteins are drived from leading proteins of all protein groups)
ii	Description of the phosphoprotein.
iii	Protein abbreviation.
iv	Arabidopsis homolog of the phosphoprotein.
v	Subcellular localization of the protein from SUBA4.0.
vi	Phosphorylation site of the protein.
vii	Whether the phosphorylation site is up- or down-regulated by drought tolerance.
viii	13-mer phosphopeptide sequence with the phosphosite on th centre.
ix	Predicted kinase family of the phosphosite.
x	Identifier of the STRING or BioGrid annotated kinase proteins within the predicted kinase family.
xi	Description of the STRING or BioGrid annotated kinase proteins within the predicted kinase family.
xii	Arabidopsis homolog of the kinase protein.
xiii	Protein abbreviation of the kinase protein.
xiv	Subcellular localization of the kinase protein from SUBA4.0.
